# Supplementary material for: Comparative transcriptome profiling and weighted gene co-expression network analysis to identify core genes in maize (Zea mays L.) silks infected by multiple fungi
Source: Front Plant Sci. 2022 Oct 27;13:985396. doi: 10.3389/fpls.2022.985396 (PMC9647128; doi:10.3389/fpls.2022.985396)
Supplement: Supplementary file 1 [file DataSheet_1.zip]

Archive with 14 entries (14 files):
- Supplementary Files/~$Supplementary Table S2.xlsx
- Supplementary Files/~$Supplementary Table S3.xlsx
- Supplementary Files/SUPPLEMENTARY FIGURE S1.docx
- Supplementary Files/SUPPLEMENTARY TABLE S1.docx
- Supplementary Files/Supplementary Table S10.xlsx
- Supplementary Files/Supplementary Table S11.xlsx
- Supplementary Files/Supplementary Table S12.xlsx
- Supplementary Files/Supplementary Table S13.xlsx
- Supplementary Files/Supplementary Table S14 S15.xlsx
- Supplementary Files/Supplementary Table S2 S3.xlsx
- Supplementary Files/Supplementary Table S4.xlsx
- Supplementary Files/Supplementary Table S5 S6.xlsx
- Supplementary Files/Supplementary Table S7.xlsx
- Supplementary Files/Supplementary Table S8 S9.xlsx
