# Supplementary material for: Comparative transcriptome profiling and weighted gene co-expression network analysis to identify core genes in maize (Zea mays L.) silks infected by multiple fungi
Source: Front Plant Sci. 2022 Oct 27;13:985396. doi: 10.3389/fpls.2022.985396 (PMC9647128; doi:10.3389/fpls.2022.985396)
Supplement: Supplementary file 1 [file DataSheet_1.zip › Supplementary Files/Supplementary Table S10.xlsx]

## Sheet: Up
Supplemetary Table S10: CAZYme identification of Up-regulated core genes
Diamond				Hmmer			Hotpep
Gene ID	CAZy ID	CazyFamily	CazyFamily count	Gene ID	CazyFamily	CazyFamily count	Gene ID	CAZy Family	CazyFamily count
Zm00001eb001190	ACG38754.1	GH16_27	1	Zm00001eb255840	GT37	2	Zm00001eb107530	GH17	22
Zm00001eb010550	ACF85320.1	GH17	3	Zm00001eb415630	GT2_Cellulose_synt	4	Zm00001eb107530	GH17	22
Zm00001eb026430	ACN28077.1	GH152	8	Zm00001eb423590	GT37	2	Zm00001eb107530	GH17	22
Zm00001eb048140	ACF79579.1	GH152	8	Zm00001eb046440	GT2_Cellulose_synt	4	Zm00001eb325370	GH17	22
Zm00001eb075710	ACF88014.1	GT8	24	Zm00001eb153340	GT2_Cellulose_synt	4	Zm00001eb325370	GH17	22
Zm00001eb125360	ACR36916.1	GH31	1	Zm00001eb125360	GH31	1	Zm00001eb325370	GH17	22
Zm00001eb130500	ACG45096.1	CE8	7	Zm00001eb172230	GT2_Cellulose_synt	4	Zm00001eb325370	GH17	22
Zm00001eb096930	ACF84223.1	CBM13	2	Zm00001eb079610	GT17	1	Zm00001eb107530	CBM43	31
Zm00001eb144500	CAI30080.1	GT61	7	Zm00001eb228530	GH13_8	2	Zm00001eb107530	CBM43	31
Zm00001eb130500	ACG45096.1	CE8	7	Zm00001eb322470	AA1	3	Zm00001eb107530	CBM43	31
Zm00001eb096930	ACF84223.1	CBM13	2	Zm00001eb357830	GH13_8	2	Zm00001eb325370	CBM43	31
Zm00001eb105610	ACN26979.1	GT1	22	Zm00001eb269820	GH17	10	Zm00001eb325370	CBM43	31
Zm00001eb073470	ACN35419.1	GT47	37	Zm00001eb194550	GT5	2	Zm00001eb325370	CBM43	31
Zm00001eb281360	ACG29169.1	GT92	2	Zm00001eb323330	GH17	10	Zm00001eb325370	CBM43	31
Zm00001eb268650	ACF87988.1	GH28	12	Zm00001eb279740	GT5	2	Zm00001eb357830	CBM48	2
Zm00001eb229240	ACF79645.1	GH0	4	Zm00001eb010550	GH17	10	Zm00001eb142710	GT47	12
Zm00001eb268650	ACF87988.1	GH28	12	Zm00001eb026840	GH17	10	Zm00001eb395240	CBM57	35
Zm00001eb177120	ACG27953.1	CE8	7	Zm00001eb008930	GH17	10	Zm00001eb142720	GT47	12
Zm00001eb157610	ACN33727.1	GH5_7	2	Zm00001eb399910	GH17	10	Zm00001eb142720	GT47	12
Zm00001eb420850	ACN35145.1	GH18	2	Zm00001eb046690	PL1_1	4	Zm00001eb142720	GT47	12
Zm00001eb395470	ACF84601.1	GT47	37	Zm00001eb272050	GH19	1	Zm00001eb327030	GT75	3
Zm00001eb352700	ACG43006.1	GT1	22	Zm00001eb107530	GH17	10	Zm00001eb142710	GT47	12
Zm00001eb079610	ACG33048.1	GT17	1	Zm00001eb325370	GH17	10	Zm00001eb099710	GT2	32
Zm00001eb065000	ACG40932.1	CE6	1	Zm00001eb042160	AA3_2	1	Zm00001eb099710	GT2	32
Zm00001eb070230	ABP35816.1	CBM53	4	Zm00001eb003440	GH14	1	Zm00001eb099710	GT2	32
Zm00001eb138250	ACG42439.1	GT1	22	Zm00001eb384940	AA7	2	Zm00001eb313250	GT2	32
Zm00001eb399910	ACG38014.1	CBM43	17	Zm00001eb224120	GH152	5	Zm00001eb299910	CBM57	35
Zm00001eb357830	ABY56822.1	CBM48	2	Zm00001eb026430	GH152	5	Zm00001eb299910	CBM57	35
Zm00001eb399910	ACG38014.1	CBM43	17	Zm00001eb288680	GT106	1	Zm00001eb046440	GT2	32
Zm00001eb026840	ACG37240.1	GH17	3	Zm00001eb125880	GT61	3	Zm00001eb387850	GT92	2
Zm00001eb325370	ACG34964.1	CBM43	17	Zm00001eb177120	CE8	3	Zm00001eb108800	GT75	3
Zm00001eb325370	ACG34964.1	CBM43	17	Zm00001eb280690	GH9	3	Zm00001eb108800	GT75	3
Zm00001eb325370	ACG34964.1	CBM43	17	Zm00001eb230860	GH100	1	Zm00001eb070450	CBM57	35
Zm00001eb325370	ACG34964.1	CBM43	17	Zm00001eb164410	GH152	5	Zm00001eb070450	CBM57	35
Zm00001eb290970	ACG45448.1	GT1	22	Zm00001eb144500	GT61	3	Zm00001eb070450	CBM57	35
Zm00001eb279740	AAD13341.1	GT5	3	Zm00001eb048140	GH152	5	Zm00001eb427230	GT8	22
Zm00001eb279740	AAD13341.1	GT5	3	Zm00001eb330500	CE8	3	Zm00001eb075710	GT8	22
Zm00001eb280920	ACF81582.1	GT1	22	Zm00001eb229460	GH32	2	Zm00001eb350640	CBM49	4
Zm00001eb414390	CAI44139.1	GH16_20	9	Zm00001eb148270	AA1	3	Zm00001eb350640	CBM49	4
Zm00001eb003650	ACG27661.1	GT47	37	Zm00001eb268650	GH28	7	Zm00001eb097100	GT2	32
Zm00001eb376040	ACG33718.1	GT1	22	Zm00001eb236930	CE8	3	Zm00001eb097100	GT2	32
Zm00001eb194550	AAD13342.1	GT5	3	Zm00001eb142720	GT47	7	Zm00001eb304560	GT2	32
Zm00001eb236930	ACG44896.1	CE8	7	Zm00001eb001190	GH16_27	2	Zm00001eb304560	GT2	32
Zm00001eb423590	ACG27523.1	GT37	3	Zm00001eb142710	GT47	7	Zm00001eb366250	GT8	22
Zm00001eb427230	ACF88014.1	GT8	24	Zm00001eb421950	GH32	2	Zm00001eb366250	GT8	22
Zm00001eb107530	ACF79625.1	CBM43	17	Zm00001eb402930	GT47	7	Zm00001eb366250	GT8	22
Zm00001eb107530	ACF79625.1	CBM43	17	Zm00001eb088830	PL1_1	4	Zm00001eb088830	PL1	7
Zm00001eb107530	ACF79625.1	CBM43	17	Zm00001eb327030	GT75	1	Zm00001eb088830	PL1	7
Zm00001eb228690	BAD62105.1	GT48	9	Zm00001eb420010	PL1_1	4	Zm00001eb388840	CBM57	35
Zm00001eb395470	ACF84601.1	GT47	37	Zm00001eb054230	GH1	3	Zm00001eb388840	CBM57	35
Zm00001eb395470	ACF84601.1	GT47	37	Zm00001eb046620	GT47	7	Zm00001eb283110	GT2	32
Zm00001eb271900	BAD62105.1	GT48	9	Zm00001eb339760	GH3	4	Zm00001eb283110	GT2	32
Zm00001eb271900	BAD62105.1	GT48	9	Zm00001eb350640	GH9	3	Zm00001eb079610	GT17	1
Zm00001eb271900	BAD62105.1	GT48	9	Zm00001eb157610	GH5_7	2	Zm00001eb065000	CE6	1
Zm00001eb271900	BAD62105.1	GT48	9	Zm00001eb274870	AA3	2	Zm00001eb074530	CE8	6
Zm00001eb107760	ACG39685.1	GT1	22	Zm00001eb411910	GH16_20	6	Zm00001eb281360	GT92	2
Zm00001eb090260	ACG47805.1	GH3	10	Zm00001eb350640	GH9	3	Zm00001eb420010	PL1	7
Zm00001eb395350	ACG46665.1	GT31	3	Zm00001eb073470	GT47	7	Zm00001eb420010	PL1	7
Zm00001eb008930	ACF78568.1	CBM43	17	Zm00001eb153010	GH5_7	2	Zm00001eb153340	GT2	32
Zm00001eb008930	ACF78568.1	CBM43	17	Zm00001eb226490	GH16_20	6	Zm00001eb153340	GT2	32
Zm00001eb008930	ACF78568.1	CBM43	17	Zm00001eb229630	GT61	3	Zm00001eb220240	GT31	9
Zm00001eb008930	ACF78568.1	CBM43	17	Zm00001eb319550	GT8	13	Zm00001eb220240	GT31	9
Zm00001eb318780	ACG43371.1	GH29	1	Zm00001eb387850	GT92	2	Zm00001eb122750	GT2	32
Zm00001eb323330	ACG42985.1	CBM43	17	Zm00001eb199050	GH3	4	Zm00001eb323450	GH14	4
Zm00001eb323330	ACG42985.1	CBM43	17	Zm00001eb090260	GH3	4	Zm00001eb399910	GH17	22
Zm00001eb105580	ACF85052.1	GT1	22	Zm00001eb258100	GH79	2	Zm00001eb399910	GH17	22
Zm00001eb269820	AAQ06261.1	GH17	3	Zm00001eb214870	GH3	4	Zm00001eb008930	GH17	22
Zm00001eb228530	AAA82735.1	CBM48	2	Zm00001eb077490	GH1	3	Zm00001eb008930	GH17	22
Zm00001eb046690	ACG29293.1	PL1_1	7	Zm00001eb347530	GH5_14	1	Zm00001eb008930	GH17	22
Zm00001eb046690	ACG29293.1	PL1_1	7	Zm00001eb076190	AA2	14	Zm00001eb008930	GH17	22
Zm00001eb046690	ACG29293.1	PL1_1	7	Zm00001eb414360	GH16_20	6	Zm00001eb138250	GT1	12
Zm00001eb015760	ACL53930.1	GT8	24	Zm00001eb420850	GH18	2	Zm00001eb395350	GT31	9
Zm00001eb015760	ACL53930.1	GT8	24	Zm00001eb375030	GH79	2	Zm00001eb319550	GT8	22
Zm00001eb142720	ACG43504.1	GT47	37	Zm00001eb354680	AA2	14	Zm00001eb399910	CBM43	31
Zm00001eb142720	ACG43504.1	GT47	37	Zm00001eb298200	AA2	14	Zm00001eb399910	CBM43	31
Zm00001eb142720	ACG43504.1	GT47	37	Zm00001eb281360	GT92	2	Zm00001eb218590	GT0	1
Zm00001eb322150	SPT17596.1	CBM0	6	Zm00001eb015760	GT8	13	Zm00001eb073470	GT47	12
Zm00001eb322150	SPT17596.1	CBM0	6	Zm00001eb395470	GT47	7	Zm00001eb194550	GT5	3
Zm00001eb322150	SPT17596.1	CBM0	6	Zm00001eb231160	GH28	7	Zm00001eb008930	CBM43	31
Zm00001eb322150	SPT17596.1	CBM0	6	Zm00001eb318780	GH29	2	Zm00001eb008930	CBM43	31
Zm00001eb395280	ACG44353.1	GT8	24	Zm00001eb053500	GT8	13	Zm00001eb008930	CBM43	31
Zm00001eb395280	ACG44353.1	GT8	24	Zm00001eb217140	GT8	13	Zm00001eb008930	CBM43	31
Zm00001eb395280	ACG44353.1	GT8	24	Zm00001eb414390	GH16_20	6	Zm00001eb345740	GT2	32
Zm00001eb411910	ACF85167.1	GH16_20	9	Zm00001eb128620	AA2	14	Zm00001eb345740	GT2	32
Zm00001eb226490	ACF78719.1	GH16_20	9	Zm00001eb045990	AA3	2	Zm00001eb147780	GT35	4
Zm00001eb226490	ACF78719.1	GH16_20	9	Zm00001eb088830	PL1_1	4	Zm00001eb375030	GH79	6
Zm00001eb411910	ACF85167.1	GH16_20	9	Zm00001eb395280	GT8	13	Zm00001eb375030	GH79	6
Zm00001eb407780	QHO58997.1	GT2	37	Zm00001eb332990	AA2	14	Zm00001eb375030	GH79	6
Zm00001eb339760	CAW52613.1	GH3	10	Zm00001eb366250	GT8	13	Zm00001eb205200	GH35	8
Zm00001eb046620	AGT16738.1	GT47	37	Zm00001eb075710	GT8	13	Zm00001eb214870	GH3	10
Zm00001eb372390	BAD37314.1	GT8	24	Zm00001eb330810	GT8	13	Zm00001eb214870	GH3	10
Zm00001eb142710	ACG31432.1	GT47	37	Zm00001eb427230	GT8	13	Zm00001eb214870	GH3	10
Zm00001eb395240	BAS74539.1	CBM57	8	Zm00001eb171000	GH17	10	Zm00001eb241400	GT8	22
Zm00001eb218590	AAU89203.1	GT0	1	Zm00001eb405650	GT8	13	Zm00001eb042160	AA3	4
Zm00001eb387850	ACF78602.1	GT92	2	Zm00001eb043110	AA2	14	Zm00001eb042160	AA3	4
Zm00001eb280690	ACF83945.1	GH9	2	Zm00001eb003650	GT47	7	Zm00001eb042160	AA3	4
Zm00001eb280690	ACF83945.1	GH9	2	Zm00001eb281180	AA2	14	Zm00001eb288680	GT106	2
Zm00001eb217140	ACN33451.1	GT8	24	Zm00001eb111640	GT8	13	Zm00001eb288680	GT106	2
Zm00001eb217140	ACN33451.1	GT8	24	Zm00001eb001830	GH28	7	Zm00001eb172230	GT2	32
Zm00001eb153170	ACF78736.1	GH0	4	Zm00001eb102880	GT1	12	Zm00001eb172230	GT2	32
Zm00001eb414360	ACG38167.1	GH16_20	9	Zm00001eb358400	GH28	7	Zm00001eb172230	GT2	32
Zm00001eb407780	QHO58997.1	GT2	37	Zm00001eb280920	GT1	12	Zm00001eb219750	GT31	9
Zm00001eb407780	QHO58997.1	GT2	37	Zm00001eb332160	AA2	14	Zm00001eb219750	GT31	9
Zm00001eb229630	ACG28737.1	GT61	7	Zm00001eb376040	GT1	12	Zm00001eb415630	GT2	32
Zm00001eb229630	ACG28737.1	GT61	7	Zm00001eb105610	GT1	12	Zm00001eb415630	GT2	32
Zm00001eb229630	ACG28737.1	GT61	7	Zm00001eb166100	AA1	3	Zm00001eb228530	GH13	2
Zm00001eb431850	ACN32073.1	GH3	10	Zm00001eb171000	GH17	10	Zm00001eb229460	GH32	2
Zm00001eb350640	ACN25631.1	CBM49	2	Zm00001eb344980	GH28	7	Zm00001eb402930	GT47	12
Zm00001eb350640	ACN25631.1	CBM49	2	Zm00001eb112000	GT43	1	Zm00001eb272050	CBM18	1
Zm00001eb402930	ACG27661.1	GT47	37	Zm00001eb371280	GT1	12	Zm00001eb143360	GT4	3
Zm00001eb421950	ACG43208.1	GH32	2	Zm00001eb350640	CBM49	1	Zm00001eb046690	PL1	7
Zm00001eb046440	AAR23310.1	GT2	37	Zm00001eb231160	GH28	7	Zm00001eb046690	PL1	7
Zm00001eb322470	ACF85744.1	AA1	9	Zm00001eb358960	CBM43	13	Zm00001eb046690	PL1	7
Zm00001eb053500	ACF78549.1	GT8	24	Zm00001eb197870	GH16_20	6	Zm00001eb190590	GT4	3
Zm00001eb053500	ACF78549.1	GT8	24	Zm00001eb290970	GT1	12	Zm00001eb190590	GT4	3
Zm00001eb164410	BAT15412.1	GH152	8	Zm00001eb323100	GH16_20	6	Zm00001eb228530	CBM48	2
Zm00001eb164410	BAT15412.1	GH152	8	Zm00001eb138250	GT1	12	Zm00001eb230860	GH100	2
Zm00001eb224120	ACN28077.1	GH152	8	Zm00001eb322190	GT1	12	Zm00001eb384970	AA1	9
Zm00001eb224120	ACN28077.1	GH152	8	Zm00001eb070230	CBM53	3	Zm00001eb124780	CBM57	35
Zm00001eb224120	ACN28077.1	GH152	8	Zm00001eb241400	GT8	13	Zm00001eb124780	CBM57	35
Zm00001eb224120	ACN28077.1	GH152	8	Zm00001eb431240	CBM53	3	Zm00001eb347530	GH5	4
Zm00001eb124780	BAS70311.1	CBM0	6	Zm00001eb077510	GH1	3	Zm00001eb347530	GH5	4
Zm00001eb124780	BAS70311.1	CBM0	6	Zm00001eb323330	CBM43	13	Zm00001eb111640	GT8	22
Zm00001eb070450	SPT19994.1	CBM57	8	Zm00001eb105580	GT1	12	Zm00001eb111640	GT8	22
Zm00001eb070450	SPT19994.1	CBM57	8	Zm00001eb104740	CBM43	13	Zm00001eb384940	AA7	1
Zm00001eb070450	SPT19994.1	CBM57	8	Zm00001eb152300	CBM43	13	Zm00001eb230860	GH100	2
Zm00001eb001830	ACG41634.1	GH28	12	Zm00001eb352710	GT1	12	Zm00001eb157610	GH5	4
Zm00001eb001830	ACG41634.1	GH28	12	Zm00001eb383570	CBM43	13	Zm00001eb279740	GT5	3
Zm00001eb142710	ACF88238.1	GT47	37	Zm00001eb318780	GH29	2	Zm00001eb279740	GT5	3
Zm00001eb344980	ACG35253.1	GH28	12	Zm00001eb352700	GT1	12	Zm00001eb258100	GH79	6
Zm00001eb344980	ACG35253.1	GH28	12	Zm00001eb240670	AA2	14	Zm00001eb258100	GH79	6
Zm00001eb344980	ACG35253.1	GH28	12	Zm00001eb001560	AA2	14	Zm00001eb255840	GT37	3
Zm00001eb319550	BAD33591.1	GT8	24	Zm00001eb022050	AA2	14	Zm00001eb255840	GT37	3
Zm00001eb255840	BAD17113.1	GT37	3	Zm00001eb323330	CBM43	13	Zm00001eb057840	GT35	4
Zm00001eb255840	BAD17113.1	GT37	3	Zm00001eb205200	GH35	1	Zm00001eb057840	GT35	4
Zm00001eb153340	AAR23311.1	GT2	37	Zm00001eb229240	CE16	4	Zm00001eb057840	GT35	4
Zm00001eb153340	AAR23311.1	GT2	37	Zm00001eb399910	CBM43	13	Zm00001eb171000	CBM43	31
Zm00001eb172230	AKJ66178.1	GT2	37	Zm00001eb008930	CBM43	13	Zm00001eb171000	CBM43	31
Zm00001eb172230	AKJ66178.1	GT2	37	Zm00001eb065000	CE6	1	Zm00001eb171000	GH17	22
Zm00001eb172230	AKJ66178.1	GT2	37	Zm00001eb325370	CBM43	13	Zm00001eb171000	GH17	22
Zm00001eb199050	AAX96805.1	GH3	10	Zm00001eb107530	CBM43	13	Zm00001eb431850	GH3	10
Zm00001eb199050	AAX96805.1	GH3	10	Zm00001eb079780	CBM43	13	Zm00001eb431850	GH3	10
Zm00001eb415630	AKJ66177.1	GT2	37	Zm00001eb102470	AA2	14	Zm00001eb219750	GT31	9
Zm00001eb415630	AKJ66177.1	GT2	37	Zm00001eb372390	GT8	13	Zm00001eb306310	CBM51	3
Zm00001eb361000	ACF82439.1	GH0	4	Zm00001eb171000	CBM43	13	Zm00001eb306310	CBM51	3
Zm00001eb153010	ACF78505.1	GH5_7	2	Zm00001eb322150	CBM57	4	Zm00001eb323330	GH17	22
Zm00001eb313530	AGT16344.1	GT2	37	Zm00001eb147140	GH18	2	Zm00001eb323330	GH17	22
Zm00001eb313530	AGT16344.1	GT2	37	Zm00001eb107760	GT1	12	Zm00001eb104740	CBM43	31
Zm00001eb043960	ACF78692.1	AA1	9	Zm00001eb136530	GH152	5	Zm00001eb104740	CBM43	31
Zm00001eb102880	BAJ97695.1	GT1	22	Zm00001eb353010	CBM43	13	Zm00001eb104740	GH17	22
Zm00001eb313250	AAR23312.1	GT2	37	Zm00001eb140290	AA2	14	Zm00001eb104740	GH17	22
Zm00001eb431850	ACN32073.1	GH3	10	Zm00001eb329980	CBM20	2	Zm00001eb053500	GT8	22
Zm00001eb431850	ACN32073.1	GH3	10	Zm00001eb383870	AA2	14	Zm00001eb053500	GT8	22
Zm00001eb322190	BAC83982.1	GT1	22	Zm00001eb410050	GH28	7	Zm00001eb217140	GT8	22
Zm00001eb366250	BAF06905.1	GT8	24	Zm00001eb411910	GH16_27	2	Zm00001eb217140	GT8	22
Zm00001eb366250	BAF06905.1	GT8	24	Zm00001eb190590	GT4	2	Zm00001eb153010	GH5	4
Zm00001eb366250	BAF06905.1	GT8	24	Zm00001eb361000	CE16	4	Zm00001eb112000	GT43	1
Zm00001eb304560	AAF89968.1	GT2	37	Zm00001eb219750	GT31	1	Zm00001eb322150	CBM57	35
Zm00001eb304560	AAF89968.1	GT2	37	Zm00001eb289050	CBM20	2	Zm00001eb322150	CBM57	35
Zm00001eb148270	CDM84967.1	AA1	9	Zm00001eb190590	GT4	2	Zm00001eb322150	CBM57	35
Zm00001eb099710	CAW96366.1	GT2	37	Zm00001eb153170	CE16	4	Zm00001eb322150	CBM57	35
Zm00001eb099710	CAW96366.1	GT2	37	Zm00001eb070450	CBM57	4	Zm00001eb306310	CBM35	2
Zm00001eb099710	CAW96366.1	GT2	37	Zm00001eb299910	CBM57	4	Zm00001eb306310	CBM35	2
Zm00001eb214870	AAD28356.1	GH3	10	Zm00001eb363220	AA7	2	Zm00001eb274870	AA3	4
Zm00001eb214870	AAD28356.1	GH3	10	Zm00001eb299910	CBM57	4	Zm00001eb148270	AA1	9
Zm00001eb214870	AAD28356.1	GH3	10	Zm00001eb431240	CBM53	3	Zm00001eb003440	GH14	4
Zm00001eb327030	ACG33746.1	GT75	3	Zm00001eb260690	CE16	4	Zm00001eb003440	GH14	4
Zm00001eb229460	ACG30542.1	GH32	2				Zm00001eb003440	GH14	4
Zm00001eb431240	CAC34040.1	CBM53	4				Zm00001eb154280	GH0	6
Zm00001eb431240	CAC34040.1	CBM53	4				Zm00001eb421950	GH32	2
Zm00001eb431240	CAC34040.1	CBM53	4				Zm00001eb043960	AA1	9
Zm00001eb171000	BAC75843.1	CBM43	17				Zm00001eb144500	GT61	7
Zm00001eb171000	BAC75843.1	CBM43	17				Zm00001eb272050	GH19	1
Zm00001eb083520	CAD40929.1	GT4	4				Zm00001eb313310	GT28	1
Zm00001eb003440	ACG29617.1	GH14	4				Zm00001eb147140	GH18	1
Zm00001eb003440	ACG29617.1	GH14	4				Zm00001eb358960	CBM43	31
Zm00001eb003440	ACG29617.1	GH14	4				Zm00001eb358960	CBM43	31
Zm00001eb272050	AAT40016.1	CBM18	1				Zm00001eb431850	GH3	10
Zm00001eb147140	BAB90565.1	GH18	2				Zm00001eb423590	GT37	3
Zm00001eb345740	AAF89961.1	GT2	37				Zm00001eb306310	GH27	3
Zm00001eb345740	AAF89961.1	GT2	37				Zm00001eb306310	GH27	3
Zm00001eb347530	ACG40334.1	GH5_14	2				Zm00001eb231160	GH28	11
Zm00001eb347530	ACG40334.1	GH5_14	2				Zm00001eb231160	GH28	11
Zm00001eb352710	ACG43006.1	GT1	22				Zm00001eb371130	CBM57	35
Zm00001eb190590	AGT16374.1	GT4	4				Zm00001eb160380	GH35	8
Zm00001eb190590	AGT16374.1	GT4	4				Zm00001eb160380	GH35	8
Zm00001eb088830	CBD33352.1	PL1_1	7				Zm00001eb160380	GH35	8
Zm00001eb088830	CBD33352.1	PL1_1	7				Zm00001eb160380	GH35	8
Zm00001eb299910	BAT00059.1	CBM57	8				Zm00001eb265660	CBM57	35
Zm00001eb299910	BAT00059.1	CBM57	8				Zm00001eb265660	CBM57	35
Zm00001eb330810	SPT16307.1	GT8	24				Zm00001eb153170	GH0	6
Zm00001eb330810	SPT16307.1	GT8	24				Zm00001eb272050	CBM5	1
Zm00001eb330810	SPT16307.1	GT8	24				Zm00001eb015760	GT8	22
Zm00001eb233930	BAF27519.1	PL4_2	5				Zm00001eb015760	GT8	22
Zm00001eb283110	AAF89962.1	GT2	37				Zm00001eb268650	GH28	11
Zm00001eb283110	AAF89962.1	GT2	37				Zm00001eb268650	GH28	11
Zm00001eb405650	BAK08103.1	GT8	24				Zm00001eb280690	GH9	4
Zm00001eb405650	BAK08103.1	GT8	24				Zm00001eb280690	GH9	4
Zm00001eb420010	ACF86672.1	PL1_1	7				Zm00001eb290970	GT1	12
Zm00001eb420010	ACF86672.1	PL1_1	7				Zm00001eb318780	CBM32	2
Zm00001eb002090	BAF27519.1	PL4_2	5				Zm00001eb224610	AA1	9
Zm00001eb097100	AAF89968.1	GT2	37				Zm00001eb260690	GH0	6
Zm00001eb097100	AAF89968.1	GT2	37				Zm00001eb318780	GH29	1
Zm00001eb428030	BAF27519.1	PL4_2	5				Zm00001eb079780	CBM43	31
Zm00001eb108800	ACG33746.1	GT75	3				Zm00001eb226490	GH16	2
Zm00001eb108800	ACG33746.1	GT75	3				Zm00001eb226490	GH16	2
Zm00001eb371280	SPT19985.1	GT1	22				Zm00001eb229630	GT61	7
Zm00001eb054230	CAM55492.1	GH1	2				Zm00001eb229630	GT61	7
Zm00001eb054230	CAM55492.1	GH1	2				Zm00001eb229630	GT61	7
Zm00001eb143360	AEO46461.1	GT4	4				Zm00001eb260690	GH0	6
Zm00001eb057840	CAB69360.1	GT35	3				Zm00001eb322190	GT1	12
Zm00001eb057840	CAB69360.1	GT35	3				Zm00001eb192170	GH79	6
Zm00001eb057840	CAB69360.1	GT35	3				Zm00001eb280920	GT1	12
Zm00001eb002090	BAF27519.1	PL4_2	5				Zm00001eb128620	AA0	19
Zm00001eb160380	BAB84455.1	GH35	8				Zm00001eb330500	CE8	6
Zm00001eb160380	BAB84455.1	GH35	8				Zm00001eb379440	AA1	9
Zm00001eb160380	BAB84455.1	GH35	8				Zm00001eb125880	GT61	7
Zm00001eb160380	BAB84455.1	GH35	8				Zm00001eb125880	GT61	7
Zm00001eb323100	ACN27018.1	GH16_20	9				Zm00001eb125880	GT61	7
Zm00001eb323100	ACN27018.1	GH16_20	9				Zm00001eb077880	GH0	6
Zm00001eb041410	BAD10623.1	GT2	37				Zm00001eb077880	GH0	6
Zm00001eb041410	BAD10623.1	GT2	37				Zm00001eb105610	GT1	12
Zm00001eb125880	ACF78581.1	GT61	7				Zm00001eb003650	GT47	12
Zm00001eb125880	ACF78581.1	GT61	7				Zm00001eb371280	GT1	12
Zm00001eb125880	ACF78581.1	GT61	7				Zm00001eb166100	AA1	9
Zm00001eb154280	ACF78736.1	GH0	4				Zm00001eb166100	AA1	9
Zm00001eb074530	ACL53825.1	CE8	7				Zm00001eb228690	GT48	5
Zm00001eb197870	ACF88385.1	GH16_20	9				Zm00001eb395280	GT8	22
Zm00001eb375030	ACG45701.1	GH79	3				Zm00001eb395280	GT8	22
Zm00001eb375030	ACG45701.1	GH79	3				Zm00001eb395280	GT8	22
Zm00001eb375030	ACG45701.1	GH79	3				Zm00001eb327190	CE8	6
Zm00001eb384970	CAB4072023.1	AA1	9				Zm00001eb327190	CE8	6
Zm00001eb111640	BAC80017.1	GT8	24				Zm00001eb107760	GT1	12
Zm00001eb111640	BAC80017.1	GT8	24				Zm00001eb177120	CE8	6
Zm00001eb042160	CAB4098200.1	AA3	4				Zm00001eb044840	CBM51	3
Zm00001eb288680	BAJ86736.1	GT106	2				Zm00001eb048140	GH152	10
Zm00001eb288680	BAJ86736.1	GT106	2				Zm00001eb001830	GH28	11
Zm00001eb213830	BAK04791.1	GT2	37				Zm00001eb001830	GH28	11
Zm00001eb166100	BAT10439.1	AA1	9				Zm00001eb344980	GH28	11
Zm00001eb166100	BAT10439.1	AA1	9				Zm00001eb344980	GH28	11
Zm00001eb042160	CAB4098200.1	AA3	4				Zm00001eb344980	GH28	11
Zm00001eb042160	CAB4098200.1	AA3	4				Zm00001eb102880	GT1	12
Zm00001eb125070	BAF27519.1	PL4_2	5				Zm00001eb152300	CBM43	31
Zm00001eb275770	VDD09239.1	GT90	11				Zm00001eb152300	CBM43	31
Zm00001eb275770	VDD09239.1	GT90	11				Zm00001eb322470	AA1	9
Zm00001eb275770	VDD09239.1	GT90	11				Zm00001eb383570	CBM43	31
Zm00001eb224610	BAS99128.1	AA1	9				Zm00001eb383570	CBM43	31
Zm00001eb275770	VDD09239.1	GT90	11				Zm00001eb046620	GT47	12
Zm00001eb323450	CAA81091.1	GH14	4				Zm00001eb199050	GH3	10
Zm00001eb220240	AAK39580.1	GT31	3				Zm00001eb199050	GH3	10
Zm00001eb220240	AAK39580.1	GT31	3				Zm00001eb010550	GH17	22
Zm00001eb289360	VDD10192.1	GT90	11				Zm00001eb026840	GH17	22
Zm00001eb348770	VDD10192.1	GT90	11				Zm00001eb043110	AA0	19
Zm00001eb152090	AGT17297.1	GT2	37				Zm00001eb330810	GT8	22
Zm00001eb152090	AGT17297.1	GT2	37				Zm00001eb330810	GT8	22
Zm00001eb241400	BAF08813.1	GT8	24				Zm00001eb330810	GT8	22
Zm00001eb122750	AMQ81243.1	GT2	37				Zm00001eb022050	AA0	19
Zm00001eb231160	BAF07697.1	GH28	12				Zm00001eb379440	AA1	9
Zm00001eb231160	BAF07697.1	GH28	12				Zm00001eb010550	CBM43	31
Zm00001eb045990	QHO35127.1	AA0	3				Zm00001eb026840	CBM43	31
Zm00001eb045990	QHO35127.1	AA0	3				Zm00001eb176030	CBM57	35
Zm00001eb045990	QHO35127.1	AA0	3				Zm00001eb236930	CE8	6
Zm00001eb022570	BAF20066.1	GT47	37				Zm00001eb102470	AA0	19
Zm00001eb275810	VDD10192.1	GT90	11				Zm00001eb102470	AA0	19
Zm00001eb275810	VDD10192.1	GT90	11				Zm00001eb090260	GH3	10
Zm00001eb292590	AAT44138.1	GT2	37				Zm00001eb358400	GH28	11
Zm00001eb292590	AAT44138.1	GT2	37				Zm00001eb358400	GH28	11
Zm00001eb384940	CAB4096147.1	AA7	1				Zm00001eb376040	GT1	12
Zm00001eb065750	VDD10192.1	GT90	11				Zm00001eb214870	CBM11	3
Zm00001eb065750	VDD10192.1	GT90	11				Zm00001eb214870	CBM11	3
Zm00001eb236930	BAD21719.1	CE8	7				Zm00001eb214870	CBM11	3
Zm00001eb352430	VDC69238.1	GT13	4				Zm00001eb182680	GT31	9
Zm00001eb352430	VDC69238.1	GT13	4				Zm00001eb182680	GT31	9
Zm00001eb352430	VDC69238.1	GT13	4				Zm00001eb271900	GT48	5
Zm00001eb352430	VDC69238.1	GT13	4				Zm00001eb271900	GT48	5
Zm00001eb344110	BAF20066.1	GT47	37				Zm00001eb271900	GT48	5
Zm00001eb344110	BAF20066.1	GT47	37				Zm00001eb271900	GT48	5
Zm00001eb344110	BAF20066.1	GT47	37				Zm00001eb395470	GT47	12
Zm00001eb344110	BAF20066.1	GT47	37				Zm00001eb395470	GT47	12
Zm00001eb205200	BAD17189.1	GH35	8				Zm00001eb395470	GT47	12
Zm00001eb379440	BAS95732.1	AA1	9				Zm00001eb269820	GH17	22
Zm00001eb200830	QCE15808.1	GT1	22				Zm00001eb043100	AA0	19
Zm00001eb296300	BAF20066.1	GT47	37				Zm00001eb043100	AA0	19
Zm00001eb296300	BAF20066.1	GT47	37				Zm00001eb350640	GH9	4
Zm00001eb296300	BAF20066.1	GT47	37				Zm00001eb350640	GH9	4
Zm00001eb296300	BAF20066.1	GT47	37				Zm00001eb353010	CBM43	31
Zm00001eb315400	CAN65410.1	GH38	31				Zm00001eb289970	CBM20	1
Zm00001eb315400	CAN65410.1	GH38	31				Zm00001eb339760	CBM6	1
Zm00001eb055210	QGV13663.1	GT1	22				Zm00001eb269820	CBM43	31
Zm00001eb055210	QGV13663.1	GT1	22				Zm00001eb125360	GH31	1
Zm00001eb112700	QGV13663.1	GT1	22				Zm00001eb372390	GT8	22
Zm00001eb388840	QHO28410.1	CBM57	8				Zm00001eb272050	CBM12	1
Zm00001eb388840	QHO28410.1	CBM57	8				Zm00001eb332990	AA0	19
Zm00001eb388340	BAJ92807.1	GH146	3				Zm00001eb280690	CBM49	4
Zm00001eb358400	ACF86427.1	GH28	12				Zm00001eb280690	CBM49	4
Zm00001eb358400	ACF86427.1	GH28	12				Zm00001eb431850	CBM1	3
Zm00001eb388340	BAJ92807.1	GH146	3				Zm00001eb431850	CBM1	3
Zm00001eb388340	BAJ92807.1	GH146	3				Zm00001eb168620	AA0	19
Zm00001eb330500	BAC83543.1	CE8	7				Zm00001eb168620	AA0	19
Zm00001eb005030	CBD34633.1	GH35	8				Zm00001eb026430	GH152	10
Zm00001eb005030	CBD34633.1	GH35	8				Zm00001eb224120	GH152	10
Zm00001eb346790	CAN65410.1	GH38	31				Zm00001eb224120	GH152	10
Zm00001eb297000	BAF20066.1	GT47	37				Zm00001eb224120	GH152	10
Zm00001eb308830	BAF20066.1	GT47	37				Zm00001eb224120	GH152	10
Zm00001eb308830	BAF20066.1	GT47	37				Zm00001eb260920	GT31	9
Zm00001eb308830	BAF20066.1	GT47	37				Zm00001eb059050	CBM57	35
Zm00001eb033390	BAF20066.1	GT47	37				Zm00001eb059050	CBM57	35
Zm00001eb033390	BAF20066.1	GT47	37				Zm00001eb130850	CBM57	35
Zm00001eb216120	QGV13663.1	GT1	22				Zm00001eb130850	CBM57	35
Zm00001eb216120	QGV13663.1	GT1	22				Zm00001eb213770	CBM57	35
Zm00001eb203130	CAN65410.1	GH38	31				Zm00001eb213770	CBM57	35
Zm00001eb203130	CAN65410.1	GH38	31				Zm00001eb172920	CBM57	35
Zm00001eb203130	CAN65410.1	GH38	31				Zm00001eb172920	CBM57	35
Zm00001eb203130	CAN65410.1	GH38	31				Zm00001eb336650	CBM57	35
Zm00001eb379440	BAS95732.1	AA1	9				Zm00001eb299510	CBM57	35
Zm00001eb274870	CAB4098122.1	AA3	4				Zm00001eb336650	CBM57	35
Zm00001eb205200	BAD17189.1	GH35	8				Zm00001eb299510	CBM57	35
Zm00001eb351310	BAF20066.1	GT47	37				Zm00001eb378340	CBM57	35
Zm00001eb351310	BAF20066.1	GT47	37				Zm00001eb229460	CBM66	1
Zm00001eb230860	CAN65410.1	GH38	31				Zm00001eb225230	AA0	19
Zm00001eb230860	CAN65410.1	GH38	31				Zm00001eb225230	AA0	19
Zm00001eb147780	CAN65410.1	GH38	31				Zm00001eb225230	AA0	19
Zm00001eb169160	CAN65410.1	GH38	31				Zm00001eb299510	GH152	10
Zm00001eb170350	BAF20066.1	GT47	37				Zm00001eb299510	GH152	10
Zm00001eb042940	SPT16858.1	GT2	37				Zm00001eb323330	CBM43	31
Zm00001eb042940	SPT16858.1	GT2	37				Zm00001eb323330	CBM43	31
Zm00001eb042940	SPT16858.1	GT2	37				Zm00001eb164410	GH152	10
Zm00001eb112000	BAF20066.1	GT47	37				Zm00001eb164410	GH152	10
Zm00001eb125130	BAF20066.1	GT47	37				Zm00001eb229460	CBM38	1
Zm00001eb125130	BAF20066.1	GT47	37				Zm00001eb172000	CBM57	35
Zm00001eb125130	BAF20066.1	GT47	37				Zm00001eb172000	CBM57	35
Zm00001eb149800	BAF20066.1	GT47	37				Zm00001eb339760	GH3	10
Zm00001eb149800	BAF20066.1	GT47	37				Zm00001eb272050	CBM13	3
Zm00001eb368460	BAF20066.1	GT47	37				Zm00001eb205200	CBM32	2
Zm00001eb300760	VDD10192.1	GT90	11				Zm00001eb313530	GT2	32
Zm00001eb398340	SPT16858.1	GT2	37				Zm00001eb313530	GT2	32
Zm00001eb035240	VDD56806.1	GH28	12				Zm00001eb387770	GT2	32
Zm00001eb434220	QGV13663.1	GT1	22				Zm00001eb387770	GT2	32
Zm00001eb434220	QGV13663.1	GT1	22				Zm00001eb383870	AA0	19
Zm00001eb434220	QGV13663.1	GT1	22				Zm00001eb105580	GT1	12
Zm00001eb238590	CAN65410.1	GH38	31				Zm00001eb359920	CBM57	35
Zm00001eb308530	CAN65410.1	GH38	31				Zm00001eb352700	GT1	12
Zm00001eb215560	CAN65410.1	GH38	31				Zm00001eb350640	CBM2	2
Zm00001eb215560	CAN65410.1	GH38	31				Zm00001eb350640	CBM2	2
Zm00001eb293780	AXG41146.1	GH6	1				Zm00001eb096930	CBM13	3
Zm00001eb379240	CAN79977.1	GT1	22				Zm00001eb096930	CBM13	3
Zm00001eb393020	CAN65410.1	GH38	31				Zm00001eb213830	GT2	32
Zm00001eb176750	CAN65410.1	GH38	31				Zm00001eb005030	GH35	8
Zm00001eb176750	CAN65410.1	GH38	31				Zm00001eb005030	GH35	8
Zm00001eb176750	CAN65410.1	GH38	31				Zm00001eb352710	GT1	12
Zm00001eb176750	CAN65410.1	GH38	31				Zm00001eb369770	CBM57	35
Zm00001eb029610	CAN65410.1	GH38	31				Zm00001eb388340	GH146	2
Zm00001eb193500	CAN65410.1	GH38	31				Zm00001eb388340	GH146	2
Zm00001eb308470	CAN65410.1	GH38	31				Zm00001eb332160	AA0	19
Zm00001eb308470	CAN65410.1	GH38	31				Zm00001eb326830	CBM43	31
Zm00001eb308470	CAN65410.1	GH38	31				Zm00001eb357830	GH13	2
Zm00001eb308470	CAN65410.1	GH38	31				Zm00001eb205200	GH35	8
Zm00001eb308470	CAN65410.1	GH38	31				Zm00001eb077490	GH1	4
Zm00001eb138330	CAN65410.1	GH38	31				Zm00001eb077490	GH1	4
Zm00001eb138330	CAN65410.1	GH38	31				Zm00001eb147140	CBM1	3
Zm00001eb195810	CAN82685.1	GT48	9				Zm00001eb152090	GT2	32
Zm00001eb195810	CAN82685.1	GT48	9				Zm00001eb152090	GT2	32
Zm00001eb251420	CAN82685.1	GT48	9				Zm00001eb292590	GT2	32
Zm00001eb251420	CAN82685.1	GT48	9				Zm00001eb292590	GT2	32
Zm00001eb409220	CAN65410.1	GH38	31				Zm00001eb044840	GH27	3
Zm00001eb380830	CAN65410.1	GH38	31				Zm00001eb281180	AA0	19
							Zm00001eb281180	AA0	19
							Zm00001eb041410	GT2	32
							Zm00001eb041410	GT2	32
							Zm00001eb298200	AA0	19
							Zm00001eb298200	AA0	19
							Zm00001eb054230	GH1	4
							Zm00001eb054230	GH1	4
							Zm00001eb328590	CE13	2
							Zm00001eb328590	CE13	2

## Sheet: Common Up
Supplemetary Table S10: Common CAZYme genes identification between Domains of cor genes up-regulated
Ensembl Id	Cazyme Family
Zm00001eb232430	GH9
Zm00001eb141500	GH17
Zm00001eb088150	GT1
Zm00001eb052520	GH152
Zm00001eb125950	GT61
Zm00001eb244570	GT1
Zm00001eb432740	GT1
Zm00001eb122610	GT1
Zm00001eb314670	GT31
Zm00001eb254960	AA1
Zm00001eb202730	GH152
Zm00001eb404290	GT47
Zm00001eb299010	GT37
Zm00001eb117920	GT37
Zm00001eb370070	GT14
Zm00001eb434590	GH9
Zm00001eb397970	GH17
Zm00001eb264950	GH9
Zm00001eb077070	GT37
Zm00001eb382290	GT61
Zm00001eb051070	GT1
Zm00001eb270290	GT61
Zm00001eb218220	CBM43
Zm00001eb098940	GT1
Zm00001eb304050	GT1
Zm00001eb299170	GT37
Zm00001eb341770	GT61
Zm00001eb418150	GT90
Zm00001eb299020	GT37
Zm00001eb075570	GT90
Zm00001eb040100	GH152
Zm00001eb067250	GH32
Zm00001eb206400	GT1
Zm00001eb057740	GT1
Zm00001eb174340	GH18
Zm00001eb127360	AA1
Zm00001eb291890	GT1
Zm00001eb057770	GT1
Zm00001eb370990	GT20
Zm00001eb313700	GT31
Zm00001eb091470	CBM43
Zm00001eb141490	GH17
Zm00001eb293450	GT1
Zm00001eb382480	GT61
Zm00001eb110660	GT61
Zm00001eb243640	GT8
Zm00001eb390820	GH14
Zm00001eb096940	GT1
Zm00001eb020950	GT1
Zm00001eb334920	GT14
Zm00001eb042370	GT20
Zm00001eb254050	GT8
Zm00001eb350830	GT61
Zm00001eb371290	GT1
Zm00001eb231570	GT61
Zm00001eb260510	GH116
Zm00001eb348300	GH17
Zm00001eb380880	GT1
Zm00001eb077930	GT29
Zm00001eb294280	GT64
Zm00001eb047200	GT1
Zm00001eb394050	CBM43
Zm00001eb074370	GT1
Zm00001eb333050	GH31
Zm00001eb285520	GH1
Zm00001eb098910	GT20
Zm00001eb408530	AA1
Zm00001eb365840	GH20
Zm00001eb147290	GT29
Zm00001eb366860	GH17
Zm00001eb288760	GH3
Zm00001eb007740	CBM22
Zm00001eb386000	GT1
Zm00001eb391530	GT8
Zm00001eb033150	GT14
Zm00001eb009780	GH17
Zm00001eb294530	GH28
Zm00001eb125930	GT61
Zm00001eb189220	GH100
Zm00001eb099920	GT31
Zm00001eb146860	GT1
Zm00001eb205940	GH28
Zm00001eb293440	GT1
Zm00001eb089600	GT43
Zm00001eb147860	AA1
Zm00001eb295000	GT31
Zm00001eb114130	GT1
Zm00001eb178890	GT20
Zm00001eb150050	GH152
Zm00001eb397620	GT14
Zm00001eb018180	CBM43
Zm00001eb193690	GT37
Zm00001eb150470	GT1
Zm00001eb318570	GT1
Zm00001eb192680	GT20
Zm00001eb381410	GT1
Zm00001eb197650	GT34
Zm00001eb147850	AA1
Zm00001eb384900	AA7
Zm00001eb133800	GH1
Zm00001eb365820	CE13
Zm00001eb426900	GT1
Zm00001eb244970	GT1
Zm00001eb190430	GH9
Zm00001eb210780	GT77
Zm00001eb283830	GT1
Zm00001eb057230	GH3
Zm00001eb057250	GH3
Zm00001eb277710	AA7
Zm00001eb048310	CE8
Zm00001eb181880	GH100
Zm00001eb337300	GT1
Zm00001eb283060	GT1
Zm00001eb432320	GT1
Zm00001eb122630	GT1
Zm00001eb143230	GT77
Zm00001eb255830	GT37
Zm00001eb016920	GH14
Zm00001eb077990	GT1
Zm00001eb413670	CBM57
Zm00001eb042870	GT1
Zm00001eb120610	GT14
Zm00001eb315920	GT106
Zm00001eb374090	GT4
Zm00001eb071200	GT1
Zm00001eb153770	CBM43
Zm00001eb214550	GT1
Zm00001eb113190	GT1
Zm00001eb165090	AA1
Zm00001eb291880	GT1
Zm00001eb149240	AA1
Zm00001eb208980	GH3
Zm00001eb051960	GT8
Zm00001eb165130	AA1
Zm00001eb158880	GT1
Zm00001eb204630	GT1
Zm00001eb332350	GH19
Zm00001eb383800	GT106
Zm00001eb136200	GH79
Zm00001eb194370	AA1
Zm00001eb294520	GH28
Zm00001eb075730	GH3
Zm00001eb074330	GT1
Zm00001eb257510	GT20
Zm00001eb332930	GT95
Zm00001eb371300	GT1
Zm00001eb322210	GT1
Zm00001eb116370	GT31
Zm00001eb199260	GT1
Zm00001eb194070	GT1
Zm00001eb286760	GH17
Zm00001eb153280	GT20
Zm00001eb141540	GH17
Zm00001eb145790	CE8
Zm00001eb238910	AA7
Zm00001eb253980	GH9
Zm00001eb157820	GH18
Zm00001eb154000	GT1
Zm00001eb382490	GT61
Zm00001eb053370	GT64
Zm00001eb353540	CE8
Zm00001eb198660	GT90
Zm00001eb209190	GT61
Zm00001eb288440	GT8
Zm00001eb140050	GH32
Zm00001eb155800	GT1
Zm00001eb153990	GT1
Zm00001eb318150	GH1
Zm00001eb368580	AA1

## Sheet: Down
Supplemetary file S10: CAZYme identification of Down-regulated core genes
Diamond				Hmmer			Hotpep
Gene ID	CAZy ID	CazyFamily	CazyFamily count	Gene ID	CazyFamily	CazyFamily count	Gene ID	CAZy Family	CazyFamily count
Zm00001eb001780	SPT19994.1	CBM57	6	Zm00001eb007740	CBM22	1	Zm00001eb365820	CE13	3
Zm00001eb001780	SPT19994.1	CBM57	6	Zm00001eb007740	GH10	2	Zm00001eb365820	CE13	3
Zm00001eb003890	BBH04682.1	GT35	3	Zm00001eb009780	GH17	13	Zm00001eb365820	CE13	3
Zm00001eb003890	BBH04682.1	GT35	3	Zm00001eb009930	AA2	31	Zm00001eb353540	CE8	7
Zm00001eb003890	BBH04682.1	GT35	3	Zm00001eb016920	GH14	3	Zm00001eb353540	CE8	7
Zm00001eb007740	ACN31540.1	CBM22	7	Zm00001eb017930	AA2	31	Zm00001eb353540	CE8	7
Zm00001eb009540	VDD59220.1	CBM22	7	Zm00001eb018180	GH17	13	Zm00001eb353540	CE8	7
Zm00001eb009540	VDD59220.1	CBM22	7	Zm00001eb018180	CBM43	6	Zm00001eb353540	CE8	7
Zm00001eb009780	ACF87237.1	GH17	11	Zm00001eb020950	GT1	49	Zm00001eb048310	CE8	7
Zm00001eb009540	VDD59220.1	CBM22	7	Zm00001eb024960	GH16_20	2	Zm00001eb145790	CE8	7
Zm00001eb013810	BAS75026.1	AA1	21	Zm00001eb025100	GT2_Cellulose_synt	3	Zm00001eb285520	GH1	6
Zm00001eb009540	VDD59220.1	CBM22	7	Zm00001eb026440	GH152	10	Zm00001eb285520	GH1	6
Zm00001eb009540	VDD59220.1	CBM22	7	Zm00001eb032560	GH152	10	Zm00001eb285520	GH1	6
Zm00001eb025100	AAP55168.1	GT2	4	Zm00001eb032580	GH152	10	Zm00001eb318150	GH1	6
Zm00001eb025720	CAB4102662.1	GH152	47	Zm00001eb032600	GH152	10	Zm00001eb318150	GH1	6
Zm00001eb032830	AAT77886.1	GT0	19	Zm00001eb033150	GT14	6	Zm00001eb133800	GH1	6
Zm00001eb015720	QHO37576.1	GH79	25	Zm00001eb038060	GH13_6	4	Zm00001eb241670	GH10	2
Zm00001eb037080	QHO36967.1	CBM50	6	Zm00001eb040100	GH152	10	Zm00001eb007740	GH10	2
Zm00001eb016920	ACG42181.1	GH14	5	Zm00001eb040100	GH152	10	Zm00001eb181880	GH100	3
Zm00001eb033150	ACO87683.1	GT14	14	Zm00001eb040280	AA7	7	Zm00001eb189220	GH100	3
Zm00001eb018180	ACG40035.1	CBM43	12	Zm00001eb042370	GT20	7	Zm00001eb189220	GH100	3
Zm00001eb033150	ACO87683.1	GT14	14	Zm00001eb042870	GT1	49	Zm00001eb260510	GH116	1
Zm00001eb025730	QCE08956.1	GH18	8	Zm00001eb047200	GT1	49	Zm00001eb390820	GH14	3
Zm00001eb024960	AAL67594.1	GH16_20	2	Zm00001eb047940	GH18	4	Zm00001eb016920	GH14	3
Zm00001eb020950	ACN33261.1	GT1	71	Zm00001eb048310	CE8	3	Zm00001eb016920	GH14	3
Zm00001eb033150	ACO87683.1	GT14	14	Zm00001eb051070	GT1	49	Zm00001eb040100	GH152	78
Zm00001eb015720	QHO37576.1	GH79	25	Zm00001eb051960	GT8	6	Zm00001eb040100	GH152	78
Zm00001eb037080	QHO36967.1	CBM50	6	Zm00001eb052520	GH152	10	Zm00001eb040100	GH152	78
Zm00001eb033150	ACO87683.1	GT14	14	Zm00001eb053370	GT64	4	Zm00001eb040100	GH152	78
Zm00001eb018180	ACG40035.1	CBM43	12	Zm00001eb057230	GH3	5	Zm00001eb040100	GH152	78
Zm00001eb016920	ACG42181.1	GH14	5	Zm00001eb057250	GH3	5	Zm00001eb202730	GH152	78
Zm00001eb037080	QHO36967.1	CBM50	6	Zm00001eb057740	GT1	49	Zm00001eb202730	GH152	78
Zm00001eb028010	BAT88960.1	GH152	47	Zm00001eb057770	GT1	49	Zm00001eb202730	GH152	78
Zm00001eb015720	QHO37576.1	GH79	25	Zm00001eb058260	AA2	31	Zm00001eb052520	GH152	78
Zm00001eb020950	ACN33261.1	GT1	71	Zm00001eb063330	GH5_7	2	Zm00001eb150050	GH152	78
Zm00001eb033150	ACO87683.1	GT14	14	Zm00001eb067250	GH32	2	Zm00001eb026440	GH152	78
Zm00001eb015720	QHO37576.1	GH79	25	Zm00001eb071200	GT1	49	Zm00001eb174340	GH152	78
Zm00001eb030170	QHN99607.1	GT1	71	Zm00001eb074330	GT1	49	Zm00001eb124860	GH152	78
Zm00001eb051960	ACF82776.1	GT8	14	Zm00001eb074370	GT1	49	Zm00001eb360640	GH152	78
Zm00001eb057230	ACF78471.1	GH3	31	Zm00001eb075570	GT90	3	Zm00001eb360640	GH152	78
Zm00001eb057250	AAD28356.1	GH3	31	Zm00001eb075730	GH3	5	Zm00001eb124880	GH152	78
Zm00001eb053370	AAK14423.1	GT64	3	Zm00001eb076170	AA2	31	Zm00001eb124880	GH152	78
Zm00001eb040100	ACL53507.1	GH152	47	Zm00001eb076180	AA2	31	Zm00001eb124880	GH152	78
Zm00001eb069460	CAB4102662.1	GH152	47	Zm00001eb076200	AA2	31	Zm00001eb124880	GH152	78
Zm00001eb080140	VDD15082.1	CBM48	18	Zm00001eb077070	GT37	7	Zm00001eb334670	GH152	78
Zm00001eb044860	ACF83970.1	GH27	2	Zm00001eb077930	GT29	2	Zm00001eb334730	GH152	78
Zm00001eb040100	ACL53507.1	GH152	47	Zm00001eb077990	GT1	49	Zm00001eb334670	GH152	78
Zm00001eb057230	ACF78471.1	GH3	31	Zm00001eb078720	GH19	7	Zm00001eb334680	GH152	78
Zm00001eb074370	ACF85602.1	GT1	71	Zm00001eb078730	GH19	7	Zm00001eb124840	GH152	78
Zm00001eb057230	ACF78471.1	GH3	31	Zm00001eb088150	GT1	49	Zm00001eb334620	GH152	78
Zm00001eb057230	ACF78471.1	GH3	31	Zm00001eb089600	GT43	2	Zm00001eb334620	GH152	78
Zm00001eb042870	ACN29060.1	GT1	71	Zm00001eb091470	GH17	13	Zm00001eb334620	GH152	78
Zm00001eb043140	CAB4102662.1	GH152	47	Zm00001eb091470	CBM43	6	Zm00001eb442380	GH152	78
Zm00001eb078730	AAT40044.1	CBM18	6	Zm00001eb094860	GT34	2	Zm00001eb442380	GH152	78
Zm00001eb057250	AAD28356.1	GH3	31	Zm00001eb096940	GT1	49	Zm00001eb334630	GH152	78
Zm00001eb075730	CAW52614.1	GH3	31	Zm00001eb098910	GT20	7	Zm00001eb334630	GH152	78
Zm00001eb047200	CBD27340.1	GT1	71	Zm00001eb098940	GT1	49	Zm00001eb334630	GH152	78
Zm00001eb057250	AAD28356.1	GH3	31	Zm00001eb099920	GT31	5	Zm00001eb334630	GH152	78
Zm00001eb057250	AAD28356.1	GH3	31	Zm00001eb100790	GH13_6	4	Zm00001eb334630	GH152	78
Zm00001eb077930	CAH67271.1	GT29	3	Zm00001eb110660	GT61	12	Zm00001eb334630	GH152	78
Zm00001eb057250	AAD28356.1	GH3	31	Zm00001eb113190	GT1	49	Zm00001eb334630	GH152	78
Zm00001eb057740	CAX02215.1	GT1	71	Zm00001eb114130	GT1	49	Zm00001eb334630	GH152	78
Zm00001eb038060	CAS91260.1	GH13_6	6	Zm00001eb116370	GT31	5	Zm00001eb334630	GH152	78
Zm00001eb069460	CAB4102662.1	GH152	47	Zm00001eb117920	GT37	7	Zm00001eb334630	GH152	78
Zm00001eb040100	ACL53507.1	GH152	47	Zm00001eb120610	GT14	6	Zm00001eb334630	GH152	78
Zm00001eb051070	ACF84504.1	GT1	71	Zm00001eb121500	AA7	7	Zm00001eb334630	GH152	78
Zm00001eb077070	ACG27523.1	GT37	11	Zm00001eb122610	GT1	49	Zm00001eb413670	GH152	78
Zm00001eb057250	AAD28356.1	GH3	31	Zm00001eb122630	GT1	49	Zm00001eb413670	GH152	78
Zm00001eb052520	ACG27829.1	GH152	47	Zm00001eb125810	GT14	6	Zm00001eb334630	GH152	78
Zm00001eb069530	CAB4102662.1	GH152	47	Zm00001eb125930	GT61	12	Zm00001eb334630	GH152	78
Zm00001eb057770	ACN28695.1	GT1	71	Zm00001eb125950	GT61	12	Zm00001eb334630	GH152	78
Zm00001eb057250	AAD28356.1	GH3	31	Zm00001eb127360	AA1	10	Zm00001eb334630	GH152	78
Zm00001eb057230	ACF78471.1	GH3	31	Zm00001eb131000	AA2	31	Zm00001eb334630	GH152	78
Zm00001eb047940	ACG45330.1	GH18	8	Zm00001eb133800	GH1	3	Zm00001eb334630	GH152	78
Zm00001eb061860	VDC69238.1	GT13	16	Zm00001eb136200	GH79	1	Zm00001eb334630	GH152	78
Zm00001eb042370	BAC99712.1	GT20	12	Zm00001eb139920	GT2_Cellulose_synt	3	Zm00001eb334630	GH152	78
Zm00001eb047200	ACN34169.1	GT1	71	Zm00001eb139920	GT2_Cellulose_synt	3	Zm00001eb334630	GH152	78
Zm00001eb063330	AAL79761.1	GH5_7	3	Zm00001eb140050	GH32	2	Zm00001eb334630	GH152	78
Zm00001eb038060	CAS91260.1	GH13_6	6	Zm00001eb140320	AA2	31	Zm00001eb334630	GH152	78
Zm00001eb079430	ACG46850.1	GH36	11	Zm00001eb141490	GH17	13	Zm00001eb268980	GH152	78
Zm00001eb057250	AAD28356.1	GH3	31	Zm00001eb141500	GH17	13	Zm00001eb335470	GH152	78
Zm00001eb057250	AAD28356.1	GH3	31	Zm00001eb141540	GH17	13	Zm00001eb335470	GH152	78
Zm00001eb057250	AAD28356.1	GH3	31	Zm00001eb143230	GT77	4	Zm00001eb108640	GH152	78
Zm00001eb057250	AAD28356.1	GH3	31	Zm00001eb143230	GT77	4	Zm00001eb108640	GH152	78
Zm00001eb051070	ACF84504.1	GT1	71	Zm00001eb145790	CE8	3	Zm00001eb338170	GH152	78
Zm00001eb078720	ACN35751.1	CBM18	6	Zm00001eb146860	GT1	49	Zm00001eb422330	GH152	78
Zm00001eb057230	ACF78471.1	GH3	31	Zm00001eb147290	GT29	2	Zm00001eb422300	GH152	78
Zm00001eb077990	ACF84173.1	GT1	71	Zm00001eb147850	AA1	10	Zm00001eb230110	GH152	78
Zm00001eb057250	AAD28356.1	GH3	31	Zm00001eb147860	AA1	10	Zm00001eb207430	GH152	78
Zm00001eb071400	ACN34383.1	GT0	19	Zm00001eb149240	AA1	10	Zm00001eb207430	GH152	78
Zm00001eb057230	ACF78471.1	GH3	31	Zm00001eb150050	GH152	10	Zm00001eb207430	GH152	78
Zm00001eb048310	ACG42479.1	CE8	7	Zm00001eb150470	GT1	49	Zm00001eb207430	GH152	78
Zm00001eb057230	ACF78471.1	GH3	31	Zm00001eb151040	PL1_1	1	Zm00001eb207430	GH152	78
Zm00001eb047200	CBD27340.1	GT1	71	Zm00001eb151190	AA2	31	Zm00001eb323240	GH152	78
Zm00001eb040100	ACL53507.1	GH152	47	Zm00001eb153280	GT20	7	Zm00001eb323240	GH152	78
Zm00001eb058110	QHN99607.1	GT1	71	Zm00001eb153770	GH17	13	Zm00001eb323240	GH152	78
Zm00001eb069460	CAB4102662.1	GH152	47	Zm00001eb153770	CBM43	6	Zm00001eb126150	GH152	78
Zm00001eb053370	AAK14423.1	GT64	3	Zm00001eb153990	GT1	49	Zm00001eb126150	GH152	78
Zm00001eb072810	VDC69238.1	GT13	16	Zm00001eb154000	GT1	49	Zm00001eb194840	GH152	78
Zm00001eb060110	VDC69238.1	GT13	16	Zm00001eb155800	GT1	49	Zm00001eb063900	GH152	78
Zm00001eb057230	ACF78471.1	GH3	31	Zm00001eb157820	GH18	4	Zm00001eb063900	GH152	78
Zm00001eb067250	ACG30063.1	GH32	7	Zm00001eb158880	GT1	49	Zm00001eb063900	GH152	78
Zm00001eb075570	CAH67462.1	GT90	8	Zm00001eb165090	AA1	10	Zm00001eb291400	GH152	78
Zm00001eb040100	ACL53507.1	GH152	47	Zm00001eb165130	AA1	10	Zm00001eb226470	GH16	1
Zm00001eb044860	ACF83970.1	GH27	2	Zm00001eb168350	GH18	4	Zm00001eb141540	GH17	20
Zm00001eb074330	AAK53551.1	GT1	71	Zm00001eb174340	GH18	4	Zm00001eb141490	GH17	20
Zm00001eb069460	CAB4102662.1	GH152	47	Zm00001eb178890	GT20	7	Zm00001eb141500	GH17	20
Zm00001eb075730	CAW52614.1	GH3	31	Zm00001eb181880	GH100	2	Zm00001eb141500	GH17	20
Zm00001eb071200	ACF86450.1	GT1	71	Zm00001eb189220	GH100	2	Zm00001eb141500	GH17	20
Zm00001eb043140	CAB4102662.1	GH152	47	Zm00001eb190430	GH9	5	Zm00001eb397970	GH17	20
Zm00001eb057230	ACF78471.1	GH3	31	Zm00001eb192680	GT20	7	Zm00001eb366860	GH17	20
Zm00001eb157820	ACF88326.1	GH18	8	Zm00001eb193690	GT37	7	Zm00001eb366860	GH17	20
Zm00001eb153990	ACF88367.1	GT1	71	Zm00001eb194070	GT1	49	Zm00001eb009780	GH17	20
Zm00001eb156650	AWP12516.1	GT29	3	Zm00001eb194370	AA1	10	Zm00001eb218220	GH17	20
Zm00001eb153280	ACN25869.1	GT20	12	Zm00001eb195200	AA2	31	Zm00001eb218220	GH17	20
Zm00001eb122610	AZQ26934.1	GT1	71	Zm00001eb195210	AA2	31	Zm00001eb153770	GH17	20
Zm00001eb143340	AEE84058.1	GT0	19	Zm00001eb197650	GT34	2	Zm00001eb153770	GH17	20
Zm00001eb140050	ACR36171.1	GH32	7	Zm00001eb198660	GT90	3	Zm00001eb286760	GH17	20
Zm00001eb141540	ABB04441.1	GH17	11	Zm00001eb199260	GT1	49	Zm00001eb348300	GH17	20
Zm00001eb136200	ACG27548.1	GH79	25	Zm00001eb202730	GH152	10	Zm00001eb091470	GH17	20
Zm00001eb133800	CAW48557.1	GH1	18	Zm00001eb204630	GT1	49	Zm00001eb091470	GH17	20
Zm00001eb149790	QHO37576.1	GH79	25	Zm00001eb204960	AA2	31	Zm00001eb091470	GH17	20
Zm00001eb138310	QHO37576.1	GH79	25	Zm00001eb205940	GH28	3	Zm00001eb091470	GH17	20
Zm00001eb147850	AWA44730.1	AA1	21	Zm00001eb206400	GT1	49	Zm00001eb091470	GH17	20
Zm00001eb153770	ACN28065.1	CBM43	12	Zm00001eb208980	GH3	5	Zm00001eb174340	GH18	2
Zm00001eb138310	QHO37576.1	GH79	25	Zm00001eb209190	GT61	12	Zm00001eb157820	GH18	2
Zm00001eb151340	CAB4102662.1	GH152	47	Zm00001eb210780	GT77	4	Zm00001eb078730	GH19	7
Zm00001eb098910	ACN34016.1	GT20	12	Zm00001eb214260	AA2	31	Zm00001eb425600	GH19	7
Zm00001eb149240	BAS75026.1	AA1	21	Zm00001eb214550	GT1	49	Zm00001eb078720	GH19	7
Zm00001eb091470	ACF87331.1	CBM43	12	Zm00001eb217970	GH152	10	Zm00001eb246640	GH19	7
Zm00001eb089600	ACF79909.1	GT43	6	Zm00001eb218220	GH17	13	Zm00001eb346860	GH19	7
Zm00001eb134140	AAT77886.1	GT0	19	Zm00001eb218220	CBM43	6	Zm00001eb332350	GH19	7
Zm00001eb143230	ACR37827.1	GT77	8	Zm00001eb223550	CE16	6	Zm00001eb272090	GH19	7
Zm00001eb125930	ACF84761.1	GT61	22	Zm00001eb226370	AA2	31	Zm00001eb365840	GH20	5
Zm00001eb154000	ACF88367.1	GT1	71	Zm00001eb226380	AA2	31	Zm00001eb365840	GH20	5
Zm00001eb150470	ACN29171.1	GT1	71	Zm00001eb226470	GH16_20	2	Zm00001eb365840	GH20	5
Zm00001eb106490	VDC68310.1	GH28	11	Zm00001eb227330	GT64	4	Zm00001eb365840	GH20	5
Zm00001eb151330	CAB4102662.1	GH152	47	Zm00001eb227330	GT64	4	Zm00001eb365840	GH20	5
Zm00001eb141500	ADL60383.1	GH17	11	Zm00001eb228340	CE16	6	Zm00001eb044860	GH27	2
Zm00001eb145790	BAC06227.1	CE8	7	Zm00001eb231570	GT61	12	Zm00001eb044860	GH27	2
Zm00001eb131710	CAB4102662.1	GH152	47	Zm00001eb231570	GT61	12	Zm00001eb294520	GH28	5
Zm00001eb131710	CAB4102662.1	GH152	47	Zm00001eb232430	GH9	5	Zm00001eb294520	GH28	5
Zm00001eb140230	BAT88960.1	GH152	47	Zm00001eb238910	AA7	7	Zm00001eb205940	GH28	5
Zm00001eb114130	ACF85123.1	GT1	71	Zm00001eb241670	GH10	2	Zm00001eb205940	GH28	5
Zm00001eb140050	ACR36171.1	GH32	7	Zm00001eb243640	GT8	6	Zm00001eb294530	GH28	5
Zm00001eb146860	ACG39738.1	GT1	71	Zm00001eb244570	GT1	49	Zm00001eb075730	GH3	30
Zm00001eb088150	ACG40098.1	GT1	71	Zm00001eb244970	GT1	49	Zm00001eb057250	GH3	30
Zm00001eb127360	ACF78987.1	AA1	21	Zm00001eb246640	GH19	7	Zm00001eb057250	GH3	30
Zm00001eb091470	ACF87331.1	CBM43	12	Zm00001eb251340	AA2	31	Zm00001eb057250	GH3	30
Zm00001eb155800	ACN25703.1	GT1	71	Zm00001eb253980	GH9	5	Zm00001eb057250	GH3	30
Zm00001eb136200	ACG27548.1	GH79	25	Zm00001eb254050	GT8	6	Zm00001eb057250	GH3	30
Zm00001eb147850	AWA44730.1	AA1	21	Zm00001eb254100	CE16	6	Zm00001eb057250	GH3	30
Zm00001eb110660	BAD31097.1	GT61	22	Zm00001eb254960	AA1	10	Zm00001eb057250	GH3	30
Zm00001eb143230	ACR37827.1	GT77	8	Zm00001eb255830	GT37	7	Zm00001eb057250	GH3	30
Zm00001eb139920	AWA44709.1	GT2	4	Zm00001eb257510	GT20	7	Zm00001eb057250	GH3	30
Zm00001eb161780	VDD15082.1	CBM48	18	Zm00001eb260510	GH116	1	Zm00001eb057250	GH3	30
Zm00001eb098910	ACN34016.1	GT20	12	Zm00001eb261380	GH5_7	2	Zm00001eb057250	GH3	30
Zm00001eb151340	CAB4102662.1	GH152	47	Zm00001eb264950	GH9	5	Zm00001eb057250	GH3	30
Zm00001eb138310	QHO37576.1	GH79	25	Zm00001eb270290	GT61	12	Zm00001eb288760	GH3	30
Zm00001eb151040	AGT16821.1	PL1_1	2	Zm00001eb272090	GH19	7	Zm00001eb208980	GH3	30
Zm00001eb117920	BAD01766.1	GT37	11	Zm00001eb276250	AA2	31	Zm00001eb208980	GH3	30
Zm00001eb147850	AWA44730.1	AA1	21	Zm00001eb277710	AA7	7	Zm00001eb208980	GH3	30
Zm00001eb116370	ACN34354.1	GT31	9	Zm00001eb280790	AA2	31	Zm00001eb208980	GH3	30
Zm00001eb154000	ACF88367.1	GT1	71	Zm00001eb282340	AA6	1	Zm00001eb208980	GH3	30
Zm00001eb149790	QHO37576.1	GH79	25	Zm00001eb282410	AA2	31	Zm00001eb208980	GH3	30
Zm00001eb141500	ADL60383.1	GH17	11	Zm00001eb283060	GT1	49	Zm00001eb057230	GH3	30
Zm00001eb150470	ACN29171.1	GT1	71	Zm00001eb283830	GT1	49	Zm00001eb057230	GH3	30
Zm00001eb140050	ACR36171.1	GH32	7	Zm00001eb285520	GH1	3	Zm00001eb057230	GH3	30
Zm00001eb107910	VDC68310.1	GH28	11	Zm00001eb286760	GH17	13	Zm00001eb057230	GH3	30
Zm00001eb143340	AEE84058.1	GT0	19	Zm00001eb288440	GT8	6	Zm00001eb057230	GH3	30
Zm00001eb120610	ACF87198.1	GT14	14	Zm00001eb288760	GH3	5	Zm00001eb057230	GH3	30
Zm00001eb117920	BAD01766.1	GT37	11	Zm00001eb291880	GT1	49	Zm00001eb057230	GH3	30
Zm00001eb151040	AGT16821.1	PL1_1	2	Zm00001eb291890	GT1	49	Zm00001eb057230	GH3	30
Zm00001eb138310	QHO37576.1	GH79	25	Zm00001eb293440	GT1	49	Zm00001eb057230	GH3	30
Zm00001eb122630	ACG30148.1	GT1	71	Zm00001eb293450	GT1	49	Zm00001eb057230	GH3	30
Zm00001eb091470	ACF87331.1	CBM43	12	Zm00001eb294280	GT64	4	Zm00001eb208980	GH30	6
Zm00001eb113190	ACF79229.1	GT1	71	Zm00001eb294520	GH28	3	Zm00001eb208980	GH30	6
Zm00001eb149240	BAS75026.1	AA1	21	Zm00001eb294530	GH28	3	Zm00001eb208980	GH30	6
Zm00001eb089600	ACF79909.1	GT43	6	Zm00001eb295000	GT31	5	Zm00001eb208980	GH30	6
Zm00001eb134140	AAT77886.1	GT0	19	Zm00001eb297090	CBM43	6	Zm00001eb208980	GH30	6
Zm00001eb143230	ACR37827.1	GT77	8	Zm00001eb299010	GT37	7	Zm00001eb208980	GH30	6
Zm00001eb151330	CAB4102662.1	GH152	47	Zm00001eb299020	GT37	7	Zm00001eb333050	GH31	2
Zm00001eb141500	ADL60383.1	GH17	11	Zm00001eb299170	GT37	7	Zm00001eb333050	GH31	2
Zm00001eb120610	ACF87198.1	GT14	14	Zm00001eb304050	GT1	49	Zm00001eb140050	GH32	7
Zm00001eb140050	ACR36171.1	GH32	7	Zm00001eb311720	GH13_6	4	Zm00001eb140050	GH32	7
Zm00001eb140050	ACR36171.1	GH32	7	Zm00001eb311730	GH13_6	4	Zm00001eb140050	GH32	7
Zm00001eb107910	VDC68310.1	GH28	11	Zm00001eb313700	GT31	5	Zm00001eb140050	GH32	7
Zm00001eb150470	ACN29171.1	GT1	71	Zm00001eb314670	GT31	5	Zm00001eb140050	GH32	7
Zm00001eb096940	ACF88101.1	GT1	71	Zm00001eb315770	AA2	31	Zm00001eb140050	GH32	7
Zm00001eb131710	CAB4102662.1	GH152	47	Zm00001eb315920	GT106	2	Zm00001eb067250	GH32	7
Zm00001eb143340	AEE84058.1	GT0	19	Zm00001eb318150	GH1	3	Zm00001eb303190	GH36	9
Zm00001eb147850	AWA44730.1	AA1	21	Zm00001eb318570	GT1	49	Zm00001eb303190	GH36	9
Zm00001eb136200	ACG27548.1	GH79	25	Zm00001eb322210	GT1	49	Zm00001eb303190	GH36	9
Zm00001eb143230	ACR37827.1	GT77	8	Zm00001eb330130	CE16	6	Zm00001eb303190	GH36	9
Zm00001eb158880	AVY91872.1	GT1	71	Zm00001eb330550	AA2	31	Zm00001eb303190	GH36	9
Zm00001eb151340	CAB4102662.1	GH152	47	Zm00001eb332350	GH19	7	Zm00001eb303190	GH36	9
Zm00001eb127360	ACF78987.1	AA1	21	Zm00001eb332820	GT43	2	Zm00001eb281720	GH36	9
Zm00001eb139920	ACG30565.1	GT2	4	Zm00001eb332930	GT95	1	Zm00001eb281720	GH36	9
Zm00001eb091470	ACF87331.1	CBM43	12	Zm00001eb333050	GH31	1	Zm00001eb079430	GH36	9
Zm00001eb149790	QHO37576.1	GH79	25	Zm00001eb334920	GT14	6	Zm00001eb063330	GH5	3
Zm00001eb098940	CAH66210.1	GT1	71	Zm00001eb337300	GT1	49	Zm00001eb261380	GH5	3
Zm00001eb151310	CAB4102662.1	GH152	47	Zm00001eb340440	AA2	31	Zm00001eb261380	GH5	3
Zm00001eb150050	QFG04399.1	GH152	47	Zm00001eb341770	GT61	12	Zm00001eb136200	GH79	4
Zm00001eb154000	ACF88367.1	GT1	71	Zm00001eb346860	GH19	7	Zm00001eb136200	GH79	4
Zm00001eb091470	ACF87331.1	CBM43	12	Zm00001eb348300	GH17	13	Zm00001eb136200	GH79	4
Zm00001eb149240	BAS75026.1	AA1	21	Zm00001eb348950	AA2	31	Zm00001eb136200	GH79	4
Zm00001eb098910	ACN34016.1	GT20	12	Zm00001eb350830	GT61	12	Zm00001eb264950	GH9	6
Zm00001eb151340	CAB4102662.1	GH152	47	Zm00001eb353540	CE8	3	Zm00001eb434590	GH9	6
Zm00001eb136200	ACG27548.1	GH79	25	Zm00001eb354690	AA2	31	Zm00001eb253980	GH9	6
Zm00001eb153770	ACN28065.1	CBM43	12	Zm00001eb357600	CE16	6	Zm00001eb190430	GH9	6
Zm00001eb147850	AWA44730.1	AA1	21	Zm00001eb364450	GT77	4	Zm00001eb232430	GH9	6
Zm00001eb099920	ACF82856.1	GT31	9	Zm00001eb365820	CE13	1	Zm00001eb232430	GH9	6
Zm00001eb154000	ACF88367.1	GT1	71	Zm00001eb365840	GH20	1	Zm00001eb383830	AA0	28
Zm00001eb125930	ACF84761.1	GT61	22	Zm00001eb366860	GH17	13	Zm00001eb276250	AA0	28
Zm00001eb143230	ACR37827.1	GT77	8	Zm00001eb368580	AA1	10	Zm00001eb276250	AA0	28
Zm00001eb134140	AAT77886.1	GT0	19	Zm00001eb370000	AA7	7	Zm00001eb276250	AA0	28
Zm00001eb089600	ACF79909.1	GT43	6	Zm00001eb370070	GT14	6	Zm00001eb330550	AA0	28
Zm00001eb151330	CAB4102662.1	GH152	47	Zm00001eb370990	GT20	7	Zm00001eb330550	AA0	28
Zm00001eb150470	ACN29171.1	GT1	71	Zm00001eb371290	GT1	49	Zm00001eb195200	AA0	28
Zm00001eb147860	AWA44730.1	AA1	21	Zm00001eb371300	GT1	49	Zm00001eb195210	AA0	28
Zm00001eb131710	CAB4102662.1	GH152	47	Zm00001eb372310	CE16	6	Zm00001eb195210	AA0	28
Zm00001eb131710	CAB4102662.1	GH152	47	Zm00001eb374090	GT4	2	Zm00001eb204960	AA0	28
Zm00001eb141490	CDM83512.1	GH17	11	Zm00001eb374090	GT4	2	Zm00001eb315770	AA0	28
Zm00001eb147290	ACG44732.1	GT29	3	Zm00001eb380880	GT1	49	Zm00001eb315770	AA0	28
Zm00001eb140050	AGG41123.1	GH32	7	Zm00001eb381290	AA2	31	Zm00001eb348950	AA0	28
Zm00001eb143340	AEE84058.1	GT0	19	Zm00001eb381410	GT1	49	Zm00001eb009930	AA0	28
Zm00001eb100790	ACF88424.1	GH13_6	6	Zm00001eb382290	GT61	12	Zm00001eb009930	AA0	28
Zm00001eb138310	QHO37576.1	GH79	25	Zm00001eb382480	GT61	12	Zm00001eb282410	AA0	28
Zm00001eb125950	BAF29489.1	GT61	22	Zm00001eb382490	GT61	12	Zm00001eb280790	AA0	28
Zm00001eb138310	QHO37576.1	GH79	25	Zm00001eb383800	GT106	2	Zm00001eb140320	AA0	28
Zm00001eb106320	CAB4102662.1	GH152	47	Zm00001eb383830	AA2	31	Zm00001eb017930	AA0	28
Zm00001eb149790	QHO37576.1	GH79	25	Zm00001eb384900	AA7	7	Zm00001eb354690	AA0	28
Zm00001eb139920	ACG30565.1	GT2	4	Zm00001eb386000	GT1	49	Zm00001eb417350	AA0	28
Zm00001eb333050	BAJ97257.1	GH31	2	Zm00001eb386010	GT1	49	Zm00001eb417350	AA0	28
Zm00001eb284520	QCD80100.1	GH1	18	Zm00001eb390820	GH14	3	Zm00001eb417330	AA0	28
Zm00001eb260510	BAF22739.1	GH116	1	Zm00001eb391530	GT8	6	Zm00001eb076170	AA0	28
Zm00001eb293450	ACF87668.1	GT1	71	Zm00001eb394050	GH17	13	Zm00001eb076180	AA0	28
Zm00001eb208980	BAD07748.1	GH3	31	Zm00001eb394050	CBM43	6	Zm00001eb076170	AA0	28
Zm00001eb174340	BAK08346.1	GH18	8	Zm00001eb394740	GH14	3	Zm00001eb381290	AA0	28
Zm00001eb281340	AIT83212.1	GT4	10	Zm00001eb397620	GT14	6	Zm00001eb251340	AA0	28
Zm00001eb274600	ACF87253.1	GT0	19	Zm00001eb397970	GH17	13	Zm00001eb147850	AA1	21
Zm00001eb304050	ACN37034.1	GT1	71	Zm00001eb404290	GT47	1	Zm00001eb147850	AA1	21
Zm00001eb288130	CAB4112811.1	GT1	71	Zm00001eb408530	AA1	10	Zm00001eb147850	AA1	21
Zm00001eb204130	BAD16024.1	GT0	19	Zm00001eb413670	CBM57	1	Zm00001eb147850	AA1	21
Zm00001eb283060	ACG45242.1	GT1	71	Zm00001eb415720	AA7	7	Zm00001eb147850	AA1	21
Zm00001eb248170	QCD80100.1	GH1	18	Zm00001eb417240	AA2	31	Zm00001eb147860	AA1	21
Zm00001eb293440	AAU43961.1	GT1	71	Zm00001eb417330	AA2	31	Zm00001eb194370	AA1	21
Zm00001eb281720	AAQ07252.2	GH36	11	Zm00001eb417340	AA2	31	Zm00001eb408530	AA1	21
Zm00001eb295000	ACN34815.1	GT31	9	Zm00001eb417350	AA2	31	Zm00001eb408530	AA1	21
Zm00001eb197650	ACG48084.1	GT34	1	Zm00001eb417360	AA2	31	Zm00001eb254960	AA1	21
Zm00001eb163330	CAN76867.1	GT47	5	Zm00001eb418150	GT90	3	Zm00001eb368580	AA1	21
Zm00001eb189220	ACG29128.1	GH100	3	Zm00001eb425600	GH19	7	Zm00001eb368580	AA1	21
Zm00001eb288400	VDC68310.1	GH28	11	Zm00001eb426690	GT8	6	Zm00001eb149240	AA1	21
Zm00001eb214420	QHN99607.1	GT1	71	Zm00001eb426900	GT1	49	Zm00001eb149240	AA1	21
Zm00001eb294280	ACG28807.1	GT64	3	Zm00001eb432320	GT1	49	Zm00001eb013810	AA1	21
Zm00001eb332820	CAI93176.1	GT43	6	Zm00001eb432740	GT1	49	Zm00001eb149240	AA1	21
Zm00001eb277710	CAB4096147.1	AA7	3	Zm00001eb434590	GH9	5	Zm00001eb311110	AA1	21
Zm00001eb243640	BAD15458.1	GT8	14				Zm00001eb127360	AA1	21
Zm00001eb261670	AVI60826.1	GT22	4				Zm00001eb127360	AA1	21
Zm00001eb255830	ACF88061.1	GT37	11				Zm00001eb165090	AA1	21
Zm00001eb231570	ACG25342.1	GT61	22				Zm00001eb165130	AA1	21
Zm00001eb288440	ACG47359.1	GT8	14				Zm00001eb282340	AA6	1
Zm00001eb178890	BAC99712.1	GT20	12				Zm00001eb384900	AA7	4
Zm00001eb244570	ACG37820.1	GT1	71				Zm00001eb277710	AA7	4
Zm00001eb205480	VDD15082.1	CBM48	18				Zm00001eb238910	AA7	4
Zm00001eb272090	AAT40018.1	CBM18	6				Zm00001eb415720	AA7	4
Zm00001eb274600	ACF87253.1	GT0	19				Zm00001eb151040	PL1	2
Zm00001eb318570	ACR38641.1	GT1	71				Zm00001eb151040	PL1	2
Zm00001eb206400	ACG28399.1	GT1	71				Zm00001eb389860	GT0	22
Zm00001eb332350	AAQ31303.1	GH19	1				Zm00001eb389860	GT0	22
Zm00001eb248170	QCD80100.1	GH1	18				Zm00001eb389860	GT0	22
Zm00001eb318150	CAW48608.1	GH1	18				Zm00001eb389860	GT0	22
Zm00001eb310230	VDD15082.1	CBM48	18				Zm00001eb134140	GT0	22
Zm00001eb250700	ACF84859.1	CBM50	6				Zm00001eb134140	GT0	22
Zm00001eb303190	ACG27898.1	GH36	11				Zm00001eb134140	GT0	22
Zm00001eb218220	AAT42176.1	CBM43	12				Zm00001eb071400	GT0	22
Zm00001eb261380	AAV44080.1	GH5_7	3				Zm00001eb032830	GT0	22
Zm00001eb332820	CAI93176.1	GT43	6				Zm00001eb274600	GT0	22
Zm00001eb243640	BAD15458.1	GT8	14				Zm00001eb274600	GT0	22
Zm00001eb190430	AGG19104.1	GH9	9				Zm00001eb274600	GT0	22
Zm00001eb261380	AAV44080.1	GH5_7	3				Zm00001eb274600	GT0	22
Zm00001eb303190	ACG27898.1	GH36	11				Zm00001eb204130	GT0	22
Zm00001eb254960	BAS80935.1	AA1	21				Zm00001eb204130	GT0	22
Zm00001eb218220	AAT42176.1	CBM43	12				Zm00001eb274600	GT0	22
Zm00001eb226470	AAC49011.1	GH16_20	2				Zm00001eb238210	GT0	22
Zm00001eb332820	CAI93176.1	GT43	6				Zm00001eb143340	GT0	22
Zm00001eb231570	ACG25342.1	GT61	22				Zm00001eb143340	GT0	22
Zm00001eb255830	ACF88061.1	GT37	11				Zm00001eb143340	GT0	22
Zm00001eb311110	CAB4092232.1	AA1	21				Zm00001eb143340	GT0	22
Zm00001eb244570	ACG37820.1	GT1	71				Zm00001eb271980	GT0	22
Zm00001eb288440	ACG47359.1	GT8	14				Zm00001eb194070	GT1	62
Zm00001eb198660	ACG35502.1	GT90	8				Zm00001eb244970	GT1	62
Zm00001eb206400	ACG28399.1	GT1	71				Zm00001eb244570	GT1	62
Zm00001eb318570	ACR38641.1	GT1	71				Zm00001eb244570	GT1	62
Zm00001eb291330	ACF87668.1	GT1	71				Zm00001eb204630	GT1	62
Zm00001eb323230	CAB4096938.1	GH152	47				Zm00001eb322210	GT1	62
Zm00001eb318150	CAW48608.1	GH1	18				Zm00001eb322210	GT1	62
Zm00001eb281720	AAQ07252.2	GH36	11				Zm00001eb122610	GT1	62
Zm00001eb214550	AAM47594.1	GT1	71				Zm00001eb158880	GT1	62
Zm00001eb288400	VDC68310.1	GH28	11				Zm00001eb114130	GT1	62
Zm00001eb189220	ACG29128.1	GH100	3				Zm00001eb206400	GT1	62
Zm00001eb165130	BAT10439.1	AA1	21				Zm00001eb206400	GT1	62
Zm00001eb243640	BAD15458.1	GT8	14				Zm00001eb096940	GT1	62
Zm00001eb284520	QCD80100.1	GH1	18				Zm00001eb146860	GT1	62
Zm00001eb333050	BAJ97257.1	GH31	2				Zm00001eb051070	GT1	62
Zm00001eb288760	ACL52582.1	GH3	31				Zm00001eb051070	GT1	62
Zm00001eb231570	ACG25342.1	GT61	22				Zm00001eb122630	GT1	62
Zm00001eb288440	ACG47359.1	GT8	14				Zm00001eb291890	GT1	62
Zm00001eb274600	ACF87253.1	GT0	19				Zm00001eb057740	GT1	62
Zm00001eb299010	BAD01766.1	GT37	11				Zm00001eb057770	GT1	62
Zm00001eb323220	CAB4102662.1	GH152	47				Zm00001eb214550	GT1	62
Zm00001eb268980	BAT88960.1	GH152	47				Zm00001eb380880	GT1	62
Zm00001eb181880	ACF78727.1	GH100	3				Zm00001eb381410	GT1	62
Zm00001eb323660	CAB4102662.1	GH152	47				Zm00001eb077990	GT1	62
Zm00001eb248170	QCD80100.1	GH1	18				Zm00001eb098940	GT1	62
Zm00001eb208980	BAD07748.1	GH3	31				Zm00001eb071200	GT1	62
Zm00001eb328640	QGI79035.1	GH43_30	1				Zm00001eb150470	GT1	62
Zm00001eb204130	BAD16024.1	GT0	19				Zm00001eb150470	GT1	62
Zm00001eb288130	CAB4112811.1	GT1	71				Zm00001eb150470	GT1	62
Zm00001eb286760	ACG31574.1	GH17	11				Zm00001eb150470	GT1	62
Zm00001eb314670	ACF87243.1	GT31	9				Zm00001eb318570	GT1	62
Zm00001eb332150	CAN60055.1	GT31	9				Zm00001eb318570	GT1	62
Zm00001eb315920	ACN37056.1	GT106	5				Zm00001eb304050	GT1	62
Zm00001eb205940	ACF87086.1	GH28	11				Zm00001eb155800	GT1	62
Zm00001eb311730	ATY36103.1	GH13_6	6				Zm00001eb283830	GT1	62
Zm00001eb294530	ACG42600.1	GH28	11				Zm00001eb432740	GT1	62
Zm00001eb322880	VDD15082.1	CBM48	18				Zm00001eb199260	GT1	62
Zm00001eb303190	ACG27898.1	GH36	11				Zm00001eb291880	GT1	62
Zm00001eb291070	QHO37576.1	GH79	25				Zm00001eb074330	GT1	62
Zm00001eb199260	BAD09418.1	GT1	71				Zm00001eb074370	GT1	62
Zm00001eb283830	AAT47017.1	GT1	71				Zm00001eb047200	GT1	62
Zm00001eb215080	VDC66178.1	GH9	9				Zm00001eb047200	GT1	62
Zm00001eb209190	ACR36760.1	GT61	22				Zm00001eb047200	GT1	62
Zm00001eb322210	BAC83986.1	GT1	71				Zm00001eb113190	GT1	62
Zm00001eb217170	VDC69238.1	GT13	16				Zm00001eb283060	GT1	62
Zm00001eb202730	ACL53507.1	GH152	47				Zm00001eb371290	GT1	62
Zm00001eb208980	BAD07748.1	GH3	31				Zm00001eb293440	GT1	62
Zm00001eb212430	VDC69238.1	GT13	16				Zm00001eb371300	GT1	62
Zm00001eb231570	ACG25342.1	GT61	22				Zm00001eb154000	GT1	62
Zm00001eb193690	BAD17106.1	GT37	11				Zm00001eb154000	GT1	62
Zm00001eb299020	BAD01766.1	GT37	11				Zm00001eb154000	GT1	62
Zm00001eb161790	VDD15082.1	CBM48	18				Zm00001eb154000	GT1	62
Zm00001eb291400	CAN76207.1	GT31	9				Zm00001eb293450	GT1	62
Zm00001eb242420	AWK40335.1	GH6	2				Zm00001eb153990	GT1	62
Zm00001eb194370	ACF79418.1	AA1	21				Zm00001eb042870	GT1	62
Zm00001eb330130	VUW62393.1	GH0	5				Zm00001eb426900	GT1	62
Zm00001eb261670	AVI60826.1	GT22	4				Zm00001eb432320	GT1	62
Zm00001eb205940	ACF87086.1	GH28	11				Zm00001eb386000	GT1	62
Zm00001eb186800	VDD10192.1	GT90	8				Zm00001eb337300	GT1	62
Zm00001eb323240	CAB4102662.1	GH152	47				Zm00001eb088150	GT1	62
Zm00001eb315920	ACN37056.1	GT106	5				Zm00001eb020950	GT1	62
Zm00001eb163330	CAN76867.1	GT47	5				Zm00001eb020950	GT1	62
Zm00001eb332930	AFW79558.1	GT95	3				Zm00001eb315920	GT106	5
Zm00001eb241670	AAV44125.1	CBM22	7				Zm00001eb315920	GT106	5
Zm00001eb232430	AGG19103.1	GH9	9				Zm00001eb315920	GT106	5
Zm00001eb165090	BAT10439.1	AA1	21				Zm00001eb383800	GT106	5
Zm00001eb210780	ACF79049.1	GT77	8				Zm00001eb383800	GT106	5
Zm00001eb271980	BAJ97127.1	GT0	19				Zm00001eb033150	GT14	18
Zm00001eb265020	CAB4102662.1	GH152	47				Zm00001eb033150	GT14	18
Zm00001eb303190	ACG27898.1	GH36	11				Zm00001eb033150	GT14	18
Zm00001eb322880	VDD15082.1	CBM48	18				Zm00001eb033150	GT14	18
Zm00001eb294520	ACF88280.1	GH28	11				Zm00001eb033150	GT14	18
Zm00001eb311720	ADC54336.1	GH13_6	6				Zm00001eb120610	GT14	18
Zm00001eb209190	ACR36760.1	GT61	22				Zm00001eb120610	GT14	18
Zm00001eb285520	ACG25343.1	GH1	18				Zm00001eb397620	GT14	18
Zm00001eb248170	QCD80100.1	GH1	18				Zm00001eb397620	GT14	18
Zm00001eb208980	BAD07748.1	GH3	31				Zm00001eb397620	GT14	18
Zm00001eb324630	QHO03047.1	CBM57	6				Zm00001eb397620	GT14	18
Zm00001eb202730	ACL53507.1	GH152	47				Zm00001eb370070	GT14	18
Zm00001eb299170	BAD01766.1	GT37	11				Zm00001eb334920	GT14	18
Zm00001eb274600	ACF87253.1	GT0	19				Zm00001eb125810	GT14	18
Zm00001eb305310	ACF87668.1	GT1	71				Zm00001eb125810	GT14	18
Zm00001eb285520	ACG25343.1	GH1	18				Zm00001eb125810	GT14	18
Zm00001eb215080	VDC66178.1	GH9	9				Zm00001eb334920	GT14	18
Zm00001eb274600	ACF87253.1	GT0	19				Zm00001eb370070	GT14	18
Zm00001eb213280	VDC69238.1	GT13	16				Zm00001eb025100	GT2	2
Zm00001eb217170	VDC69238.1	GT13	16				Zm00001eb139920	GT2	2
Zm00001eb299170	BAD01766.1	GT37	11				Zm00001eb153280	GT20	12
Zm00001eb324630	QHO44424.1	CBM57	6				Zm00001eb370990	GT20	12
Zm00001eb202730	ACL53507.1	GH152	47				Zm00001eb370990	GT20	12
Zm00001eb208980	BAD07748.1	GH3	31				Zm00001eb370990	GT20	12
Zm00001eb253980	ACG42873.1	GH9	9				Zm00001eb370990	GT20	12
Zm00001eb248170	QCD80100.1	GH1	18				Zm00001eb192680	GT20	12
Zm00001eb303190	ACG27898.1	GH36	11				Zm00001eb257510	GT20	12
Zm00001eb291880	ACF82824.1	GT1	71				Zm00001eb098910	GT20	12
Zm00001eb291890	ACF85065.1	GT1	71				Zm00001eb098910	GT20	12
Zm00001eb257510	ACG30583.1	GT20	12				Zm00001eb098910	GT20	12
Zm00001eb330130	VUW62393.1	GH0	5				Zm00001eb042370	GT20	12
Zm00001eb315920	ACN37056.1	GT106	5				Zm00001eb178890	GT20	12
Zm00001eb323240	CAB4102662.1	GH152	47				Zm00001eb147290	GT29	2
Zm00001eb270290	BAD15603.1	GT61	22				Zm00001eb077930	GT29	2
Zm00001eb206220	QCE01466.1	CBM50	6				Zm00001eb314670	GT31	8
Zm00001eb210780	ACF79049.1	GT77	8				Zm00001eb314670	GT31	8
Zm00001eb301500	ACF88165.1	GH18	8				Zm00001eb116370	GT31	8
Zm00001eb232430	AGG19103.1	GH9	9				Zm00001eb183150	GT31	8
Zm00001eb332930	AFW79558.1	GT95	3				Zm00001eb416890	GT31	8
Zm00001eb163330	CAN76867.1	GT47	5				Zm00001eb099920	GT31	8
Zm00001eb294520	ACF88280.1	GH28	11				Zm00001eb313700	GT31	8
Zm00001eb322880	VDD15082.1	CBM48	18				Zm00001eb295000	GT31	8
Zm00001eb265020	QCE08956.1	GH18	8				Zm00001eb197650	GT34	1
Zm00001eb168350	ACF79531.1	GH18	8				Zm00001eb193690	GT37	11
Zm00001eb209190	ACR36760.1	GT61	22				Zm00001eb255830	GT37	11
Zm00001eb215080	VDC66178.1	GH9	9				Zm00001eb255830	GT37	11
Zm00001eb285520	ACG25343.1	GH1	18				Zm00001eb077070	GT37	11
Zm00001eb212430	VDC69238.1	GT13	16				Zm00001eb299170	GT37	11
Zm00001eb192680	ACG30583.1	GT20	12				Zm00001eb299170	GT37	11
Zm00001eb299170	BAD01766.1	GT37	11				Zm00001eb299170	GT37	11
Zm00001eb323640	CAB4102662.1	GH152	47				Zm00001eb117920	GT37	11
Zm00001eb217170	VDC69238.1	GT13	16				Zm00001eb117920	GT37	11
Zm00001eb322210	BAC83986.1	GT1	71				Zm00001eb299020	GT37	11
Zm00001eb161790	VDD15082.1	CBM48	18				Zm00001eb299010	GT37	11
Zm00001eb238210	BAD16024.1	GT0	19				Zm00001eb374090	GT4	9
Zm00001eb238910	CAB4096150.1	AA7	3				Zm00001eb374090	GT4	9
Zm00001eb242420	AWK40335.1	GH6	2				Zm00001eb374090	GT4	9
Zm00001eb264950	AGG19097.1	GH9	9				Zm00001eb374090	GT4	9
Zm00001eb254050	ACF78694.1	GT8	14				Zm00001eb374090	GT4	9
Zm00001eb314670	ACF87243.1	GT31	9				Zm00001eb374090	GT4	9
Zm00001eb194070	CBD31831.1	GT1	71				Zm00001eb374090	GT4	9
Zm00001eb330130	VUW62393.1	GH0	5				Zm00001eb374090	GT4	9
Zm00001eb205940	ACF87086.1	GH28	11				Zm00001eb374090	GT4	9
Zm00001eb200920	VDC69238.1	GT13	16				Zm00001eb089600	GT43	3
Zm00001eb323240	CAB4102662.1	GH152	47				Zm00001eb089600	GT43	3
Zm00001eb311730	ATY36103.1	GH13_6	6				Zm00001eb089600	GT43	3
Zm00001eb163330	CAN76867.1	GT47	5				Zm00001eb404290	GT47	1
Zm00001eb246640	AAQ31302.1	CBM18	6				Zm00001eb231570	GT61	22
Zm00001eb210780	ACF79049.1	GT77	8				Zm00001eb209190	GT61	22
Zm00001eb204630	ACG30396.1	GT1	71				Zm00001eb231570	GT61	22
Zm00001eb291070	QHO37576.1	GH79	25				Zm00001eb209190	GT61	22
Zm00001eb265020	QCE08956.1	GH18	8				Zm00001eb209190	GT61	22
Zm00001eb303190	ACG27898.1	GH36	11				Zm00001eb231570	GT61	22
Zm00001eb313700	ACF81741.1	GT31	9				Zm00001eb231570	GT61	22
Zm00001eb244970	BAD17822.1	GT1	71				Zm00001eb125950	GT61	22
Zm00001eb208980	BAD07748.1	GH3	31				Zm00001eb382490	GT61	22
Zm00001eb324690	VDC69238.1	GT13	16				Zm00001eb270290	GT61	22
Zm00001eb381580	VDC85193.1	GT95	3				Zm00001eb341770	GT61	22
Zm00001eb374090	CAA26229.1	GT4	10				Zm00001eb110660	GT61	22
Zm00001eb413160	QCD77078.1	GH1	18				Zm00001eb350830	GT61	22
Zm00001eb408530	BAT16581.1	AA1	21				Zm00001eb382480	GT61	22
Zm00001eb394740	ACG46702.1	GH14	5				Zm00001eb382480	GT61	22
Zm00001eb365820	BAD87542.1	CE13	2				Zm00001eb382480	GT61	22
Zm00001eb382490	CAI30074.1	GT61	22				Zm00001eb382290	GT61	22
Zm00001eb374090	CAA26229.1	GT4	10				Zm00001eb382290	GT61	22
Zm00001eb382480	ACG34469.1	GT61	22				Zm00001eb382290	GT61	22
Zm00001eb338170	BAS70046.1	GH152	47				Zm00001eb382290	GT61	22
Zm00001eb380880	ACF79176.1	GT1	71				Zm00001eb125930	GT61	22
Zm00001eb418150	ACF87853.1	GT90	8				Zm00001eb125930	GT61	22
Zm00001eb340690	QCD80100.1	GH1	18				Zm00001eb227330	GT64	5
Zm00001eb350660	QHO37576.1	GH79	25				Zm00001eb227330	GT64	5
Zm00001eb413670	BAT04283.1	CBM57	6				Zm00001eb294280	GT64	5
Zm00001eb353540	AAT77267.1	CE8	7				Zm00001eb053370	GT64	5
Zm00001eb384660	VDD15082.1	CBM48	18				Zm00001eb053370	GT64	5
Zm00001eb382290	ACF85091.1	GT61	22				Zm00001eb143230	GT77	8
Zm00001eb350960	ACF87668.1	GT1	71				Zm00001eb143230	GT77	8
Zm00001eb383800	ACF81111.1	GT106	5				Zm00001eb143230	GT77	8
Zm00001eb370070	ACF79641.1	GT14	14				Zm00001eb143230	GT77	8
Zm00001eb365820	BAD87542.1	CE13	2				Zm00001eb143230	GT77	8
Zm00001eb357950	VDD15082.1	CBM48	18				Zm00001eb210780	GT77	8
Zm00001eb386010	CAX02442.1	GT1	71				Zm00001eb210780	GT77	8
Zm00001eb426690	ACL53184.1	GT8	14				Zm00001eb210780	GT77	8
Zm00001eb334920	ACG47735.1	GT14	14				Zm00001eb254050	GT8	10
Zm00001eb337300	ACG40098.1	GT1	71				Zm00001eb051960	GT8	10
Zm00001eb350660	QHO37576.1	GH79	25				Zm00001eb288440	GT8	10
Zm00001eb374090	CAA26229.1	GT4	10				Zm00001eb288440	GT8	10
Zm00001eb341770	ACG27644.1	GT61	22				Zm00001eb288440	GT8	10
Zm00001eb384900	CAB4096147.1	AA7	3				Zm00001eb243640	GT8	10
Zm00001eb365840	ACN36154.1	GH20	5				Zm00001eb243640	GT8	10
Zm00001eb381410	ACF83156.1	GT1	71				Zm00001eb243640	GT8	10
Zm00001eb357950	VDD15082.1	CBM48	18				Zm00001eb391530	GT8	10
Zm00001eb418150	ACF87853.1	GT90	8				Zm00001eb391530	GT8	10
Zm00001eb374090	CAA26229.1	GT4	10				Zm00001eb075570	GT90	7
Zm00001eb340690	QCD80100.1	GH1	18				Zm00001eb198660	GT90	7
Zm00001eb371300	ACG32073.1	GT1	71				Zm00001eb418150	GT90	7
Zm00001eb426900	ACF83118.1	GT1	71				Zm00001eb418150	GT90	7
Zm00001eb382290	ACF85091.1	GT61	22				Zm00001eb418150	GT90	7
Zm00001eb386000	ACF87693.1	GT1	71				Zm00001eb418150	GT90	7
Zm00001eb365840	ACN36154.1	GH20	5				Zm00001eb418150	GT90	7
Zm00001eb383800	ACF81111.1	GT106	5				Zm00001eb332930	GT95	2
Zm00001eb339590	VDD15082.1	CBM48	18				Zm00001eb332930	GT95	2
Zm00001eb370070	ACF79641.1	GT14	14				Zm00001eb174340	CBM1	2
Zm00001eb397970	AWA44605.1	GH17	11				Zm00001eb157820	CBM1	2
Zm00001eb382480	ACG34469.1	GT61	22				Zm00001eb057250	CBM11	22
Zm00001eb370990	ACN33296.1	GT20	12				Zm00001eb057250	CBM11	22
Zm00001eb418150	ACF87853.1	GT90	8				Zm00001eb057250	CBM11	22
Zm00001eb413670	BAT04283.1	CBM57	6				Zm00001eb057250	CBM11	22
Zm00001eb350660	QHO37576.1	GH79	25				Zm00001eb057250	CBM11	22
Zm00001eb340690	QCD80100.1	GH1	18				Zm00001eb057250	CBM11	22
Zm00001eb382290	ACG31877.1	GT61	22				Zm00001eb057250	CBM11	22
Zm00001eb353540	AAT77267.1	CE8	7				Zm00001eb057250	CBM11	22
Zm00001eb397620	ACG47208.1	GT14	14				Zm00001eb057250	CBM11	22
Zm00001eb413160	QCD77078.1	GH1	18				Zm00001eb057250	CBM11	22
Zm00001eb394740	ACG46702.1	GH14	5				Zm00001eb057250	CBM11	22
Zm00001eb408530	BAT16581.1	AA1	21				Zm00001eb057250	CBM11	22
Zm00001eb382480	ACG34469.1	GT61	22				Zm00001eb057230	CBM11	22
Zm00001eb365840	ACN36154.1	GH20	5				Zm00001eb057230	CBM11	22
Zm00001eb350830	ACG29849.1	GT61	22				Zm00001eb057230	CBM11	22
Zm00001eb402830	SMR56934.1	GT22	4				Zm00001eb057230	CBM11	22
Zm00001eb372310	QCE13927.1	GH0	5				Zm00001eb057230	CBM11	22
Zm00001eb428080	VDC69238.1	GT13	16				Zm00001eb057230	CBM11	22
Zm00001eb370990	ACN33296.1	GT20	12				Zm00001eb057230	CBM11	22
Zm00001eb364610	ACF20470.1	GT0	19				Zm00001eb057230	CBM11	22
Zm00001eb374090	CAA26229.1	GT4	10				Zm00001eb057230	CBM11	22
Zm00001eb426690	ACL53184.1	GT8	14				Zm00001eb057230	CBM11	22
Zm00001eb391530	ACG29772.1	GT8	14				Zm00001eb332350	CBM12	1
Zm00001eb419980	BAS70041.1	GH152	47				Zm00001eb044860	CBM13	3
Zm00001eb348300	ACF79546.1	GH17	11				Zm00001eb044860	CBM13	3
Zm00001eb366860	ACF85963.1	GH17	11				Zm00001eb332350	CBM13	3
Zm00001eb397620	ACG47208.1	GT14	14				Zm00001eb272090	CBM18	14
Zm00001eb384660	VDD15082.1	CBM48	18				Zm00001eb346860	CBM18	14
Zm00001eb353540	AAT77267.1	CE8	7				Zm00001eb332350	CBM18	14
Zm00001eb434590	ACG29946.1	GH9	9				Zm00001eb078730	CBM18	14
Zm00001eb390820	AAG60205.1	GH14	5				Zm00001eb078720	CBM18	14
Zm00001eb371290	CDM84022.1	GT1	71				Zm00001eb246640	CBM18	14
Zm00001eb382290	ACF85091.1	GT61	22				Zm00001eb425600	CBM18	14
Zm00001eb370990	ACN33296.1	GT20	12				Zm00001eb167720	CBM18	14
Zm00001eb418150	ACF87853.1	GT90	8				Zm00001eb167710	CBM18	14
Zm00001eb350660	QHO37576.1	GH79	25				Zm00001eb167690	CBM18	14
Zm00001eb368580	CDM84828.1	AA1	21				Zm00001eb167690	CBM18	14
Zm00001eb392740	AAF79504.1	GH36	11				Zm00001eb167690	CBM18	14
Zm00001eb432740	ACG43261.1	GT1	71				Zm00001eb167690	CBM18	14
Zm00001eb374090	CAA26229.1	GT4	10				Zm00001eb167690	CBM18	14
Zm00001eb344900	VDC69238.1	GT13	16				Zm00001eb157820	CBM19	2
Zm00001eb419500	VDD15082.1	CBM48	18				Zm00001eb174340	CBM19	2
Zm00001eb397620	ACG47208.1	GT14	14				Zm00001eb190430	CBM2	32
Zm00001eb419700	BAT88960.1	GH152	47				Zm00001eb253980	CBM2	32
Zm00001eb419500	VDD15082.1	CBM48	18				Zm00001eb232430	CBM2	32
Zm00001eb344900	VDC69238.1	GT13	16				Zm00001eb232430	CBM2	32
Zm00001eb416890	BAD03077.1	GT31	9				Zm00001eb208980	CBM2	32
Zm00001eb397620	ACG47208.1	GT14	14				Zm00001eb208980	CBM2	32
Zm00001eb365840	ACN36154.1	GH20	5				Zm00001eb208980	CBM2	32
Zm00001eb353540	AAT77267.1	CE8	7				Zm00001eb208980	CBM2	32
Zm00001eb384660	VDD15082.1	CBM48	18				Zm00001eb208980	CBM2	32
Zm00001eb374090	CAA26229.1	GT4	10				Zm00001eb208980	CBM2	32
Zm00001eb432320	CAE04501.1	GT1	71				Zm00001eb057250	CBM2	32
Zm00001eb404290	ACN31903.1	GT47	5				Zm00001eb057250	CBM2	32
Zm00001eb370990	ACN33296.1	GT20	12				Zm00001eb057250	CBM2	32
Zm00001eb374090	CAA26229.1	GT4	10				Zm00001eb057250	CBM2	32
Zm00001eb392740	AAF79504.1	GH36	11				Zm00001eb057250	CBM2	32
Zm00001eb418150	ACF87853.1	GT90	8				Zm00001eb057250	CBM2	32
Zm00001eb350660	QHO37576.1	GH79	25				Zm00001eb057250	CBM2	32
Zm00001eb368580	CDM84828.1	AA1	21				Zm00001eb057250	CBM2	32
Zm00001eb426690	ACL53184.1	GT8	14				Zm00001eb057250	CBM2	32
Zm00001eb419980	BAS70041.1	GH152	47				Zm00001eb057250	CBM2	32
Zm00001eb391530	ACG29772.1	GT8	14				Zm00001eb057250	CBM2	32
Zm00001eb361450	BBH08239.1	CBM50	6				Zm00001eb057230	CBM2	32
Zm00001eb366860	ACF85963.1	GH17	11				Zm00001eb057230	CBM2	32
Zm00001eb344900	VDC69238.1	GT13	16				Zm00001eb057230	CBM2	32
Zm00001eb346860	ACG39571.1	CBM18	6				Zm00001eb057230	CBM2	32
Zm00001eb402830	SMR56934.1	GT22	4				Zm00001eb057230	CBM2	32
Zm00001eb384660	VDD15082.1	CBM48	18				Zm00001eb057230	CBM2	32
Zm00001eb353540	AAT77267.1	CE8	7				Zm00001eb057230	CBM2	32
Zm00001eb425600	ACN27767.1	CBM18	6				Zm00001eb057230	CBM2	32
Zm00001eb365840	ACN36154.1	GH20	5				Zm00001eb057230	CBM2	32
Zm00001eb372310	QCE13927.1	GH0	5				Zm00001eb057230	CBM2	32
Zm00001eb428080	VDC69238.1	GT13	16				Zm00001eb057250	CBM2	32
Zm00001eb394050	ACG40035.1	CBM43	12				Zm00001eb038060	CBM20	25
Zm00001eb426690	ACL53184.1	GT8	14				Zm00001eb038060	CBM20	25
Zm00001eb374090	CAA26229.1	GT4	10				Zm00001eb100790	CBM20	25
							Zm00001eb311730	CBM20	25
							Zm00001eb311720	CBM20	25
							Zm00001eb311730	CBM20	25
							Zm00001eb272410	CBM20	25
							Zm00001eb272410	CBM20	25
							Zm00001eb344900	CBM20	25
							Zm00001eb344900	CBM20	25
							Zm00001eb344900	CBM20	25
							Zm00001eb060110	CBM20	25
							Zm00001eb213280	CBM20	25
							Zm00001eb200920	CBM20	25
							Zm00001eb324690	CBM20	25
							Zm00001eb042370	CBM20	25
							Zm00001eb178890	CBM20	25
							Zm00001eb370990	CBM20	25
							Zm00001eb370990	CBM20	25
							Zm00001eb153280	CBM20	25
							Zm00001eb098910	CBM20	25
							Zm00001eb098910	CBM20	25
							Zm00001eb098910	CBM20	25
							Zm00001eb192680	CBM20	25
							Zm00001eb257510	CBM20	25
							Zm00001eb241670	CBM22	2
							Zm00001eb007740	CBM22	2
							Zm00001eb038060	CBM26	6
							Zm00001eb038060	CBM26	6
							Zm00001eb100790	CBM26	6
							Zm00001eb311730	CBM26	6
							Zm00001eb311720	CBM26	6
							Zm00001eb311730	CBM26	6
							Zm00001eb190430	CBM3	4
							Zm00001eb232430	CBM3	4
							Zm00001eb253980	CBM3	4
							Zm00001eb232430	CBM3	4
							Zm00001eb044860	CBM35	2
							Zm00001eb044860	CBM35	2
							Zm00001eb067250	CBM38	1
							Zm00001eb218220	CBM43	20
							Zm00001eb218220	CBM43	20
							Zm00001eb141500	CBM43	20
							Zm00001eb141500	CBM43	20
							Zm00001eb141500	CBM43	20
							Zm00001eb348300	CBM43	20
							Zm00001eb366860	CBM43	20
							Zm00001eb366860	CBM43	20
							Zm00001eb297090	CBM43	20
							Zm00001eb153770	CBM43	20
							Zm00001eb153770	CBM43	20
							Zm00001eb009780	CBM43	20
							Zm00001eb091470	CBM43	20
							Zm00001eb091470	CBM43	20
							Zm00001eb091470	CBM43	20
							Zm00001eb091470	CBM43	20
							Zm00001eb091470	CBM43	20
							Zm00001eb394050	CBM43	20
							Zm00001eb018180	CBM43	20
							Zm00001eb018180	CBM43	20
							Zm00001eb100790	CBM45	3
							Zm00001eb038060	CBM45	3
							Zm00001eb038060	CBM45	3
							Zm00001eb253980	CBM49	6
							Zm00001eb190430	CBM49	6
							Zm00001eb232430	CBM49	6
							Zm00001eb232430	CBM49	6
							Zm00001eb264950	CBM49	6
							Zm00001eb434590	CBM49	6
							Zm00001eb332350	CBM5	2
							Zm00001eb272090	CBM5	2
							Zm00001eb044860	CBM51	2
							Zm00001eb044860	CBM51	2
							Zm00001eb413670	CBM57	197
							Zm00001eb413670	CBM57	197
							Zm00001eb207430	CBM57	197
							Zm00001eb207430	CBM57	197
							Zm00001eb207430	CBM57	197
							Zm00001eb207430	CBM57	197
							Zm00001eb207430	CBM57	197
							Zm00001eb323300	CBM57	197
							Zm00001eb291400	CBM57	197
							Zm00001eb025730	CBM57	197
							Zm00001eb025730	CBM57	197
							Zm00001eb270150	CBM57	197
							Zm00001eb270150	CBM57	197
							Zm00001eb263010	CBM57	197
							Zm00001eb151340	CBM57	197
							Zm00001eb151340	CBM57	197
							Zm00001eb151340	CBM57	197
							Zm00001eb151340	CBM57	197
							Zm00001eb217620	CBM57	197
							Zm00001eb252380	CBM57	197
							Zm00001eb108640	CBM57	197
							Zm00001eb108640	CBM57	197
							Zm00001eb070460	CBM57	197
							Zm00001eb139620	CBM57	197
							Zm00001eb327350	CBM57	197
							Zm00001eb323240	CBM57	197
							Zm00001eb323240	CBM57	197
							Zm00001eb323240	CBM57	197
							Zm00001eb106320	CBM57	197
							Zm00001eb106320	CBM57	197
							Zm00001eb025720	CBM57	197
							Zm00001eb151330	CBM57	197
							Zm00001eb151330	CBM57	197
							Zm00001eb151330	CBM57	197
							Zm00001eb323340	CBM57	197
							Zm00001eb151310	CBM57	197
							Zm00001eb217620	CBM57	197
							Zm00001eb323230	CBM57	197
							Zm00001eb338170	CBM57	197
							Zm00001eb019620	CBM57	197
							Zm00001eb194840	CBM57	197
							Zm00001eb278620	CBM57	197
							Zm00001eb373760	CBM57	197
							Zm00001eb265020	CBM57	197
							Zm00001eb265020	CBM57	197
							Zm00001eb265020	CBM57	197
							Zm00001eb048420	CBM57	197
							Zm00001eb048420	CBM57	197
							Zm00001eb174340	CBM57	197
							Zm00001eb334730	CBM57	197
							Zm00001eb334620	CBM57	197
							Zm00001eb334620	CBM57	197
							Zm00001eb334620	CBM57	197
							Zm00001eb334680	CBM57	197
							Zm00001eb334670	CBM57	197
							Zm00001eb334670	CBM57	197
							Zm00001eb106320	CBM57	197
							Zm00001eb106320	CBM57	197
							Zm00001eb131710	CBM57	197
							Zm00001eb131710	CBM57	197
							Zm00001eb131710	CBM57	197
							Zm00001eb131710	CBM57	197
							Zm00001eb131710	CBM57	197
							Zm00001eb031590	CBM57	197
							Zm00001eb031590	CBM57	197
							Zm00001eb031590	CBM57	197
							Zm00001eb031590	CBM57	197
							Zm00001eb135940	CBM57	197
							Zm00001eb135940	CBM57	197
							Zm00001eb135940	CBM57	197
							Zm00001eb011650	CBM57	197
							Zm00001eb011650	CBM57	197
							Zm00001eb028010	CBM57	197
							Zm00001eb419700	CBM57	197
							Zm00001eb360640	CBM57	197
							Zm00001eb360640	CBM57	197
							Zm00001eb005900	CBM57	197
							Zm00001eb005900	CBM57	197
							Zm00001eb277420	CBM57	197
							Zm00001eb263010	CBM57	197
							Zm00001eb288130	CBM57	197
							Zm00001eb288130	CBM57	197
							Zm00001eb323640	CBM57	197
							Zm00001eb127860	CBM57	197
							Zm00001eb127860	CBM57	197
							Zm00001eb127860	CBM57	197
							Zm00001eb127860	CBM57	197
							Zm00001eb230110	CBM57	197
							Zm00001eb259080	CBM57	197
							Zm00001eb191260	CBM57	197
							Zm00001eb191260	CBM57	197
							Zm00001eb259080	CBM57	197
							Zm00001eb259080	CBM57	197
							Zm00001eb259080	CBM57	197
							Zm00001eb239600	CBM57	197
							Zm00001eb314780	CBM57	197
							Zm00001eb356630	CBM57	197
							Zm00001eb323660	CBM57	197
							Zm00001eb204350	CBM57	197
							Zm00001eb105820	CBM57	197
							Zm00001eb323220	CBM57	197
							Zm00001eb105400	CBM57	197
							Zm00001eb001780	CBM57	197
							Zm00001eb001780	CBM57	197
							Zm00001eb156250	CBM57	197
							Zm00001eb360620	CBM57	197
							Zm00001eb360620	CBM57	197
							Zm00001eb291070	CBM57	197
							Zm00001eb291070	CBM57	197
							Zm00001eb291070	CBM57	197
							Zm00001eb015720	CBM57	197
							Zm00001eb015720	CBM57	197
							Zm00001eb015720	CBM57	197
							Zm00001eb015720	CBM57	197
							Zm00001eb149790	CBM57	197
							Zm00001eb149790	CBM57	197
							Zm00001eb149790	CBM57	197
							Zm00001eb149790	CBM57	197
							Zm00001eb136700	CBM57	197
							Zm00001eb350660	CBM57	197
							Zm00001eb350660	CBM57	197
							Zm00001eb350660	CBM57	197
							Zm00001eb350660	CBM57	197
							Zm00001eb350660	CBM57	197
							Zm00001eb316880	CBM57	197
							Zm00001eb316880	CBM57	197
							Zm00001eb335470	CBM57	197
							Zm00001eb335470	CBM57	197
							Zm00001eb071980	CBM57	197
							Zm00001eb071980	CBM57	197
							Zm00001eb071980	CBM57	197
							Zm00001eb258370	CBM57	197
							Zm00001eb258370	CBM57	197
							Zm00001eb177830	CBM57	197
							Zm00001eb247540	CBM57	197
							Zm00001eb258370	CBM57	197
							Zm00001eb375440	CBM57	197
							Zm00001eb071970	CBM57	197
							Zm00001eb071970	CBM57	197
							Zm00001eb290700	CBM57	197
							Zm00001eb290700	CBM57	197
							Zm00001eb124900	CBM57	197
							Zm00001eb034180	CBM57	197
							Zm00001eb077270	CBM57	197
							Zm00001eb077750	CBM57	197
							Zm00001eb077270	CBM57	197
							Zm00001eb260420	CBM57	197
							Zm00001eb134290	CBM57	197
							Zm00001eb138310	CBM57	197
							Zm00001eb138310	CBM57	197
							Zm00001eb138310	CBM57	197
							Zm00001eb138310	CBM57	197
							Zm00001eb138310	CBM57	197
							Zm00001eb138310	CBM57	197
							Zm00001eb324630	CBM57	197
							Zm00001eb324630	CBM57	197
							Zm00001eb292920	CBM57	197
							Zm00001eb003890	CBM57	197
							Zm00001eb003890	CBM57	197
							Zm00001eb003890	CBM57	197
							Zm00001eb077290	CBM57	197
							Zm00001eb077310	CBM57	197
							Zm00001eb077330	CBM57	197
							Zm00001eb294910	CBM57	197
							Zm00001eb342890	CBM57	197
							Zm00001eb342890	CBM57	197
							Zm00001eb344770	CBM57	197
							Zm00001eb017800	CBM57	197
							Zm00001eb017800	CBM57	197
							Zm00001eb030730	CBM57	197
							Zm00001eb017800	CBM57	197
							Zm00001eb040450	CBM57	197
							Zm00001eb040450	CBM57	197
							Zm00001eb082270	CBM57	197
							Zm00001eb135120	CBM57	197
							Zm00001eb331230	CBM57	197
							Zm00001eb231410	CBM57	197
							Zm00001eb314180	CBM57	197
							Zm00001eb355810	CBM57	197
							Zm00001eb355810	CBM57	197
							Zm00001eb054260	CBM57	197
							Zm00001eb054260	CBM57	197
							Zm00001eb054260	CBM57	197
							Zm00001eb054260	CBM57	197
							Zm00001eb167150	CBM57	197
							Zm00001eb167150	CBM57	197
							Zm00001eb167150	CBM57	197
							Zm00001eb167150	CBM57	197
							Zm00001eb244860	CBM57	197
							Zm00001eb167150	CBM57	197
							Zm00001eb182940	CBM57	197
							Zm00001eb167150	CBM57	197
							Zm00001eb182940	CBM57	197
							Zm00001eb167150	CBM57	197
							Zm00001eb004250	CBM57	197
							Zm00001eb004250	CBM57	197
							Zm00001eb004250	CBM57	197
							Zm00001eb208980	CBM6	18
							Zm00001eb208980	CBM6	18
							Zm00001eb208980	CBM6	18
							Zm00001eb208980	CBM6	18
							Zm00001eb208980	CBM6	18
							Zm00001eb208980	CBM6	18
							Zm00001eb057250	CBM6	18
							Zm00001eb057250	CBM6	18
							Zm00001eb057250	CBM6	18
							Zm00001eb057250	CBM6	18
							Zm00001eb057250	CBM6	18
							Zm00001eb057250	CBM6	18
							Zm00001eb057250	CBM6	18
							Zm00001eb057250	CBM6	18
							Zm00001eb057250	CBM6	18
							Zm00001eb057250	CBM6	18
							Zm00001eb057250	CBM6	18
							Zm00001eb057250	CBM6	18
							Zm00001eb067250	CBM66	1

## Sheet: Common Down
Supplemetary Table S10: Common CAZYme genes identification between Domains of cor genes Down-regulated
Ensembl id	Cazyme Family
Zm00001eb231160	GH28
Zm00001eb399910	CBM43
Zm00001eb079610	GT17
Zm00001eb148270	AA1
Zm00001eb387850	GT92
Zm00001eb205200	GH35
Zm00001eb102880	GT1
Zm00001eb073470	GT47
Zm00001eb177120	CE8
Zm00001eb319550	GT8
Zm00001eb111640	GT8
Zm00001eb190590	GT4
Zm00001eb003440	GH14
Zm00001eb107760	GT1
Zm00001eb138250	GT1
Zm00001eb054230	GH1
Zm00001eb214870	GH3
Zm00001eb105610	GT1
Zm00001eb280690	GH9
Zm00001eb318780	GH29
Zm00001eb384940	AA7
Zm00001eb288680	GT106
Zm00001eb402930	GT47
Zm00001eb142720	GT47
Zm00001eb046620	GT47
Zm00001eb274870	AA3
Zm00001eb376040	GT1
Zm00001eb053500	GT8
Zm00001eb299910	CBM57
Zm00001eb001830	GH28
Zm00001eb147140	GH18
Zm00001eb048140	GH152
Zm00001eb281360	GT92
Zm00001eb199050	GH3
Zm00001eb322190	GT1
Zm00001eb325370	CBM43
Zm00001eb255840	GT37
Zm00001eb241400	GT8
Zm00001eb323330	CBM43
Zm00001eb015760	GT8
Zm00001eb330810	GT8
Zm00001eb166100	AA1
Zm00001eb352700	GT1
Zm00001eb125360	GH31
Zm00001eb070450	CBM57
Zm00001eb375030	GH79
Zm00001eb280920	GT1
Zm00001eb268650	GH28
Zm00001eb322470	AA1
Zm00001eb125880	GT61
Zm00001eb290970	GT1
Zm00001eb358400	GH28
Zm00001eb352710	GT1
Zm00001eb144500	GT61
Zm00001eb236930	CE8
Zm00001eb010550	GH17
Zm00001eb327030	GT75
Zm00001eb344980	GH28
Zm00001eb026840	GH17
Zm00001eb229630	GT61
Zm00001eb350640	CBM49
Zm00001eb194550	GT5
Zm00001eb107530	CBM43
Zm00001eb421950	GH32
Zm00001eb026430	GH152
Zm00001eb003650	GT47
Zm00001eb105580	GT1
Zm00001eb164410	GH152
Zm00001eb395280	GT8
Zm00001eb423590	GT37
Zm00001eb279740	GT5
Zm00001eb371280	GT1
Zm00001eb065000	CE6
Zm00001eb075710	GT8
Zm00001eb142710	GT47
Zm00001eb090260	GH3
Zm00001eb372390	GT8
Zm00001eb330500	CE8
Zm00001eb008930	CBM43
Zm00001eb339760	GH3
Zm00001eb269820	GH17
Zm00001eb229460	GH32
Zm00001eb427230	GT8
Zm00001eb224120	GH152
Zm00001eb217140	GT8
Zm00001eb395470	GT47
Zm00001eb366250	GT8
Zm00001eb171000	CBM43

## Sheet: CAZYmeM
Supplementary Table S10: CAZYme of core genes matched with other fungal treatment conditions; Up: Up-regulated, Down: Down-regulated; Treatment conditions:- F. graminearum (Fg), T.atroviride (Ta), U. maydis (Um), and F. verticillioide (Fv)
Treated Condition	Ensembl Gene ID	Regulation	Cazyme Family
Fg	Zm00001eb003440	down	GH14
Fg	Zm00001eb003650	down	GT47
Fg	Zm00001eb007740	Up	CBM22
Fg	Zm00001eb009780	Up	GH17
Fg	Zm00001eb015760	down	GT8
Fg	Zm00001eb016920	Up	GH14
Fg	Zm00001eb018180	Up	CBM43
Fg	Zm00001eb020950	Up	GT1
Fg	Zm00001eb033150	Up	GT14
Fg	Zm00001eb040100	Up	GH152
Fg	Zm00001eb048140	down	GH152
Fg	Zm00001eb048310	Up	CE8
Fg	Zm00001eb051070	Up	GT1
Fg	Zm00001eb053370	Up	GT64
Fg	Zm00001eb053500	down	GT8
Fg	Zm00001eb057250	Up	GH3
Fg	Zm00001eb070450	down	CBM57
Fg	Zm00001eb071200	Up	GT1
Fg	Zm00001eb073470	down	GT47
Fg	Zm00001eb074370	Up	GT1
Fg	Zm00001eb075570	Up	GT90
Fg	Zm00001eb075710	down	GT8
Fg	Zm00001eb075730	Up	GH3
Fg	Zm00001eb077990	Up	GT1
Fg	Zm00001eb079610	down	GT17
Fg	Zm00001eb088150	Up	GT1
Fg	Zm00001eb090260	down	GH3
Fg	Zm00001eb091470	Up	CBM43
Fg	Zm00001eb098910	Up	GT20
Fg	Zm00001eb102880	down	GT1
Fg	Zm00001eb107760	down	GT1
Fg	Zm00001eb113190	Up	GT1
Fg	Zm00001eb116370	Up	GT31
Fg	Zm00001eb117920	Up	GT37
Fg	Zm00001eb125360	down	GH31
Fg	Zm00001eb133800	Up	GH1
Fg	Zm00001eb136200	Up	GH79
Fg	Zm00001eb142710	down	GT47
Fg	Zm00001eb144500	down	GT61
Fg	Zm00001eb145790	Up	CE8
Fg	Zm00001eb146860	Up	GT1
Fg	Zm00001eb147140	down	GH18
Fg	Zm00001eb153280	Up	GT20
Fg	Zm00001eb153770	Up	CBM43
Fg	Zm00001eb158880	Up	GT1
Fg	Zm00001eb165130	Up	AA1
Fg	Zm00001eb171000	down	CBM43
Fg	Zm00001eb174340	Up	GH18
Fg	Zm00001eb177120	down	CE8
Fg	Zm00001eb178890	Up	GT20
Fg	Zm00001eb181880	Up	GH100
Fg	Zm00001eb190430	Up	GH9
Fg	Zm00001eb190590	down	GT4
Fg	Zm00001eb192680	Up	GT20
Fg	Zm00001eb193690	Up	GT37
Fg	Zm00001eb194550	down	GT5
Fg	Zm00001eb199050	down	GH3
Fg	Zm00001eb202730	Up	GH152
Fg	Zm00001eb204630	Up	GT1
Fg	Zm00001eb205940	Up	GH28
Fg	Zm00001eb208980	Up	GH3
Fg	Zm00001eb209190	Up	GT61
Fg	Zm00001eb214550	Up	GT1
Fg	Zm00001eb217140	down	GT8
Fg	Zm00001eb218220	Up	CBM43
Fg	Zm00001eb231570	Up	GT61
Fg	Zm00001eb241400	down	GT8
Fg	Zm00001eb244570	Up	GT1
Fg	Zm00001eb254960	Up	AA1
Fg	Zm00001eb255840	down	GT37
Fg	Zm00001eb257510	Up	GT20
Fg	Zm00001eb260510	Up	GH116
Fg	Zm00001eb269820	down	GH17
Fg	Zm00001eb281360	down	GT92
Fg	Zm00001eb288680	down	GT106
Fg	Zm00001eb288760	Up	GH3
Fg	Zm00001eb290970	down	GT1
Fg	Zm00001eb291880	Up	GT1
Fg	Zm00001eb293440	Up	GT1
Fg	Zm00001eb294280	Up	GT64
Fg	Zm00001eb294530	Up	GH28
Fg	Zm00001eb299170	Up	GT37
Fg	Zm00001eb299910	down	CBM57
Fg	Zm00001eb318570	Up	GT1
Fg	Zm00001eb319550	down	GT8
Fg	Zm00001eb332350	Up	GH19
Fg	Zm00001eb332930	Up	GT95
Fg	Zm00001eb337300	Up	GT1
Fg	Zm00001eb350830	Up	GT61
Fg	Zm00001eb353540	Up	CE8
Fg	Zm00001eb365820	Up	CE13
Fg	Zm00001eb366250	down	GT8
Fg	Zm00001eb370990	Up	GT20
Fg	Zm00001eb374090	Up	GT4
Fg	Zm00001eb375030	down	GH79
Fg	Zm00001eb382480	Up	GT61
Fg	Zm00001eb382490	Up	GT61
Fg	Zm00001eb383800	Up	GT106
Fg	Zm00001eb384940	down	AA7
Fg	Zm00001eb390820	Up	GH14
Fg	Zm00001eb394050	Up	CBM43
Fg	Zm00001eb395280	down	GT8
Fg	Zm00001eb395470	down	GT47
Fg	Zm00001eb397620	Up	GT14
Fg	Zm00001eb397970	Up	GH17
Fg	Zm00001eb402930	down	GT47
Fg	Zm00001eb413670	Up	CBM57
Fg	Zm00001eb418150	Up	GT90
Fg	Zm00001eb426900	Up	GT1
Fg	Zm00001eb432320	Up	GT1
Fg	Zm00001eb432740	Up	GT1
Fg	Zm00001eb434590	Up	GH9
Fg Fv	Zm00001eb067250	Up	GH32
Fg Fv	Zm00001eb299020	Up	GT37
Fg Fv Um	Zm00001eb065000	down	CE6
Fg Fv Um	Zm00001eb105610	down	GT1
Fg Fv Um	Zm00001eb127360	Up	AA1
Fg Fv Um	Zm00001eb141500	Up	GH17
Fg Fv Um	Zm00001eb143230	Up	GT77
Fg Fv Um	Zm00001eb157820	Up	GH18
Fg Fv Um	Zm00001eb206400	Up	GT1
Fg Fv Um	Zm00001eb224120	down	GH152
Fg Fv Um	Zm00001eb231160	down	GH28
Fg Fv Um	Zm00001eb277710	Up	AA7
Fg Fv Um	Zm00001eb286760	Up	GH17
Fg Fv Um	Zm00001eb294520	Up	GH28
Fg Fv Um	Zm00001eb295000	Up	GT31
Fg Fv Um	Zm00001eb304050	Up	GT1
Fg Fv Um	Zm00001eb365840	Up	GH20
Fg Fv Um	Zm00001eb371290	Up	GT1
Fg Fv Um	Zm00001eb381410	Up	GT1
Fg Fv Um	Zm00001eb384900	Up	AA7
Fg Fv Um	Zm00001eb408530	Up	AA1
Fg Ta Um	Zm00001eb314670	Up	GT31
Fg Um	Zm00001eb001830	down	GH28
Fg Um	Zm00001eb008930	down	CBM43
Fg Um	Zm00001eb010550	down	GH17
Fg Um	Zm00001eb026430	down	GH152
Fg Um	Zm00001eb026840	down	GH17
Fg Um	Zm00001eb042370	Up	GT20
Fg Um	Zm00001eb042870	Up	GT1
Fg Um	Zm00001eb046620	down	GT47
Fg Um	Zm00001eb047200	Up	GT1
Fg Um	Zm00001eb051960	Up	GT8
Fg Um	Zm00001eb052520	Up	GH152
Fg Um	Zm00001eb054230	down	GH1
Fg Um	Zm00001eb057230	Up	GH3
Fg Um	Zm00001eb057740	Up	GT1
Fg Um	Zm00001eb057770	Up	GT1
Fg Um	Zm00001eb074330	Up	GT1
Fg Um	Zm00001eb077070	Up	GT37
Fg Um	Zm00001eb077930	Up	GT29
Fg Um	Zm00001eb089600	Up	GT43
Fg Um	Zm00001eb096940	Up	GT1
Fg Um	Zm00001eb098940	Up	GT1
Fg Um	Zm00001eb099920	Up	GT31
Fg Um	Zm00001eb105580	down	GT1
Fg Um	Zm00001eb107530	down	CBM43
Fg Um	Zm00001eb110660	Up	GT61
Fg Um	Zm00001eb111640	down	GT8
Fg Um	Zm00001eb114130	Up	GT1
Fg Um	Zm00001eb120610	Up	GT14
Fg Um	Zm00001eb122610	Up	GT1
Fg Um	Zm00001eb122630	Up	GT1
Fg Um	Zm00001eb125880	down	GT61
Fg Um	Zm00001eb125930	Up	GT61
Fg Um	Zm00001eb125950	Up	GT61
Fg Um	Zm00001eb138250	down	GT1
Fg Um	Zm00001eb140050	Up	GH32
Fg Um	Zm00001eb141490	Up	GH17
Fg Um	Zm00001eb141540	Up	GH17
Fg Um	Zm00001eb142720	down	GT47
Fg Um	Zm00001eb147290	Up	GT29
Fg Um	Zm00001eb147850	Up	AA1
Fg Um	Zm00001eb147860	Up	AA1
Fg Um	Zm00001eb148270	down	AA1
Fg Um	Zm00001eb149240	Up	AA1
Fg Um	Zm00001eb150050	Up	GH152
Fg Um	Zm00001eb150470	Up	GT1
Fg Um	Zm00001eb153990	Up	GT1
Fg Um	Zm00001eb154000	Up	GT1
Fg Um	Zm00001eb155800	Up	GT1
Fg Um	Zm00001eb164410	down	GH152
Fg Um	Zm00001eb165090	Up	AA1
Fg Um	Zm00001eb166100	down	AA1
Fg Um	Zm00001eb189220	Up	GH100
Fg Um	Zm00001eb194070	Up	GT1
Fg Um	Zm00001eb194370	Up	AA1
Fg Um	Zm00001eb197650	Up	GT34
Fg Um	Zm00001eb198660	Up	GT90
Fg Um	Zm00001eb199260	Up	GT1
Fg Um	Zm00001eb205200	down	GH35
Fg Um	Zm00001eb210780	Up	GT77
Fg Um	Zm00001eb214870	down	GH3
Fg Um	Zm00001eb229460	down	GH32
Fg Um	Zm00001eb229630	down	GT61
Fg Um	Zm00001eb232430	Up	GH9
Fg Um	Zm00001eb236930	down	CE8
Fg Um	Zm00001eb238910	Up	AA7
Fg Um	Zm00001eb243640	Up	GT8
Fg Um	Zm00001eb244970	Up	GT1
Fg Um	Zm00001eb253980	Up	GH9
Fg Um	Zm00001eb254050	Up	GT8
Fg Um	Zm00001eb255830	Up	GT37
Fg Um	Zm00001eb264950	Up	GH9
Fg Um	Zm00001eb268650	down	GH28
Fg Um	Zm00001eb270290	Up	GT61
Fg Um	Zm00001eb274870	down	AA3
Fg Um	Zm00001eb279740	down	GT5
Fg Um	Zm00001eb280690	down	GH9
Fg Um	Zm00001eb280920	down	GT1
Fg Um	Zm00001eb283060	Up	GT1
Fg Um	Zm00001eb283830	Up	GT1
Fg Um	Zm00001eb285520	Up	GH1
Fg Um	Zm00001eb288440	Up	GT8
Fg Um	Zm00001eb291890	Up	GT1
Fg Um	Zm00001eb293450	Up	GT1
Fg Um	Zm00001eb299010	Up	GT37
Fg Um	Zm00001eb313700	Up	GT31
Fg Um	Zm00001eb315920	Up	GT106
Fg Um	Zm00001eb318150	Up	GH1
Fg Um	Zm00001eb318780	down	GH29
Fg Um	Zm00001eb322190	down	GT1
Fg Um	Zm00001eb322210	Up	GT1
Fg Um	Zm00001eb322470	down	AA1
Fg Um	Zm00001eb323330	down	CBM43
Fg Um	Zm00001eb325370	down	CBM43
Fg Um	Zm00001eb327030	down	GT75
Fg Um	Zm00001eb330500	down	CE8
Fg Um	Zm00001eb330810	down	GT8
Fg Um	Zm00001eb333050	Up	GH31
Fg Um	Zm00001eb334920	Up	GT14
Fg Um	Zm00001eb339760	down	GH3
Fg Um	Zm00001eb341770	Up	GT61
Fg Um	Zm00001eb344980	down	GH28
Fg Um	Zm00001eb348300	Up	GH17
Fg Um	Zm00001eb350640	down	CBM49
Fg Um	Zm00001eb352700	down	GT1
Fg Um	Zm00001eb352710	down	GT1
Fg Um	Zm00001eb358400	down	GH28
Fg Um	Zm00001eb366860	Up	GH17
Fg Um	Zm00001eb368580	Up	AA1
Fg Um	Zm00001eb370070	Up	GT14
Fg Um	Zm00001eb371280	down	GT1
Fg Um	Zm00001eb371300	Up	GT1
Fg Um	Zm00001eb372390	down	GT8
Fg Um	Zm00001eb376040	down	GT1
Fg Um	Zm00001eb380880	Up	GT1
Fg Um	Zm00001eb382290	Up	GT61
Fg Um	Zm00001eb386000	Up	GT1
Fg Um	Zm00001eb387850	down	GT92
Fg Um	Zm00001eb391530	Up	GT8
Fg Um	Zm00001eb399910	down	CBM43
Fg Um	Zm00001eb404290	Up	GT47
Fg Um	Zm00001eb421950	down	GH32
Fg Um	Zm00001eb423590	down	GT37
Fg Um	Zm00001eb427230	down	GT8
