# Supplementary material for: Comparative transcriptome profiling and weighted gene co-expression network analysis to identify core genes in maize (Zea mays L.) silks infected by multiple fungi
Source: Front Plant Sci. 2022 Oct 27;13:985396. doi: 10.3389/fpls.2022.985396 (PMC9647128; doi:10.3389/fpls.2022.985396)
Supplement: Supplementary file 1 [file DataSheet_1.zip › Supplementary Files/Supplementary Table S11.xlsx]

## Sheet: UP
Supplemetary Table S11: R-gene identification of Up-regulated core genes
Ensembl Id	Class	Domain	Number Class with Domain
Zm00001eb001780	KIN	TM	211
Zm00001eb001780	KIN	Kinase	228
Zm00001eb001800	L	LRR	2
Zm00001eb003890	KIN	TM	211
Zm00001eb003890	KIN	Kinase	228
Zm00001eb005570	KIN	TM	211
Zm00001eb005570	KIN	Kinase	228
Zm00001eb005900	KIN	TM	211
Zm00001eb005900	KIN	Kinase	228
Zm00001eb009250	KIN	TM	211
Zm00001eb009250	KIN	Kinase	228
Zm00001eb009320	KIN	TM	211
Zm00001eb009320	KIN	Kinase	228
Zm00001eb009380	KIN	TM	211
Zm00001eb009380	KIN	Kinase	228
Zm00001eb010320	KIN	TM	211
Zm00001eb010320	KIN	Kinase	228
Zm00001eb011650	KIN	TM	211
Zm00001eb011650	KIN	Kinase	228
Zm00001eb013100	KIN	TM	211
Zm00001eb013100	KIN	Kinase	228
Zm00001eb015720	RLK	LRR	50
Zm00001eb015720	RLK	TM	50
Zm00001eb015720	RLK	Kinase	50
Zm00001eb017800	KIN	TM	211
Zm00001eb017800	KIN	Kinase	228
Zm00001eb019620	KIN	TM	211
Zm00001eb019620	KIN	Kinase	228
Zm00001eb020600	RLP	LRR	16
Zm00001eb020600	RLP	TM	16
Zm00001eb020710	RLP	TM	16
Zm00001eb020710	RLP	LRR	16
Zm00001eb022440	CK	CC	15
Zm00001eb022440	CK	TM	14
Zm00001eb022440	CK	Kinase	15
Zm00001eb022810	CK	CC	15
Zm00001eb022810	CK	TM	14
Zm00001eb022810	CK	Kinase	15
Zm00001eb025540	KIN	TM	211
Zm00001eb025540	KIN	Kinase	228
Zm00001eb025720	KIN	TM	211
Zm00001eb025720	KIN	Kinase	228
Zm00001eb025730	KIN	TM	211
Zm00001eb025730	KIN	Kinase	228
Zm00001eb028010	KIN	TM	211
Zm00001eb028010	KIN	Kinase	228
Zm00001eb030390	CNL	NBS	11
Zm00001eb030390	CNL	CC	11
Zm00001eb030390	CNL	TM	11
Zm00001eb030390	CNL	LRR	11
Zm00001eb030730	KIN	TM	211
Zm00001eb030730	KIN	Kinase	228
Zm00001eb031390	KIN	TM	211
Zm00001eb031390	KIN	Kinase	228
Zm00001eb031590	KIN	TM	211
Zm00001eb031590	KIN	Kinase	228
Zm00001eb034180	KIN	TM	211
Zm00001eb034180	KIN	Kinase	228
Zm00001eb034310	KIN	TM	211
Zm00001eb034310	KIN	Kinase	228
Zm00001eb034410	KIN	TM	211
Zm00001eb034410	KIN	Kinase	228
Zm00001eb034540	KIN	TM	211
Zm00001eb034540	KIN	Kinase	228
Zm00001eb037080	KIN	TM	211
Zm00001eb037080	KIN	Kinase	228
Zm00001eb040450	KIN	TM	211
Zm00001eb040450	KIN	Kinase	228
Zm00001eb042350	KIN	TM	211
Zm00001eb042350	KIN	Kinase	228
Zm00001eb043140	KIN	TM	211
Zm00001eb043140	KIN	Kinase	228
Zm00001eb046020	CNL	CC	11
Zm00001eb046020	CNL	NBS	11
Zm00001eb046020	CNL	LRR	11
Zm00001eb046020	CNL	TM	11
Zm00001eb047150	KIN	TM	211
Zm00001eb047150	KIN	Kinase	228
Zm00001eb047260	KIN	TM	211
Zm00001eb047260	KIN	Kinase	228
Zm00001eb047270	KIN	TM	211
Zm00001eb047270	KIN	Kinase	228
Zm00001eb047580	KIN	Kinase	228
Zm00001eb048420	KIN	TM	211
Zm00001eb048420	KIN	Kinase	228
Zm00001eb054260	RLK	TM	50
Zm00001eb054260	RLK	Kinase	50
Zm00001eb054260	RLK	LRR	50
Zm00001eb055090	KIN	TM	211
Zm00001eb055090	KIN	Kinase	228
Zm00001eb058940	KIN	TM	211
Zm00001eb058940	KIN	Kinase	228
Zm00001eb059030	KIN	TM	211
Zm00001eb059030	KIN	Kinase	228
Zm00001eb059030	RLK	LRR	50
Zm00001eb059030	RLK	TM	50
Zm00001eb059030	RLK	Kinase	50
Zm00001eb059590	KIN	TM	211
Zm00001eb059590	KIN	Kinase	228
Zm00001eb060110	KIN	TM	211
Zm00001eb060110	KIN	Kinase	228
Zm00001eb060610	RLP	TM	16
Zm00001eb060610	RLP	LRR	16
Zm00001eb062850	KIN	TM	211
Zm00001eb062850	KIN	Kinase	228
Zm00001eb063900	KIN	TM	211
Zm00001eb063900	KIN	Kinase	228
Zm00001eb065730	KIN	TM	211
Zm00001eb065730	KIN	Kinase	228
Zm00001eb067890	CK	CC	15
Zm00001eb067890	CK	TM	14
Zm00001eb067890	CK	Kinase	15
Zm00001eb067900	KIN	TM	211
Zm00001eb067900	KIN	Kinase	228
Zm00001eb069460	KIN	TM	211
Zm00001eb069460	KIN	Kinase	228
Zm00001eb069530	KIN	TM	211
Zm00001eb069530	KIN	Kinase	228
Zm00001eb069690	KIN	TM	211
Zm00001eb069690	KIN	Kinase	228
Zm00001eb070460	KIN	TM	211
Zm00001eb070460	KIN	Kinase	228
Zm00001eb071570	L	LRR	2
Zm00001eb071970	KIN	TM	211
Zm00001eb071970	KIN	Kinase	228
Zm00001eb071980	KIN	TM	211
Zm00001eb071980	KIN	Kinase	228
Zm00001eb072810	KIN	TM	211
Zm00001eb072810	KIN	Kinase	228
Zm00001eb075040	KIN	TM	211
Zm00001eb075040	KIN	Kinase	228
Zm00001eb075270	KIN	Kinase	228
Zm00001eb077270	KIN	TM	211
Zm00001eb077270	KIN	Kinase	228
Zm00001eb077290	KIN	Kinase	228
Zm00001eb077310	KIN	TM	211
Zm00001eb077310	KIN	Kinase	228
Zm00001eb077330	KIN	TM	211
Zm00001eb077330	KIN	Kinase	228
Zm00001eb077540	NL	NBS	9
Zm00001eb077540	NL	TM	9
Zm00001eb077540	NL	LRR	10
Zm00001eb077750	KIN	TM	211
Zm00001eb077750	KIN	Kinase	228
Zm00001eb078880	KIN	Kinase	228
Zm00001eb079000	KIN	TM	211
Zm00001eb079000	KIN	Kinase	228
Zm00001eb082270	KIN	TM	211
Zm00001eb082270	KIN	Kinase	228
Zm00001eb082370	CK	CC	15
Zm00001eb082370	CK	TM	14
Zm00001eb082370	CK	Kinase	15
Zm00001eb086180	KIN	TM	211
Zm00001eb086180	KIN	Kinase	228
Zm00001eb086220	KIN	TM	211
Zm00001eb086220	KIN	Kinase	228
Zm00001eb088090	N	NBS	13
Zm00001eb088090	N	TM	13
Zm00001eb089730	RLP	TM	16
Zm00001eb089730	RLP	LRR	16
Zm00001eb089740	RLK	TM	50
Zm00001eb089740	RLK	Kinase	50
Zm00001eb089740	RLK	LRR	50
Zm00001eb095890	CK	CC	15
Zm00001eb095890	CK	TM	14
Zm00001eb095890	CK	Kinase	15
Zm00001eb100820	RLP	LRR	16
Zm00001eb100820	RLP	TM	16
Zm00001eb104380	KIN	TM	211
Zm00001eb104380	KIN	Kinase	228
Zm00001eb105400	RLK	LRR	50
Zm00001eb105400	RLK	TM	50
Zm00001eb105400	RLK	Kinase	50
Zm00001eb105820	KIN	TM	211
Zm00001eb105820	KIN	Kinase	228
Zm00001eb106320	KIN	TM	211
Zm00001eb106320	KIN	Kinase	228
Zm00001eb108350	CNL	NBS	11
Zm00001eb108350	CNL	CC	11
Zm00001eb108350	CNL	TM	11
Zm00001eb108350	CNL	LRR	11
Zm00001eb108350	CN	NBS	5
Zm00001eb108350	CN	CC	5
Zm00001eb108350	CN	TM	5
Zm00001eb108400	KIN	TM	211
Zm00001eb108400	KIN	Kinase	228
Zm00001eb108640	KIN	TM	211
Zm00001eb108640	KIN	Kinase	228
Zm00001eb110020	KIN	TM	211
Zm00001eb110020	KIN	Kinase	228
Zm00001eb113900	CNL	NBS	11
Zm00001eb113900	CNL	CC	11
Zm00001eb113900	CNL	TM	11
Zm00001eb113900	CNL	LRR	11
Zm00001eb113900	CN	CC	5
Zm00001eb113900	CN	NBS	5
Zm00001eb113900	CN	TM	5
Zm00001eb114030	KIN	TM	211
Zm00001eb114030	KIN	Kinase	228
Zm00001eb114120	RLP	TM	16
Zm00001eb114120	RLP	LRR	16
Zm00001eb116330	T	TM	1
Zm00001eb116330	T	TIR	2
Zm00001eb116650	KIN	TM	211
Zm00001eb116650	KIN	Kinase	228
Zm00001eb117700	NL	NBS	9
Zm00001eb117700	NL	TM	9
Zm00001eb117700	NL	LRR	10
Zm00001eb119590	KIN	TM	211
Zm00001eb119590	KIN	Kinase	228
Zm00001eb122700	KIN	Kinase	228
Zm00001eb124060	RLK	TM	50
Zm00001eb124060	RLK	Kinase	50
Zm00001eb124060	RLK	LRR	50
Zm00001eb124840	KIN	TM	211
Zm00001eb124840	KIN	Kinase	228
Zm00001eb124860	KIN	TM	211
Zm00001eb124860	KIN	Kinase	228
Zm00001eb124880	KIN	TM	211
Zm00001eb124880	KIN	Kinase	228
Zm00001eb124900	KIN	TM	211
Zm00001eb124900	KIN	Kinase	228
Zm00001eb126150	KIN	TM	211
Zm00001eb126150	KIN	Kinase	228
Zm00001eb127860	KIN	Kinase	228
Zm00001eb128070	KIN	TM	211
Zm00001eb128070	KIN	Kinase	228
Zm00001eb131710	KIN	TM	211
Zm00001eb131710	KIN	Kinase	228
Zm00001eb134290	RLK	LRR	50
Zm00001eb134290	RLK	TM	50
Zm00001eb134290	RLK	Kinase	50
Zm00001eb134650	KIN	TM	211
Zm00001eb134650	KIN	Kinase	228
Zm00001eb134650	RLK	LRR	50
Zm00001eb134650	RLK	Kinase	50
Zm00001eb134650	RLK	TM	50
Zm00001eb134820	RLP	TM	16
Zm00001eb134820	RLP	LRR	16
Zm00001eb134970	NL	NBS	9
Zm00001eb134970	NL	TM	9
Zm00001eb134970	NL	LRR	10
Zm00001eb135120	KIN	TM	211
Zm00001eb135120	KIN	Kinase	228
Zm00001eb135940	KIN	TM	211
Zm00001eb135940	KIN	Kinase	228
Zm00001eb136690	RLK	TM	50
Zm00001eb136690	RLK	Kinase	50
Zm00001eb136690	RLK	LRR	50
Zm00001eb136700	KIN	Kinase	228
Zm00001eb137530	N	NBS	13
Zm00001eb137530	N	TM	13
Zm00001eb137570	N	NBS	13
Zm00001eb137570	N	TM	13
Zm00001eb138310	RLK	TM	50
Zm00001eb138310	RLK	Kinase	50
Zm00001eb138310	RLK	LRR	50
Zm00001eb138690	KIN	TM	211
Zm00001eb138690	KIN	Kinase	228
Zm00001eb139620	KIN	TM	211
Zm00001eb139620	KIN	Kinase	228
Zm00001eb139660	RLK	TM	50
Zm00001eb139660	RLK	Kinase	50
Zm00001eb139660	RLK	LRR	50
Zm00001eb140230	KIN	TM	211
Zm00001eb140230	KIN	Kinase	228
Zm00001eb142750	KIN	TM	211
Zm00001eb142750	KIN	Kinase	228
Zm00001eb142850	KIN	TM	211
Zm00001eb142850	KIN	Kinase	228
Zm00001eb149520	KIN	Kinase	228
Zm00001eb149670	RLK	LRR	50
Zm00001eb149670	RLK	Kinase	50
Zm00001eb149670	RLK	TM	50
Zm00001eb149790	RLK	LRR	50
Zm00001eb149790	RLK	TM	50
Zm00001eb149790	RLK	Kinase	50
Zm00001eb151310	KIN	TM	211
Zm00001eb151310	KIN	Kinase	228
Zm00001eb151330	KIN	TM	211
Zm00001eb151330	KIN	Kinase	228
Zm00001eb151340	KIN	TM	211
Zm00001eb151340	KIN	Kinase	228
Zm00001eb153370	KIN	TM	211
Zm00001eb153370	KIN	Kinase	228
Zm00001eb153630	RLK	LRR	50
Zm00001eb153630	RLK	Kinase	50
Zm00001eb153630	RLK	TM	50
Zm00001eb155710	KIN	TM	211
Zm00001eb155710	KIN	Kinase	228
Zm00001eb155720	KIN	TM	211
Zm00001eb155720	KIN	Kinase	228
Zm00001eb155730	KIN	TM	211
Zm00001eb155730	KIN	Kinase	228
Zm00001eb156230	KIN	TM	211
Zm00001eb156230	KIN	Kinase	228
Zm00001eb156250	KIN	TM	211
Zm00001eb156250	KIN	Kinase	228
Zm00001eb160430	CK	CC	15
Zm00001eb160430	CK	TM	14
Zm00001eb160430	CK	Kinase	15
Zm00001eb160430	KIN	TM	211
Zm00001eb160430	KIN	Kinase	228
Zm00001eb162360	KIN	TM	211
Zm00001eb162360	KIN	Kinase	228
Zm00001eb163580	RLP	TM	16
Zm00001eb163580	RLP	LRR	16
Zm00001eb164940	N	NBS	13
Zm00001eb164940	N	TM	13
Zm00001eb165210	CK	CC	15
Zm00001eb165210	CK	TM	14
Zm00001eb165210	CK	Kinase	15
Zm00001eb165320	KIN	TM	211
Zm00001eb165320	KIN	Kinase	228
Zm00001eb165960	RLK	TM	50
Zm00001eb165960	RLK	Kinase	50
Zm00001eb165960	RLK	LRR	50
Zm00001eb167150	RLK	LRR	50
Zm00001eb167150	RLK	TM	50
Zm00001eb167150	RLK	Kinase	50
Zm00001eb170460	RLK	TM	50
Zm00001eb170460	RLK	Kinase	50
Zm00001eb170460	RLK	LRR	50
Zm00001eb170520	RLK	TM	50
Zm00001eb170520	RLK	Kinase	50
Zm00001eb170520	RLK	LRR	50
Zm00001eb174340	KIN	TM	211
Zm00001eb174340	KIN	Kinase	228
Zm00001eb177520	RLK	TM	50
Zm00001eb177520	RLK	Kinase	50
Zm00001eb177520	RLK	LRR	50
Zm00001eb177830	CK	CC	15
Zm00001eb177830	CK	TM	14
Zm00001eb177830	CK	Kinase	15
Zm00001eb181940	KIN	TM	211
Zm00001eb181940	KIN	Kinase	228
Zm00001eb182940	RLK	TM	50
Zm00001eb182940	RLK	Kinase	50
Zm00001eb182940	RLK	LRR	50
Zm00001eb184670	RLK	LRR	50
Zm00001eb184670	RLK	TM	50
Zm00001eb184670	RLK	Kinase	50
Zm00001eb184710	RLK	TM	50
Zm00001eb184710	RLK	Kinase	50
Zm00001eb184710	RLK	LRR	50
Zm00001eb185200	KIN	TM	211
Zm00001eb185200	KIN	Kinase	228
Zm00001eb186190	KIN	TM	211
Zm00001eb186190	KIN	Kinase	228
Zm00001eb186250	KIN	TM	211
Zm00001eb186250	KIN	Kinase	228
Zm00001eb187030	KIN	TM	211
Zm00001eb187030	KIN	Kinase	228
Zm00001eb188800	KIN	TM	211
Zm00001eb188800	KIN	Kinase	228
Zm00001eb190970	CK	CC	15
Zm00001eb190970	CK	TM	14
Zm00001eb190970	CK	Kinase	15
Zm00001eb191110	KIN	TM	211
Zm00001eb191110	KIN	Kinase	228
Zm00001eb191260	KIN	TM	211
Zm00001eb191260	KIN	Kinase	228
Zm00001eb194410	N	NBS	13
Zm00001eb194410	N	TM	13
Zm00001eb194840	KIN	Kinase	228
Zm00001eb195230	KIN	TM	211
Zm00001eb195230	KIN	Kinase	228
Zm00001eb195270	KIN	Kinase	228
Zm00001eb198810	KIN	TM	211
Zm00001eb198810	KIN	Kinase	228
Zm00001eb199980	CK	CC	15
Zm00001eb199980	CK	TM	14
Zm00001eb199980	CK	Kinase	15
Zm00001eb200120	CNL	NBS	11
Zm00001eb200120	CNL	CC	11
Zm00001eb200120	CNL	TM	11
Zm00001eb200120	CNL	LRR	11
Zm00001eb200700	CNL	CC	11
Zm00001eb200700	CNL	NBS	11
Zm00001eb200700	CNL	LRR	11
Zm00001eb200700	CNL	TM	11
Zm00001eb200920	KIN	TM	211
Zm00001eb200920	KIN	Kinase	228
Zm00001eb202020	KIN	TM	211
Zm00001eb202020	KIN	Kinase	228
Zm00001eb202350	CNL	NBS	11
Zm00001eb202350	CNL	CC	11
Zm00001eb202350	CNL	TM	11
Zm00001eb202350	CNL	LRR	11
Zm00001eb202350	NL	LRR	10
Zm00001eb204350	RLK	LRR	50
Zm00001eb204350	RLK	TM	50
Zm00001eb204350	RLK	Kinase	50
Zm00001eb204660	RLK	TM	50
Zm00001eb204660	RLK	Kinase	50
Zm00001eb204660	RLK	LRR	50
Zm00001eb206220	KIN	TM	211
Zm00001eb206220	KIN	Kinase	228
Zm00001eb206490	KIN	TM	211
Zm00001eb206490	KIN	Kinase	228
Zm00001eb207430	KIN	Kinase	228
Zm00001eb207890	RLK	LRR	50
Zm00001eb207890	RLK	Kinase	50
Zm00001eb207890	RLK	TM	50
Zm00001eb209160	KIN	TM	211
Zm00001eb209160	KIN	Kinase	228
Zm00001eb211440	KIN	TM	211
Zm00001eb211440	KIN	Kinase	228
Zm00001eb213010	RLP	LRR	16
Zm00001eb213010	RLP	TM	16
Zm00001eb214220	KIN	TM	211
Zm00001eb214220	KIN	Kinase	228
Zm00001eb214670	N	NBS	13
Zm00001eb214670	N	TM	13
Zm00001eb216290	RLK	TM	50
Zm00001eb216290	RLK	Kinase	50
Zm00001eb216290	RLK	LRR	50
Zm00001eb217620	KIN	TM	211
Zm00001eb217620	KIN	Kinase	228
Zm00001eb219540	RLK	TM	50
Zm00001eb219540	RLK	Kinase	50
Zm00001eb219540	RLK	LRR	50
Zm00001eb220340	KIN	TM	211
Zm00001eb220340	KIN	Kinase	228
Zm00001eb221490	KIN	TM	211
Zm00001eb221490	KIN	Kinase	228
Zm00001eb221980	RLP	TM	16
Zm00001eb221980	RLP	LRR	16
Zm00001eb222050	RLK	TM	50
Zm00001eb222050	RLK	Kinase	50
Zm00001eb222050	RLK	LRR	50
Zm00001eb223090	RLP	TM	16
Zm00001eb223090	RLP	LRR	16
Zm00001eb226000	RLK	TM	50
Zm00001eb226000	RLK	Kinase	50
Zm00001eb226000	RLK	LRR	50
Zm00001eb226210	KIN	Kinase	228
Zm00001eb226430	N	NBS	13
Zm00001eb226430	N	TM	13
Zm00001eb226690	NL	NBS	9
Zm00001eb226690	NL	TM	9
Zm00001eb226690	NL	LRR	10
Zm00001eb226700	NL	NBS	9
Zm00001eb226700	NL	LRR	10
Zm00001eb226700	NL	TM	9
Zm00001eb226720	NL	NBS	9
Zm00001eb226720	NL	TM	9
Zm00001eb226720	NL	LRR	10
Zm00001eb228010	KIN	TM	211
Zm00001eb228010	KIN	Kinase	228
Zm00001eb229530	KIN	TM	211
Zm00001eb229530	KIN	Kinase	228
Zm00001eb230110	CK	CC	15
Zm00001eb230110	CK	Kinase	15
Zm00001eb231410	KIN	TM	211
Zm00001eb231410	KIN	Kinase	228
Zm00001eb237530	KIN	TM	211
Zm00001eb237530	KIN	Kinase	228
Zm00001eb238200	KIN	TM	211
Zm00001eb238200	KIN	Kinase	228
Zm00001eb239020	RLP	TM	16
Zm00001eb239020	RLP	LRR	16
Zm00001eb239600	RLK	TM	50
Zm00001eb239600	RLK	Kinase	50
Zm00001eb239600	RLK	LRR	50
Zm00001eb243440	KIN	TM	211
Zm00001eb243440	KIN	Kinase	228
Zm00001eb243650	KIN	TM	211
Zm00001eb243650	KIN	Kinase	228
Zm00001eb244860	RLK	TM	50
Zm00001eb244860	RLK	Kinase	50
Zm00001eb244860	RLK	LRR	50
Zm00001eb247540	KIN	TM	211
Zm00001eb247540	KIN	Kinase	228
Zm00001eb247580	KIN	TM	211
Zm00001eb247580	KIN	Kinase	228
Zm00001eb250700	KIN	TM	211
Zm00001eb250700	KIN	Kinase	228
Zm00001eb252380	KIN	TM	211
Zm00001eb252380	KIN	Kinase	228
Zm00001eb252540	KIN	TM	211
Zm00001eb252540	KIN	Kinase	228
Zm00001eb258370	KIN	TM	211
Zm00001eb258370	KIN	Kinase	228
Zm00001eb259080	KIN	Kinase	228
Zm00001eb259120	KIN	TM	211
Zm00001eb259120	KIN	Kinase	228
Zm00001eb260420	KIN	TM	211
Zm00001eb260420	KIN	Kinase	228
Zm00001eb261200	NL	NBS	9
Zm00001eb261200	NL	LRR	10
Zm00001eb261200	NL	TM	9
Zm00001eb261570	CNL	NBS	11
Zm00001eb261570	CNL	CC	11
Zm00001eb261570	CNL	TM	11
Zm00001eb261570	CNL	LRR	11
Zm00001eb263010	KIN	TM	211
Zm00001eb263010	KIN	Kinase	228
Zm00001eb265020	KIN	TM	211
Zm00001eb265020	KIN	Kinase	228
Zm00001eb265200	KIN	TM	211
Zm00001eb265200	KIN	Kinase	228
Zm00001eb267480	RLP	TM	16
Zm00001eb267480	RLP	LRR	16
Zm00001eb268980	KIN	TM	211
Zm00001eb268980	KIN	Kinase	228
Zm00001eb270150	KIN	TM	211
Zm00001eb270150	KIN	Kinase	228
Zm00001eb272410	KIN	TM	211
Zm00001eb272410	KIN	Kinase	228
Zm00001eb273340	KIN	TM	211
Zm00001eb273340	KIN	Kinase	228
Zm00001eb273370	RLK	TM	50
Zm00001eb273370	RLK	Kinase	50
Zm00001eb273370	RLK	LRR	50
Zm00001eb277420	RLK	LRR	50
Zm00001eb277420	RLK	Kinase	50
Zm00001eb277420	RLK	TM	50
Zm00001eb278620	KIN	TM	211
Zm00001eb278620	KIN	Kinase	228
Zm00001eb280280	RLK	TM	50
Zm00001eb280280	RLK	Kinase	50
Zm00001eb280280	RLK	LRR	50
Zm00001eb284380	KIN	TM	211
Zm00001eb284380	KIN	Kinase	228
Zm00001eb284690	KIN	TM	211
Zm00001eb284690	KIN	Kinase	228
Zm00001eb285080	KIN	TM	211
Zm00001eb285080	KIN	Kinase	228
Zm00001eb286050	KIN	TM	211
Zm00001eb286050	KIN	Kinase	228
Zm00001eb286950	N	NBS	13
Zm00001eb286950	N	TM	13
Zm00001eb287350	KIN	TM	211
Zm00001eb287350	KIN	Kinase	228
Zm00001eb288130	RLK	TM	50
Zm00001eb288130	RLK	Kinase	50
Zm00001eb288130	RLK	LRR	50
Zm00001eb290130	RLK	LRR	50
Zm00001eb290130	RLK	Kinase	50
Zm00001eb290130	RLK	TM	50
Zm00001eb290700	RLK	TM	50
Zm00001eb290700	RLK	Kinase	50
Zm00001eb290700	RLK	LRR	50
Zm00001eb291070	KIN	TM	211
Zm00001eb291070	KIN	Kinase	228
Zm00001eb291070	RLK	LRR	50
Zm00001eb291070	RLK	TM	50
Zm00001eb291070	RLK	Kinase	50
Zm00001eb291370	CNL	CC	11
Zm00001eb291370	CNL	NBS	11
Zm00001eb291370	CNL	LRR	11
Zm00001eb291370	CNL	TM	11
Zm00001eb291400	KIN	TM	211
Zm00001eb291400	KIN	Kinase	228
Zm00001eb292920	KIN	TM	211
Zm00001eb292920	KIN	Kinase	228
Zm00001eb293660	RLK	TM	50
Zm00001eb293660	RLK	Kinase	50
Zm00001eb293660	RLK	LRR	50
Zm00001eb294610	KIN	TM	211
Zm00001eb294610	KIN	Kinase	228
Zm00001eb294910	KIN	TM	211
Zm00001eb294910	KIN	Kinase	228
Zm00001eb295670	KIN	TM	211
Zm00001eb295670	KIN	Kinase	228
Zm00001eb297540	RLK	TM	50
Zm00001eb297540	RLK	Kinase	50
Zm00001eb297540	RLK	LRR	50
Zm00001eb297540	CLK	CC	1
Zm00001eb297540	CLK	LRR	1
Zm00001eb297540	CLK	Kinase	1
Zm00001eb297540	CLK	TM	1
Zm00001eb299520	RLK	LRR	50
Zm00001eb299520	RLK	Kinase	50
Zm00001eb299520	RLK	TM	50
Zm00001eb299830	NL	NBS	9
Zm00001eb299830	NL	LRR	10
Zm00001eb299830	NL	TM	9
Zm00001eb299840	CN	NBS	5
Zm00001eb299840	CN	CC	5
Zm00001eb299840	CN	TM	5
Zm00001eb301720	KIN	TM	211
Zm00001eb301720	KIN	Kinase	228
Zm00001eb309030	RLK	LRR	50
Zm00001eb309030	RLK	Kinase	50
Zm00001eb309030	RLK	TM	50
Zm00001eb310370	KIN	TM	211
Zm00001eb310370	KIN	Kinase	228
Zm00001eb314180	KIN	TM	211
Zm00001eb314180	KIN	Kinase	228
Zm00001eb314780	KIN	TM	211
Zm00001eb314780	KIN	Kinase	228
Zm00001eb316880	KIN	TM	211
Zm00001eb316880	KIN	Kinase	228
Zm00001eb319540	KIN	TM	211
Zm00001eb319540	KIN	Kinase	228
Zm00001eb319680	CN	NBS	5
Zm00001eb319680	CN	CC	5
Zm00001eb319680	CN	TM	5
Zm00001eb321430	CNL	NBS	11
Zm00001eb321430	CNL	CC	11
Zm00001eb321430	CNL	TM	11
Zm00001eb321430	CNL	LRR	11
Zm00001eb322880	CN	NBS	5
Zm00001eb322880	CN	CC	5
Zm00001eb322880	CN	TM	5
Zm00001eb322880	N	NBS	13
Zm00001eb322880	N	TM	13
Zm00001eb323220	KIN	TM	211
Zm00001eb323220	KIN	Kinase	228
Zm00001eb323230	KIN	TM	211
Zm00001eb323230	KIN	Kinase	228
Zm00001eb323240	KIN	TM	211
Zm00001eb323240	KIN	Kinase	228
Zm00001eb323300	KIN	TM	211
Zm00001eb323300	KIN	Kinase	228
Zm00001eb323340	KIN	TM	211
Zm00001eb323340	KIN	Kinase	228
Zm00001eb323410	KIN	TM	211
Zm00001eb323410	KIN	Kinase	228
Zm00001eb323420	KIN	TM	211
Zm00001eb323420	KIN	Kinase	228
Zm00001eb323640	KIN	TM	211
Zm00001eb323640	KIN	Kinase	228
Zm00001eb323660	KIN	TM	211
Zm00001eb323660	KIN	Kinase	228
Zm00001eb323770	KIN	TM	211
Zm00001eb323770	KIN	Kinase	228
Zm00001eb324560	T	TIR	2
Zm00001eb324630	RLK	TM	50
Zm00001eb324630	RLK	Kinase	50
Zm00001eb324630	RLK	LRR	50
Zm00001eb325290	KIN	TM	211
Zm00001eb325290	KIN	Kinase	228
Zm00001eb325300	KIN	TM	211
Zm00001eb325300	KIN	Kinase	228
Zm00001eb326660	RLK	TM	50
Zm00001eb326660	RLK	Kinase	50
Zm00001eb326660	RLK	LRR	50
Zm00001eb327350	KIN	TM	211
Zm00001eb327350	KIN	Kinase	228
Zm00001eb327780	KIN	TM	211
Zm00001eb327780	KIN	Kinase	228
Zm00001eb330590	KIN	TM	211
Zm00001eb330590	KIN	Kinase	228
Zm00001eb331230	KIN	Kinase	228
Zm00001eb333200	N	NBS	13
Zm00001eb333200	N	TM	13
Zm00001eb334620	KIN	TM	211
Zm00001eb334620	KIN	Kinase	228
Zm00001eb334630	KIN	TM	211
Zm00001eb334630	KIN	Kinase	228
Zm00001eb334670	KIN	TM	211
Zm00001eb334670	KIN	Kinase	228
Zm00001eb334680	KIN	TM	211
Zm00001eb334680	KIN	Kinase	228
Zm00001eb334730	KIN	TM	211
Zm00001eb334730	KIN	Kinase	228
Zm00001eb335470	KIN	TM	211
Zm00001eb335470	KIN	Kinase	228
Zm00001eb336020	RLK	TM	50
Zm00001eb336020	RLK	Kinase	50
Zm00001eb336020	RLK	LRR	50
Zm00001eb338170	KIN	TM	211
Zm00001eb338170	KIN	Kinase	228
Zm00001eb339590	N	NBS	13
Zm00001eb339590	N	TM	13
Zm00001eb342890	KIN	TM	211
Zm00001eb342890	KIN	Kinase	228
Zm00001eb344770	KIN	TM	211
Zm00001eb344770	KIN	Kinase	228
Zm00001eb344900	KIN	TM	211
Zm00001eb344900	KIN	Kinase	228
Zm00001eb349080	KIN	TM	211
Zm00001eb349080	KIN	Kinase	228
Zm00001eb350660	RLK	TM	50
Zm00001eb350660	RLK	Kinase	50
Zm00001eb350660	RLK	LRR	50
Zm00001eb350920	RLP	TM	16
Zm00001eb350920	RLP	LRR	16
Zm00001eb353340	KIN	TM	211
Zm00001eb353340	KIN	Kinase	228
Zm00001eb354860	KIN	TM	211
Zm00001eb354860	KIN	Kinase	228
Zm00001eb354950	KIN	TM	211
Zm00001eb354950	KIN	Kinase	228
Zm00001eb355810	KIN	TM	211
Zm00001eb355810	KIN	Kinase	228
Zm00001eb356630	KIN	TM	211
Zm00001eb356630	KIN	Kinase	228
Zm00001eb358440	KIN	TM	211
Zm00001eb358440	KIN	Kinase	228
Zm00001eb360620	KIN	TM	211
Zm00001eb360620	KIN	Kinase	228
Zm00001eb360640	KIN	TM	211
Zm00001eb360640	KIN	Kinase	228
Zm00001eb360940	KIN	TM	211
Zm00001eb360940	KIN	Kinase	228
Zm00001eb360950	KIN	TM	211
Zm00001eb360950	KIN	Kinase	228
Zm00001eb363910	KIN	TM	211
Zm00001eb363910	KIN	Kinase	228
Zm00001eb373000	KIN	Kinase	228
Zm00001eb373760	KIN	TM	211
Zm00001eb373760	KIN	Kinase	228
Zm00001eb375440	KIN	TM	211
Zm00001eb375440	KIN	Kinase	228
Zm00001eb375560	KIN	TM	211
Zm00001eb375560	KIN	Kinase	228
Zm00001eb377050	KIN	TM	211
Zm00001eb377050	KIN	Kinase	228
Zm00001eb377370	KIN	TM	211
Zm00001eb377370	KIN	Kinase	228
Zm00001eb377470	CK	CC	15
Zm00001eb377470	CK	TM	14
Zm00001eb377470	CK	Kinase	15
Zm00001eb380640	KIN	TM	211
Zm00001eb380640	KIN	Kinase	228
Zm00001eb380860	KIN	TM	211
Zm00001eb380860	KIN	Kinase	228
Zm00001eb381240	KIN	TM	211
Zm00001eb381240	KIN	Kinase	228
Zm00001eb385250	CK	CC	15
Zm00001eb385250	CK	TM	14
Zm00001eb385250	CK	Kinase	15
Zm00001eb385300	KIN	TM	211
Zm00001eb385300	KIN	Kinase	228
Zm00001eb385750	KIN	TM	211
Zm00001eb385750	KIN	Kinase	228
Zm00001eb388090	KIN	TM	211
Zm00001eb388090	KIN	Kinase	228
Zm00001eb389670	RLK	LRR	50
Zm00001eb389670	RLK	Kinase	50
Zm00001eb389670	RLK	TM	50
Zm00001eb397190	KIN	TM	211
Zm00001eb397190	KIN	Kinase	228
Zm00001eb402520	KIN	Kinase	228
Zm00001eb402560	CK	CC	15
Zm00001eb402560	CK	TM	14
Zm00001eb402560	CK	Kinase	15
Zm00001eb402690	RLK	TM	50
Zm00001eb402690	RLK	Kinase	50
Zm00001eb402690	RLK	LRR	50
Zm00001eb405860	CNL	CC	11
Zm00001eb405860	CNL	NBS	11
Zm00001eb405860	CNL	LRR	11
Zm00001eb405860	CNL	TM	11
Zm00001eb408490	RLK	LRR	50
Zm00001eb408490	RLK	Kinase	50
Zm00001eb408490	RLK	TM	50
Zm00001eb410900	NL	NBS	9
Zm00001eb410900	NL	TM	9
Zm00001eb410900	NL	LRR	10
Zm00001eb412300	RLP	TM	16
Zm00001eb412300	RLP	LRR	16
Zm00001eb413670	RLK	LRR	50
Zm00001eb413670	RLK	TM	50
Zm00001eb413670	RLK	Kinase	50
Zm00001eb419500	N	NBS	13
Zm00001eb419500	N	TM	13
Zm00001eb419700	KIN	TM	211
Zm00001eb419700	KIN	Kinase	228
Zm00001eb419980	KIN	TM	211
Zm00001eb419980	KIN	Kinase	228
Zm00001eb421000	RLP	TM	16
Zm00001eb421000	RLP	LRR	16
Zm00001eb422300	KIN	TM	211
Zm00001eb422300	KIN	Kinase	228
Zm00001eb422330	KIN	TM	211
Zm00001eb422330	KIN	Kinase	228
Zm00001eb426060	KIN	Kinase	228
Zm00001eb427260	KIN	TM	211
Zm00001eb427260	KIN	Kinase	228
Zm00001eb427270	KIN	TM	211
Zm00001eb427270	KIN	Kinase	228
Zm00001eb428080	KIN	TM	211
Zm00001eb428080	KIN	Kinase	228
Zm00001eb428300	TRAN	TM	1
Zm00001eb428310	N	NBS	13
Zm00001eb428310	N	TM	13
Zm00001eb432480	KIN	TM	211
Zm00001eb432480	KIN	Kinase	228
Zm00001eb432490	CK	CC	15
Zm00001eb432490	CK	TM	14
Zm00001eb432490	CK	Kinase	15
Zm00001eb442380	KIN	TM	211
Zm00001eb442380	KIN	Kinase	228

## Sheet: Down
Supplemetary Table S11: R-geness identification of Down-regulated core genes
Ensembl Id	Class	Domain	Number Class with Domain
Zm00001eb275550	CK	CC	3
Zm00001eb275550	CK	TM	3
Zm00001eb275550	CK	Kinase	3
Zm00001eb286990	CK	CC	3
Zm00001eb286990	CK	TM	3
Zm00001eb286990	CK	Kinase	3
Zm00001eb348580	CK	CC	3
Zm00001eb348580	CK	TM	3
Zm00001eb348580	CK	Kinase	3
Zm00001eb303060	CLK	CC	1
Zm00001eb303060	CLK	TM	1
Zm00001eb303060	CLK	Kinase	1
Zm00001eb303060	CLK	LRR	1
Zm00001eb293780	CN	NBS	2
Zm00001eb293780	CN	CC	2
Zm00001eb293780	CN	TM	2
Zm00001eb405770	CN	NBS	2
Zm00001eb405770	CN	CC	2
Zm00001eb405770	CN	TM	2
Zm00001eb197290	CNL	NBS	2
Zm00001eb197290	CNL	CC	2
Zm00001eb197290	CNL	LRR	2
Zm00001eb197290	CNL	TM	2
Zm00001eb405270	CNL	CC	2
Zm00001eb405270	CNL	NBS	2
Zm00001eb405270	CNL	LRR	2
Zm00001eb405270	CNL	TM	2
Zm00001eb059370	CT	CC	1
Zm00001eb059370	CT	TIR	1
Zm00001eb009660	KIN	TM	84
Zm00001eb009660	KIN	Kinase	90
Zm00001eb013610	KIN	TM	84
Zm00001eb013610	KIN	Kinase	90
Zm00001eb013650	KIN	TM	84
Zm00001eb013650	KIN	Kinase	90
Zm00001eb022180	KIN	TM	84
Zm00001eb022180	KIN	Kinase	90
Zm00001eb023710	KIN	TM	84
Zm00001eb023710	KIN	Kinase	90
Zm00001eb024290	KIN	TM	84
Zm00001eb024290	KIN	Kinase	90
Zm00001eb027970	KIN	TM	84
Zm00001eb027970	KIN	Kinase	90
Zm00001eb029660	KIN	TM	84
Zm00001eb029660	KIN	Kinase	90
Zm00001eb043610	KIN	TM	84
Zm00001eb043610	KIN	Kinase	90
Zm00001eb063040	KIN	TM	84
Zm00001eb063040	KIN	Kinase	90
Zm00001eb063970	KIN	TM	84
Zm00001eb063970	KIN	Kinase	90
Zm00001eb065760	KIN	TM	84
Zm00001eb065760	KIN	Kinase	90
Zm00001eb068000	KIN	TM	84
Zm00001eb068000	KIN	Kinase	90
Zm00001eb070450	KIN	TM	84
Zm00001eb070450	KIN	Kinase	90
Zm00001eb077770	KIN	TM	84
Zm00001eb077770	KIN	Kinase	90
Zm00001eb082860	KIN	TM	84
Zm00001eb082860	KIN	Kinase	90
Zm00001eb093750	KIN	TM	84
Zm00001eb093750	KIN	Kinase	90
Zm00001eb095070	KIN	TM	84
Zm00001eb095070	KIN	Kinase	90
Zm00001eb099440	KIN	TM	84
Zm00001eb099440	KIN	Kinase	90
Zm00001eb101480	KIN	TM	84
Zm00001eb101480	KIN	Kinase	90
Zm00001eb107240	KIN	TM	84
Zm00001eb107240	KIN	Kinase	90
Zm00001eb120600	KIN	TM	84
Zm00001eb120600	KIN	Kinase	90
Zm00001eb121000	KIN	TM	84
Zm00001eb121000	KIN	Kinase	90
Zm00001eb122450	KIN	Kinase	90
Zm00001eb130850	KIN	TM	84
Zm00001eb130850	KIN	Kinase	90
Zm00001eb133050	KIN	TM	84
Zm00001eb133050	KIN	Kinase	90
Zm00001eb134100	KIN	TM	84
Zm00001eb134100	KIN	Kinase	90
Zm00001eb134490	KIN	TM	84
Zm00001eb134490	KIN	Kinase	90
Zm00001eb142430	KIN	TM	84
Zm00001eb142430	KIN	Kinase	90
Zm00001eb142560	KIN	TM	84
Zm00001eb142560	KIN	Kinase	90
Zm00001eb144570	KIN	TM	84
Zm00001eb144570	KIN	Kinase	90
Zm00001eb157570	KIN	TM	84
Zm00001eb157570	KIN	Kinase	90
Zm00001eb172000	KIN	TM	84
Zm00001eb172000	KIN	Kinase	90
Zm00001eb189060	KIN	TM	84
Zm00001eb189060	KIN	Kinase	90
Zm00001eb191510	KIN	TM	84
Zm00001eb191510	KIN	Kinase	90
Zm00001eb195600	KIN	TM	84
Zm00001eb195600	KIN	Kinase	90
Zm00001eb201440	KIN	TM	84
Zm00001eb201440	KIN	Kinase	90
Zm00001eb202220	KIN	TM	84
Zm00001eb202220	KIN	Kinase	90
Zm00001eb208520	KIN	TM	84
Zm00001eb208520	KIN	Kinase	90
Zm00001eb211460	KIN	Kinase	90
Zm00001eb211660	KIN	Kinase	90
Zm00001eb225660	KIN	TM	84
Zm00001eb225660	KIN	Kinase	90
Zm00001eb229650	KIN	TM	84
Zm00001eb229650	KIN	Kinase	90
Zm00001eb234200	KIN	TM	84
Zm00001eb234200	KIN	Kinase	90
Zm00001eb238890	KIN	Kinase	90
Zm00001eb243350	KIN	TM	84
Zm00001eb243350	KIN	Kinase	90
Zm00001eb244430	KIN	TM	84
Zm00001eb244430	KIN	Kinase	90
Zm00001eb249390	KIN	TM	84
Zm00001eb249390	KIN	Kinase	90
Zm00001eb253390	KIN	TM	84
Zm00001eb253390	KIN	Kinase	90
Zm00001eb256740	KIN	TM	84
Zm00001eb256740	KIN	Kinase	90
Zm00001eb258820	KIN	TM	84
Zm00001eb258820	KIN	Kinase	90
Zm00001eb262760	KIN	TM	84
Zm00001eb262760	KIN	Kinase	90
Zm00001eb265290	KIN	TM	84
Zm00001eb265290	KIN	Kinase	90
Zm00001eb278640	KIN	TM	84
Zm00001eb278640	KIN	Kinase	90
Zm00001eb283880	KIN	TM	84
Zm00001eb283880	KIN	Kinase	90
Zm00001eb285380	KIN	TM	84
Zm00001eb285380	KIN	Kinase	90
Zm00001eb287540	KIN	TM	84
Zm00001eb287540	KIN	Kinase	90
Zm00001eb289830	KIN	TM	84
Zm00001eb289830	KIN	Kinase	90
Zm00001eb296690	KIN	TM	84
Zm00001eb296690	KIN	Kinase	90
Zm00001eb297110	KIN	TM	84
Zm00001eb297110	KIN	Kinase	90
Zm00001eb297460	KIN	TM	84
Zm00001eb297460	KIN	Kinase	90
Zm00001eb299910	KIN	TM	84
Zm00001eb299910	KIN	Kinase	90
Zm00001eb312910	KIN	TM	84
Zm00001eb312910	KIN	Kinase	90
Zm00001eb316100	KIN	TM	84
Zm00001eb316100	KIN	Kinase	90
Zm00001eb334440	KIN	Kinase	90
Zm00001eb336730	KIN	Kinase	90
Zm00001eb347400	KIN	TM	84
Zm00001eb347400	KIN	Kinase	90
Zm00001eb352430	KIN	TM	84
Zm00001eb352430	KIN	Kinase	90
Zm00001eb358970	KIN	TM	84
Zm00001eb358970	KIN	Kinase	90
Zm00001eb359920	KIN	TM	84
Zm00001eb359920	KIN	Kinase	90
Zm00001eb359930	KIN	TM	84
Zm00001eb359930	KIN	Kinase	90
Zm00001eb369770	KIN	TM	84
Zm00001eb369770	KIN	Kinase	90
Zm00001eb371240	KIN	TM	84
Zm00001eb371240	KIN	Kinase	90
Zm00001eb387520	KIN	TM	84
Zm00001eb387520	KIN	Kinase	90
Zm00001eb388840	KIN	TM	84
Zm00001eb388840	KIN	Kinase	90
Zm00001eb390580	KIN	TM	84
Zm00001eb390580	KIN	Kinase	90
Zm00001eb394760	KIN	TM	84
Zm00001eb394760	KIN	Kinase	90
Zm00001eb395220	KIN	TM	84
Zm00001eb395220	KIN	Kinase	90
Zm00001eb395240	KIN	TM	84
Zm00001eb395240	KIN	Kinase	90
Zm00001eb396880	KIN	TM	84
Zm00001eb396880	KIN	Kinase	90
Zm00001eb397950	KIN	TM	84
Zm00001eb397950	KIN	Kinase	90
Zm00001eb399310	KIN	TM	84
Zm00001eb399310	KIN	Kinase	90
Zm00001eb399890	KIN	TM	84
Zm00001eb399890	KIN	Kinase	90
Zm00001eb402510	KIN	TM	84
Zm00001eb402510	KIN	Kinase	90
Zm00001eb408050	KIN	TM	84
Zm00001eb408050	KIN	Kinase	90
Zm00001eb411070	KIN	TM	84
Zm00001eb411070	KIN	Kinase	90
Zm00001eb412910	KIN	TM	84
Zm00001eb412910	KIN	Kinase	90
Zm00001eb421870	KIN	TM	84
Zm00001eb421870	KIN	Kinase	90
Zm00001eb426580	KIN	TM	84
Zm00001eb426580	KIN	Kinase	90
Zm00001eb427910	KIN	TM	84
Zm00001eb427910	KIN	Kinase	90
Zm00001eb008460	L	LRR	1
Zm00001eb187760	N	NBS	2
Zm00001eb187760	N	TM	2
Zm00001eb318230	N	NBS	2
Zm00001eb318230	N	TM	2
Zm00001eb010990	NL	NBS	1
Zm00001eb010990	NL	LRR	2
Zm00001eb010990	NL	TM	2
Zm00001eb116510	NL	LRR	2
Zm00001eb116510	NL	TM	2
Zm00001eb003660	RLK	LRR	50
Zm00001eb003660	RLK	Kinase	50
Zm00001eb003660	RLK	TM	50
Zm00001eb015890	RLK	TM	50
Zm00001eb015890	RLK	Kinase	50
Zm00001eb015890	RLK	LRR	50
Zm00001eb016040	RLK	TM	50
Zm00001eb016040	RLK	Kinase	50
Zm00001eb016040	RLK	LRR	50
Zm00001eb026550	RLK	LRR	50
Zm00001eb026550	RLK	Kinase	50
Zm00001eb026550	RLK	TM	50
Zm00001eb034900	RLK	TM	50
Zm00001eb034900	RLK	Kinase	50
Zm00001eb034900	RLK	LRR	50
Zm00001eb038680	RLK	LRR	50
Zm00001eb038680	RLK	Kinase	50
Zm00001eb038680	RLK	TM	50
Zm00001eb042650	RLK	LRR	50
Zm00001eb042650	RLK	Kinase	50
Zm00001eb042650	RLK	TM	50
Zm00001eb044900	RLK	LRR	50
Zm00001eb044900	RLK	Kinase	50
Zm00001eb044900	RLK	TM	50
Zm00001eb055210	RLK	TM	50
Zm00001eb055210	RLK	Kinase	50
Zm00001eb055210	RLK	LRR	50
Zm00001eb059050	RLK	LRR	50
Zm00001eb059050	RLK	Kinase	50
Zm00001eb059050	RLK	TM	50
Zm00001eb068440	RLK	LRR	50
Zm00001eb068440	RLK	Kinase	50
Zm00001eb068440	RLK	TM	50
Zm00001eb074400	RLK	TM	50
Zm00001eb074400	RLK	Kinase	50
Zm00001eb074400	RLK	LRR	50
Zm00001eb080550	RLK	TM	50
Zm00001eb080550	RLK	Kinase	50
Zm00001eb080550	RLK	LRR	50
Zm00001eb092850	RLK	TM	50
Zm00001eb092850	RLK	Kinase	50
Zm00001eb092850	RLK	LRR	50
Zm00001eb095370	RLK	LRR	50
Zm00001eb095370	RLK	Kinase	50
Zm00001eb095370	RLK	TM	50
Zm00001eb095660	RLK	TM	50
Zm00001eb095660	RLK	Kinase	50
Zm00001eb095660	RLK	LRR	50
Zm00001eb112170	RLK	TM	50
Zm00001eb112170	RLK	Kinase	50
Zm00001eb112170	RLK	LRR	50
Zm00001eb112700	RLK	LRR	50
Zm00001eb112700	RLK	Kinase	50
Zm00001eb112700	RLK	TM	50
Zm00001eb117610	RLK	LRR	50
Zm00001eb117610	RLK	Kinase	50
Zm00001eb117610	RLK	TM	50
Zm00001eb124080	RLK	LRR	50
Zm00001eb124080	RLK	Kinase	50
Zm00001eb124080	RLK	TM	50
Zm00001eb125150	RLK	LRR	50
Zm00001eb125150	RLK	Kinase	50
Zm00001eb125150	RLK	TM	50
Zm00001eb149530	RLK	TM	50
Zm00001eb149530	RLK	Kinase	50
Zm00001eb149530	RLK	LRR	50
Zm00001eb154730	RLK	LRR	50
Zm00001eb154730	RLK	Kinase	50
Zm00001eb154730	RLK	TM	50
Zm00001eb167830	RLK	LRR	50
Zm00001eb167830	RLK	Kinase	50
Zm00001eb167830	RLK	TM	50
Zm00001eb169350	RLK	LRR	50
Zm00001eb169350	RLK	Kinase	50
Zm00001eb169350	RLK	TM	50
Zm00001eb172920	RLK	TM	50
Zm00001eb172920	RLK	Kinase	50
Zm00001eb172920	RLK	LRR	50
Zm00001eb213770	RLK	LRR	50
Zm00001eb213770	RLK	Kinase	50
Zm00001eb213770	RLK	TM	50
Zm00001eb215970	RLK	TM	50
Zm00001eb215970	RLK	Kinase	50
Zm00001eb215970	RLK	LRR	50
Zm00001eb216120	RLK	TM	50
Zm00001eb216120	RLK	Kinase	50
Zm00001eb216120	RLK	LRR	50
Zm00001eb229700	RLK	LRR	50
Zm00001eb229700	RLK	Kinase	50
Zm00001eb229700	RLK	TM	50
Zm00001eb259460	RLK	LRR	50
Zm00001eb259460	RLK	Kinase	50
Zm00001eb259460	RLK	TM	50
Zm00001eb277240	RLK	LRR	50
Zm00001eb277240	RLK	Kinase	50
Zm00001eb277240	RLK	TM	50
Zm00001eb290670	RLK	TM	50
Zm00001eb290670	RLK	Kinase	50
Zm00001eb290670	RLK	LRR	50
Zm00001eb290750	RLK	TM	50
Zm00001eb290750	RLK	Kinase	50
Zm00001eb290750	RLK	LRR	50
Zm00001eb299510	RLK	TM	50
Zm00001eb299510	RLK	Kinase	50
Zm00001eb299510	RLK	LRR	50
Zm00001eb300100	RLK	LRR	50
Zm00001eb300100	RLK	Kinase	50
Zm00001eb300100	RLK	TM	50
Zm00001eb300880	RLK	LRR	50
Zm00001eb300880	RLK	Kinase	50
Zm00001eb300880	RLK	TM	50
Zm00001eb309940	RLK	TM	50
Zm00001eb309940	RLK	Kinase	50
Zm00001eb309940	RLK	LRR	50
Zm00001eb327990	RLK	TM	50
Zm00001eb327990	RLK	Kinase	50
Zm00001eb327990	RLK	LRR	50
Zm00001eb330760	RLK	TM	50
Zm00001eb330760	RLK	Kinase	50
Zm00001eb330760	RLK	LRR	50
Zm00001eb336650	RLK	LRR	50
Zm00001eb336650	RLK	Kinase	50
Zm00001eb336650	RLK	TM	50
Zm00001eb362650	RLK	LRR	50
Zm00001eb362650	RLK	Kinase	50
Zm00001eb362650	RLK	TM	50
Zm00001eb368950	RLK	LRR	50
Zm00001eb368950	RLK	Kinase	50
Zm00001eb368950	RLK	TM	50
Zm00001eb378340	RLK	LRR	50
Zm00001eb378340	RLK	Kinase	50
Zm00001eb378340	RLK	TM	50
Zm00001eb395520	RLK	LRR	50
Zm00001eb395520	RLK	Kinase	50
Zm00001eb395520	RLK	TM	50
Zm00001eb399890	RLK	TM	50
Zm00001eb399890	RLK	Kinase	50
Zm00001eb399890	RLK	LRR	50
Zm00001eb399900	RLK	TM	50
Zm00001eb399900	RLK	Kinase	50
Zm00001eb399900	RLK	LRR	50
Zm00001eb402940	RLK	TM	50
Zm00001eb402940	RLK	Kinase	50
Zm00001eb402940	RLK	LRR	50
Zm00001eb403550	RLK	TM	50
Zm00001eb403550	RLK	Kinase	50
Zm00001eb403550	RLK	LRR	50
Zm00001eb434220	RLK	LRR	50
Zm00001eb434220	RLK	Kinase	50
Zm00001eb434220	RLK	TM	50
Zm00001eb027820	RLP	LRR	20
Zm00001eb027820	RLP	TM	20
Zm00001eb078010	RLP	LRR	20
Zm00001eb078010	RLP	TM	20
Zm00001eb079350	RLP	TM	20
Zm00001eb079350	RLP	LRR	20
Zm00001eb107200	RLP	LRR	20
Zm00001eb107200	RLP	TM	20
Zm00001eb126430	RLP	LRR	20
Zm00001eb126430	RLP	TM	20
Zm00001eb165940	RLP	LRR	20
Zm00001eb165940	RLP	TM	20
Zm00001eb182200	RLP	LRR	20
Zm00001eb182200	RLP	TM	20
Zm00001eb186170	RLP	TM	20
Zm00001eb186170	RLP	LRR	20
Zm00001eb192660	RLP	LRR	20
Zm00001eb192660	RLP	TM	20
Zm00001eb257530	RLP	LRR	20
Zm00001eb257530	RLP	TM	20
Zm00001eb272780	RLP	TM	20
Zm00001eb272780	RLP	LRR	20
Zm00001eb283380	RLP	LRR	20
Zm00001eb283380	RLP	TM	20
Zm00001eb283470	RLP	TM	20
Zm00001eb283470	RLP	LRR	20
Zm00001eb283750	RLP	TM	20
Zm00001eb283750	RLP	LRR	20
Zm00001eb291220	RLP	LRR	20
Zm00001eb291220	RLP	TM	20
Zm00001eb297430	RLP	TM	20
Zm00001eb297430	RLP	LRR	20
Zm00001eb301180	RLP	LRR	20
Zm00001eb301180	RLP	TM	20
Zm00001eb301190	RLP	TM	20
Zm00001eb301190	RLP	LRR	20
Zm00001eb324700	RLP	TM	20
Zm00001eb324700	RLP	LRR	20
Zm00001eb337150	RLP	TM	20
Zm00001eb337150	RLP	LRR	20

## Sheet: R_Match
Supplementary Table S11: Resistances of core genes matched with other fungal treatment conditions; Up: Up-regulated, Down: Down-regulated; Treatment conditions:- F. graminearum (Fg), T. atroviride (Ta), U. maydis (Um), and F. verticillioide (Fv)"
Treated Condition	Ensembl Gene ID	Regulation
Fg Um	Zm00001eb001780	Up
Fg Um	Zm00001eb001800	Up
Fg Um	Zm00001eb003660	Down
Fg Um	Zm00001eb005570	Up
Fg Um	Zm00001eb008460	Down
Fg Um	Zm00001eb009250	Up
Fg Um	Zm00001eb009320	Up
Fg Um	Zm00001eb013610	Down
Fg Um	Zm00001eb016040	Down
Fg Um	Zm00001eb017800	Up
Fg Um	Zm00001eb019620	Up
Fg Um	Zm00001eb022180	Down
Fg Um	Zm00001eb023710	Down
Fg Um	Zm00001eb025540	Up
Fg Um	Zm00001eb026550	Down
Fg Um	Zm00001eb027970	Down
Fg Um	Zm00001eb029660	Down
Fg Um	Zm00001eb030390	Up
Fg Um	Zm00001eb031590	Up
Fg Um	Zm00001eb034540	Up
Fg Um	Zm00001eb038680	Down
Fg Um	Zm00001eb040450	Up
Fg Um	Zm00001eb043140	Up
Fg Um	Zm00001eb043610	Down
Fg Um	Zm00001eb044900	Down
Fg Um	Zm00001eb047150	Up
Fg Um	Zm00001eb047260	Up
Fg Um	Zm00001eb047270	Up
Fg Um	Zm00001eb047580	Up
Fg Um	Zm00001eb059050	Down
Fg Um	Zm00001eb060110	Up
Fg Um	Zm00001eb060610	Up
Fg Um	Zm00001eb063040	Down
Fg Um	Zm00001eb063900	Up
Fg Um	Zm00001eb065730	Up
Fg Um	Zm00001eb065760	Down
Fg Um	Zm00001eb067890	Up
Fg Um	Zm00001eb068440	Down
Fg Um	Zm00001eb070460	Up
Fg Um	Zm00001eb071570	Up
Fg Um	Zm00001eb071970	Up
Fg Um	Zm00001eb072810	Up
Fg Um	Zm00001eb075270	Up
Fg Um	Zm00001eb077290	Up
Fg Um	Zm00001eb077310	Up
Fg Um	Zm00001eb077770	Down
Fg Um	Zm00001eb078010	Down
Fg Um	Zm00001eb078880	Up
Fg Um	Zm00001eb082860	Down
Fg Um	Zm00001eb088090	Up
Fg Um	Zm00001eb089730	Up
Fg Um	Zm00001eb092850	Down
Fg Um	Zm00001eb093750	Down
Fg Um	Zm00001eb095070	Down
Fg Um	Zm00001eb095660	Down
Fg Um	Zm00001eb099440	Down
Fg Um	Zm00001eb108350	Up
Fg Um	Zm00001eb108400	Up
Fg Um	Zm00001eb110020	Up
Fg Um	Zm00001eb112700	Down
Fg Um	Zm00001eb113900	Up
Fg Um	Zm00001eb114120	Up
Fg Um	Zm00001eb116510	Down
Fg Um	Zm00001eb117610	Down
Fg Um	Zm00001eb121000	Down
Fg Um	Zm00001eb124060	Up
Fg Um	Zm00001eb124840	Up
Fg Um	Zm00001eb126430	Down
Fg Um	Zm00001eb131710	Up
Fg Um	Zm00001eb133050	Down
Fg Um	Zm00001eb134100	Down
Fg Um	Zm00001eb134290	Up
Fg Um	Zm00001eb135120	Up
Fg Um	Zm00001eb137570	Up
Fg Um	Zm00001eb138690	Up
Fg Um	Zm00001eb139620	Up
Fg Um	Zm00001eb142560	Down
Fg Um	Zm00001eb142750	Up
Fg Um	Zm00001eb149530	Down
Fg Um	Zm00001eb149670	Up
Fg Um	Zm00001eb149790	Up
Fg Um	Zm00001eb151310	Up
Fg Um	Zm00001eb151330	Up
Fg Um	Zm00001eb153370	Up
Fg Um	Zm00001eb153630	Up
Fg Um	Zm00001eb155710	Up
Fg Um	Zm00001eb155720	Up
Fg Um	Zm00001eb156250	Up
Fg Um	Zm00001eb157570	Down
Fg Um	Zm00001eb163580	Up
Fg Um	Zm00001eb165210	Up
Fg Um	Zm00001eb165940	Down
Fg Um	Zm00001eb165960	Up
Fg Um	Zm00001eb167150	Up
Fg Um	Zm00001eb170460	Up
Fg Um	Zm00001eb170520	Up
Fg Um	Zm00001eb172920	Down
Fg Um	Zm00001eb181940	Up
Fg Um	Zm00001eb186190	Up
Fg Um	Zm00001eb187030	Up
Fg Um	Zm00001eb187760	Down
Fg Um	Zm00001eb188800	Up
Fg Um	Zm00001eb189060	Down
Fg Um	Zm00001eb191110	Up
Fg Um	Zm00001eb195270	Up
Fg Um	Zm00001eb195600	Down
Fg Um	Zm00001eb197290	Down
Fg Um	Zm00001eb198810	Up
Fg Um	Zm00001eb199980	Up
Fg Um	Zm00001eb200700	Up
Fg Um	Zm00001eb201440	Down
Fg Um	Zm00001eb202220	Down
Fg Um	Zm00001eb206220	Up
Fg Um	Zm00001eb207890	Up
Fg Um	Zm00001eb209160	Up
Fg Um	Zm00001eb211440	Up
Fg Um	Zm00001eb211460	Down
Fg Um	Zm00001eb213010	Up
Fg Um	Zm00001eb213770	Down
Fg Um	Zm00001eb216120	Down
Fg Um	Zm00001eb217620	Up
Fg Um	Zm00001eb219540	Up
Fg Um	Zm00001eb222050	Up
Fg Um	Zm00001eb226000	Up
Fg Um	Zm00001eb226210	Up
Fg Um	Zm00001eb226430	Up
Fg Um	Zm00001eb226700	Up
Fg Um	Zm00001eb229530	Up
Fg Um	Zm00001eb229650	Down
Fg Um	Zm00001eb229700	Down
Fg Um	Zm00001eb234200	Down
Fg Um	Zm00001eb238200	Up
Fg Um	Zm00001eb243650	Up
Fg Um	Zm00001eb244430	Down
Fg Um	Zm00001eb250700	Up
Fg Um	Zm00001eb252540	Up
Fg Um	Zm00001eb256740	Down
Fg Um	Zm00001eb258370	Up
Fg Um	Zm00001eb258820	Down
Fg Um	Zm00001eb259120	Up
Fg Um	Zm00001eb259460	Down
Fg Um	Zm00001eb261200	Up
Fg Um	Zm00001eb263010	Up
Fg Um	Zm00001eb265200	Up
Fg Um	Zm00001eb267480	Up
Fg Um	Zm00001eb272780	Down
Fg Um	Zm00001eb273340	Up
Fg Um	Zm00001eb275550	Down
Fg Um	Zm00001eb277240	Down
Fg Um	Zm00001eb278620	Up
Fg Um	Zm00001eb278640	Down
Fg Um	Zm00001eb283380	Down
Fg Um	Zm00001eb283470	Down
Fg Um	Zm00001eb285380	Down
Fg Um	Zm00001eb286950	Up
Fg Um	Zm00001eb287540	Down
Fg Um	Zm00001eb288130	Up
Fg Um	Zm00001eb289830	Down
Fg Um	Zm00001eb290670	Down
Fg Um	Zm00001eb291070	Up
Fg Um	Zm00001eb291220	Down
Fg Um	Zm00001eb291370	Up
Fg Um	Zm00001eb293660	Up
Fg Um	Zm00001eb293780	Down
Fg Um	Zm00001eb294910	Up
Fg Um	Zm00001eb297110	Down
Fg Um	Zm00001eb297460	Down
Fg Um	Zm00001eb309030	Up
Fg Um	Zm00001eb309940	Down
Fg Um	Zm00001eb316100	Down
Fg Um	Zm00001eb318230	Down
Fg Um	Zm00001eb323220	Up
Fg Um	Zm00001eb323410	Up
Fg Um	Zm00001eb324630	Up
Fg Um	Zm00001eb327350	Up
Fg Um	Zm00001eb327990	Down
Fg Um	Zm00001eb330590	Up
Fg Um	Zm00001eb334620	Up
Fg Um	Zm00001eb334630	Up
Fg Um	Zm00001eb334670	Up
Fg Um	Zm00001eb334730	Up
Fg Um	Zm00001eb336650	Down
Fg Um	Zm00001eb347400	Down
Fg Um	Zm00001eb348580	Down
Fg Um	Zm00001eb349080	Up
Fg Um	Zm00001eb350660	Up
Fg Um	Zm00001eb354950	Up
Fg Um	Zm00001eb358440	Up
Fg Um	Zm00001eb359930	Down
Fg Um	Zm00001eb360940	Up
Fg Um	Zm00001eb360950	Up
Fg Um	Zm00001eb368950	Down
Fg Um	Zm00001eb369770	Down
Fg Um	Zm00001eb373760	Up
Fg Um	Zm00001eb378340	Down
Fg Um	Zm00001eb380860	Up
Fg Um	Zm00001eb381240	Up
Fg Um	Zm00001eb387520	Down
Fg Um	Zm00001eb388090	Up
Fg Um	Zm00001eb390580	Down
Fg Um	Zm00001eb395520	Down
Fg Um	Zm00001eb396880	Down
Fg Um	Zm00001eb397190	Up
Fg Um	Zm00001eb399310	Down
Fg Um	Zm00001eb399890	Down
Fg Um	Zm00001eb399900	Down
Fg Um	Zm00001eb402510	Down
Fg Um	Zm00001eb402520	Up
Fg Um	Zm00001eb402940	Down
Fg Um	Zm00001eb408050	Down
Fg Um	Zm00001eb411070	Down
Fg Um	Zm00001eb412910	Down
Fg Um	Zm00001eb419500	Up
Fg Um	Zm00001eb419980	Up
Fg Um	Zm00001eb421870	Down
Fg Um	Zm00001eb427260	Up
Fg Um	Zm00001eb427270	Up
Fg Um	Zm00001eb428080	Up
Fg Um	Zm00001eb432480	Up
Fg Um	Zm00001eb432490	Up
Fg Um	Zm00001eb442380	Up
Fg Um	Zm00001eb034310	Up
Fg Um	Zm00001eb077750	Up
Fg Um	Zm00001eb108640	Up
Fg Um	Zm00001eb136690	Up
Fg Um	Zm00001eb182200	Down
Fg Um	Zm00001eb184670	Up
Fg Um	Zm00001eb220340	Up
Fg Um	Zm00001eb261570	Up
Fg Um	Zm00001eb363910	Up
Fg Um	Zm00001eb402690	Up
Fg Ta Um	Zm00001eb009380	Up
Fg Ta Um	Zm00001eb373000	Up
Fg Fv Um	Zm00001eb025730	Up
Fg Fv Um	Zm00001eb028010	Up
Fg Fv Um	Zm00001eb034410	Up
Fg Fv Um	Zm00001eb068000	Down
Fg Fv Um	Zm00001eb069530	Up
Fg Fv Um	Zm00001eb071980	Up
Fg Fv Um	Zm00001eb077270	Up
Fg Fv Um	Zm00001eb077330	Up
Fg Fv Um	Zm00001eb082270	Up
Fg Fv Um	Zm00001eb086180	Up
Fg Fv Um	Zm00001eb086220	Up
Fg Fv Um	Zm00001eb105400	Up
Fg Fv Um	Zm00001eb124860	Up
Fg Fv Um	Zm00001eb124880	Up
Fg Fv Um	Zm00001eb124900	Up
Fg Fv Um	Zm00001eb125150	Down
Fg Fv Um	Zm00001eb126150	Up
Fg Fv Um	Zm00001eb134820	Up
Fg Fv Um	Zm00001eb135940	Up
Fg Fv Um	Zm00001eb151340	Up
Fg Fv Um	Zm00001eb156230	Up
Fg Fv Um	Zm00001eb177520	Up
Fg Fv Um	Zm00001eb177830	Up
Fg Fv Um	Zm00001eb200120	Up
Fg Fv Um	Zm00001eb202350	Up
Fg Fv Um	Zm00001eb239020	Up
Fg Fv Um	Zm00001eb239600	Up
Fg Fv Um	Zm00001eb265020	Up
Fg Fv Um	Zm00001eb265290	Down
Fg Fv Um	Zm00001eb268980	Up
Fg Fv Um	Zm00001eb270150	Up
Fg Fv Um	Zm00001eb284380	Up
Fg Fv Um	Zm00001eb290750	Down
Fg Fv Um	Zm00001eb297430	Down
Fg Fv Um	Zm00001eb310370	Up
Fg Fv Um	Zm00001eb314780	Up
Fg Fv Um	Zm00001eb316880	Up
Fg Fv Um	Zm00001eb322880	Up
Fg Fv Um	Zm00001eb323300	Up
Fg Fv Um	Zm00001eb323420	Up
Fg Fv Um	Zm00001eb325290	Up
Fg Fv Um	Zm00001eb325300	Up
Fg Fv Um	Zm00001eb326660	Up
Fg Fv Um	Zm00001eb356630	Up
Fg Fv Um	Zm00001eb385750	Up
Fg Fv Um	Zm00001eb136700	Up
Fg Fv Um	Zm00001eb184710	Up
Fg Fv Ta Um	Zm00001eb287350	Up
Fg Fv	Zm00001eb112170	Down
Fg Fv	Zm00001eb323340	Up
Fg Fv	Zm00001eb333200	Up
Fg	Zm00001eb003890	Up
Fg	Zm00001eb005900	Up
Fg	Zm00001eb009660	Down
Fg	Zm00001eb010320	Up
Fg	Zm00001eb010990	Down
Fg	Zm00001eb011650	Up
Fg	Zm00001eb013100	Up
Fg	Zm00001eb013650	Down
Fg	Zm00001eb015720	Up
Fg	Zm00001eb015890	Down
Fg	Zm00001eb020600	Up
Fg	Zm00001eb020710	Up
Fg	Zm00001eb022440	Up
Fg	Zm00001eb022810	Up
Fg	Zm00001eb024290	Down
Fg	Zm00001eb025720	Up
Fg	Zm00001eb027820	Down
Fg	Zm00001eb030730	Up
Fg	Zm00001eb031390	Up
Fg	Zm00001eb034180	Up
Fg	Zm00001eb034900	Down
Fg	Zm00001eb037080	Up
Fg	Zm00001eb042350	Up
Fg	Zm00001eb042650	Down
Fg	Zm00001eb046020	Up
Fg	Zm00001eb048420	Up
Fg	Zm00001eb054260	Up
Fg	Zm00001eb055090	Up
Fg	Zm00001eb055210	Down
Fg	Zm00001eb058940	Up
Fg	Zm00001eb059030	Up
Fg	Zm00001eb059370	Down
Fg	Zm00001eb059590	Up
Fg	Zm00001eb062850	Up
Fg	Zm00001eb063970	Down
Fg	Zm00001eb067900	Up
Fg	Zm00001eb069460	Up
Fg	Zm00001eb069690	Up
Fg	Zm00001eb070450	Down
Fg	Zm00001eb074400	Down
Fg	Zm00001eb075040	Up
Fg	Zm00001eb077540	Up
Fg	Zm00001eb079000	Up
Fg	Zm00001eb080550	Down
Fg	Zm00001eb082370	Up
Fg	Zm00001eb089740	Up
Fg	Zm00001eb095370	Down
Fg	Zm00001eb095890	Up
Fg	Zm00001eb100820	Up
Fg	Zm00001eb101480	Down
Fg	Zm00001eb104380	Up
Fg	Zm00001eb105820	Up
Fg	Zm00001eb106320	Up
Fg	Zm00001eb107200	Down
Fg	Zm00001eb107240	Down
Fg	Zm00001eb114030	Up
Fg	Zm00001eb116330	Up
Fg	Zm00001eb116650	Up
Fg	Zm00001eb117700	Up
Fg	Zm00001eb119590	Up
Fg	Zm00001eb120600	Down
Fg	Zm00001eb122450	Down
Fg	Zm00001eb122700	Up
Fg	Zm00001eb124080	Down
Fg	Zm00001eb127860	Up
Fg	Zm00001eb128070	Up
Fg	Zm00001eb130850	Down
Fg	Zm00001eb134490	Down
Fg	Zm00001eb134650	Up
Fg	Zm00001eb134970	Up
Fg	Zm00001eb137530	Up
Fg	Zm00001eb138310	Up
Fg	Zm00001eb139660	Up
Fg	Zm00001eb140230	Up
Fg	Zm00001eb142430	Down
Fg	Zm00001eb142850	Up
Fg	Zm00001eb144570	Down
Fg	Zm00001eb149520	Up
Fg	Zm00001eb154730	Down
Fg	Zm00001eb155730	Up
Fg	Zm00001eb160430	Up
Fg	Zm00001eb162360	Up
Fg	Zm00001eb164940	Up
Fg	Zm00001eb165320	Up
Fg	Zm00001eb167830	Down
Fg	Zm00001eb169350	Down
Fg	Zm00001eb172000	Down
Fg	Zm00001eb174340	Up
Fg	Zm00001eb182940	Up
Fg	Zm00001eb186170	Down
Fg	Zm00001eb186250	Up
Fg	Zm00001eb190970	Up
Fg	Zm00001eb191260	Up
Fg	Zm00001eb191510	Down
Fg	Zm00001eb192660	Down
Fg	Zm00001eb194410	Up
Fg	Zm00001eb194840	Up
Fg	Zm00001eb195230	Up
Fg	Zm00001eb200920	Up
Fg	Zm00001eb202020	Up
Fg	Zm00001eb204350	Up
Fg	Zm00001eb204660	Up
Fg	Zm00001eb206490	Up
Fg	Zm00001eb207430	Up
Fg	Zm00001eb208520	Down
Fg	Zm00001eb211660	Down
Fg	Zm00001eb214220	Up
Fg	Zm00001eb214670	Up
Fg	Zm00001eb215970	Down
Fg	Zm00001eb221490	Up
Fg	Zm00001eb221980	Up
Fg	Zm00001eb223090	Up
Fg	Zm00001eb225660	Down
Fg	Zm00001eb226690	Up
Fg	Zm00001eb226720	Up
Fg	Zm00001eb228010	Up
Fg	Zm00001eb230110	Up
Fg	Zm00001eb231410	Up
Fg	Zm00001eb237530	Up
Fg	Zm00001eb238890	Down
Fg	Zm00001eb243350	Down
Fg	Zm00001eb243440	Up
Fg	Zm00001eb244860	Up
Fg	Zm00001eb247540	Up
Fg	Zm00001eb247580	Up
Fg	Zm00001eb249390	Down
Fg	Zm00001eb252380	Up
Fg	Zm00001eb253390	Down
Fg	Zm00001eb257530	Down
Fg	Zm00001eb259080	Up
Fg	Zm00001eb260420	Up
Fg	Zm00001eb262760	Down
Fg	Zm00001eb272410	Up
Fg	Zm00001eb273370	Up
Fg	Zm00001eb277420	Up
Fg	Zm00001eb280280	Up
Fg	Zm00001eb283750	Down
Fg	Zm00001eb283880	Down
Fg	Zm00001eb284690	Up
Fg	Zm00001eb285080	Up
Fg	Zm00001eb286050	Up
Fg	Zm00001eb286990	Down
Fg	Zm00001eb290130	Up
Fg	Zm00001eb290700	Up
Fg	Zm00001eb291400	Up
Fg	Zm00001eb292920	Up
Fg	Zm00001eb294610	Up
Fg	Zm00001eb295670	Up
Fg	Zm00001eb296690	Down
Fg	Zm00001eb297540	Up
Fg	Zm00001eb299510	Down
Fg	Zm00001eb299520	Up
Fg	Zm00001eb299830	Up
Fg	Zm00001eb299840	Up
Fg	Zm00001eb299910	Down
Fg	Zm00001eb300100	Down
Fg	Zm00001eb300880	Down
Fg	Zm00001eb301720	Up
Fg	Zm00001eb303060	Down
Fg	Zm00001eb312910	Down
Fg	Zm00001eb314180	Up
Fg	Zm00001eb319540	Up
Fg	Zm00001eb319680	Up
Fg	Zm00001eb321430	Up
Fg	Zm00001eb323230	Up
Fg	Zm00001eb323240	Up
Fg	Zm00001eb323640	Up
Fg	Zm00001eb323660	Up
Fg	Zm00001eb323770	Up
Fg	Zm00001eb324560	Up
Fg	Zm00001eb324700	Down
Fg	Zm00001eb327780	Up
Fg	Zm00001eb330760	Down
Fg	Zm00001eb331230	Up
Fg	Zm00001eb334440	Down
Fg	Zm00001eb334680	Up
Fg	Zm00001eb335470	Up
Fg	Zm00001eb336020	Up
Fg	Zm00001eb336730	Down
Fg	Zm00001eb337150	Down
Fg	Zm00001eb338170	Up
Fg	Zm00001eb339590	Up
Fg	Zm00001eb342890	Up
Fg	Zm00001eb344770	Up
Fg	Zm00001eb344900	Up
Fg	Zm00001eb350920	Up
Fg	Zm00001eb352430	Down
Fg	Zm00001eb353340	Up
Fg	Zm00001eb354860	Up
Fg	Zm00001eb355810	Up
Fg	Zm00001eb358970	Down
Fg	Zm00001eb360620	Up
Fg	Zm00001eb360640	Up
Fg	Zm00001eb362650	Down
Fg	Zm00001eb371240	Down
Fg	Zm00001eb375440	Up
Fg	Zm00001eb375560	Up
Fg	Zm00001eb377050	Up
Fg	Zm00001eb377370	Up
Fg	Zm00001eb377470	Up
Fg	Zm00001eb380640	Up
Fg	Zm00001eb385250	Up
Fg	Zm00001eb385300	Up
Fg	Zm00001eb388840	Down
Fg	Zm00001eb389670	Up
Fg	Zm00001eb394760	Down
Fg	Zm00001eb395220	Down
Fg	Zm00001eb395240	Down
Fg	Zm00001eb397950	Down
Fg	Zm00001eb402560	Up
Fg	Zm00001eb403550	Down
Fg	Zm00001eb405270	Down
Fg	Zm00001eb405770	Down
Fg	Zm00001eb405860	Up
Fg	Zm00001eb408490	Up
Fg	Zm00001eb410900	Up
Fg	Zm00001eb413670	Up
Fg	Zm00001eb419700	Up
Fg	Zm00001eb421000	Up
Fg	Zm00001eb422330	Up
Fg	Zm00001eb426060	Up
Fg	Zm00001eb426580	Down
Fg	Zm00001eb427910	Down
Fg	Zm00001eb428300	Up
Fg	Zm00001eb428310	Up
Fg	Zm00001eb434220	Down
Fg	Zm00001eb079350	Down
Fg	Zm00001eb185200	Up
Fg	Zm00001eb216290	Up
Fg	Zm00001eb301180	Down
Fg	Zm00001eb301190	Down
Fg	Zm00001eb359920	Down
Fg	Zm00001eb412300	Up
Fg	Zm00001eb422300	Up
