# Supplementary material for: Comparative transcriptome profiling and weighted gene co-expression network analysis to identify core genes in maize (Zea mays L.) silks infected by multiple fungi
Source: Front Plant Sci. 2022 Oct 27;13:985396. doi: 10.3389/fpls.2022.985396 (PMC9647128; doi:10.3389/fpls.2022.985396)
Supplement: Supplementary file 1 [file DataSheet_1.zip › Supplementary Files/Supplementary Table S12.xlsx]

## Sheet: Inter.connected_FgFvUm
Supplementary Table S12: Intersectioally connected red colour: Up-regulated, green colour: Down-regulated; Fg: F. graminearum; Fv: F. verticillioide; Um: U. maydis. Analysis was conducted by UniProt resource
Ensembl Gene ID	Fg	Fv	Um	Protein names
Zm00001eb185840	6.67	1.77902	2.1274	(+)-neomenthol dehydrogenase
Zm00001eb248540	9.95591	3.63517	5.00016	(+)-neomenthol dehydrogenase (Carbonyl reductase 1)
Zm00001eb108660	12.0217	3.82101	6.88857	(Z)-3-hexen-1-ol acetyltransferase
Zm00001eb227640	6.08556	3.45001	3.30393	(Z)-3-hexen-1-ol acetyltransferase
Zm00001eb373050	11.0478	3.31861	6.15904	12-oxo-phytodienoic acid reductase1
Zm00001eb409740	8.05067	2.82933	3.5892	3-hydroxyisobutyryl-CoA hydrolase 1
Zm00001eb040790	10.6969	4.44136	5.55826	4-coumarate--CoA ligase 1
Zm00001eb191590	6.92892	2.98045	4.46915	5-pentadecatrienyl resorcinol O-methyltransferase
Zm00001eb261480	11.0067	3.68667	6.05432	Aa_trans domain-containing protein
Zm00001eb261490	8.62345	4.91643	4.65843	Aa_trans domain-containing protein
Zm00001eb261500	8.82527	4.70145	5.91105	Aa_trans domain-containing protein
Zm00001eb033130	11.3031	4.26362	6.5379	AAA-ATPase ASD mitochondrial
Zm00001eb021310	7.33888	2.2442	4.9002	AB hydrolase-1 domain-containing protein
Zm00001eb158950	5.03511	4.81438	5.15252	AB hydrolase-1 domain-containing protein
Zm00001eb419770	6.5719	2.8389	3.38508	ABC transporter C family member 4
Zm00001eb357950	9.32318	2.27272	4.2082	ABC transporter domain-containing protein
Zm00001eb322880	9.54104	4.36408	6.17737	ABC transporter G family member 34
Zm00001eb123870	10.1699	4.14733	6.57768	Abhydrolase_3 domain-containing protein
Zm00001eb056070	4.39937	1.78709	1.82972	ACT domain-containing protein
Zm00001eb146780	8.65187	2.9516	6.78165	Actin-7
Zm00001eb038890	-2.95677	-2.1866	-6.13938	Acyltransferase (Hydroxycinnamoyltransferase12)
Zm00001eb381580	13.3402	3.63634	5.98523	ADP/ATP translocase (ADP,ATP carrier protein)
Zm00001eb091200	5.671	1.96531	3.55193	Aldehyde dehydrogenase
Zm00001eb157880	11.4104	2.51852	5.97643	Aldehyde oxygenase (deformylating), EC 4.1.99.5
Zm00001eb169810	9.86006	5.88628	4.88591	Aldehyde oxygenase (deformylating), EC 4.1.99.5
Zm00001eb081570	8.3288	3.24948	5.48883	Aldo_ket_red domain-containing protein
Zm00001eb147250	9.44278	4.95057	6.54265	Alpha/beta-Hydrolases superfamily protein
Zm00001eb311730	10.5028	3.35505	5.87866	Alpha-amylase, EC 3.2.1.1 (1,4-alpha-D-glucan glucanohydrolase)
Zm00001eb063910	8.27451	3.17815	5.23802	Ammonium_transp domain-containing protein
Zm00001eb105610	-3.8293	-1.71931	-3.14109	Anthocyanidin 3-O-glucosyltransferase (UDP-glycosyltransferase 71B1)
Zm00001eb124740	9.20383	4.92828	7.43176	AP2/ERF and B3 domain-containing transcription repressor TEM1
Zm00001eb249290	9.01763	2.98682	6.45841	AP2-EREBP transcription factor
Zm00001eb340140	3.43131	3.41467	2.38688	AP2-EREBP transcription factor (Ethylene-responsive factor-like protein 1)
Zm00001eb265020	8.81836	4.11728	5.87561	Apple domain-containing protein
Zm00001eb316340	9.84373	5.13788	8.21457	Aspartyl protease AED1
Zm00001eb381280	9.55345	4.84721	5.32571	Aspartyl protease AED1
Zm00001eb006530	-10.8059	-1.59948	-4.396	Aspartyl protease AED3
Zm00001eb080160	9.9992	2.15535	8.24864	ATFP4
Zm00001eb350090	12.0043	3.05264	7.03331	ATP-dependent 6-phosphofructokinase, ATP-PFK, Phosphofructokinase, EC 2.7.1.11 (Phosphohexokinase)
Zm00001eb332360	7.2184	3.76006	4.30499	Auxin-responsive protein
Zm00001eb321140	9.52679	4.616	5.91009	Auxin-responsive protein SAUR61
Zm00001eb167700	2.4161	3.06171	2.90996	Barwin domain-containing protein
Zm00001eb018660	9.71081	3.93384	6.02	Benzoxazinone synthesis10
Zm00001eb018640	9.81182	2.65598	6.62871	Benzoxazinone synthesis11
Zm00001eb141500	7.27976	1.99095	5.56747	Beta-1,3-glucanase, EC 3.2.1.58
Zm00001eb431850	-6.31338	-2.23733	-4.30542	Beta-D-xylosidase 4
Zm00001eb365840	3.58541	1.81842	2.11162	Beta-hexosaminidase, EC 3.2.1.52
Zm00001eb415520	4.23412	-3.00196	5.94934	BHLH domain-containing protein
Zm00001eb160210	9.39317	2.85725	5.41678	BHLH domain-containing protein
Zm00001eb337860	10.2941	4.93794	6.76637	BHLH domain-containing protein
Zm00001eb255490	-8.6229	-2.65012	-4.79079	BHLH transcription factor (Transcription factor bHLH99)
Zm00001eb150820	3.18013	2.28606	4.11174	bHLH-MYC_N domain-containing protein
Zm00001eb419390	7.27589	3.28062	3.33851	Bowman-Birk type trypsin inhibitor (Putative Bowman-Birk serine protease inhibitor)
Zm00001eb325790	10.872	2.87011	7.30586	BTB/POZ domain-containing protein
Zm00001eb388270	10.3417	4.95573	6.80821	BZIP transcription factor (BZIP transcription factor family protein)
Zm00001eb380990	3.78434	2.20968	3.29772	C2C2-CO-like transcription factor (Zinc finger protein CONSTANS-LIKE 9)
Zm00001eb089250	-6.58231	-1.80209	-3.16608	C2H2-like zinc finger protein
Zm00001eb058770	-5.93255	-3.97217	-4.19798	Calmodulin-like protein 41
Zm00001eb151350	5.99245	2.15242	3.68527	Caltractin
Zm00001eb340190	7.74909	2.94585	2.86341	cAMP-regulated phosphoprotein 19-related protein
Zm00001eb265290	-3.11704	-2.30921	-2.83982	Carbohydrate binding protein
Zm00001eb019160	8.40427	3.33851	3.92694	Carboxypeptidase, EC 3.4.16.-
Zm00001eb185470	3.85337	2.08574	4.47989	Carboxypeptidase, EC 3.4.16.-
Zm00001eb284520	10.9393	2.89574	6.21348	Carboxypeptidase, EC 3.4.16.-
Zm00001eb094710	11.8692	5.38108	9.23232	CASP-like protein
Zm00001eb165830	10.3362	3.69734	4.25522	CASP-like protein
Zm00001eb305660	8.59252	2.84112	6.37531	CASP-like protein
Zm00001eb011280	-3.84388	-3.84776	-3.25767	Chemocyanin
Zm00001eb168350	7.33397	3.26647	4.72024	Chitinase 1 (Chitinase 2)
Zm00001eb078730	4.72553	1.78168	2.57469	Chitinase, EC 3.2.1.14
Zm00001eb157820	7.22141	2.02228	5.10857	Chitinase, EC 3.2.1.14
Zm00001eb049630	-9.19931	-2.21921	-7.3509	Chlorophyll a-b binding protein, chloroplastic
Zm00001eb296090	-7.71744	-1.86549	-7.58037	Chlorophyll a-b binding protein, chloroplastic
Zm00001eb324240	-9.12192	-2.1636	-6.4236	Chlorophyll a-b binding protein, chloroplastic
Zm00001eb343900	-10.9925	-2.64717	-12.0599	Chlorophyll a-b binding protein, chloroplastic
Zm00001eb003700	11.2879	5.46891	7.76378	CHY-type/CTCHY-type/RING-type Zinc finger protein
Zm00001eb191610	6.01327	2.4465	5.85656	Cinnamoyl-CoA reductase 1
Zm00001eb172450	-6.77101	-3.15602	-4.0608	Circadian clock associated1
Zm00001eb245490	7.70214	3.19915	4.26692	Copper transport protein family
Zm00001eb404100	6.17535	3.50912	3.99963	Copper transport protein family
Zm00001eb169930	-6.80729	-1.92746	-3.65938	CRP7-Cysteine-rich family protein expressed
Zm00001eb033440	9.20666	2.36899	6.05105	Cupredoxin superfamily protein
Zm00001eb362260	-9.1026	-1.84267	-4.33904	Cysteine protease XCP1 (Xylem cysteine proteinase 2)
Zm00001eb323300	7.8563	3.51648	4.681	Cysteine-rich receptor-like protein kinase 10
Zm00001eb248960	10.0695	4.06317	5.31011	Cytochrome b5
Zm00001eb401120	10.4111	2.79156	6.95232	Cytochrome b561 and DOMON domain-containing protein
Zm00001eb295960	-5.73895	-2.01758	-3.07511	Cytochrome b561 domain-containing protein
Zm00001eb079490	11.3798	5.67814	5.38483	Cytochrome P450 71B10
Zm00001eb103310	-5.05823	-3.677	-8.60577	Cytochrome P450 78A6 (Cytochrome P450 family 78 subfamily A polypeptide 8)
Zm00001eb220390	5.34255	1.68345	3.34806	Cytochrome P450 84A1
Zm00001eb314130	9.27027	4.08803	4.87132	Cytochrome P450 84A1
Zm00001eb110040	9.23732	4.87944	6.60558	Cytochrome P450 CYP709C14
Zm00001eb294370	3.25951	1.76827	2.3923	Cytokinin riboside 5'-monophosphate phosphoribohydrolase, EC 3.2.2.n1
Zm00001eb241570	9.34998	2.70478	6.23315	CYTOSOL_AP domain-containing protein
Zm00001eb409690	11.7098	4.95542	7.49778	Delta(12)-fatty-acid desaturase
Zm00001eb409700	12.4222	4.95716	8.25507	Delta(12)-fatty-acid desaturase
Zm00001eb319850	11.0608	5.19953	8.24201	Diaminopimelate decarboxylase 2 chloroplastic
Zm00001eb331690	8.67366	5.25167	3.67877	Diaminopimelate decarboxylase 2 chloroplastic
Zm00001eb359030	8.41579	3.35875	4.51736	Dihydroflavonol-4-reductase
Zm00001eb229190	-5.69837	-4.30233	-6.96526	DIOX_N domain-containing protein
Zm00001eb043230	-3.95308	-2.04552	-2.94889	Dirigent protein
Zm00001eb067090	7.27863	2.58768	5.0902	Dirigent protein
Zm00001eb091370	10.6995	5.37871	9.0279	Dirigent protein
Zm00001eb408210	-5.32606	-2.68981	-7.06859	Dirigent protein
Zm00001eb153550	-7.59542	-1.81463	-4.62406	Downstream target of AGL15-4
Zm00001eb236850	-8.03515	-1.68796	-3.09341	DREPP2 protein (Plasma membrane-associated cation-binding protein 1)
Zm00001eb192970	9.27766	4.42224	6.49132	DUF1618 domain-containing protein
Zm00001eb200260	5.86142	4.2925	5.04623	DUF4220 domain-containing protein
Zm00001eb338360	-4.98298	-2.00159	-3.01243	DUF538 family protein
Zm00001eb279810	7.80575	2.48613	5.0122	DUR3 (Urea-proton symporter DUR3)
Zm00001eb101180	10.3758	2.98485	7.04139	E3 ubiquitin-protein ligase ATL6
Zm00001eb129330	-4.25815	-1.75215	-2.08457	Early nodulin-like protein 18
Zm00001eb057970	8.25082	2.26016	6.48033	EDR2_C domain-containing protein
Zm00001eb367970	7.92914	4.04515	6.2387	ENTH domain-containing protein
Zm00001eb316910	11.5313	2.17886	8.42811	Epimerase domain-containing protein
Zm00001eb409710	10.4053	5.1121	6.83602	Erg28 like protein
Zm00001eb242090	11.995	5.13042	7.94118	Ethylene-responsive transcription factor ERF115
Zm00001eb106310	11.5334	5.15519	8.07173	Eukaryotic aspartyl protease family protein
Zm00001eb141880	-4.2848	-2.21836	-6.55468	Eukaryotic aspartyl protease family protein
Zm00001eb200790	10.9126	5.81765	5.70918	Eukaryotic aspartyl protease family protein
Zm00001eb237600	13.215	4.74808	6.95233	Expansin
Zm00001eb002090	-3.4944	-1.76237	-2.47126	Fasciclin-like arabinogalactan protein 10
Zm00001eb323630	4.53326	2.33288	2.9472	F-box domain containing protein
Zm00001eb250820	-6.14038	-1.94	-5.22473	F-box domain-containing protein
Zm00001eb305100	-7.58358	-1.8224	-5.82321	F-box domain-containing protein
Zm00001eb013360	9.9116	3.14263	4.78525	Fe2OG dioxygenase domain-containing protein
Zm00001eb040350	-6.34757	-2.2295	-4.36905	Ferredoxin-related
Zm00001eb163720	-2.6099	-2.73357	-3.64115	FHA transcription factor
Zm00001eb017400	4.75829	1.78634	2.82452	Flavonol synthase/flavanone 3-hydroxylase
Zm00001eb221520	11.4941	6.89603	4.08449	Flotillin-like
Zm00001eb064230	-7.4929	-2.23349	-6.01888	GDSL esterase/lipase
Zm00001eb171490	10.8452	5.40753	6.34666	Germin-like protein
Zm00001eb171500	10.4114	5.77424	5.78851	Germin-like protein
Zm00001eb171510	9.57514	5.00412	4.82192	Germin-like protein
Zm00001eb171520	10.1357	5.01102	4.59747	Germin-like protein
Zm00001eb171580	11.0617	5.94267	5.43808	Germin-like protein
Zm00001eb171650	12.0307	5.07303	5.45819	Germin-like protein
Zm00001eb171660	10.3883	5.37806	5.0409	Germin-like protein
Zm00001eb294140	9.90856	5.3471	6.17644	Germin-like protein
Zm00001eb413180	10.186	3.5463	4.90286	Germin-like protein
Zm00001eb413190	13.0124	5.91986	5.89846	Germin-like protein
Zm00001eb066440	-8.35487	-2.15109	-6.70537	Gibberellin-regulated protein 2
Zm00001eb099810	7.92222	2.65864	4.23017	Glutamate receptor
Zm00001eb418060	5.62379	1.56097	2.11013	Glutathione S-transferase 4, EC 2.5.1.18 (GST class-phi member 4) (GST-27) (GST-IV)
Zm00001eb152160	12.8895	3.49403	7.5668	Glutathione S-transferase IV (Glutathione transferase8)
Zm00001eb002950	11.7084	3.10283	5.81131	Glutathione transferase, EC 2.5.1.18
Zm00001eb021600	8.85162	1.76732	2.93221	Glutathione transferase, EC 2.5.1.18
Zm00001eb356600	-8.24358	-4.3499	-4.14834	Glutathione transferase, EC 2.5.1.18
Zm00001eb420850	-10.6792	-1.97748	-7.33853	Glycosyl hydrolase family protein with chitinase insertion domain
Zm00001eb206400	10.6175	2.84867	6.09617	Glycosyltransferase, EC 2.4.1.-
Zm00001eb371290	7.3225	2.64086	4.75774	Glycosyltransferase, EC 2.4.1.-
Zm00001eb381410	7.8629	3.69403	5.36557	Glycosyltransferase, EC 2.4.1.-
Zm00001eb027920	8.94727	2.83407	3.89708	Glyoxylate reductase
Zm00001eb247320	5.26928	1.95186	3.19058	Grx_C2.1-glutaredoxin subgroup I
Zm00001eb012930	6.05184	2.99648	3.57089	GST N-terminal domain-containing protein
Zm00001eb124890	6.62399	3.23793	4.26712	GUB_WAK_bind domain-containing protein
Zm00001eb131860	8.02107	2.76769	4.06773	Heavy metal transport/detoxification superfamily protein
Zm00001eb399590	9.4676	4.21421	4.25518	Hemoglobin1 (Non-symbiotic hemoglobin 2)
Zm00001eb007880	11.3525	5.19792	4.95239	Heptahelical transmembrane protein 5
Zm00001eb167710	8.42038	2.76256	5.32753	Hevein-like preproprotein
Zm00001eb295000	9.53061	3.29535	6.28535	Hexosyltransferase, EC 2.4.1.-
Zm00001eb395600	-2.96249	-1.7142	-3.59884	Hexosyltransferase, EC 2.4.1.-
Zm00001eb270270	-12.2754	-1.73579	-4.60735	Homeobox domain-containing protein
Zm00001eb256420	-4.94723	-2.27357	-2.81422	Homeodomain leucine zipper family IV protein
Zm00001eb274260	6.18714	3.3441	5.20618	HTH myb-type domain-containing protein
Zm00001eb390020	8.95371	2.2839	6.51457	HTH myb-type domain-containing protein
Zm00001eb174070	10.2492	4.58997	5.8286	HXXXD-type acyl-transferase family protein
Zm00001eb025780	8.68866	3.48814	6.17337	Hydrolase_4 domain-containing protein
Zm00001eb006430	11.6336	5.77398	6.37625	Hydroxycinnamoyltransferase2
Zm00001eb034220	-11.7803	-2.84736	-11.8858	Induced stolen tip protein TUB8 (Induced stolon tip protein TUB8)
Zm00001eb008360	-5.49108	-1.85304	-3.87837	Inositol-3-phosphate synthase, EC 5.5.1.4 (Myo-inositol 1-phosphate synthase)
Zm00001eb133200	10.3155	4.62471	5.83035	Kaurene synthase4
Zm00001eb113940	5.79674	2.32178	2.33915	KDEL-tailed cysteine endopeptidase CEP1
Zm00001eb127360	10.0945	6.57621	8.07908	Laccase, EC 1.10.3.2
Zm00001eb148280	-2.81168	-2.46886	-3.62299	Laccase, EC 1.10.3.2 (Benzenediol:oxygen oxidoreductase) (Diphenol oxidase) (Urishiol oxidase)
Zm00001eb367900	-4.01659	-2.77925	-3.07433	Laccase, EC 1.10.3.2 (Benzenediol:oxygen oxidoreductase) (Diphenol oxidase) (Urishiol oxidase)
Zm00001eb408530	12.7802	4.57994	1.97787	Laccase, EC 1.10.3.2 (Benzenediol:oxygen oxidoreductase) (Diphenol oxidase) (Urishiol oxidase)
Zm00001eb050530	6.70717	2.31517	4.80489	Lactamase_B domain-containing protein
Zm00001eb384970	-6.38219	-1.6249	-2.6412	L-ascorbate oxidase, EC 1.10.3.3
Zm00001eb096400	5.80611	2.91849	2.97107	Lecithin-cholesterol acyltransferase-like 1
Zm00001eb286760	12.0801	4.7191	6.78239	Lichenase-2
Zm00001eb229440	11.9658	3.99502	5.30011	L-lactate dehydrogenase, EC 1.1.1.27
Zm00001eb134820	11.9372	6.2372	6.61416	LRRNT_2 domain-containing protein
Zm00001eb170180	8.56871	6.71841	6.05248	LRRNT_2 domain-containing protein
Zm00001eb325300	7.58159	4.32211	5.31448	L-type lectin-domain containing receptor kinase V.9
Zm00001eb202350	8.92227	4.5442	8.09965	L-zip+NBS+LRR-like protein
Zm00001eb196170	7.44406	3.34109	5.66716	Major facilitator superfamily defense2
Zm00001eb045750	9.33818	7.2375	5.67319	MATH domain containing protein (Orphans transcription factor)
Zm00001eb248530	11.9614	5.7781	7.41677	Membrane steroid-binding protein 1
Zm00001eb145350	-5.15328	-1.97454	-5.25233	Methyltransf_11 domain-containing protein
Zm00001eb144560	3.12282	2.09044	3.75079	Methyltransferase, EC 2.1.1.-
Zm00001eb008070	11.4657	5.13511	8.64798	MFS domain-containing protein
Zm00001eb008810	12.3105	5.4083	8.49833	MFS domain-containing protein
Zm00001eb129050	11.3149	4.18771	5.41913	MFS domain-containing protein
Zm00001eb296220	6.73174	2.37974	3.73703	MFS domain-containing protein
Zm00001eb314770	9.4642	2.63503	5.44376	Mitochondrial phosphate carrier protein 2 mitochondrial
Zm00001eb185980	5.80495	2.09007	4.09846	MSP domain-containing protein
Zm00001eb312120	6.08233	3.98124	4.57548	Myb domain protein 85
Zm00001eb040070	5.4499	2.13874	4.21993	Myb transcription factor38
Zm00001eb059350	5.66532	2.53832	4.72903	NAC domain-containing protein
Zm00001eb334160	10.2743	3.81385	7.54445	NAC domain-containing protein
Zm00001eb024300	3.87721	-2.56132	2.6665	NAC-transcription factor43
Zm00001eb419890	9.35451	2.47732	3.9456	NAD(P)-linked oxidoreductase superfamily protein (NAD(P)H-dependent oxidoreductase)
Zm00001eb200120	6.66487	3.38295	3.56828	NB-ARC domain-containing protein
Zm00001eb298830	6.66085	1.56378	3.22809	NB-ARC domain-containing protein
Zm00001eb298840	8.75379	2.69676	3.74683	NB-ARC domain-containing protein
Zm00001eb147510	4.39152	1.70066	3.90663	Nematode resistance protein-like HSPRO2
Zm00001eb168640	11.7755	5.36515	8.51604	NifS-like protein
Zm00001eb124880	6.65772	3.07953	2.84969	Non-specific serine/threonine protein kinase, EC 2.7.11.1
Zm00001eb126150	7.69049	3.60664	6.03128	Non-specific serine/threonine protein kinase, EC 2.7.11.1
Zm00001eb177520	6.02371	2.18972	3.61314	Non-specific serine/threonine protein kinase, EC 2.7.11.1
Zm00001eb143230	8.56558	2.31927	6.70077	Nucleotid_trans domain-containing protein
Zm00001eb247710	6.08059	2.49822	5.61507	Nucleotide/sugar transporter family protein
Zm00001eb353110	-8.52802	-2.14813	-8.63358	O-methyltransferase ZRP4
Zm00001eb298810	6.32824	3.16105	5.21836	Os07g0120600-like protein
Zm00001eb298820	6.57666	3.78992	5.78356	Os07g0120600-like protein
Zm00001eb032560	9.86293	2.86528	6.27233	Osmotin-like protein OSM34 (Thaumatin-like protein)
Zm00001eb013990	8.37318	3.15216	5.12442	Pathogenesis-related protein 10
Zm00001eb014010	7.45051	3.23787	3.03427	Pathogenesis-related protein 10
Zm00001eb410040	10.3015	4.80602	5.91637	Pathogenesis-related protein 10 (Pathogenesis-related protein STH-21)
Zm00001eb231160	-4.04084	-2.08709	-4.59001	Pectin lyase-like superfamily protein
Zm00001eb029140	7.77128	6.40206	9.65931	Pectinesterase, EC 3.1.1.11
Zm00001eb251420	-9.09402	-3.48934	-7.19738	Pentatricopeptide repeat-containing protein
Zm00001eb076180	8.75543	4.54289	5.29622	Peroxidase, EC 1.11.1.7
Zm00001eb076200	8.95503	3.87726	6.11763	Peroxidase, EC 1.11.1.7
Zm00001eb195200	6.29352	3.64343	3.58974	Peroxidase, EC 1.11.1.7
Zm00001eb214260	8.4852	3.18041	6.13202	Peroxidase, EC 1.11.1.7
Zm00001eb282410	7.34645	5.60506	5.27701	Peroxidase, EC 1.11.1.7
Zm00001eb298210	-8.49386	-3.14177	-4.75246	Peroxidase, EC 1.11.1.7
Zm00001eb340440	10.1753	4.31472	5.50386	Peroxidase, EC 1.11.1.7
Zm00001eb348950	11.3281	5.52971	7.6239	Peroxidase, EC 1.11.1.7
Zm00001eb383830	9.29782	5.61601	6.80507	Peroxidase, EC 1.11.1.7
Zm00001eb417350	11.2496	3.01065	6.81197	Peroxidase, EC 1.11.1.7
Zm00001eb425840	-4.4724	-1.66885	-2.47489	Peroxidase, EC 1.11.1.7
Zm00001eb185260	9.62346	3.94987	5.78038	Phenylalanine ammonia-lyase, EC 4.3.1.24
Zm00001eb122890	4.54856	1.74646	3.85855	Phosphoenolpyruvate/phosphate translocator 2 chloroplastic
Zm00001eb099650	-7.9365	-1.92395	-3.0266	Phospholipase D, EC 3.1.4.4
Zm00001eb186800	7.925	3.0469	3.82182	Phosphoribosylanthranilate transferase
Zm00001eb070170	10.0358	1.77413	4.6727	PKS_ER domain-containing protein
Zm00001eb312070	7.98975	3.7754	4.59688	PKS_ER domain-containing protein
Zm00001eb194860	6.86273	2.43089	3.41079	PLAC8 family protein
Zm00001eb404920	7.68979	2.41765	5.34693	PLAC8 family protein
Zm00001eb155470	9.78276	5.14051	7.48929	Plant/F18B13-26 protein
Zm00001eb112280	-8.12013	-1.7451	-2.3615	Plant-specific domain TIGR01627 family protein
Zm00001eb297430	-4.23863	-1.88627	-3.27106	Polygalacturonase inhibitor 1
Zm00001eb142370	8.28122	3.15953	3.6273	Potassium transporter
Zm00001eb148460	3.54981	3.12325	6.02293	Probable magnesium transporter
Zm00001eb006630	11.3104	4.38638	6.63046	Probable purine permease
Zm00001eb006640	10.7616	3.80323	5.88968	Probable purine permease
Zm00001eb295400	11.8756	5.45791	9.02376	Probable purine permease
Zm00001eb428290	7.56509	2.43808	5.6419	Probable purine permease
Zm00001eb212670	5.86857	3.03961	2.23569	Procollagen-proline 4-dioxygenase, EC 1.14.11.2
Zm00001eb153760	-4.68446	-3.13529	-5.90863	Profilin
Zm00001eb371220	-2.41147	-2.59276	-4.81861	Profilin
Zm00001eb355990	10.6096	4.98305	5.6702	Protease inhibitor (Proteinase inhibitor) (Substilin /chymotrypsin-like inhibitor) (Subtilisin-chymotrypsin inhibitor CI-1B)
Zm00001eb250520	8.17132	3.31948	3.5887	Protein DETOXIFICATION (Multidrug and toxic compound extrusion protein)
Zm00001eb382100	6.42466	2.2359	4.62525	Protein DETOXIFICATION (Multidrug and toxic compound extrusion protein)
Zm00001eb191220	11.1446	3.28749	6.85544	Protein DOWNY MILDEW RESISTANCE 6
Zm00001eb314230	7.9934	1.58476	-1.88829	Protein GAMETE EXPRESSED 1
Zm00001eb025730	10.3607	4.56495	7.70242	Protein kinase
Zm00001eb068000	-2.7982	-1.91602	-2.70545	Protein kinase domain-containing protein
Zm00001eb071980	6.5649	3.81499	5.8715	Protein kinase domain-containing protein
Zm00001eb086180	9.73194	5.47616	6.41777	Protein kinase domain-containing protein
Zm00001eb086220	7.94433	2.53494	5.35098	Protein kinase domain-containing protein
Zm00001eb105400	4.48319	1.75764	4.12117	Protein kinase domain-containing protein
Zm00001eb124860	10.0364	5.75837	7.27837	Protein kinase domain-containing protein
Zm00001eb125150	-6.82161	-2.27895	-3.36895	Protein kinase domain-containing protein
Zm00001eb135940	5.73657	2.26514	4.17703	Protein kinase domain-containing protein
Zm00001eb136700	9.15282	5.08261	4.9197	Protein kinase domain-containing protein
Zm00001eb151340	6.03172	2.36095	3.44049	Protein kinase domain-containing protein
Zm00001eb156230	4.90331	2.17343	3.69851	Protein kinase domain-containing protein
Zm00001eb184710	8.89678	6.0064	6.05816	Protein kinase domain-containing protein
Zm00001eb239600	9.06306	5.01829	7.06471	Protein kinase domain-containing protein
Zm00001eb268980	3.99641	2.77593	3.61664	Protein kinase domain-containing protein
Zm00001eb290750	-7.6543	-1.66392	-4.91089	Protein kinase domain-containing protein
Zm00001eb310370	7.30043	2.93244	5.62894	Protein kinase domain-containing protein
Zm00001eb316880	9.53208	3.55329	6.56409	Protein kinase domain-containing protein
Zm00001eb325290	8.10992	4.44217	5.56007	Protein kinase domain-containing protein
Zm00001eb326660	7.97317	2.26939	4.80923	Protein kinase domain-containing protein
Zm00001eb385750	8.92298	4.46902	4.96671	Protein kinase domain-containing protein
Zm00001eb222030	6.73697	3.79646	4.7572	Protein NRT1/ PTR FAMILY 5.2
Zm00001eb316860	8.44489	4.62774	5.27588	Protein PIN-LIKES 3
Zm00001eb108730	-8.32757	-1.64498	-7.43743	Protein PYRICULARIA ORYZAE RESISTANCE 21
Zm00001eb146910	12.3465	3.7874	5.33363	Protein YLS9
Zm00001eb094040	-10.3062	-2.20467	-3.55467	Protein-serine/threonine phosphatase, EC 3.1.3.16
Zm00001eb096700	5.85108	4.45925	6.44327	Protein-serine/threonine phosphatase, EC 3.1.3.16
Zm00001eb299990	-5.44729	-2.10216	-5.37074	PSI-K (Photosystem I subunit X)
Zm00001eb075640	-2.83152	-2.36413	-7.19651	P-type R2R3 Myb protein
Zm00001eb369130	-11.0237	-2.158	-11.4471	Putative bifunctional inhibitor/LTP/seed storage protein family
Zm00001eb123910	9.24145	2.48286	5.421	Putative carboxylesterase 15
Zm00001eb349490	10.5524	3.3129	4.39003	Putative carboxylesterase 17
Zm00001eb112210	-2.30001	-1.68377	-2.22201	Putative carboxylesterase 18
Zm00001eb219220	-3.41745	-2.21828	-4.25657	Putative cyclin-A3-1
Zm00001eb420870	9.85949	4.88678	7.92391	Putative cytochrome P450 superfamily protein
Zm00001eb356630	9.40846	4.40704	7.47007	Putative DUF26-domain receptor-like protein kinase family protein
Zm00001eb277710	10.1105	3.7225	5.73893	Putative FAD-binding Berberine family protein
Zm00001eb384900	11.5338	5.66436	6.44293	Putative FAD-binding Berberine family protein
Zm00001eb415720	6.3682	3.35068	3.75174	Putative FAD-binding Berberine family protein
Zm00001eb076900	10.1167	2.80099	3.57111	Putative metal-nicotianamine transporter YSL7
Zm00001eb191780	11.1075	3.95351	5.68711	Putative NAC domain transcription factor superfamily protein
Zm00001eb284380	6.4983	2.42308	4.09016	Putative receptor protein kinase ZmPK1, EC 2.7.11.1
Zm00001eb428450	5.76312	1.59645	5.00932	Putative RING zinc finger domain superfamily protein
Zm00001eb013130	-11.3783	-2.00422	-6.69814	Putative RNA-binding protein ARP1
Zm00001eb169460	11.8038	5.25076	7.51195	Putative WRKY DNA-binding domain superfamily protein
Zm00001eb296020	5.69013	2.13652	5.01729	Putative WRKY DNA-binding domain superfamily protein
Zm00001eb343960	6.65758	2.90874	5.94053	Putative WRKY DNA-binding domain superfamily protein
Zm00001eb417490	10.1618	3.36527	6.67915	Putative WRKY DNA-binding domain superfamily protein
Zm00001eb346880	8.25794	2.21468	5.68737	Putative WRKY transcription factor 50
Zm00001eb256230	12.883	5.01285	6.88738	Putative WRKY transcription factor 9
Zm00001eb239020	4.48692	1.80045	3.00833	Receptor like protein 7
Zm00001eb028010	7.64028	3.84822	4.35567	Receptor-like serine/threonine-protein kinase, EC 2.7.11.1
Zm00001eb034410	7.22541	2.49361	5.45441	Receptor-like serine/threonine-protein kinase, EC 2.7.11.1
Zm00001eb069410	2.72007	4.3311	2.77293	Receptor-like serine/threonine-protein kinase, EC 2.7.11.1
Zm00001eb069530	10.2059	4.39123	5.99121	Receptor-like serine/threonine-protein kinase, EC 2.7.11.1
Zm00001eb314780	8.20949	2.61296	5.52463	Receptor-like serine/threonine-protein kinase, EC 2.7.11.1
Zm00001eb242580	8.87239	2.65345	6.70622	RING-H2 finger protein ATL7
Zm00001eb315600	10.0315	2.55033	6.51997	RING-type domain-containing protein
Zm00001eb072440	5.21367	4.17399	3.6737	RING-type E3 ubiquitin transferase, EC 2.3.2.27
Zm00001eb083490	10.1415	4.94178	5.88786	RING-type E3 ubiquitin transferase, EC 2.3.2.27
Zm00001eb224270	8.99825	3.76441	5.95919	Rx_N domain-containing protein
Zm00001eb065000	-9.32658	-2.18841	-5.85304	SASA domain-containing protein
Zm00001eb227020	4.10312	3.28927	4.97647	SAUR-like auxin-responsive protein family
Zm00001eb142620	6.53026	2.17203	4.74179	Sec14p-like phosphatidylinositol transfer family protein
Zm00001eb025550	12.1545	3.47898	8.07904	Serine carboxypeptidase-like 19
Zm00001eb082270	9.73945	2.55995	5.46523	Serine/threonine-protein kinase-like protein CCR4
Zm00001eb211300	6.39347	1.96112	5.20085	Soluble epoxide hydrolase
Zm00001eb324000	-9.84686	-1.68851	-5.76972	SPARK domain-containing protein
Zm00001eb319860	11.8981	5.15084	9.36824	Spermidine hydroxycinnamoyl transferase
Zm00001eb336360	9.87682	3.21672	6.19096	SQHop_cyclase_C domain-containing protein
Zm00001eb378140	-2.96467	2.14191	2.40351	Starch synthase, chloroplastic/amyloplastic, EC 2.4.1.-
Zm00001eb225510	-8.90734	-1.72008	-6.70003	Stearoyl-acyl-carrier-protein desaturase7
Zm00001eb256960	-9.40849	-2.41812	-11.9493	Subtilisin-like protease SBT1.4
Zm00001eb401100	7.84496	4.80496	4.32009	Sulfate transporter 1.2
Zm00001eb087570	9.31835	5.45454	6.3666	Terpene_synth_C domain-containing protein
Zm00001eb111830	-5.14184	-1.64396	-2.02177	Tetratricopeptide repeat (TPR)-like superfamily protein
Zm00001eb048770	6.64406	-4.62467	6.47412	TIFY10 (ZIM motif family protein) (ZIM transcription factor)
Zm00001eb166870	-5.7173	-1.8841	-3.04594	TRAF transcription factor
Zm00001eb295060	7.41417	2.79274	5.05716	Transcription factor MYB36
Zm00001eb006420	9.94434	5.28455	4.11121	Tyrosine decarboxylase 1
Zm00001eb006440	9.66557	5.03799	5.61337	Tyrosine/DOPA decarboxylase 2
Zm00001eb071870	11.3063	2.0531	4.32409	Ubiquinol oxidase, EC 1.10.3.11
Zm00001eb022920	8.17058	2.30215	6.678	U-box domain-containing protein
Zm00001eb319250	6.1541	2.20131	4.79604	UDP-glucose 4-epimerase, EC 5.1.3.-
Zm00001eb304050	8.43235	2.57503	4.36718	UDP-glycosyltransferase 76C1
Zm00001eb059320	9.35834	5.25744	8.11694	ULP_PROTEASE domain-containing protein
Zm00001eb006410	10.4288	5.18022	7.60048	Uncharacterized protein
Zm00001eb006760	5.94411	3.07299	5.01327	Uncharacterized protein
Zm00001eb017070	-5.39672	-2.18337	-3.75633	Uncharacterized protein
Zm00001eb021050	6.48527	1.76639	3.16956	Uncharacterized protein
Zm00001eb021200	11.5134	5.01492	5.00103	Uncharacterized protein
Zm00001eb032890	10.0668	2.32525	6.40383	Uncharacterized protein
Zm00001eb037750	5.36457	3.56515	4.45623	Uncharacterized protein
Zm00001eb041860	7.14035	3.35418	5.68581	Uncharacterized protein
Zm00001eb043960	-5.93186	-1.74215	-6.73419	Uncharacterized protein
Zm00001eb044220	5.91429	2.78066	3.62111	Uncharacterized protein
Zm00001eb045740	-4.3985	-2.57755	-2.36752	Uncharacterized protein
Zm00001eb047620	9.73535	4.46881	5.97247	Uncharacterized protein
Zm00001eb055710	7.31604	2.12166	5.19151	Uncharacterized protein
Zm00001eb058050	9.13135	4.16915	5.92127	Uncharacterized protein
Zm00001eb060060	7.10577	3.07255	5.33314	Uncharacterized protein
Zm00001eb077270	8.22039	3.52039	6.39664	Uncharacterized protein
Zm00001eb080180	5.2637	2.72746	5.43793	Uncharacterized protein
Zm00001eb080960	12.4804	3.91029	5.9752	Uncharacterized protein
Zm00001eb087420	8.16399	4.00099	4.23949	Uncharacterized protein
Zm00001eb095750	6.61597	1.98465	4.14078	Uncharacterized protein
Zm00001eb107100	-8.26655	-2.70274	-8.37211	Uncharacterized protein
Zm00001eb108040	8.04463	3.37933	4.04269	Uncharacterized protein
Zm00001eb109720	-9.80714	-2.981	-9.9127	Uncharacterized protein
Zm00001eb111550	4.59205	2.5531	2.6886	Uncharacterized protein
Zm00001eb112640	-6.9269	-4.96651	-5.18231	Uncharacterized protein
Zm00001eb115180	4.64219	3.19319	6.50767	Uncharacterized protein
Zm00001eb118760	7.90478	1.65389	5.24506	Uncharacterized protein
Zm00001eb119840	11.2011	2.14233	6.87987	Uncharacterized protein
Zm00001eb120690	-2.17353	-5.25214	-2.87454	Uncharacterized protein
Zm00001eb124910	9.84946	4.31683	4.83289	Uncharacterized protein
Zm00001eb131750	8.03139	2.4282	4.98339	Uncharacterized protein
Zm00001eb141450	10.5567	4.02864	7.49813	Uncharacterized protein
Zm00001eb145900	-10.7193	-1.84978	-6.38027	Uncharacterized protein
Zm00001eb148040	10.3132	2.10614	5.53357	Uncharacterized protein
Zm00001eb151030	10.4427	3.04133	4.01542	Uncharacterized protein
Zm00001eb153680	-3.52937	-2.30985	-2.50112	Uncharacterized protein
Zm00001eb154670	7.38844	3.73079	4.01418	Uncharacterized protein
Zm00001eb154990	8.7854	2.7916	5.59515	Uncharacterized protein
Zm00001eb163830	-10.3707	-1.99751	-7.03665	Uncharacterized protein
Zm00001eb168570	12.1019	3.06228	7.95185	Uncharacterized protein
Zm00001eb188080	9.48754	5.82746	6.02093	Uncharacterized protein
Zm00001eb188620	-7.31566	-3.52658	-2.85246	Uncharacterized protein
Zm00001eb191310	-3.99143	-3.01962	-7.00477	Uncharacterized protein
Zm00001eb207550	-7.49285	-3.6952	-5.74138	Uncharacterized protein
Zm00001eb207740	-4.40862	-2.61307	-2.66702	Uncharacterized protein
Zm00001eb215260	1.90413	-2.80735	-7.18478	Uncharacterized protein
Zm00001eb221590	-6.29416	-3.46568	-3.18513	Uncharacterized protein
Zm00001eb222370	-8.33587	-1.72305	-8.44144	Uncharacterized protein
Zm00001eb223550	9.20231	3.34968	6.77088	Uncharacterized protein
Zm00001eb224120	-8.15262	-2.55578	-4.64551	Uncharacterized protein
Zm00001eb225520	6.84805	2.40209	4.09257	Uncharacterized protein
Zm00001eb226670	5.19027	2.34617	4.92011	Uncharacterized protein
Zm00001eb228340	11.5714	4.17475	4.53673	Uncharacterized protein
Zm00001eb244620	11.3461	4.11239	6.23284	Uncharacterized protein
Zm00001eb248990	-4.74819	-4.61667	-6.68262	Uncharacterized protein
Zm00001eb249200	-8.49063	-2.00449	-4.5526	Uncharacterized protein
Zm00001eb254120	9.68964	3.52156	6.38545	Uncharacterized protein
Zm00001eb260810	13.1758	3.48912	6.30432	Uncharacterized protein
Zm00001eb262970	4.09246	2.87428	4.13264	Uncharacterized protein
Zm00001eb270150	6.43454	3.03602	5.28102	Uncharacterized protein
Zm00001eb270570	8.82145	3.62683	3.48823	Uncharacterized protein
Zm00001eb275500	-2.81754	-2.55997	-3.83394	Uncharacterized protein
Zm00001eb278680	-3.97827	-2.76292	-7.99307	Uncharacterized protein
Zm00001eb280150	13.7155	4.38079	6.57823	Uncharacterized protein
Zm00001eb288880	-10.312	-2.32807	-10.4175	Uncharacterized protein
Zm00001eb294520	7.94549	3.36828	5.06396	Uncharacterized protein
Zm00001eb295690	6.04801	2.70382	5.14208	Uncharacterized protein
Zm00001eb298800	10.386	4.61381	5.758	Uncharacterized protein
Zm00001eb298980	-4.3422	-2.19046	-2.44568	Uncharacterized protein
Zm00001eb304720	3.21354	2.11175	2.19504	Uncharacterized protein
Zm00001eb308650	7.13664	4.21895	4.53009	Uncharacterized protein
Zm00001eb311050	7.23491	3.64042	6.00729	Uncharacterized protein
Zm00001eb323420	8.06442	2.91426	4.77506	Uncharacterized protein
Zm00001eb324150	2.64431	2.60465	3.03652	Uncharacterized protein
Zm00001eb339790	-7.81054	-2.76653	-4.22809	Uncharacterized protein
Zm00001eb340750	8.27765	2.99295	6.19932	Uncharacterized protein
Zm00001eb340760	5.53166	1.73308	3.63127	Uncharacterized protein
Zm00001eb342370	-6.08813	-2.08033	-2.86047	Uncharacterized protein
Zm00001eb344410	11.8262	4.76453	5.49264	Uncharacterized protein
Zm00001eb348590	-6.20319	-1.79874	-8.30483	Uncharacterized protein
Zm00001eb350170	9.43202	3.16196	7.82824	Uncharacterized protein
Zm00001eb360510	8.56981	3.18325	5.21845	Uncharacterized protein
Zm00001eb380030	3.04565	2.21611	3.50977	Uncharacterized protein
Zm00001eb387390	9.7776	3.1012	7.925	Uncharacterized protein
Zm00001eb387830	11.5485	3.22104	7.12527	Uncharacterized protein
Zm00001eb388340	-5.07855	-1.78666	-5.96314	Uncharacterized protein
Zm00001eb393480	9.85288	4.73589	6.48713	Uncharacterized protein
Zm00001eb398950	7.01342	2.38075	4.7431	Uncharacterized protein
Zm00001eb411870	3.33683	3.1761	2.73592	Uncharacterized protein
Zm00001eb412960	9.15859	5.664	5.86209	Uncharacterized protein
Zm00001eb412980	10.2121	4.95202	6.18767	Uncharacterized protein
Zm00001eb415240	3.43601	5.28507	3.62264	Uncharacterized protein
Zm00001eb419010	12.0871	5.14358	6.88415	Uncharacterized protein
Zm00001eb419990	5.38695	3.03805	3.98662	Uncharacterized protein
Zm00001eb420810	-6.5518	-4.59141	-6.65736	Uncharacterized protein
Zm00001eb421540	2.8295	4.48656	5.27939	Uncharacterized protein
Zm00001eb422000	4.04836	2.30768	3.01865	Uncharacterized protein
Zm00001eb422060	-8.54157	-2.73629	-5.77743	Uncharacterized protein
Zm00001eb423840	-4.4263	-1.61664	-1.61737	Uncharacterized protein
Zm00001eb427890	-6.04234	-3.27927	-3.00184	Uncharacterized protein
Zm00001eb429290	-6.80189	-6.69876	-3.37673	Uncharacterized protein
Zm00001eb441830	-2.21058	-2.0362	-2.11435	Uncharacterized protein
Zm00001eb124900	8.65067	3.11623	4.66104	WAK2-OsWAK receptor-like cytoplasmic kinase (OsWAK-RLCK)
Zm00001eb177830	9.0552	3.47754	6.46375	Wall-associated receptor kinase-like 20
Zm00001eb077330	6.46594	3.56399	5.21928	Wall-associated receptor kinase-like 8
Zm00001eb018870	8.0185	4.38563	6.08962	WAT1-related protein
Zm00001eb039040	-9.08542	-3.11779	-9.19098	WAT1-related protein
Zm00001eb392430	5.37833	1.56751	3.92327	WAT1-related protein
Zm00001eb388620	10.3498	3.39722	7.88677	WRKY domain-containing protein
Zm00001eb222660	10.0801	5.66128	5.8372	Zealexin A1 synthase, EC 1.14.14.160 (Cytochrome P450 71Z18)
Zm00001eb223590	8.781	2.85075	6.01683	ZIM transcription factor
Zm00001eb393460	9.12528	3.33332	7.28132	Zinc finger protein AZF2
Zm00001eb012700	13.0976	3.0945	7.91901	Zinc finger protein ZAT11
Zm00001eb148580	11.0286	3.31122	6.07983	Zinc finger, C2H2 type family protein
Zm00001eb254130	9.53673	3.64388	7.03157	ZnMc domain-containing protein
Zm00001eb009220	5.34351	6.27365	7.78159	no results were found
Zm00001eb048380	-3.27711	-4.17353	-2.38863	no results were found
Zm00001eb081730	-8.67272	-1.85153	-4.59746	no results were found
Zm00001eb088310	4.21041	1.75441	2.23967	no results were found
Zm00001eb089920	7.15824	3.66136	3.95178	no results were found
Zm00001eb093530	8.80212	3.88077	8.17349	no results were found
Zm00001eb113440	-9.72054	-1.9039	-9.96347	no results were found
Zm00001eb123640	-5.36672	-1.8405	-5.40838	no results were found
Zm00001eb130240	3.79997	1.95864	3.59242	no results were found
Zm00001eb132820	-8.1191	-3.29422	-8.22466	no results were found
Zm00001eb144830	9.36198	2.40899	5.23694	no results were found
Zm00001eb179860	4.99221	2.20076	2.10369	no results were found
Zm00001eb181440	3.87627	1.84429	3.67111	no results were found
Zm00001eb182500	6.23921	1.91549	3.37577	no results were found
Zm00001eb244800	7.03945	3.97184	3.79799	no results were found
Zm00001eb245010	8.79633	4.92703	5.66929	no results were found
Zm00001eb253930	10.5108	4.08911	6.4655	no results were found
Zm00001eb379600	4.70184	2.90951	4.7867	no results were found
Zm00001eb417360	7.21018	4.51994	6.21514	no results were found

## Sheet: Inter.connected_FgTaUm
Supplementary Table S12: Intersectioally connected red colour: Up-regulated, green colour: Down-regulated; Fg: F. graminearum; Ta: T. atroviride; Um: U. maydis. Analysis was conducted by UniProt resource
Ensembl Gene ID	Fg	Ta	Um	Protein names	Biological process	Cellular component	Molecular function
Zm00001eb243310	7.42515	-2.81489	3.39735	Abscisic acid stress ripening6
Zm00001eb318910	4.87455	-2.89518	6.40552	AP2-EREBP transcription factor (Dehydration-responsive element-binding protein 1B)		nucleus [GO:0005634]	DNA binding [GO:0003677]; DNA-binding transcription factor activity [GO:0003700]
Zm00001eb244140	12.6216	3.72492	8.07523	ARGOS7 (Auxin regulated gene involved in organ size 7)	positive regulation of organ growth [GO:0046622]; response to hormone [GO:0009725]	cytoplasm [GO:0005737]; integral component of membrane [GO:0016021]; nucleus [GO:0005634]
Zm00001eb296510	5.53126	-4.48452	3.08934	ARM repeat superfamily protein
Zm00001eb169750	9.03872	4.2961	5.89734	AvrRpt-cleavage domain-containing protein
Zm00001eb219030	3.41268	-3.3912	4.0525	Dof zinc finger protein DOF1.6		nucleus [GO:0005634]	DNA binding [GO:0003677]; DNA-binding transcription factor activity [GO:0003700]
Zm00001eb314670	9.24751	-2.41234	5.86998	Hexosyltransferase, EC 2.4.1.-	protein glycosylation [GO:0006486]	membrane [GO:0016020]	hexosyltransferase activity [GO:0016758]
Zm00001eb100690	8.80731	-3.20977	7.2981	Homeobox-leucine zipper protein HAT14		nucleus [GO:0005634]	DNA-binding transcription factor activity, RNA polymerase II-specific [GO:0000981]; sequence-specific DNA binding [GO:0043565]
Zm00001eb373000	4.80317	-3.45192	2.01704	Protein kinase domain-containing protein			ATP binding [GO:0005524]; protein kinase activity [GO:0004672]
Zm00001eb009380	9.58256	3.37277	7.35871	Protein LYK2		integral component of membrane [GO:0016021]	ATP binding [GO:0005524]; protein kinase activity [GO:0004672]
Zm00001eb378520	9.75045	-3.0622	6.82421	RING-type domain-containing protein
Zm00001eb337190	4.48388	-3.53953	5.05785	Transcription repressor (Ovate family protein)	negative regulation of transcription, DNA-templated [GO:0045892]	nucleus [GO:0005634]
Zm00001eb292800	-3.75833	-4.34159	-4.51159	Uncharacterized protein
Zm00001eb360140	3.36091	-2.194	1.89773	Uncharacterized protein
Zm00001eb320440	1.65192	-1.9297	2.94879	Zinc finger protein 2			DNA-binding transcription factor activity [GO:0003700]
Zm00001eb335320	5.37408	-3.60518	3.8066	Zinc finger protein 6	cytokinin-activated signaling pathway [GO:0009736]; gibberellic acid mediated signaling pathway [GO:0009740]; trichome differentiation [GO:0010026]; trichome morphogenesis [GO:0010090]	nucleus [GO:0005634]	DNA-binding transcription factor activity [GO:0003700]; transcription cis-regulatory region binding [GO:0000976]
Zm00001eb211240	9.65116	-5.08546	7.7403	no results were found

## Sheet: Inter.connected_FgFvTa
Supplementary Table S12: Intersectioally connected red colour: Up-regulated, green colour: Down-regulated; Fg: F. graminearum; Fv: F. Verticillioide; Um: U. maydis. Analysis was conducted by UniProt resource
Ensembl Gene ID	Fg	Fv	Ta	Protein names	Biological process	Cellular component	Molecular function
Zm00001eb022500	4.25555	-5.02808	-3.20577	Chitinase, EC 3.2.1.14	cell wall macromolecule catabolic process [GO:0016998]; chitin catabolic process [GO:0006032]; defense response to fungus [GO:0050832]; polysaccharide catabolic process [GO:0000272]		chitinase activity [GO:0004568]
Zm00001eb157060	4.70774	4.56405	4.50505	Uncharacterized protein
Zm00001eb174790	6.03145	3.8517	2.8734	BTB/POZ and MATH domain-containing protein 1 (TRAF transcription factor)	protein ubiquitination [GO:0016567]; response to abiotic stimulus [GO:0009628]
Zm00001eb220030	7.00661	3.18074	1.81261	Cytochrome P450 family 76 subfamily C polypeptide 7			heme binding [GO:0020037]; iron ion binding [GO:0005506]; monooxygenase activity [GO:0004497]; oxidoreductase activity, acting on paired donors, with incorporation or reduction of molecular oxygen [GO:0016705]

## Sheet: Inter.connected_UmFvTa
Supplementary Table S12: Intersectioally connected red colour: Up-regulated, green colour: Down-regulated; Um: U. maydis; Fv: F. Verticillioide; Ta: T. atroviride. Analysis was conducted by UniProt resource
Ensembl Gene ID	Um	Fv	Ta	Protein names	Biological process	Cellular component	Molecular function
Zm00001eb330850	3.12547	-1.59048	-1.98534	NAC transcription factor ONAC010	regulation of transcription, DNA-templated [GO:0006355]		DNA binding [GO:0003677]
