# Supplementary material for: Comparative transcriptome profiling and weighted gene co-expression network analysis to identify core genes in maize (Zea mays L.) silks infected by multiple fungi
Source: Front Plant Sci. 2022 Oct 27;13:985396. doi: 10.3389/fpls.2022.985396 (PMC9647128; doi:10.3389/fpls.2022.985396)
Supplement: Supplementary file 1 [file DataSheet_1.zip › Supplementary Files/Supplementary Table S13.xlsx]

## Sheet: Inter.connected_FgUm
Supplementary Table S13: Intersectioally connected red colour: Up-regulated, green colour: Down-regulated; Fg: F. graminearum; Um: U. maydis. Analysis was conducted by UniProt resource
Ensembl Gene ID	Fg	Um	Protein names
Zm00001eb427320	-2.51122	-3.41296	(+)-neomenthol dehydrogenase
Zm00001eb274870	-5.5255	-3.63363	(R)-mandelonitrile lyase-like
Zm00001eb417660	11.0648	6.93155	(Z)-3-hexen-1-ol acetyltransferase
Zm00001eb026110	-6.50544	-4.49505	(Z)-3-hexen-1-ol acetyltransferase (Transferase family protein)
Zm00001eb312420	-3.02481	-2.07972	[Fructose-bisphosphate aldolase]-lysine N-methyltransferase chloroplastic
Zm00001eb228530	-3.01743	-1.98365	1,4-alpha-glucan branching enzyme, EC 2.4.1.18
Zm00001eb242610	-3.66582	-3.30688	1,4-alpha-glucan branching enzyme, EC 2.4.1.18
Zm00001eb169370	-3.2859	-2.31383	11-beta-hydroxysteroid dehydrogenase-like 5
Zm00001eb356160	9.23714	5.11872	12-oxo-phytodienoic acid reductase (12-oxophytodienoate reductase 1)
Zm00001eb279210	6.35115	3.18591	12-oxo-phytodienoic acid reductase (12-oxo-phytodienoic acid reductase3)
Zm00001eb373030	9.70291	3.24593	12-oxo-phytodienoic acid reductase2
Zm00001eb367770	-8.40885	-2.78435	15-cis-phytoene synthase, EC 2.5.1.32
Zm00001eb124960	-5.82813	-2.82092	16.9 kDa class I heat shock protein 1 (17.4 kDa class I heat shock protein)
Zm00001eb395360	-2.3493	-2.08691	17.0 kDa class II heat shock protein (HSP 18)
Zm00001eb151440	4.32128	3.28961	1-acylglycerol-3-phosphate O-acyltransferase, EC 2.3.1.51
Zm00001eb121990	3.40547	2.3665	1-aminocyclopropane-1-carboxylate oxidase
Zm00001eb116010	-1.88387	-1.97849	1-aminocyclopropane-1-carboxylate oxidase (Benzoxazinone synthesis13)
Zm00001eb418090	5.22812	2.95967	1-aminocyclopropane-1-carboxylate oxidase15 (Acc oxidase)
Zm00001eb314610	-6.47315	-2.97205	1-aminocyclopropane-1-carboxylate oxidase2
Zm00001eb418130	11.768	6.90724	1-aminocyclopropane-1-carboxylate oxidase3
Zm00001eb073290	6.33795	3.22955	1-aminocyclopropane-1-carboxylate synthase2 (Acc synthase)
Zm00001eb428490	5.64944	4.49962	1-aminocyclopropane-1-carboxylate synthase7
Zm00001eb287860	-5.03297	-3.53066	1-deoxy-D-xylulose-5-phosphate synthase, EC 2.2.1.7
Zm00001eb011460	-3.41314	-2.68142	1-phosphatidylinositol-4-phosphate 5-kinase, EC 2.7.1.68
Zm00001eb017280	-4.81957	-3.03956	1-phosphatidylinositol-4-phosphate 5-kinase, EC 2.7.1.68
Zm00001eb017290	-4.65295	-3.23121	1-phosphatidylinositol-4-phosphate 5-kinase, EC 2.7.1.68
Zm00001eb216660	-5.81536	-4.10412	1-phosphatidylinositol-4-phosphate 5-kinase, EC 2.7.1.68
Zm00001eb329740	-6.18404	-3.35214	1-phosphatidylinositol-4-phosphate 5-kinase, EC 2.7.1.68
Zm00001eb394480	-2.76724	-2.64319	1-phosphatidylinositol-4-phosphate 5-kinase, EC 2.7.1.68
Zm00001eb006830	-2.37629	-3.36232	2-carboxy-14-naphthoquinone phytyltransferase chloroplastic
Zm00001eb389520	-2.99911	-2.87144	2-Hacid_dh_C domain-containing protein
Zm00001eb337550	3.45943	2.37617	2-oxoglutarate (2OG) and Fe(II)-dependent oxygenase superfamily protein
Zm00001eb375120	-5.43381	-4.41997	2-oxoglutarate (2OG) and Fe(II)-dependent oxygenase superfamily protein
Zm00001eb192000	1.88839	1.75568	3'(2'),5'-bisphosphate nucleotidase, EC 3.1.3.7
Zm00001eb424280	-2.56388	-1.97538	30S ribosomal protein 3 chloroplastic (Plastid-specific 30S ribosomal protein 3)
Zm00001eb043240	-2.06769	-1.61511	30S ribosomal protein S5 chloroplastic
Zm00001eb019480	-9.51952	-6.07729	3Beta_HSD domain-containing protein
Zm00001eb344520	8.65929	3.84189	3Beta_HSD domain-containing protein
Zm00001eb138330	-2.72875	-1.68331	3-deoxy-8-phosphooctulonate synthase, EC 2.5.1.55
Zm00001eb278150	3.54237	2.91394	3Fe-4S ferredoxin (DNAJ heat shock N-terminal domain-containing protein)
Zm00001eb010500	2.7472	2.72805	3-ketoacyl-CoA synthase, EC 2.3.1.-
Zm00001eb018600	3.69245	4.44847	3-ketoacyl-CoA synthase, EC 2.3.1.-
Zm00001eb026670	10.1147	4.19183	3-ketoacyl-CoA synthase, EC 2.3.1.-
Zm00001eb046050	-8.60118	-2.24598	3-ketoacyl-CoA synthase, EC 2.3.1.-
Zm00001eb047970	-10.844	-4.88326	3-ketoacyl-CoA synthase, EC 2.3.1.-
Zm00001eb162960	-7.0768	-7.18236	3-ketoacyl-CoA synthase, EC 2.3.1.-
Zm00001eb222980	-11.5261	-7.40008	3-ketoacyl-CoA synthase, EC 2.3.1.-
Zm00001eb240620	2.94023	3.10788	3-ketoacyl-CoA synthase, EC 2.3.1.-
Zm00001eb296230	7.44202	3.979	3-ketoacyl-CoA synthase, EC 2.3.1.-
Zm00001eb341960	6.55423	4.29643	3-ketoacyl-CoA synthase, EC 2.3.1.-
Zm00001eb385870	-7.178	-3.52758	3-ketoacyl-CoA synthase, EC 2.3.1.-
Zm00001eb109290	-4.95148	-1.55792	3-oxoacyl-[acyl-carrier-protein] synthase
Zm00001eb018470	-3.56304	-2.41968	40S ribosomal protein S9-2
Zm00001eb197360	-3.25747	-2.52159	4-alpha-glucanotransferase, EC 2.4.1.25 (Amylomaltase) (Disproportionating enzyme)
Zm00001eb328070	-5.58556	-4.49506	4-alpha-glucanotransferase, EC 2.4.1.25 (Amylomaltase) (Disproportionating enzyme)
Zm00001eb329980	-2.20011	-2.08295	4-alpha-glucanotransferase, EC 2.4.1.25 (Amylomaltase) (Disproportionating enzyme)
Zm00001eb359610	-4.3559	-2.64976	50S ribosomal protein L12-1
Zm00001eb008910	-1.80768	-2.2206	50S ribosomal protein L15 chloroplastic
Zm00001eb047510	-2.20201	-2.94584	50S ribosomal protein L28
Zm00001eb249540	-3.065	-2.75076	50S ribosomal protein L29 chloroplastic
Zm00001eb194130	-1.92812	-1.99925	50S ribosomal protein L29, chloroplastic (CL29)
Zm00001eb381470	-4.36314	-2.61964	65-kDa microtubule-associated protein 1
Zm00001eb281210	-5.07188	-2.20928	65-kDa microtubule-associated protein 1 (Microtubule-associated protein MAP65-1a)
Zm00001eb360520	-3.99916	-4.07491	65-kDa microtubule-associated protein 3
Zm00001eb055410	3.72425	5.43218	65-kDa microtubule-associated protein 6
Zm00001eb314600	4.05644	3.44845	65-kDa microtubule-associated protein 6
Zm00001eb036580	-7.63291	-3.61831	65-kDa microtubule-associated protein 8
Zm00001eb360120	2.65657	2.09783	6b-interacting protein 1
Zm00001eb427800	-5.28202	-4.90302	AA_permease_C domain-containing protein
Zm00001eb132750	-5.68357	-3.67215	Aa_trans domain-containing protein
Zm00001eb145670	-2.58811	-4.41815	Aa_trans domain-containing protein
Zm00001eb159580	-4.54935	-2.54273	Aa_trans domain-containing protein
Zm00001eb178270	-9.43222	-10.4996	Aa_trans domain-containing protein
Zm00001eb261440	3.36539	2.4566	Aa_trans domain-containing protein
Zm00001eb261510	10.9771	6.77708	Aa_trans domain-containing protein
Zm00001eb288800	-3.4266	-3.6139	Aa_trans domain-containing protein
Zm00001eb033140	4.00395	3.06943	AAA domain-containing protein
Zm00001eb115050	-5.62885	-4.75323	AAA domain-containing protein
Zm00001eb220050	4.5754	4.59389	AAA domain-containing protein
Zm00001eb307450	3.25478	2.05293	AAA domain-containing protein
Zm00001eb345120	3.42999	2.47658	AAA domain-containing protein
Zm00001eb425120	-5.89395	-2.11663	AAA domain-containing protein
Zm00001eb043400	5.34262	3.25844	AAA-ATPase
Zm00001eb000930	9.28499	5.56413	AAA-ATPase (ATP binding protein)
Zm00001eb078870	5.13349	3.14668	AAA-ATPase ASD mitochondrial
Zm00001eb394280	5.13408	2.00862	AAA-ATPase ASD mitochondrial
Zm00001eb005130	-9.79091	-5.83049	AAI domain-containing protein
Zm00001eb060470	9.64329	4.9593	AAI domain-containing protein
Zm00001eb083610	-10.3158	-9.83714	AAI domain-containing protein
Zm00001eb090160	7.02944	5.94983	AAI domain-containing protein
Zm00001eb227760	-11.017	-4.8526	AAI domain-containing protein
Zm00001eb273530	6.01113	2.53253	AAI domain-containing protein
Zm00001eb406130	-5.72689	-5.83245	AAI domain-containing protein
Zm00001eb021780	-5.2284	-3.7317	AB hydrolase-1 domain-containing protein
Zm00001eb083980	5.63867	3.21296	AB hydrolase-1 domain-containing protein
Zm00001eb143320	-2.66675	-2.58936	AB hydrolase-1 domain-containing protein
Zm00001eb158470	-2.42861	-1.64355	AB hydrolase-1 domain-containing protein
Zm00001eb188360	-4.60382	-2.86533	AB hydrolase-1 domain-containing protein
Zm00001eb252190	7.81953	5.53791	AB hydrolase-1 domain-containing protein
Zm00001eb275540	-7.29152	-4.52599	AB hydrolase-1 domain-containing protein
Zm00001eb326940	3.8345	2.23717	AB hydrolase-1 domain-containing protein
Zm00001eb336490	2.02219	1.67358	AB hydrolase-1 domain-containing protein
Zm00001eb342270	4.48409	2.76291	AB hydrolase-1 domain-containing protein
Zm00001eb371580	-6.02228	-5.22399	ABA-induced protein
Zm00001eb206350	-3.43496	-2.83578	ABC transporter B family member 15
Zm00001eb068880	-4.60096	-4.54771	ABC transporter B family member 19
Zm00001eb431930	-3.12824	-4.67734	ABC transporter B family member 19
Zm00001eb187760	-7.41956	-5.6542	ABC transporter B family member 2
Zm00001eb155860	8.13089	2.55746	ABC transporter B family member 9
Zm00001eb088090	5.56002	3.04932	ABC transporter C family member 4
Zm00001eb012880	11.1127	8.02222	ABC transporter domain-containing protein
Zm00001eb065140	-2.85862	-2.01776	ABC transporter domain-containing protein
Zm00001eb122470	-6.34609	-3.82872	ABC transporter domain-containing protein
Zm00001eb178680	-6.56374	-6.66931	ABC transporter domain-containing protein
Zm00001eb221130	-6.88859	-4.75535	ABC transporter domain-containing protein
Zm00001eb226430	2.98471	1.74533	ABC transporter domain-containing protein
Zm00001eb240340	3.10636	1.80285	ABC transporter domain-containing protein
Zm00001eb384660	4.67623	2.22632	ABC transporter domain-containing protein
Zm00001eb087920	5.19647	2.81962	ABC transporter G family member 24
Zm00001eb080140	3.42926	4.23676	ABC transporter G family member 31
Zm00001eb419500	5.86815	3.25278	ABC transporter G family member 34
Zm00001eb161780	6.05165	3.28303	ABC transporter G family member 40
Zm00001eb205480	3.4621	2.72388	ABC transporter G family member 40
Zm00001eb310230	4.55531	2.28454	ABC transporter G family member 40
Zm00001eb148720	10.4758	4.89547	ABC transporter G family member 6
Zm00001eb394580	-4.13414	-2.93109	Aberrant pollen transmission1
Zm00001eb433300	4.77008	3.11614	Abhydrolase_2 domain-containing protein
Zm00001eb123880	10.2293	6.94589	Abhydrolase_3 domain-containing protein
Zm00001eb315060	-3.61564	-2.59372	Abhydrolase_3 domain-containing protein
Zm00001eb329110	-8.22012	-4.4618	Abhydrolase_3 domain-containing protein
Zm00001eb422400	7.65505	5.57763	Abscisic acid stress ripening5 (Asr protein)
Zm00001eb131500	11.4458	3.7106	Abscisic stress-ripening protein 1
Zm00001eb378890	5.45041	3.08367	ACB domain-containing protein
Zm00001eb418140	7.65524	4.94737	Acc oxidase
Zm00001eb042940	-1.88525	-2.20987	Acclimation of photosynthesis to environment
Zm00001eb184310	-2.50361	-2.47843	Acetohydroxy-acid synthase small subunit
Zm00001eb246720	-2.65425	-1.8703	Acetohydroxy-acid synthase small subunit
Zm00001eb010140	2.2951	2.27373	Acid phosphatase, EC 3.1.3.2
Zm00001eb360740	6.91761	3.83184	acidPPc domain-containing protein
Zm00001eb419110	-2.35779	-1.97593	Aconitate hydratase, Aconitase, EC 4.2.1.3
Zm00001eb198810	2.20895	1.73018	ACT domain-containing protein
Zm00001eb212710	4.04393	2.78326	Actin cross-linking protein
Zm00001eb055330	-5.85021	-4.37157	Actin-1
Zm00001eb216070	-4.10913	-3.99499	Actin-1
Zm00001eb220480	-3.94863	-3.07099	Actin-2
Zm00001eb063720	-3.18657	-1.98284	Actin-7
Zm00001eb092070	-6.91147	-6.0124	Actin-7
Zm00001eb202400	-5.56093	-3.01214	Actin-7
Zm00001eb021290	-3.58536	-1.91796	Actin-depolymerizing factor
Zm00001eb062580	5.44427	5.06793	Actin-depolymerizing factor 10
Zm00001eb183860	-4.07535	-2.9955	Actin-related protein 3
Zm00001eb202830	-2.21006	-2.39601	Acyl carrier protein
Zm00001eb094620	9.47787	5.76185	Acyl-[acyl-carrier-protein] hydrolase, EC 3.1.2.-
Zm00001eb270390	-3.20058	-2.85807	Acyl-[acyl-carrier-protein] hydrolase, EC 3.1.2.-
Zm00001eb377350	-2.16155	-2.10296	Acyl-[acyl-carrier-protein] hydrolase, EC 3.1.2.-
Zm00001eb060500	6.71622	4.27009	Acyl-CoA N-acyltransferase (NAT) superfamily protein (GNAT transcription factor)
Zm00001eb013420	-2.06022	-4.20523	Acyl-CoA N-acyltransferase with RING/FYVE/PHD-type zinc finger domain
Zm00001eb381970	2.61649	2.04535	Acyltransferase, EC 2.3.1.-
Zm00001eb146130	-8.94347	-5.07563	Adenine nucleotide alpha hydrolase-like superfamily protein
Zm00001eb288570	-6.05996	-5.20373	Adenine nucleotide alpha hydrolase-like superfamily protein
Zm00001eb366440	-8.73328	-6.98571	Adenine nucleotide alpha hydrolase-like superfamily protein
Zm00001eb340280	4.83869	2.1728	Adenine nucleotide alpha hydrolase-like superfamily protein (Universal stress protein)
Zm00001eb322440	3.71179	2.28216	Adenosine 5'-phosphosulfate reductase-like1
Zm00001eb066700	-3.89154	-3.26438	Adenylate kinase, EC 2.7.4.3
Zm00001eb400760	-3.85742	-2.58327	Adenylyl-sulfate kinase, EC 2.7.1.25
Zm00001eb317510	-7.66926	-3.56398	ADH_N domain-containing protein
Zm00001eb171200	4.53534	2.61175	Adhesive/proline-rich protein
Zm00001eb333240	-5.84128	-4.81844	ADP-ribosylation factor A1B
Zm00001eb178290	-3.31536	-1.99912	Afadin/alpha-actinin-binding protein
Zm00001eb203920	-4.51294	-2.7445	AGP16
Zm00001eb237880	-4.94302	-3.08544	AGP16
Zm00001eb207060	3.03066	1.59845	ALA-interacting subunit
Zm00001eb233290	3.92152	1.76955	ALA-interacting subunit
Zm00001eb320300	4.07583	3.18491	ALA-interacting subunit
Zm00001eb028030	2.99535	2.28862	Alanine transaminase, EC 2.6.1.2
Zm00001eb026710	-2.76542	-5.40575	Alcohol dehydrogenase-like 3
Zm00001eb305060	-3.00713	-2.09963	Aldehyde oxidase/xanthine dehydrogenase molybdopterin binding protein
Zm00001eb221970	-7.81863	-5.65929	Aldehyde oxygenase (deformylating), EC 4.1.99.5
Zm00001eb247450	-8.47869	-3.73502	Aldehyde oxygenase (deformylating), EC 4.1.99.5
Zm00001eb335380	-4.24778	-2.01279	Aldehyde oxygenase (deformylating), EC 4.1.99.5
Zm00001eb051500	-4.04572	-4.41346	Aldo_ket_red domain-containing protein
Zm00001eb147990	3.27309	2.27377	Aldo_ket_red domain-containing protein
Zm00001eb289570	-9.29436	-6.13099	Aldo_ket_red domain-containing protein
Zm00001eb424010	-8.51367	-2.60433	Aldose 1-epimerase, EC 5.1.3.3
Zm00001eb257920	3.05301	2.17723	Alginate regulatory protein AlgP
Zm00001eb189220	6.48225	4.79957	Alkaline/neutral invertase, EC 3.2.1.26
Zm00001eb230860	-7.5127	-4.6612	Alkaline/neutral invertase, EC 3.2.1.26
Zm00001eb306790	3.70653	3.17932	Alkyl transferase, EC 2.5.1.-
Zm00001eb367040	-4.86559	-3.87363	Alkyl transferase, EC 2.5.1.-
Zm00001eb058670	5.49812	3.26517	Allene oxide synthesis3
Zm00001eb390210	6.11306	4.89723	ALOG domain-containing protein
Zm00001eb176620	5.1118	3.79762	Alpha carbonic anhydrase 7
Zm00001eb055850	-3.80657	-2.59066	Alpha tubulin1
Zm00001eb130610	-3.79271	-2.7131	Alpha/beta-Hydrolases superfamily protein
Zm00001eb203780	-4.04676	-3.70417	Alpha/beta-Hydrolases superfamily protein
Zm00001eb269710	-6.66885	-2.91787	Alpha/beta-Hydrolases superfamily protein
Zm00001eb346870	9.44052	4.97791	Alpha/beta-Hydrolases superfamily protein (Endo-1,31,4-beta-D-glucanase)
Zm00001eb057840	-5.12617	-2.7916	Alpha-1,4 glucan phosphorylase, EC 2.4.1.1
Zm00001eb255870	1.99414	4.02589	Alpha-amylase, EC 3.2.1.1
Zm00001eb100790	3.15653	2.67199	Alpha-amylase, EC 3.2.1.1 (1,4-alpha-D-glucan glucanohydrolase)
Zm00001eb044860	7.93486	4.84828	Alpha-galactosidase, EC 3.2.1.22 (Melibiase)
Zm00001eb306310	-3.42661	-4.22443	Alpha-galactosidase, EC 3.2.1.22 (Melibiase)
Zm00001eb089110	-7.41559	-2.56775	Alpha-humulene/(-)-(E)-beta-caryophyllene synthase
Zm00001eb267020	-10.613	-4.02695	Alpha-humulene/(-)-(E)-beta-caryophyllene synthase (TPS15-B73)
Zm00001eb158260	-5.03018	-3.43766	Alpha-L-fucosidase 2 (GDSL esterase/lipase)
Zm00001eb318780	-9.37586	-3.55927	Alpha-L-fucosidase, EC 3.2.1.51
Zm00001eb250340	-8.5973	-5.84494	Aluminum-activated malate transporter 10
Zm00001eb382650	-4.64536	-6.62602	Aluminum-activated malate transporter 10
Zm00001eb253540	-5.20767	-3.2515	Aluminum-activated malate transporter 9
Zm00001eb091740	-4.20573	-3.75723	Amidase domain-containing protein
Zm00001eb216600	1.73189	2.30272	Amidase domain-containing protein
Zm00001eb421220	-4.2918	-2.92748	Amidohydro-rel domain-containing protein
Zm00001eb348710	3.50243	2.71142	Amidophosphoribosyltransferase, ATase, EC 2.4.2.14 (Glutamine phosphoribosylpyrophosphate amidotransferase)
Zm00001eb107350	-4.79823	-3.08833	Amine oxidase, EC 1.4.3.-
Zm00001eb408360	3.08687	2.80611	Amino acid permease 2
Zm00001eb250210	3.26852	2.78482	Amino acid transport protein (Amino acid transporter ANTL2)
Zm00001eb080770	-5.84516	-5.95072	Amino acid/polyamine transporter II
Zm00001eb243410	2.90398	1.64515	Ammonium transporter
Zm00001eb247430	9.38695	5.80439	Ammonium transporter
Zm00001eb289990	3.81813	2.64574	Ammonium transporter
Zm00001eb064380	-2.13377	-2.37472	AMP-binding domain-containing protein
Zm00001eb156790	4.3623	3.30021	AMP-binding domain-containing protein
Zm00001eb417150	-4.19445	-3.00087	AMP-binding domain-containing protein
Zm00001eb396330	1.69221	1.63126	AMP-binding protein (Acetate/butyrate--CoA ligase AAE7 peroxisomal)
Zm00001eb157260	4.8745	-2.27363	ANAC010 (NAC domain-containing protein 73)
Zm00001eb128180	1.56104	1.64878	Anaphase-promoting complex subunit 5 (Cyclosome subunit 5)
Zm00001eb246400	-3.90289	-2.12533	Ankyrin repeat family protein
Zm00001eb279430	-2.83483	-2.13191	Annexin
Zm00001eb063220	-6.36366	-3.78764	Anth_synt_I_N domain-containing protein
Zm00001eb153170	-5.46434	-6.31804	Anther-specific proline-rich protein APG (GDSL esterase/lipase)
Zm00001eb352710	-9.49644	-4.14527	Anthocyanidin 3-O-glucosyltransferase
Zm00001eb431500	2.76881	2.34621	Anthocyanidin reductase
Zm00001eb125070	-5.06209	-10.0458	Anthranilate N-benzoyltransferase protein 1
Zm00001eb424380	-4.39266	-4.49248	Anthranilate synthase component II
Zm00001eb068160	-3.99264	-4.9905	Anti-sigma factor antagonist domain of sulfate transporter91
Zm00001eb294830	4.5408	3.99354	AP2/ERF and B3 domain-containing transcription repressor TEM1
Zm00001eb006200	5.68915	3.82149	AP2/ERF domain-containing protein
Zm00001eb068530	2.81254	1.88114	AP2/ERF domain-containing protein
Zm00001eb084820	2.41849	2.21096	AP2/ERF domain-containing protein
Zm00001eb093560	-3.47983	-4.10587	AP2/ERF domain-containing protein
Zm00001eb235640	-4.06515	-3.25978	AP2/ERF domain-containing protein
Zm00001eb257030	4.7554	6.11014	AP2/ERF domain-containing protein
Zm00001eb289170	4.94587	3.46141	AP2/ERF domain-containing protein
Zm00001eb291720	3.80939	2.86108	AP2/ERF domain-containing protein
Zm00001eb299300	-5.91449	-6.01585	AP2/ERF domain-containing protein
Zm00001eb305780	7.87922	4.95913	AP2/ERF domain-containing protein
Zm00001eb352570	6.43663	6.9802	AP2/ERF domain-containing protein
Zm00001eb384720	-8.19567	-4.20657	AP2/ERF domain-containing protein
Zm00001eb430640	5.61222	5.53222	AP2/ERF domain-containing protein
Zm00001eb432100	2.65088	2.40974	AP2/ERF domain-containing protein
Zm00001eb168540	4.95234	3.29765	AP2-EREBP transcription factor
Zm00001eb318890	7.54495	9.25931	AP2-EREBP transcription factor (Dehydration-responsive element-binding protein 1B)
Zm00001eb429870	2.63682	2.39258	AP2-EREBP transcription factor (Ethylene-responsive transcription factor 1A)
Zm00001eb074930	4.66489	3.91375	AP2-EREBP transcription factor (Ethylene-responsive transcription factor 2)
Zm00001eb153470	9.79588	4.60225	AP2-EREBP transcription factor (Ethylene-responsive transcription factor 2)
Zm00001eb071190	7.22214	7.03113	AP2-EREBP transcription factor (Ethylene-responsive transcription factor 4)
Zm00001eb401290	7.05256	7.42731	AP2-EREBP transcription factor (Ethylene-responsive transcription factor ERF055)
Zm00001eb074900	8.73813	5.53026	AP2-EREBP transcription factor (Ethylene-responsive transcription factor ERF105)
Zm00001eb107500	-5.60891	-3.26515	AP2-EREBP transcription factor (Ethylene-responsive transcription factor RAP2-11)
Zm00001eb376110	-4.00379	-3.14071	AP2-EREBP transcription factor (Putative AP2/EREBP transcription factor superfamily protein)
Zm00001eb413930	5.37039	6.44022	AP2-EREBP transcription factor (Putative AP2/EREBP transcription factor superfamily protein)
Zm00001eb103110	6.95865	8.25047	AP2-EREBP transcription factor (SbCBF6)
Zm00001eb239170	-6.8177	-3.46645	Aquaporin NIP1-1 (NOD26-like intrinsic protein 1-1) (ZmNIP1-1) (ZmNIP1;1)
Zm00001eb254540	5.59227	4.81642	Aquaporin NIP2-1 (NOD26-like intrinsic protein 2-1) (ZmNIP2-1) (ZmNIP2;1)
Zm00001eb279660	-10.262	-1.76475	Aquaporin NIP2-2 (NOD26-like intrinsic protein 2-2) (ZmNIP2-2) (ZmNIP2;2)
Zm00001eb283960	4.85815	3.60688	Aquaporin NIP-type
Zm00001eb186900	-4.14117	-2.91916	Aquaporin PIP1-3/PIP1-4 (Plasma membrane intrinsic protein 1-3) (Plasma membrane intrinsic protein 1-4) (ZmPIP1-3) (ZmPIP1-4) (ZmPIP1;3) (ZmPIP1;4)
Zm00001eb331830	13.077	7.61245	Aquaporin PIP2-2
Zm00001eb096680	-4.96578	-1.62587	Aquaporin PIP2-2 (Plasma membrane intrinsic protein 2-2) (ZmPIP2-2) (ZmPIP2;2)
Zm00001eb247760	-6.95492	-5.0398	Aquaporin PIP2-4 (Plasma membrane intrinsic protein 2-4) (ZmPIP2-4) (ZmPIP2;4)
Zm00001eb077130	-7.75742	-4.2453	Aquaporin PIP2-5 (Plasma membrane intrinsic protein 2-5) (ZmPIP2-5) (ZmPIP2;5) (ZmPIP2a)
Zm00001eb306400	-9.46272	-5.90913	Aquaporin PIP2-6 (Plasma membrane intrinsic protein 2-6) (ZmPIP2-6) (ZmPIP2;6)
Zm00001eb003730	-3.282	-2.8	Aquaporin TIP1-1 (Tonoplast intrinsic protein 1-1) (ZmTIP1-1) (ZmTIP1;1, ZmTIP1)
Zm00001eb350580	-7.15957	-2.20883	Arabinogalactan peptide 20
Zm00001eb217290	-5.66129	-3.15969	Argonaute108
Zm00001eb276980	-5.18004	-5.2826	Argonaute10b
Zm00001eb228770	-3.85107	-3.54933	Argonaute1d
Zm00001eb308470	-2.50219	-1.88046	Argonaute6
Zm00001eb423180	7.74616	2.79224	ARGOS1 (Auxin regulated gene involved in organ size 1)
Zm00001eb140580	3.61629	2.52646	ARM repeat superfamily protein
Zm00001eb225480	-9.25928	-6.60239	ARM repeat superfamily protein
Zm00001eb280060	-5.63615	-2.54225	ARM repeat superfamily protein
Zm00001eb324200	-7.07281	-2.12512	ARM repeat superfamily protein
Zm00001eb224170	2.51224	1.92211	Armadillo/beta-catenin-like repeat family protein
Zm00001eb421790	5.76473	3.32973	Arogenate dehydratase, EC 4.2.1.91
Zm00001eb234170	4.5137	3.38302	ARR-B transcription factor (Two-component response regulator ARR12)
Zm00001eb311390	-5.02332	-3.63642	ASC1-like protein 1 (LAG1 longevity assurance homolog 3)
Zm00001eb013430	-5.82044	-2.69847	Asparagine synthetase [glutamine-hydrolyzing], EC 6.3.5.4
Zm00001eb342320	-4.56607	-2.07092	Aspartate-glutamate racemase family
Zm00001eb189440	4.53853	4.92418	Aspartyl protease AED1
Zm00001eb381210	4.27906	3.27038	Aspartyl protease AED1
Zm00001eb380190	3.14631	1.81584	Aspartyl protease APCB1
Zm00001eb043930	-2.29445	-2.90644	Aspergillus nuclease S(1), EC 3.1.30.1
Zm00001eb125480	-4.0298	-2.16764	Aspergillus nuclease S(1), EC 3.1.30.1
Zm00001eb335070	-2.16994	-1.75062	Aspergillus nuclease S(1), EC 3.1.30.1
Zm00001eb301780	-7.57637	-4.81834	Associate of C-myc (c-Myc-binding protein)
Zm00001eb383930	-5.84487	-2.94703	AT5g56980/MHM17_10-like protein
Zm00001eb165460	-3.7158	-3.23757	ATA15 protein
Zm00001eb068860	-2.89357	-2.65866	ATEB1A (Microtubule-associated protein RP/EB family member 1B)
Zm00001eb245520	4.2962	3.89476	ATFP4
Zm00001eb012080	5.62621	4.80544	AT-hook motif nuclear-localized protein
Zm00001eb387910	-2.16681	-2.76005	AT-hook motif nuclear-localized protein
Zm00001eb252580	7.53651	5.84893	AT-hook motif nuclear-localized protein 29
Zm00001eb100410	-6.14632	-6.25188	AT-HSFB4 (HSF transcription factor)
Zm00001eb134100	-7.60104	-5.45284	ATP binding protein
Zm00001eb130080	-2.23206	-1.70856	ATP citrate synthase, EC 2.3.3.8
Zm00001eb164780	-2.19017	-2.95501	ATP citrate synthase, EC 2.3.3.8
Zm00001eb340370	-2.32258	-1.956	ATP citrate synthase, EC 2.3.3.8
Zm00001eb322600	-3.07194	-3.34332	ATP synthase subunit gamma, chloroplastic (F-ATPase gamma subunit) [Cleaved into: Inceptin ]
Zm00001eb000570	-4.26284	-2.92021	ATPase 2 plasma membrane-type
Zm00001eb286950	8.33687	4.81769	ATPase, coupled to transmembrane movement of substance
Zm00001eb337520	3.58906	2.17896	ATP-dependent 6-phosphofructokinase, ATP-PFK, Phosphofructokinase, EC 2.7.1.11 (Phosphohexokinase)
Zm00001eb191600	-5.91474	-5.71502	ATPP2-B1
Zm00001eb363680	5.41766	4.44065	ATP-sulfurylase domain-containing protein
Zm00001eb423250	6.24461	4.7928	ATP-sulfurylase domain-containing protein
Zm00001eb252640	-2.74015	-1.671	AT-rich interactive domain-containing protein 3
Zm00001eb301770	-3.16201	-3.87073	AUGMIN subunit 3
Zm00001eb154930	-6.90885	-3.15997	Auxin efflux carrier component
Zm00001eb196240	-3.51038	-2.98054	Auxin efflux carrier component
Zm00001eb389260	-5.8511	-3.01041	Auxin efflux carrier component
Zm00001eb157270	-3.68671	-2.10421	Auxin response factor
Zm00001eb070660	6.54082	4.75655	Auxin responsive protein
Zm00001eb218080	9.1626	5.99651	Auxin responsive protein
Zm00001eb390170	7.03163	5.68823	Auxin responsive protein
Zm00001eb200830	-8.71856	-4.24421	Auxin transporter-like protein 3
Zm00001eb056750	3.451	3.12344	Auxin-responsive protein
Zm00001eb060950	-3.68267	-2.48288	Auxin-responsive protein
Zm00001eb090870	-4.63124	-5.96321	Auxin-responsive protein
Zm00001eb174180	-9.78026	-2.72757	Auxin-responsive protein
Zm00001eb212890	-6.37196	-2.11012	Auxin-responsive protein
Zm00001eb215120	-3.23946	-1.5103	Auxin-responsive protein
Zm00001eb218860	-10.4915	-2.62513	Auxin-responsive protein
Zm00001eb258220	2.0031	1.98204	Auxin-responsive protein
Zm00001eb271530	-9.03259	-3.28506	Auxin-responsive protein
Zm00001eb276990	3.00754	2.80595	Auxin-responsive protein
Zm00001eb336930	-6.78844	-2.23124	Auxin-responsive protein
Zm00001eb104130	-11.2637	-2.20941	Auxin-responsive protein SAUR61
Zm00001eb104160	-9.5115	-2.07031	Auxin-responsive protein SAUR61
Zm00001eb234990	-7.49828	-3.60882	Auxin-responsive protein SAUR61
Zm00001eb319980	-9.61423	-9.7198	Auxin-responsive protein SAUR61
Zm00001eb104090	-3.48464	-3.47651	Auxin-responsive protein SAUR61 (SAUR44-auxin-responsive SAUR family member)
Zm00001eb223290	3.33034	1.95882	AvrRpt-cleavage domain-containing protein
Zm00001eb155680	-7.33607	-5.41334	AWPM-19-like family protein (Plasma membrane associated protein)
Zm00001eb030510	-5.90544	-6.01966	B3 DNA binding domain containing protein (B3 domain-containing protein)
Zm00001eb406950	3.17154	3.82293	B3 domain-containing protein
Zm00001eb421100	-4.13674	-1.72159	B3 domain-containing protein
Zm00001eb070410	-2.15022	-2.17741	BAG family molecular chaperone regulator 1
Zm00001eb395100	-4.09655	-2.75309	Basic leucine-zipper 52
Zm00001eb057010	-3.55232	-5.36605	Bax inhibitor-1 family protein
Zm00001eb200530	-3.73898	-1.99436	Bax inhibitor-1 family protein
Zm00001eb246230	-6.53944	-7.63848	BCL-2 binding anthanogene-1
Zm00001eb001770	5.47003	3.22413	BEL1-related homeotic protein 14 (Homeobox-transcription factor 30)
Zm00001eb165550	-8.04612	-2.26009	Benzoxazinone synthesis3
Zm00001eb165580	-10.5095	-4.74273	Benzoxazinone synthesis5 (Cytochrome P450 CYP71C3v2) (Cytochrome P450 monooxygenase CYP71C3v2)
Zm00001eb306350	-11.7521	-5.83857	Beta expansin4 (Beta-expansin 4)
Zm00001eb085230	-4.71021	-2.34444	Beta-13-N-Acetylglucosaminyltransferase family protein
Zm00001eb077930	14.2606	4.5394	Beta-16-galactosyltransferase GALT29A
Zm00001eb147290	5.58516	3.34882	Beta-16-galactosyltransferase GALT29A
Zm00001eb016880	2.70069	-1.84403	Beta-amylase, EC 3.2.1.2
Zm00001eb323450	-3.89996	-2.46028	Beta-amylase, EC 3.2.1.2
Zm00001eb073250	-4.09249	-5.00283	Beta-carotene hydroxylase (Carotenoid hydroxylase, EC 1.14.13.129) (Hydroxylase4)
Zm00001eb114610	5.43977	3.75531	Beta-carotene isomerase D27 chloroplastic
Zm00001eb391360	-12.0676	-3.96032	Beta-expansin 1a (Expansin-B4)
Zm00001eb391450	-10.3976	-5.31096	Beta-expansin 1a (Expansin-B4)
Zm00001eb075810	-10.545	-1.68313	Beta-expansin 3 (Expansin-B3)
Zm00001eb391350	-10.1815	-10.2871	Beta-expansin 5
Zm00001eb229460	-4.13361	-5.68912	Beta-fructofuranosidase 1 (Invertase)
Zm00001eb005030	-3.2008	-2.16466	Beta-galactosidase, EC 3.2.1.23
Zm00001eb205200	-7.48231	-3.38493	Beta-galactosidase, EC 3.2.1.23
Zm00001eb403400	-7.63935	-2.37289	Beta-galactosidase, EC 3.2.1.23
Zm00001eb214880	4.67912	6.43927	Beta-glucanase (Beta-glucanase3)
Zm00001eb318150	5.22773	2.73461	Beta-glucosidase 11
Zm00001eb400300	-7.51402	-7.84314	Beta-glucosidase 11
Zm00001eb054230	-8.16501	-2.59186	Beta-glucosidase 44
Zm00001eb144630	-3.59281	-2.01655	Beta-glucosidase, EC 3.2.1.21
Zm00001eb120610	7.93398	6.0643	Beta-glucuronosyltransferase GlcAT14B
Zm00001eb327480	-6.55244	-7.05234	Beta-ketoacyl-[acyl-carrier-protein] synthase I, EC 2.3.1.41
Zm00001eb346800	-6.65924	-5.28274	Beta-propeller domain of methanol dehydrogenase type (Beta-propeller domains of methanol dehydrogenase type)
Zm00001eb006680	-4.74153	-2.60518	BHLH domain-containing protein
Zm00001eb102580	-8.30508	-2.4026	BHLH domain-containing protein
Zm00001eb119270	-2.20293	-1.82612	BHLH domain-containing protein
Zm00001eb119900	5.33757	3.40154	BHLH domain-containing protein
Zm00001eb126840	-4.27027	-2.43157	BHLH domain-containing protein
Zm00001eb175540	-4.965	-3.75372	BHLH domain-containing protein
Zm00001eb188380	-2.75711	-1.98293	BHLH domain-containing protein
Zm00001eb208200	-6.85077	-6.95633	BHLH domain-containing protein
Zm00001eb214440	8.7568	5.84755	BHLH domain-containing protein
Zm00001eb272150	-7.92443	-5.70005	BHLH domain-containing protein
Zm00001eb291960	6.16153	5.41805	BHLH domain-containing protein
Zm00001eb318020	-11.1518	-5.65882	BHLH domain-containing protein
Zm00001eb347270	10.8416	5.98034	BHLH domain-containing protein
Zm00001eb357120	7.48431	4.44783	BHLH domain-containing protein
Zm00001eb388300	-6.49324	-2.43962	BHLH domain-containing protein
Zm00001eb400660	7.49608	3.93294	BHLH domain-containing protein
Zm00001eb417570	-2.81901	-2.09241	BHLH domain-containing protein
Zm00001eb428400	-3.66937	-4.11698	BHLH domain-containing protein
Zm00001eb428840	2.36883	2.48072	BHLH domain-containing protein
Zm00001eb429090	-9.70963	-4.56539	BHLH domain-containing protein
Zm00001eb102950	-7.51395	-4.44392	BHLH transcription factor (Transcription factor bHLH28)
Zm00001eb106620	-2.57413	-1.94757	BHLH transcription factor (Transcription factor DYT1)
Zm00001eb037960	3.72309	4.11924	BHLH transcription factor (Transcription factor HEC2)
Zm00001eb369540	3.11742	3.69602	bHLH-MYC_N domain-containing protein
Zm00001eb372130	3.34679	3.99103	bHLH-MYC_N domain-containing protein
Zm00001eb288410	-4.10238	-3.3276	Bidirectional sugar transporter SWEET
Zm00001eb339850	-7.12468	-2.71624	Bidirectional sugar transporter SWEET
Zm00001eb408920	-2.04061	2.14216	Bidirectional sugar transporter SWEET
Zm00001eb309070	-3.88026	-3.08217	Bifunctional aspartokinase/homoserine dehydrogenase 2, chloroplastic
Zm00001eb231510	4.62556	3.3221	Bifunctional coenzyme A synthase
Zm00001eb117000	9.27204	4.74738	Bifunctional inhibitor/lipid-transfer protein/seed storage 2S albumin superfamily protein
Zm00001eb117010	10.0629	5.3959	Bifunctional inhibitor/lipid-transfer protein/seed storage 2S albumin superfamily protein
Zm00001eb090910	-10.9332	-7.14924	Bifunctional inhibitor/lipid-transfer protein/seed storage 2S albumin superfamily protein (Lipid binding protein)
Zm00001eb225620	-1.95772	-1.69032	Bifunctional inhibitor/lipid-transfer protein/seed storage 2S albumin superfamily protein (Lipid binding protein)
Zm00001eb301140	8.22542	6.31725	Bifunctional inhibitor/lipid-transfer protein/seed storage 2S albumin superfamily protein (Lipid binding protein)
Zm00001eb322760	-2.86322	-2.98551	Binding
Zm00001eb273420	13.666	4.59334	Blight-associated protein p12
Zm00001eb136840	-5.97054	-3.0182	Boron transporter 1 (RTE2)
Zm00001eb442370	7.78467	2.95367	BOWMAN_BIRK domain-containing protein
Zm00001eb079740	-4.7898	-2.75984	Bowman-Birk type bran trypsin inhibitor
Zm00001eb315000	2.25657	2.34493	BRI1 kinase inhibitor 1
Zm00001eb076730	2.72576	2.06256	BRO1 domain-containing protein
Zm00001eb015850	-2.60769	-3.5255	Bromo domain-containing protein
Zm00001eb390580	-4.78219	-2.55621	BR-signaling kinase 2
Zm00001eb144120	7.3628	2.22924	BTB domain-containing protein
Zm00001eb145030	2.5444	2.38972	BTB domain-containing protein
Zm00001eb274280	-2.68256	-1.91205	BTB domain-containing protein
Zm00001eb306050	-2.87169	-4.24088	BTB/POZ domain1
Zm00001eb007280	5.06006	4.02187	BTB/POZ domain-containing protein
Zm00001eb106510	-2.53747	-2.69996	BTB/POZ domain-containing protein
Zm00001eb374600	-4.3031	-2.97718	BTB/POZ domain-containing protein NPY1 (Orphans transcription factor)
Zm00001eb400640	-5.06523	-2.65032	BTB/POZ domain-containing protein NPY2 (Orphans transcription factor)
Zm00001eb371370	-2.9921	-5.44064	BURP domain protein RD22
Zm00001eb178490	-5.11232	-2.32141	BURP5 (Polygalacturonase 1 beta-like protein 3)
Zm00001eb052010	-6.81719	-4.28258	BZIP domain-containing protein
Zm00001eb061930	4.75159	3.28619	BZIP domain-containing protein
Zm00001eb069140	2.28144	3.2284	BZIP domain-containing protein
Zm00001eb078620	-3.04808	-2.68794	BZIP domain-containing protein
Zm00001eb122740	-1.95981	-2.08085	BZIP domain-containing protein
Zm00001eb152810	-8.12471	-3.50601	BZIP domain-containing protein
Zm00001eb204490	-8.40425	-2.10628	BZIP domain-containing protein
Zm00001eb235510	-3.43401	-4.45176	BZIP domain-containing protein
Zm00001eb431760	3.48944	4.15025	BZIP domain-containing protein
Zm00001eb073990	-4.78229	-3.27022	BZIP transcription factor
Zm00001eb231360	-4.2326	-2.36164	BZIP transcription factor
Zm00001eb250180	-2.45174	-1.86751	BZIP transcription factor
Zm00001eb370720	-10.1671	-3.85734	BZIP transcription factor
Zm00001eb429200	-7.73709	-7.86444	BZIP transcription factor
Zm00001eb120150	-4.60728	-3.7526	BZIP transcription factor (Basic leucine zipper 34)
Zm00001eb103000	-4.13515	-1.83373	BZIP transcription factor (Basic-leucine zipper (BZIP) transcription factor family protein)
Zm00001eb097930	-2.8988	-4.68469	BZIP transcription factor 11
Zm00001eb197040	4.27575	3.34205	BZIP transcription factor family protein
Zm00001eb288380	-8.57031	-4.85077	Bzip transcription factor-like
Zm00001eb167000	-6.96039	-7.07186	C globular stage isoform 1
Zm00001eb380960	4.69317	2.70155	C2 and GRAM domain-containing protein
Zm00001eb065750	-3.8174	-4.35388	C2 calcium/lipid-binding plant phosphoribosyltransferase family protein
Zm00001eb008290	4.18909	3.52267	C2 domain-containing protein
Zm00001eb075700	-2.11235	-1.79608	C2 domain-containing protein
Zm00001eb142200	3.96932	4.35699	C2 domain-containing protein
Zm00001eb269500	8.58545	7.4755	C2 domain-containing protein
Zm00001eb307650	4.94846	3.37644	C2 domain-containing protein
Zm00001eb322140	3.17979	1.94975	C2 domain-containing protein
Zm00001eb363490	3.5082	3.35534	C2 domain-containing protein
Zm00001eb426320	-2.3653	-1.59681	C2 domain-containing protein
Zm00001eb049160	-10.0155	-3.45592	C2C2-DOF transcription factor (Dof zinc finger protein DOF5.7)
Zm00001eb391280	-6.44978	-1.61707	C2C2-GATA transcription factor (GATA transcription factor 2) (GATA transcription factor 9)
Zm00001eb151240	3.5342	2.60956	C2H2 zinc finger protein (MRP interacting2) (Nucleic acid binding protein)
Zm00001eb020630	11.2899	6.44623	C2H2-type domain-containing protein
Zm00001eb091800	-6.99938	-7.10494	C2H2-type domain-containing protein
Zm00001eb169150	-4.162	-5.2578	C2H2-type domain-containing protein
Zm00001eb266420	7.07573	6.68908	C2H2-type domain-containing protein
Zm00001eb401260	2.10564	1.56265	C2H2-type domain-containing protein
Zm00001eb284250	-3.29732	-2.33343	C3H1-type domain-containing protein
Zm00001eb280560	-3.63402	-3.43299	CAAD domain-containing protein
Zm00001eb095020	5.98223	3.4699	Cadmium/zinc-transporting ATPase HMA2 (Heavy metal ATPase 3)
Zm00001eb199470	5.49791	4.0272	Caffeoyl-CoA O-methyltransferase 1
Zm00001eb199500	6.80068	4.23924	Caffeoyl-CoA O-methyltransferase 2
Zm00001eb293130	2.57181	1.86277	Calcineurin B-like protein 4 (Calcineurin B-like2)
Zm00001eb203330	3.01759	5.61095	Calcineurin B-like12
Zm00001eb161280	2.6098	2.12142	Calcineurin B-like5
Zm00001eb072810	3.70384	2.63822	Calcium dependent protein kinase5
Zm00001eb009400	3.38164	3.23919	Calcium uniporter protein
Zm00001eb247020	-2.44426	-3.64011	Calcium-binding EF hand family protein
Zm00001eb330780	1.84896	2.24909	Calcium-binding protein CAST
Zm00001eb015800	3.66804	3.37962	Calcium-binding protein CML42
Zm00001eb111620	3.58162	3.66666	Calcium-binding protein CML42
Zm00001eb008270	3.65805	2.33911	Calcium-dependent lipid-binding (CaLB domain) family protein
Zm00001eb388260	-4.61347	-4.6096	Calcium-dependent lipid-binding (CaLB domain) plant phosphoribosyltransferase family protein
Zm00001eb014720	-3.35001	-4.18135	Calcium-dependent phosphotriesterase superfamily protein
Zm00001eb060110	5.19696	2.88363	Calcium-dependent protein kinase 1
Zm00001eb213280	4.67584	3.46519	Calcium-dependent protein kinase 10
Zm00001eb289970	-2.63033	-2.81496	Calcium-dependent protein kinase 13
Zm00001eb022180	-1.80387	-2.1508	Calcium-dependent protein kinase 6
Zm00001eb199600	-7.31583	-4.50201	Calcium-transporting ATPase, EC 7.2.2.10
Zm00001eb093450	-3.36102	-1.90038	Calmodulin
Zm00001eb296740	2.41525	2.96307	Calmodulin
Zm00001eb395750	-2.72759	-1.84835	Calmodulin
Zm00001eb109480	4.6348	3.13496	Calmodulin binding protein
Zm00001eb196930	-2.74053	-2.45068	Calmodulin binding protein
Zm00001eb284190	4.93603	2.67779	Calmodulin binding protein
Zm00001eb160050	5.30529	4.75118	Calmodulin binding protein (IQ domain-containing protein IQM4) (IQ domain-containing protein IQM5)
Zm00001eb410260	6.53966	3.08873	Calmodulin-binding protein 60 G
Zm00001eb006890	2.07779	2.36662	Calmodulin-binding transcription activator 2
Zm00001eb099610	7.87012	6.42707	Calmodulin-like protein
Zm00001eb153560	-2.8231	-1.76554	Calponin-homology (CH) domain-containing protein
Zm00001eb029730	5.8101	4.2568	CaM_binding domain-containing protein
Zm00001eb056280	-8.43245	-7.90714	CAP (Cysteine-rich secretory proteins Antigen 5 and Pathogenesis-related 1 protein) superfamily protein
Zm00001eb411020	10.112	8.71965	Carbohydrate transporter/ sugar porter
Zm00001eb104740	-7.74901	-5.79275	Carbohydrate-binding X8 domain superfamily protein
Zm00001eb241530	-3.70251	-2.51258	Carbohydrate-binding X8 domain superfamily protein
Zm00001eb358960	-7.00373	-2.65964	Carbohydrate-binding X8 domain superfamily protein
Zm00001eb099200	6.66609	3.52154	Carbon-sulfur lyases
Zm00001eb162630	-3.31808	-2.02597	Carboxyl-terminal proteinase
Zm00001eb076810	-6.32031	-3.28413	Carboxypeptidase, EC 3.4.16.-
Zm00001eb084910	-6.00679	-3.65133	Carboxypeptidase, EC 3.4.16.-
Zm00001eb113170	-4.61591	-6.61352	Carboxypeptidase, EC 3.4.16.-
Zm00001eb148910	-3.0514	-2.61101	Carboxypeptidase, EC 3.4.16.-
Zm00001eb165430	7.80482	6.40154	Carboxypeptidase, EC 3.4.16.-
Zm00001eb170390	-10.5675	-4.76805	Carboxypeptidase, EC 3.4.16.-
Zm00001eb248170	6.22998	3.56521	Carboxypeptidase, EC 3.4.16.-
Zm00001eb257750	-7.62578	-4.6748	Carboxypeptidase, EC 3.4.16.-
Zm00001eb340690	5.24245	3.02013	Carboxypeptidase, EC 3.4.16.-
Zm00001eb358880	8.42323	3.3249	Carboxypeptidase, EC 3.4.16.-
Zm00001eb089480	5.38602	4.06217	Cas1_AcylT domain-containing protein
Zm00001eb045930	-1.57645	-1.85681	Casein kinase 1-like protein 6
Zm00001eb077550	-1.96059	-1.93715	Casein kinase 1-like protein 6
Zm00001eb008140	-6.04804	-2.32373	CASP-like protein
Zm00001eb031580	8.03315	4.26126	CASP-like protein
Zm00001eb165840	10.2145	5.71685	CASP-like protein
Zm00001eb212010	-3.29101	-1.61001	CASP-like protein
Zm00001eb233760	-6.21427	-3.75467	CASP-like protein
Zm00001eb244450	-3.39372	-7.84047	CASP-like protein
Zm00001eb308530	-4.21988	-2.81008	CASP-like protein
Zm00001eb397730	-1.79011	-2.52869	Catalytic/ hydrolase
Zm00001eb362210	-7.78497	-6.41281	Catalytic/ hydrolase (Haloacid dehalogenase-like hydrolase (HAD) superfamily protein)
Zm00001eb163320	3.32525	3.39291	Cation/H(+) antiporter 14
Zm00001eb018270	7.38794	3.58539	Cationic amino acid transporter
Zm00001eb327140	-2.66724	-2.99429	CBFD_NFYB_HMF domain-containing protein
Zm00001eb091750	-1.96301	-1.99058	CBS domain-containing protein CBSCBSPB2
Zm00001eb248470	6.18478	4.64237	CBS domain-containing protein CBSX5
Zm00001eb193620	2.73815	1.63081	CCHC-type domain-containing protein
Zm00001eb228900	-3.24109	-1.90233	CCHC-type domain-containing protein
Zm00001eb232250	-5.30596	-4.79929	CCT domain-containing protein
Zm00001eb428080	2.61433	2.08347	CDPK protein (Calcium dependent protein kinase4)
Zm00001eb377000	-1.93472	-2.81705	CDT1-like protein a chloroplastic
Zm00001eb193700	-3.09991	-1.87513	Cell number regulator 1
Zm00001eb211260	8.76636	6.76519	Cell number regulator 10 (ZmCNR10)
Zm00001eb183220	6.7122	4.14072	Cell number regulator 2 (ZmCNR02)
Zm00001eb347530	-7.01287	-3.78212	Cellulase containing protein
Zm00001eb079470	-3.47021	-2.3761	Cellulase domain-containing protein
Zm00001eb280690	-10.7106	-2.82667	Cellulase, EC 3.2.1.4
Zm00001eb046440	-9.88401	-3.25726	Cellulose synthase, EC 2.4.1.12
Zm00001eb099710	-7.02606	-2.94799	Cellulose synthase, EC 2.4.1.12
Zm00001eb313250	-3.58968	-3.38494	Cellulose synthase, EC 2.4.1.12
Zm00001eb139920	6.08066	4.29539	Cellulose synthase-like protein G3
Zm00001eb099190	3.4678	2.54321	CENP-V/GFA domain-containing protein
Zm00001eb237560	6.63082	4.92259	Chal_sti_synt_C domain-containing protein
Zm00001eb107290	-3.39857	-3.24901	Chalcone--flavanone isomerase
Zm00001eb062510	-2.40517	-3.68894	Chalcone-flavonone isomerase family protein
Zm00001eb293780	-4.75742	-3.60737	Chaperone protein ClpB1
Zm00001eb242420	3.9982	2.26796	Chaperone protein ClpD chloroplastic
Zm00001eb010480	3.38015	2.34355	Chaperone protein dnaJ 11 chloroplastic
Zm00001eb015400	5.32821	3.21354	Chaperone protein dnaJ 20 chloroplastic
Zm00001eb388670	5.50547	4.34597	Chaperone protein dnaJ 8 chloroplastic
Zm00001eb421020	2.25005	2.27929	Chaperone protein dnaJ-related (Drought-induced protein 1)
Zm00001eb423780	-6.8227	-3.13319	Chemocyanin
Zm00001eb078720	5.60638	3.83231	Chitinase, EC 3.2.1.14
Zm00001eb246640	4.61961	3.61526	Chitinase, EC 3.2.1.14
Zm00001eb272050	-2.93322	-2.62049	Chitinase, EC 3.2.1.14
Zm00001eb272090	5.18073	3.55927	Chitinase, EC 3.2.1.14
Zm00001eb346860	7.77659	3.54274	Chitinase, EC 3.2.1.14
Zm00001eb068640	-2.40413	-1.96088	Chloride channel protein
Zm00001eb041460	-4.5454	-4.48801	Chlorophyll a-b binding protein, chloroplastic
Zm00001eb049640	-9.84748	-7.96026	Chlorophyll a-b binding protein, chloroplastic
Zm00001eb066480	-7.09917	-6.34099	Chlorophyll a-b binding protein, chloroplastic
Zm00001eb107560	-2.70698	-2.65102	Chlorophyll a-b binding protein, chloroplastic
Zm00001eb112260	-4.95379	-3.22428	Chlorophyll a-b binding protein, chloroplastic
Zm00001eb168100	-8.64204	-8.46465	Chlorophyll a-b binding protein, chloroplastic
Zm00001eb179680	-7.37128	-6.01037	Chlorophyll a-b binding protein, chloroplastic
Zm00001eb207130	-11.7938	-7.86983	Chlorophyll a-b binding protein, chloroplastic
Zm00001eb233170	-6.35706	-4.51845	Chlorophyll a-b binding protein, chloroplastic
Zm00001eb255850	-2.30232	-4.42846	Chlorophyll a-b binding protein, chloroplastic
Zm00001eb320890	-10.1325	-7.38145	Chlorophyll a-b binding protein, chloroplastic
Zm00001eb324090	-7.7071	-4.91464	Chlorophyll a-b binding protein, chloroplastic
Zm00001eb325410	-6.09099	-6.16383	Chlorophyll a-b binding protein, chloroplastic
Zm00001eb433540	-7.17492	-7.22448	Chlorophyll a-b binding protein, chloroplastic
Zm00001eb307720	14.2538	6.24608	Chlorophyllase, EC 3.1.1.14
Zm00001eb362510	-2.80924	-2.18754	Chlorophyllide a oxygenase (Chlorophyllide a oxygenase chloroplastic)
Zm00001eb154820	5.14581	3.16288	Choline/ethanolamine kinase (Putative choline kinase 2)
Zm00001eb398410	-7.82255	-5.25432	Chorismate synthase, EC 4.2.3.5
Zm00001eb401330	6.71264	6.6373	CHP-rich zinc finger protein-like
Zm00001eb260310	-1.864	-2.01863	Chromatin assembly factor 1 subunit B (Chromatin assembly factor 1 subunit FAS2)
Zm00001eb055640	-1.96814	-2.7679	Chromatin complex subunit A 106
Zm00001eb046740	3.01208	2.17059	CHY-type domain-containing protein
Zm00001eb071040	-9.1205	-8.58898	Cinnamyl alcohol dehydrogenase1
Zm00001eb074330	3.78299	2.99789	Cis-zeatin O-glucosyltransferase 1, cisZOG1, EC 2.4.1.215
Zm00001eb206090	-4.91022	-3.91356	Citrate synthase
Zm00001eb335430	1.81474	3.38771	Class I heat shock protein 1
Zm00001eb176420	-4.6264	-3.28097	Clathrin assembly protein (Putative clathrin assembly protein)
Zm00001eb292650	-2.1262	-1.73018	CLE family OsCLE508 protein
Zm00001eb129030	-2.84371	-3.16285	CO(2)-response secreted protease
Zm00001eb305600	-9.74693	-3.73472	CO(2)-response secreted protease
Zm00001eb315530	-2.18563	-2.52146	Coatomer subunit zeta
Zm00001eb326990	5.57382	4.9678	COBRA-like protein
Zm00001eb327000	-6.4513	-2.97298	COBRA-like protein
Zm00001eb170360	4.72424	2.88825	Coiled-coil domain-containing protein SCD2
Zm00001eb319800	-9.22328	-6.45734	Collagen, type IV, alpha 5
Zm00001eb418900	1.70318	2.00392	Complex1_LYR_dom domain-containing protein
Zm00001eb306260	-2.59313	-1.69728	COP1-interacting protein-related
Zm00001eb330340	-4.08955	-2.74472	Copper chaperone
Zm00001eb072980	-10.1128	-5.35606	Copper ion binding protein
Zm00001eb372950	-6.34981	-5.97214	Copper ion binding protein
Zm00001eb201000	5.63685	4.08011	Copper transport protein
Zm00001eb134140	7.42695	5.34769	Core-2/I-branching beta-16-N-acetylglucosaminyltransferase family protein
Zm00001eb204130	6.73611	5.00941	Core-2/I-branching beta-16-N-acetylglucosaminyltransferase family protein
Zm00001eb334920	2.33902	1.55251	Core-2/I-branching beta-16-N-acetylglucosaminyltransferase family protein
Zm00001eb370070	7.55081	5.99102	Core-2/I-branching beta-16-N-acetylglucosaminyltransferase family protein
Zm00001eb249800	-6.62385	-2.9104	Cortical cell-delineating protein
Zm00001eb053530	-2.1056	-2.02611	Costars family protein
Zm00001eb007070	-8.08748	-6.78335	Cp protein
Zm00001eb400480	-2.98585	-2.00197	Cp protein
Zm00001eb130020	5.53066	4.2569	Cpm7
Zm00001eb411390	2.62361	2.9902	CRAL_TRIO_N domain-containing protein
Zm00001eb033960	-4.13863	-3.32725	CRAL-TRIO domain-containing protein
Zm00001eb063760	4.52217	3.24525	CRAL-TRIO domain-containing protein
Zm00001eb101640	-3.04416	-2.52927	CRAL-TRIO domain-containing protein
Zm00001eb250110	2.97785	2.92881	CRAL-TRIO domain-containing protein
Zm00001eb294580	4.97224	4.23855	CRAL-TRIO domain-containing protein
Zm00001eb400000	-3.45314	-2.84716	CRAL-TRIO domain-containing protein
Zm00001eb232750	-8.11751	-6.36005	CRIB domain-containing protein RIC10
Zm00001eb206230	-8.37495	-4.9903	CSLA1-cellulose synthase-like family A mannan synthase
Zm00001eb016090	-8.38202	-3.68443	Cupin family protein (Vicilin-like seed storage protein)
Zm00001eb212510	-8.16347	-4.85882	Cupredoxin superfamily protein
Zm00001eb046120	-1.61028	-1.58461	Cyanate hydratase, Cyanase, EC 4.2.1.104 (Cyanate hydrolase) (Cyanate lyase)
Zm00001eb206470	7.53047	4.84356	Cyclase
Zm00001eb234600	3.6028	1.91007	Cyclase family protein (Kynurenine formamidase)
Zm00001eb081780	-3.85361	-6.46445	Cyclic nucleotide-binding domain-containing protein
Zm00001eb292010	2.08991	2.3807	Cyclic nucleotide-binding domain-containing protein
Zm00001eb180180	-9.58888	-4.23444	Cyclin delta-2
Zm00001eb150450	-4.64769	-5.32625	CYCLIN domain-containing protein
Zm00001eb400680	-4.70364	-3.10935	CYCLIN domain-containing protein
Zm00001eb051770	-2.1174	-2.37669	Cyclin N-terminal domain-containing protein
Zm00001eb009260	-2.89592	-5.17104	Cyclin_C domain-containing protein
Zm00001eb369340	-8.41673	-4.33953	Cyclin4
Zm00001eb073920	-7.41448	-6.55824	Cyclin8
Zm00001eb272010	-6.93029	-7.03585	Cyclin-B2-4
Zm00001eb311740	-7.38835	-5.37063	Cyclin-D1-1
Zm00001eb373160	-4.47564	-3.77996	Cyclin-dependent kinase inhibitor
Zm00001eb214780	11.2499	9.04128	Cysteine protease 1
Zm00001eb433330	-5.43288	-2.48026	Cysteine protease 1 (Putative cysteine protease RD21B)
Zm00001eb267050	-5.67842	-2.87169	Cysteine protease5 (Xylem cysteine proteinase 2)
Zm00001eb418570	-4.52586	-3.92799	Cysteine proteinases superfamily protein
Zm00001eb108640	4.71936	3.74173	Cysteine-rich receptor-like protein kinase 10
Zm00001eb323220	8.03917	5.79825	Cysteine-rich receptor-like protein kinase 25
Zm00001eb334630	3.66676	2.25727	Cysteine-rich receptor-like protein kinase 37
Zm00001eb061250	4.05971	1.73085	Cysteine-rich TM module stress tolerance protein
Zm00001eb098340	-6.59084	-4.83937	Cytochrome b5 heme-binding domain-containing protein
Zm00001eb162350	-5.35306	-3.13254	Cytochrome b5 heme-binding domain-containing protein
Zm00001eb008200	10.119	6.25415	Cytochrome b561 and DOMON domain-containing protein
Zm00001eb343220	-1.80361	-1.89233	Cytochrome b561 and DOMON domain-containing protein (Dopamine beta-monooxygenase)
Zm00001eb157410	-10.1215	-5.11874	Cytochrome b561 domain-containing protein
Zm00001eb214080	-2.79324	-4.86284	Cytochrome b6-f complex subunit 7
Zm00001eb434570	-3.79928	-6.80846	Cytochrome c
Zm00001eb100210	-4.45843	-3.87203	Cytochrome P450 12 (Cytochrome P450 monooxygenase CYP92A1)
Zm00001eb326950	-9.36745	-9.47301	Cytochrome P-450 17
Zm00001eb110050	10.1994	5.82692	Cytochrome P450 709B2
Zm00001eb394150	5.73196	5.15781	Cytochrome P450 709B2
Zm00001eb103380	8.63672	6.22053	Cytochrome P450 71A26
Zm00001eb103390	6.67363	3.85854	Cytochrome P450 71A26
Zm00001eb119390	5.6015	3.0413	Cytochrome P450 71A26
Zm00001eb017640	-7.28105	-3.09813	Cytochrome P450 84A1
Zm00001eb074170	-3.67088	-2.88869	Cytochrome P450 86A7
Zm00001eb045340	7.93236	5.37408	Cytochrome P450 86B1
Zm00001eb078340	-4.16439	-2.96487	Cytochrome P450 CYP71C36
Zm00001eb110390	3.8945	2.73041	Cytochrome P450 CYP727A4
Zm00001eb214410	6.62399	4.43635	Cytochrome P450 CYP81A9
Zm00001eb030110	-7.89465	-3.7503	Cytochrome P450 CYP81N5
Zm00001eb249960	-3.06286	-6.82175	Cytochrome P450 CYP86A35
Zm00001eb196960	4.13593	3.15284	Cytochrome P450 CYP94C20
Zm00001eb286910	4.81822	2.01692	Cytochrome P450 CYP94E4 (Cytochrome P450 family 94 subfamily D polypeptide 2)
Zm00001eb159210	8.60051	3.81903	Cytochrome P450 family 72 subfamily A polypeptide 8
Zm00001eb358770	3.9762	2.50325	Cytochrome P450 family 72 subfamily A polypeptide 8
Zm00001eb010640	8.41596	4.68128	Cytochrome P450 family 76 subfamily C polypeptide 7
Zm00001eb224350	11.5661	3.58137	Cytochrome P450 family 87 subfamily A polypeptide 6
Zm00001eb118430	5.56921	4.78867	Cytochrome P450 family 93 subfamily D polypeptide 1
Zm00001eb003240	-7.99712	-2.24149	Cytochrome P450 family 96 subfamily A polypeptide 1
Zm00001eb363220	-6.66356	-3.58025	Cytokin-bind domain-containing protein
Zm00001eb053840	-6.58239	-6.68796	Cytokinin riboside 5'-monophosphate phosphoribohydrolase, EC 3.2.2.n1
Zm00001eb357450	-4.50048	-2.65833	Cytokinin riboside 5'-monophosphate phosphoribohydrolase, EC 3.2.2.n1
Zm00001eb426710	-4.73661	-3.50098	Cytokinin riboside 5'-monophosphate phosphoribohydrolase, EC 3.2.2.n1
Zm00001eb114700	5.2471	4.84704	D27-like_C domain-containing protein
Zm00001eb118930	-7.96602	-5.21157	D-amino-acid transaminase chloroplastic
Zm00001eb317190	3.67373	1.95718	DAO domain-containing protein
Zm00001eb001140	-5.36584	-5.56414	DapB_N domain-containing protein
Zm00001eb163290	-7.63532	-3.42116	DCD (Development and Cell Death) domain protein
Zm00001eb281740	-4.02044	-3.55875	DCD domain-containing protein
Zm00001eb376710	-3.26017	-4.14606	Dehydrin family protein expressed
Zm00001eb294750	-5.87052	-2.15327	Dehydrogenase/reductase SDR family member 2 (Short-chain dehydrogenase/reductase SDRA)
Zm00001eb310330	-6.88395	-6.30208	Delta(8)-fatty-acid desaturase 2 (Desaturase/cytochrome b5 protein)
Zm00001eb367740	-2.90973	-2.26264	Delta-1-pyrroline-5-carboxylate synthase [Includes: Glutamate 5-kinase, GK, EC 2.7.2.11 (Gamma-glutamyl kinase); Gamma-glutamyl phosphate reductase, GPR, EC 1.2.1.41 (Glutamate-5-semialdehyde dehydrogenase) (Glutamyl-gamma-semialdehyde dehydrogenase) ]
Zm00001eb059780	-2.38926	-2.40947	Deoxyribodipyrimidine photolyase
Zm00001eb045540	7.33055	4.65682	DEP domain-containing protein
Zm00001eb139880	-2.39382	-6.59472	Di19_C domain-containing protein
Zm00001eb164860	-8.85459	-3.60356	DIBOA-glucoside dioxygenase BX6, EC 1.14.11.59 (2,4-dihydroxy-1,4-benzoxazin-3-one-glucoside dioxygenase) (2-oxoglutarate-dependent dioxygenase BX6) (Protein BENZOXAZINONE SYNTHESIS 6)
Zm00001eb101270	-3.2206	-1.95648	Dicarboxylic acid transporter1
Zm00001eb033390	-1.59382	-1.78743	Dicarboxylic acid transporter2 (Plastidic general dicarboxylate transporter)
Zm00001eb041730	-2.45561	-2.12649	Dihydrolipoamide acetyltransferase component of pyruvate dehydrogenase complex, EC 2.3.1.-
Zm00001eb034240	9.31715	3.88071	Dirigent protein
Zm00001eb091360	-9.0485	-3.61849	Dirigent protein
Zm00001eb124210	-2.78949	-2.20024	Dirigent protein
Zm00001eb145860	12.3855	8.91789	Dirigent protein
Zm00001eb241760	6.5719	7.60596	Dirigent protein
Zm00001eb265890	-7.28191	-3.19822	Dirigent protein
Zm00001eb265900	-10.7669	-8.0196	Dirigent protein
Zm00001eb304540	-8.31156	-5.57307	Dirigent protein
Zm00001eb375640	6.79847	4.55934	Dirigent protein
Zm00001eb116510	-6.00876	-2.2222	Disease resistance protein RGA2
Zm00001eb200700	5.30936	4.31921	Disease resistance protein RPM1
Zm00001eb226700	5.56228	2.59721	Disease resistance protein RPM1
Zm00001eb406540	-6.43092	-6.53648	Disease resistance protein RPM1
Zm00001eb108350	7.69385	4.90265	Disease resistance RPP13-like protein 4
Zm00001eb261200	4.23731	2.72129	Disease resistance RPP13-like protein 4
Zm00001eb178190	-2.94667	-3.25263	DLH domain-containing protein
Zm00001eb344240	-3.99624	-2.10197	DNA binding protein
Zm00001eb402170	4.89929	4.87134	DNA binding protein
Zm00001eb058460	3.34434	3.49789	DNA binding protein (G2-like transcription factor)
Zm00001eb372510	-5.0479	-3.54461	DNA binding protein (Transcription factor PRE3)
Zm00001eb150740	-11.1794	-1.79359	DNA glycosylase superfamily protein (DNA-3-methyladenine glycosylase I)
Zm00001eb421110	-1.82965	-2.53497	DNA primase large subunit
Zm00001eb169610	-1.54804	-2.49838	DNA replication licensing factor MCM2, EC 3.6.4.12 (Minichromosome maintenance protein 2)
Zm00001eb290510	-1.85777	-2.41525	DNA replication licensing factor MCM3 homolog 2, EC 3.6.4.12 (Replication origin activator 2, ROA-2)
Zm00001eb351990	-1.93784	-2.94966	DNA replication licensing factor MCM3, EC 3.6.4.12
Zm00001eb257900	-2.05512	-2.47679	DNA replication licensing factor MCM5, EC 3.6.4.12
Zm00001eb188030	-4.68413	-3.11271	DNA topoisomerase 2, EC 5.6.2.2
Zm00001eb411140	-6.67017	-6.30777	DNA_pol3_gamma3 domain-containing protein
Zm00001eb156040	4.49417	4.36787	DNA-binding protein RAV1
Zm00001eb293830	4.1853	4.4302	DNA-binding WRKY
Zm00001eb338030	-4.13133	-1.92842	DNA-binding WRKY
Zm00001eb353330	3.66555	3.04607	DNA-binding WRKY
Zm00001eb161610	-4.71473	-3.10036	DnaJ-like protein
Zm00001eb366750	-5.73014	-3.97873	Dof zinc finger protein DOF1.2
Zm00001eb397630	-2.92762	-1.68703	Dof zinc finger protein DOF2.2
Zm00001eb012440	-6.80291	-2.20335	DOF30 transcription factor
Zm00001eb157100	3.09964	2.9051	Dof-type domain-containing protein
Zm00001eb236380	7.73652	5.49845	DOG1 domain-containing protein
Zm00001eb047160	11.0728	4.74039	Dolabradiene synthase KSL4, chloroplastic, EC 4.2.3.196 (Ent-kaurene synthase-like 4, ZmKSL4)
Zm00001eb340730	-3.24198	-1.67779	Dual specificity protein phosphatase PHS1
Zm00001eb153750	-8.68229	-3.13304	DUF1005 family protein
Zm00001eb178940	6.4325	3.53649	DUF1262 family protein
Zm00001eb362930	-2.58922	-2.36858	DUF1618 domain-containing protein
Zm00001eb359160	7.56205	3.97164	DUF1645 family protein
Zm00001eb384870	6.80046	3.76955	DUF1685 family protein
Zm00001eb402430	6.63546	3.62222	DUF1997 family protein
Zm00001eb043290	4.25015	4.67031	DUF223 domain-containing protein
Zm00001eb318130	-6.06629	-6.17185	DUF295 domain-containing protein
Zm00001eb057930	-5.55647	-2.13012	DUF3598 domain-containing protein
Zm00001eb060680	3.99522	2.65778	DUF3700 domain-containing protein
Zm00001eb153610	4.94869	3.23581	DUF4005 domain-containing protein
Zm00001eb154860	-5.73281	-3.10926	DUF4005 domain-containing protein
Zm00001eb350030	-7.08847	-5.33332	DUF4005 domain-containing protein
Zm00001eb109710	-4.4017	-2.45061	DUF4057 domain-containing protein
Zm00001eb423880	-3.97577	-2.07776	DUF4057 domain-containing protein
Zm00001eb422690	7.48447	4.56034	DUF4149 domain-containing protein
Zm00001eb088590	-6.02466	-6.13023	DUF4220 domain-containing protein
Zm00001eb117790	-8.13484	-4.78552	DUF4220 domain-containing protein
Zm00001eb192380	-9.21858	-4.08879	DUF4220 domain-containing protein
Zm00001eb200380	-5.52967	-4.65107	DUF4220 domain-containing protein
Zm00001eb283300	-6.06898	-4.30371	DUF4220 domain-containing protein
Zm00001eb299110	-5.86891	-5.97447	DUF4220 domain-containing protein
Zm00001eb426790	-5.21607	-2.75535	DUF4220 domain-containing protein
Zm00001eb156470	4.32861	3.56169	DUF4228 domain protein
Zm00001eb440490	5.26267	4.62891	DUF4228 domain protein
Zm00001eb211190	-2.89009	-1.92182	DUF4378 domain protein
Zm00001eb396410	-7.51365	-5.76211	DUF4378 domain protein
Zm00001eb364140	-8.2275	-4.43698	DUF4408 domain-containing protein
Zm00001eb273760	-3.1796	-1.71078	DUF4704 domain-containing protein
Zm00001eb189430	5.04258	5.11844	DUF506 family protein
Zm00001eb013740	5.22337	2.87816	DUF538 family protein
Zm00001eb043450	2.56299	2.23177	DUF538 family protein
Zm00001eb159870	-1.98623	-3.27923	DUF538 family protein
Zm00001eb285690	-2.23568	-2.26571	DUF538 family protein
Zm00001eb124420	-7.2996	-3.98921	DUF547 domain-containing protein
Zm00001eb061210	1.8632	2.20423	DUF569 domain-containing protein
Zm00001eb172310	3.76244	3.32759	DUF569 domain-containing protein
Zm00001eb233410	-6.84076	-1.56701	DUF581 domain containing protein expressed
Zm00001eb104050	-5.8419	-7.7875	DUF674 family protein
Zm00001eb376650	2.73661	3.46051	DUF676 domain-containing protein
Zm00001eb161720	5.76143	3.56976	DUF679 domain membrane protein 7
Zm00001eb241100	-5.84467	-5.95024	DUF679 domain membrane protein 7
Zm00001eb260090	3.44925	1.85747	DUF679 domain membrane protein 7
Zm00001eb371930	7.19397	5.48119	DUF679 domain membrane protein 7
Zm00001eb124830	-4.45742	-3.10358	DUF789 family protein
Zm00001eb147710	-3.5132	-1.93492	Duplicated homeodomain-like superfamily protein (MYB transcription factor)
Zm00001eb108630	6.59575	5.66282	Duplicated homeodomain-like superfamily protein (MYB-related transcription factor)
Zm00001eb055030	-2.09898	-1.97414	Dynamin-related protein 1C
Zm00001eb152480	6.77945	4.05447	Dynein light chain
Zm00001eb190180	-4.22561	-2.75504	Dynein light chain
Zm00001eb342300	-8.02558	-4.80326	Dynein light chain
Zm00001eb005600	-7.24396	-3.24119	E3 ubiquitin ligase BIG BROTHER
Zm00001eb301580	-2.97779	-2.23336	E3 ubiquitin protein ligase DRIP2
Zm00001eb238390	-4.7163	-1.92302	E3 ubiquitin-protein ligase ATL41
Zm00001eb024440	-5.1442	-4.91707	E3 ubiquitin-protein ligase ATL6
Zm00001eb081330	4.81034	3.62066	E3 ubiquitin-protein ligase ATL6
Zm00001eb117350	3.47697	2.61511	E3 ubiquitin-protein ligase RHF2A
Zm00001eb325570	2.2471	1.69456	EamA domain-containing protein
Zm00001eb349510	3.59048	4.35152	EamA domain-containing protein
Zm00001eb116960	-6.27887	-8.92011	Early light inducible protein1
Zm00001eb301260	-7.17498	-9.18642	Early light-induced protein
Zm00001eb433510	-3.4145	-2.66701	Early nodulin-like protein 1
Zm00001eb298480	-5.02069	-3.37652	Early nodulin-like protein 16
Zm00001eb331820	6.62907	3.20946	Early nodulin-like protein 16
Zm00001eb000990	-8.11608	-3.71211	Early nodulin-like protein 8
Zm00001eb207570	-8.51102	-8.61658	Early nodulin-like protein 9
Zm00001eb225200	2.65965	4.24473	Early nodulin-like protein 9
Zm00001eb369700	-4.84167	-5.96477	Early nodulin-like protein 9
Zm00001eb029640	-3.54083	-3.22026	EDR2_C domain-containing protein
Zm00001eb214500	5.97838	3.10521	EDR2_C domain-containing protein
Zm00001eb328350	5.09635	4.44099	EF hand family protein
Zm00001eb225410	4.19375	4.03153	EF-hand Ca2+-binding protein CCD1
Zm00001eb110130	5.54058	4.47735	EF-hand domain-containing protein
Zm00001eb160330	-6.08097	-2.9006	EF-hand domain-containing protein
Zm00001eb200520	6.20596	3.756	EGF-like domain-containing protein
Zm00001eb321670	-4.39272	-4.33192	Electron carrier/ electron transporter/ iron ion binding protein (Photosynthetic NDH subunit of subcomplex B 3 chloroplastic)
Zm00001eb213930	-3.00256	-1.85076	Electron transporter
Zm00001eb358210	-9.54842	-5.17596	Electron transporter
Zm00001eb148310	4.56843	3.45549	Elicitor-responsive protein 1
Zm00001eb403720	6.35487	5.79029	ELK domain-containing protein
Zm00001eb075190	1.97618	2.45486	ELMO/CED-12 family protein
Zm00001eb106920	5.10106	2.85981	Elongation factor 1-alpha
Zm00001eb247490	1.91856	2.34301	Embryo sac development arrest 6
Zm00001eb280880	-5.92876	-6.03433	Embryogeneis transmembrane protein (Embryogenesis transmembrane protein)
Zm00001eb232430	7.66145	4.22399	Endoglucanase, EC 3.2.1.4
Zm00001eb253980	5.75781	5.45866	Endoglucanase, EC 3.2.1.4
Zm00001eb264950	5.14957	3.43803	Endoglucanase, EC 3.2.1.4
Zm00001eb340080	-6.24364	-6.3492	Endoglucanase, EC 3.2.1.4
Zm00001eb350640	-5.8194	-4.07586	Endoglucanase, EC 3.2.1.4
Zm00001eb406830	-3.74376	-4.61273	Endonuclease III homolog, EC 3.2.2.-, EC 4.2.99.18 (Bifunctional DNA N-glycosylase/DNA-(apurinic or apyrimidinic site) lyase, DNA glycosylase/AP lyase)
Zm00001eb127150	-2.97825	-2.80282	Enolase-phosphatase E1
Zm00001eb176310	-2.58649	-2.67733	Enoyl-[acyl-carrier-protein] reductase [NADH] chloroplastic
Zm00001eb222540	11.3405	5.55521	Ent-cassadiene C2-hydroxylase
Zm00001eb148380	10.2705	4.96608	ENTH domain-containing protein
Zm00001eb155950	-4.10836	-2.1003	ENTH domain-containing protein
Zm00001eb069150	7.05598	6.19378	Epidermal patterning factor-like protein
Zm00001eb121050	-7.21295	-3.65927	Epidermal patterning factor-like protein
Zm00001eb149400	-2.6803	-2.22994	Epidermal patterning factor-like protein
Zm00001eb200540	7.27243	6.02281	Epidermal patterning factor-like protein
Zm00001eb255380	-5.83477	-3.432	Epidermal patterning factor-like protein
Zm00001eb423950	-7.25454	-7.3601	Epidermal patterning factor-like protein
Zm00001eb041120	3.02645	2.04252	Epimerase domain-containing protein
Zm00001eb102000	-2.08402	-2.52143	Epimerase domain-containing protein
Zm00001eb278640	-6.63367	-3.54367	ERECTA (LRR receptor-like serine/threonine-protein kinase ERECTA)
Zm00001eb278940	-2.93101	-2.25268	Erwinia induced protein 1
Zm00001eb112990	7.89662	7.00221	Esterase
Zm00001eb238330	3.2361	1.86569	Esterase
Zm00001eb338510	4.47981	2.75873	Esterase (GDSL esterase/lipase)
Zm00001eb142150	2.68555	2.40732	Esterase PIR7A
Zm00001eb309910	-2.89875	-3.68181	Estradiol 17-beta-dehydrogenase 8
Zm00001eb307550	7.31402	5.41568	Ethylene-responsive transcription factor 1B
Zm00001eb150840	2.55849	2.54478	Ethylene-responsive transcription factor 4
Zm00001eb352580	4.13485	4.14718	Ethylene-responsive transcription factor 4
Zm00001eb066890	3.83156	4.38998	Ethylene-responsive transcription factor 7
Zm00001eb023680	7.97443	6.49377	Ethylene-responsive transcription factor ERF105
Zm00001eb100800	9.30297	10.0401	Ethylene-responsive transcription factor ERF109
Zm00001eb386280	-6.97706	-1.57269	Ethylene-responsive transcription factor WIN1
Zm00001eb065630	-7.82156	-2.64549	Eukaryotic aspartyl protease family protein
Zm00001eb100570	-6.80684	-5.0718	Eukaryotic aspartyl protease family protein
Zm00001eb104630	4.05963	3.13177	Eukaryotic aspartyl protease family protein
Zm00001eb228230	6.06467	4.30259	Eukaryotic aspartyl protease family protein
Zm00001eb313300	-4.38728	-4.5016	Eukaryotic aspartyl protease family protein
Zm00001eb326970	4.62023	4.32282	Eukaryotic aspartyl protease family protein
Zm00001eb331760	3.70627	2.29642	Eukaryotic aspartyl protease family protein
Zm00001eb373450	5.78283	4.22909	Eukaryotic aspartyl protease family protein
Zm00001eb036550	8.03683	2.97077	Exocyst subunit Exo70 family protein
Zm00001eb232340	-3.21851	-3.66728	Exocyst subunit Exo70 family protein
Zm00001eb234720	3.41033	-2.53402	Exocyst subunit Exo70 family protein
Zm00001eb057230	3.30365	2.1265	Exoglucanase1
Zm00001eb022860	-6.60158	-3.63517	Exonuclease domain-containing protein
Zm00001eb003600	-7.80637	-7.91194	Exostosin domain-containing protein
Zm00001eb142720	-2.34326	-3.1129	Exostosin domain-containing protein
Zm00001eb143200	-2.34105	-2.87728	Exostosin domain-containing protein
Zm00001eb404290	2.74697	3.22292	Exostosin domain-containing protein
Zm00001eb072890	-5.1453	-1.8541	Expansin	function as cell wall-loosening proteins
Zm00001eb149460	-10.8207	-4.06165	Expansin
Zm00001eb388080	-3.77643	-5.43254	Expansin
Zm00001eb419530	-11.9794	-6.19934	Expansin
Zm00001eb000370	-2.60073	-3.77349	Expansin-B4	function as cell wall-loosening proteins
Zm00001eb023400	-12.9832	-6.55327	Expansin-B4
Zm00001eb023430	-6.09261	-6.19817	Expansin-B4
Zm00001eb249600	-9.23376	-10.8168	Expansin-B4
Zm00001eb022410	2.27858	2.58391	Expansin-like 3 (Expansin-like A2)
Zm00001eb023070	-10.8869	-12.8511	Extensin-like protein
Zm00001eb298260	-6.23999	-6.36409	Extensin-like protein
Zm00001eb391630	-8.72351	-8.82908	Extensin-like protein
Zm00001eb391690	-10.4462	-6.67042	Extensin-like protein
Zm00001eb419060	-7.60761	-3.58697	Extra-large GTP-binding protein 3
Zm00001eb081530	-6.20919	-2.36126	F11F12.5 protein
Zm00001eb365740	-2.52257	-2.86212	Faciata 1-like protein
Zm00001eb241500	-3.51861	-3.088	FAD/NAD(P)-binding oxidoreductase (Fruit protein PKIWI502)	lavin adenine dinucleotide
Zm00001eb321780	-2.57212	-4.94477	FAD/NAD(P)-binding oxidoreductase family protein
Zm00001eb244010	-5.15777	-4.37315	FAD_binding_3 domain-containing protein
Zm00001eb403180	10.0153	5.33747	FAD_binding_3 domain-containing protein
Zm00001eb403190	5.45895	3.17832	FAD_binding_3 domain-containing protein
Zm00001eb172390	-2.7098	-2.72141	FAD-binding Berberine family protein
Zm00001eb238910	4.73353	3.1732	FAD-binding Berberine family protein
Zm00001eb300250	2.94472	2.70151	FAD-dependent oxidoreductase family protein
Zm00001eb368390	3.29078	2.35166	Farnesol kinase chloroplastic
Zm00001eb361070	-2.99868	-3.14436	Farnesyl diphosphate synthase2
Zm00001eb342550	-2.85701	-3.20756	Farnesyl pyrophosphate synthase, FPP synthase, FPS, EC 2.5.1.10 ((2E,6E)-farnesyl diphosphate synthase) (Dimethylallyltranstransferase, EC 2.5.1.1) (Farnesyl diphosphate synthase) (Geranyltranstransferase)
Zm00001eb421180	-8.12685	-2.78153	Farnesylated protein 3
Zm00001eb011070	2.90295	2.27969	Far-red impaired responsive (FAR1) family protein
Zm00001eb101760	-6.68229	-4.57444	FAS1 domain-containing protein
Zm00001eb199320	-8.25353	-3.00478	Fasciclin-like arabinogalactan protein 10
Zm00001eb189500	-8.47679	-2.06226	Fasciclin-like arabinogalactan protein 2
Zm00001eb203300	-11.2409	-5.7835	Fasciclin-like arabinogalactan protein 6
Zm00001eb201250	-11.846	-11.9516	Fatty acyl-CoA reductase, EC 1.2.1.84
Zm00001eb308150	-3.47515	-1.98784	Fatty acyl-CoA reductase, EC 1.2.1.84
Zm00001eb106850	6.23407	3.67178	F-box domain containing protein
Zm00001eb102140	2.57307	2.19661	F-box domain-containing protein
Zm00001eb157830	-2.40777	-2.12875	F-box domain-containing protein
Zm00001eb197260	11.9191	7.41308	F-box domain-containing protein
Zm00001eb237930	-4.95037	-2.69792	F-box domain-containing protein
Zm00001eb285670	6.05022	3.44385	F-box domain-containing protein
Zm00001eb085610	3.45675	3.47259	F-box protein
Zm00001eb258580	-6.44325	-4.97611	F-box protein PP2-B10
Zm00001eb324220	4.07229	3.27422	F-box protein SKIP27
Zm00001eb167290	3.20709	1.97633	F-box/kelch-repeat protein SKIP11
Zm00001eb135530	-2.14627	-3.24541	F-box/LRR-repeat protein 17
Zm00001eb142000	-6.8303	-2.57497	Fe2OG dioxygenase domain-containing protein
Zm00001eb219040	3.79983	3.35923	Fe2OG dioxygenase domain-containing protein
Zm00001eb256000	-10.7521	-8.26798	Fe2OG dioxygenase domain-containing protein
Zm00001eb343200	-5.782	-3.22315	Fe2OG dioxygenase domain-containing protein
Zm00001eb260140	-3.34141	-5.89139	Ferredoxin
Zm00001eb260150	-2.6371	-3.87158	Ferredoxin
Zm00001eb140530	-2.38415	-1.97028	Ferredoxin--NADP reductase, chloroplastic, FNR, EC 1.18.1.2
Zm00001eb379240	-2.91811	-3.31688	Ferredoxin--NADP reductase, chloroplastic, FNR, EC 1.18.1.2
Zm00001eb177310	-5.05809	-3.36692	Ferredoxin-related
Zm00001eb259670	-2.1562	-3.94719	Ferredoxin-related
Zm00001eb248360	-2.29308	-2.65751	Ferredoxin-thioredoxin reductase, variable chain
Zm00001eb081810	-4.59825	-2.86618	Ferric reduction oxidase 7 chloroplastic
Zm00001eb400670	-5.29735	-3.38527	FH2 domain-containing protein
Zm00001eb306650	-4.19194	-1.77812	Fiber protein Fb34
Zm00001eb247110	4.9144	4.01469	Filament-like plant protein 7
Zm00001eb245630	3.75657	3.50999	Fimbrin-1
Zm00001eb076740	-3.26283	-2.61091	FIP1
Zm00001eb317490	-2.14552	-2.28501	FK506-binding protein 2-1
Zm00001eb264510	-7.37299	-4.16381	Flavin-containing monooxygenase, EC 1.-.-.-
Zm00001eb351260	4.46105	3.01202	Flavonoid 3'-monooxygenase
Zm00001eb100200	-2.87447	-5.10649	Flavonoid 3-monooxygenase
Zm00001eb154380	3.92071	2.96163	Floral homeotic protein APETALA 3
Zm00001eb087080	6.47442	4.8591	Flowering promoting factor-like 1
Zm00001eb002390	-7.75172	-4.67928	Flower-specific gamma-thionin
Zm00001eb142230	-5.77687	-2.09176	FLP1 (FPF1-like protein 1)
Zm00001eb308830	-2.67967	-2.65478	FLU (Protein FLUORESCENT IN BLUE LIGHT chloroplastic)
Zm00001eb042220	-3.16585	-1.67842	FLZ-type domain-containing protein
Zm00001eb245880	4.9134	4.34277	FLZ-type domain-containing protein
Zm00001eb119950	8.28328	3.96453	FON2 SPARE1
Zm00001eb079890	-4.14201	-2.96066	Fon2-like cle protein1
Zm00001eb007610	-5.69648	-2.19439	Formin-like protein
Zm00001eb029610	-2.72874	-2.02834	Formin-like protein
Zm00001eb041740	-5.07581	-2.75597	Formin-like protein
Zm00001eb254040	3.78939	2.81859	Formin-like protein
Zm00001eb127820	2.42084	3.39677	FPF1 (FPF1-like protein 1)
Zm00001eb111110	2.27225	3.63342	FPF1-like protein 1
Zm00001eb427790	3.31867	2.18998	FRIGIDA interacting protein 2 (Trihelix transcription factor)
Zm00001eb395350	-4.95786	-1.83108	Fringe-related protein
Zm00001eb011940	-2.72988	-3.18633	Fructose-bisphosphatase, EC 3.1.3.11 (D-fructose-1,6-bisphosphate 1-phosphohydrolase)
Zm00001eb200910	-3.90412	-3.95919	Fructose-bisphosphate aldolase, EC 4.1.2.13
Zm00001eb408010	-2.86178	-3.87321	Fructose-bisphosphate aldolase, EC 4.1.2.13
Zm00001eb331210	-3.89353	-5.6194	FSH1 domain-containing protein
Zm00001eb077070	5.44949	4.01468	Fucosyltransferase, EC 2.4.1.-
Zm00001eb255830	2.73774	2.02366	Fucosyltransferase, EC 2.4.1.-
Zm00001eb299010	11.3009	3.86092	Fucosyltransferase, EC 2.4.1.-
Zm00001eb423590	-5.21341	-9.20254	Fucosyltransferase, EC 2.4.1.-
Zm00001eb051310	-4.63089	-6.5629	G2-like transcription factor
Zm00001eb179690	-4.28708	-1.75375	G2-like transcription factor
Zm00001eb415640	-6.5692	-4.35616	G2-like transcription factor
Zm00001eb251670	-6.06763	-3.23271	G2-like transcription factor (Homeodomain-like superfamily protein)
Zm00001eb362240	2.18645	2.45588	G2-like transcription factor (Transcription factor LUX)
Zm00001eb147400	3.57117	3.09312	GABA transporter 1
Zm00001eb033870	4.1075	-2.25111	Galactinol--sucrose galactosyltransferase, EC 2.4.1.82
Zm00001eb303190	4.25221	3.57429	Galactinol--sucrose galactosyltransferase, EC 2.4.1.82
Zm00001eb340330	-5.50222	-2.03608	Galactose oxidase/kelch repeat superfamily protein
Zm00001eb145970	-1.99492	-1.77064	Galactose-binding protein
Zm00001eb251860	-4.73978	-4.36837	Gamma-tocopherol methyltransferase (Vitamin E synthesis4)
Zm00001eb080410	-6.20033	-3.72219	GASA-like protein (Gibberellin-regulated protein 1) (Gibberellin-regulated protein 14)
Zm00001eb023330	-13.1322	-4.048	GATA transcription factor 2
Zm00001eb003080	-5.85161	-4.07979	GATA zinc finger domain-containing protein 10
Zm00001eb217220	-2.72762	-4.65266	GATase domain-containing protein
Zm00001eb060230	-13.0779	-4.75035	GATA-type domain-containing protein
Zm00001eb008660	2.93874	1.90104	GDP-mannose transporter GONST3
Zm00001eb048710	-5.86219	-5.97285	GDSL esterase/lipase
Zm00001eb053160	-10.9088	-11.0144	GDSL esterase/lipase
Zm00001eb154280	-6.24687	-10.8033	GDSL esterase/lipase
Zm00001eb158290	2.02603	1.72433	GDSL esterase/lipase
Zm00001eb237650	-11.6437	-4.01522	GDSL esterase/lipase
Zm00001eb254100	3.33214	2.75872	GDSL esterase/lipase
Zm00001eb275510	-12.0373	-9.70078	GDSL esterase/lipase
Zm00001eb361000	-12.3638	-11.3605	GDSL esterase/lipase APG
Zm00001eb065120	-7.62672	-4.34522	GDSL esterase/lipase EXL3
Zm00001eb131150	-5.21022	-2.2309	GDSL esterase/lipase LIP-4
Zm00001eb353850	3.39548	2.11927	GDSL esterase/lipase LIP-4
Zm00001eb077880	-10.3427	-6.17348	GDSL esterase/lipase LTL1
Zm00001eb191480	-9.49719	-9.60275	GDSL esterase/lipase LTL1
Zm00001eb395980	-3.92237	-2.95418	GDSL-like Lipase/Acylhydrolase superfamily protein
Zm00001eb338890	-4.04119	-2.81328	GDT1 family protein
Zm00001eb429350	-2.65099	-1.9151	Genetic modifier
Zm00001eb254510	-3.61293	-3.50125	Geranylgeranyl diphosphate reductase, EC 1.3.1.83 (Geranylgeranyl reductase)
Zm00001eb088410	8.37382	6.22148	Germin-like protein
Zm00001eb095950	-5.50724	-5.61281	Germin-like protein
Zm00001eb171590	10.2829	5.4581	Germin-like protein
Zm00001eb197900	-3.21793	-3.26093	Germin-like protein
Zm00001eb301380	-9.25318	-3.21602	Germin-like protein
Zm00001eb332460	-7.07806	-3.98758	Germin-like protein
Zm00001eb413260	9.40705	5.36787	Germin-like protein
Zm00001eb419900	8.89199	4.73729	Germin-like protein
Zm00001eb069640	-7.87266	-7.97822	GH16 domain-containing protein
Zm00001eb169950	-4.34217	-4.3366	GH18 domain-containing protein
Zm00001eb301500	5.11705	3.61876	GH18 domain-containing protein
Zm00001eb175950	-3.49052	-2.83698	Gibberellin 20 oxidase 2
Zm00001eb282550	-6.50105	-3.15529	Gibberellin 2-oxidase (Gibberellin 2-oxidase1)
Zm00001eb370660	-6.23459	-8.60854	Gibberellin 2-oxidase10
Zm00001eb315100	-9.04373	-3.14041	Gibberellin receptor GID1L2
Zm00001eb195850	-9.2174	-4.38122	Glossy3
Zm00001eb260350	7.08552	5.22709	GLTP domain-containing protein
Zm00001eb065810	-8.48614	-5.71635	Glucan endo-1,3-beta-glucosidase
Zm00001eb152300	-6.66781	-2.42839	Glucan endo-1,3-beta-glucosidase 1 (PLASMODESMATA CALLOSE-BINDING PROTEIN 2)
Zm00001eb383570	-3.75573	-2.95944	Glucan endo-1,3-beta-glucosidase 1 (PLASMODESMATA CALLOSE-BINDING PROTEIN 5)
Zm00001eb214620	-4.8431	-3.59429	Glucan endo-1,3-beta-glucosidase 3	Fs11
Zm00001eb079780	-11.2229	-6.19989	Glucan endo-1,3-beta-glucosidase 4
Zm00001eb325370	-2.08273	-1.93595	Glucan endo-1,3-beta-glucosidase 4
Zm00001eb117130	-5.58938	-3.64928	Glucan endo-1,3-beta-glucosidase 5 (O-Glycosyl hydrolase family 17 protein)
Zm00001eb008930	-3.08542	-1.78501	Glucan endo-13-beta-glucosidase 3
Zm00001eb399910	-9.27829	-4.28018	Glucan endo-13-beta-glucosidase 3
Zm00001eb107530	-2.40969	-1.92752	Glucan endo-13-beta-glucosidase 4
Zm00001eb141540	15.4542	8.90248	Glucan endo-13-beta-glucosidase homolog1
Zm00001eb387770	-8.06002	-4.91389	Glucomannan 4-beta-mannosyltransferase 2
Zm00001eb056340	-4.50313	-5.3443	Glucose-1-phosphate adenylyltransferase, EC 2.7.7.27
Zm00001eb042990	-2.86024	-2.62252	Glucose-1-phosphate adenylyltransferase, EC 2.7.7.27 (ADP-glucose pyrophosphorylase)
Zm00001eb296990	-3.93849	-2.84605	Glucose-1-phosphate adenylyltransferase, EC 2.7.7.27 (ADP-glucose pyrophosphorylase)
Zm00001eb157870	-4.89509	-2.81421	Glucose-6-phosphate 1-epimerase, EC 5.1.3.15
Zm00001eb206840	6.44128	3.6384	Glucose-6-phosphate 1-epimerase, EC 5.1.3.15
Zm00001eb322950	-5.85037	-2.97023	Glucose-6-phosphate/phosphate translocator 2
Zm00001eb072720	6.84603	5.10316	Glutamate receptor	Fs12
Zm00001eb099820	4.50599	2.68457	Glutamate receptor
Zm00001eb230060	3.37716	2.48353	Glutamate receptor
Zm00001eb354890	3.90299	2.21669	Glutamate--cysteine ligase, EC 6.3.2.2
Zm00001eb253820	2.73969	1.74148	Glutamine synthetase, EC 6.3.1.2
Zm00001eb432580	-4.68524	-4.35478	Glutamine synthetase, EC 6.3.1.2
Zm00001eb431800	-2.61787	-1.83256	Glutamyl-tRNA reductase, EC 1.2.1.70
Zm00001eb194440	3.31599	3.16164	Glutaredoxin family protein
Zm00001eb315490	8.51879	4.70962	Glutathione transferase GST 23, EC 2.5.1.18 (Glutathione transferase GST 36)
Zm00001eb002790	-10.7876	-9.03607	Glutathione transferase, EC 2.5.1.18
Zm00001eb002800	-6.71134	-5.28934	Glutathione transferase, EC 2.5.1.18
Zm00001eb021590	11.7105	6.44187	Glutathione transferase, EC 2.5.1.18
Zm00001eb021640	10.6176	4.74146	Glutathione transferase, EC 2.5.1.18
Zm00001eb021650	4.34634	2.45483	Glutathione transferase, EC 2.5.1.18
Zm00001eb141010	3.30451	1.58231	Glutathione transferase, EC 2.5.1.18
Zm00001eb141080	5.51028	-2.66537	Glutathione transferase, EC 2.5.1.18
Zm00001eb277280	2.69443	2.88697	Glutathione transferase, EC 2.5.1.18
Zm00001eb321220	-7.62678	-5.88389	Glutathione transferase, EC 2.5.1.18
Zm00001eb354260	8.60338	5.43569	Glutathione transferase, EC 2.5.1.18
Zm00001eb402630	-9.0265	-7.27069	Glutathione transferase, EC 2.5.1.18
Zm00001eb002780	-8.63443	-6.88292	Glutathione transferase11
Zm00001eb179810	-2.67115	-2.71474	Glyceraldehyde-3-phosphate deHaseN1 (NADP-dependent glyceraldehyde-3-phosphate dehydrogenase)
Zm00001eb159140	-4.53602	-5.30331	Glycerol-3-phosphate acyltransferase 1	Fs13
Zm00001eb358940	-6.97879	-6.51658	Glycerol-3-phosphate acyltransferase 1
Zm00001eb048150	-9.18646	-4.72834	Glycerol-3-phosphate acyltransferase 5
Zm00001eb289580	6.63221	4.17194	Glycerol-3-phosphate acyltransferase 5
Zm00001eb351250	7.86471	6.46809	Glycerol-3-phosphate acyltransferase 5
Zm00001eb229800	5.83433	3.67355	Glycerol-3-phosphate acyltransferase 8
Zm00001eb141610	-4.02681	-2.5194	Glycerol-3-phosphate dehydrogenase [NAD(+)] GPDHC1 cytosolic
Zm00001eb139850	-3.37948	-4.09905	Glycerol-3-phosphate dehydrogenase [NAD(+)], EC 1.1.1.8
Zm00001eb085150	4.46895	2.16606	Glycerophosphodiester phosphodiesterase, EC 3.1.4.46	Fs14
Zm00001eb424720	-8.04057	-7.9441	Glycerophosphodiester phosphodiesterase, EC 3.1.4.46
Zm00001eb409090	-6.65236	-4.95738	Glycine cleavage system H protein
Zm00001eb245620	1.65016	2.20271	Glycine-rich cell wall structural protein
Zm00001eb265990	-9.63591	-8.77968	Glyco_hydro_38N domain-containing protein
Zm00001eb048340	-2.75145	-2.16763	Glyco_trans_2-like domain-containing protein
Zm00001eb152090	-5.78363	-4.36119	Glyco_trans_2-like domain-containing protein
Zm00001eb279750	-7.71584	-3.61444	Glyco_trans_2-like domain-containing protein
Zm00001eb313530	-3.00155	-2.9358	Glyco_trans_2-like domain-containing protein
Zm00001eb402330	-4.41731	-2.07308	Glyco_trans_2-like domain-containing protein
Zm00001eb110400	-3.76314	-1.96003	Glycoprotein membrane GPI-anchored
Zm00001eb001830	-7.54418	-3.45163	Glycoside hydrolase, family 28 (Pectin lyase-like superfamily protein)
Zm00001eb214870	-5.52704	-3.36763	Glycosyl hydrolase family protein
Zm00001eb229630	-3.95627	-2.21697	Glycosyltransferase
Zm00001eb341770	7.4944	6.32016	Glycosyltransferase
Zm00001eb197650	5.92754	3.96576	Glycosyltransferase 6
Zm00001eb110660	7.33238	5.96146	Glycosyltransferase family 61 protein
Zm00001eb125880	-2.44122	-1.84164	Glycosyltransferase family 61 protein
Zm00001eb125930	2.91295	2.43545	Glycosyltransferase family 61 protein
Zm00001eb125950	5.76461	3.10737	Glycosyltransferase family 61 protein
Zm00001eb270290	3.65992	2.74012	Glycosyltransferase family 61 protein
Zm00001eb382290	6.9698	5.32256	Glycosyltransferase family 61 protein
Zm00001eb271980	11.2591	6.04019	Glycosyltransferase family 92 protein, EC 2.4.1.-
Zm00001eb387850	-4.62251	-2.34659	Glycosyltransferase family 92 protein, EC 2.4.1.-
Zm00001eb042870	9.68457	5.31139	Glycosyltransferase, EC 2.4.1.-
Zm00001eb047200	4.07861	3.48331	Glycosyltransferase, EC 2.4.1.-
Zm00001eb098300	-2.13056	-7.11358	Glycosyltransferase, EC 2.4.1.-
Zm00001eb098940	4.6691	2.75361	Glycosyltransferase, EC 2.4.1.-
Zm00001eb105580	-9.07878	-4.71886	Glycosyltransferase, EC 2.4.1.-
Zm00001eb114130	5.91207	4.38806	Glycosyltransferase, EC 2.4.1.-
Zm00001eb122610	5.90625	1.77837	Glycosyltransferase, EC 2.4.1.-
Zm00001eb122630	8.13864	5.17379	Glycosyltransferase, EC 2.4.1.-
Zm00001eb138250	-8.7297	-4.54398	Glycosyltransferase, EC 2.4.1.-
Zm00001eb150470	4.84367	2.51743	Glycosyltransferase, EC 2.4.1.-
Zm00001eb154000	8.42086	4.27566	Glycosyltransferase, EC 2.4.1.-
Zm00001eb170440	-1.87871	-6.64425	Glycosyltransferase, EC 2.4.1.-
Zm00001eb194070	6.04006	3.75005	Glycosyltransferase, EC 2.4.1.-
Zm00001eb240590	-4.64519	-3.83264	Glycosyltransferase, EC 2.4.1.-
Zm00001eb283060	10.9517	7.31477	Glycosyltransferase, EC 2.4.1.-
Zm00001eb283830	10.1133	5.71476	Glycosyltransferase, EC 2.4.1.-
Zm00001eb291890	6.26159	4.23757	Glycosyltransferase, EC 2.4.1.-
Zm00001eb293450	6.90189	2.85991	Glycosyltransferase, EC 2.4.1.-
Zm00001eb322190	-5.08243	-2.80903	Glycosyltransferase, EC 2.4.1.-
Zm00001eb322210	6.50896	4.25765	Glycosyltransferase, EC 2.4.1.-
Zm00001eb371300	8.09792	5.27085	Glycosyltransferase, EC 2.4.1.-
Zm00001eb380880	6.27104	4.14862	Glycosyltransferase, EC 2.4.1.-
Zm00001eb386000	8.2457	3.19716	Glycosyltransferase, EC 2.4.1.-
Zm00001eb089600	4.61415	2.37043	Glycosyltransferases, EC 2.4.-.-
Zm00001eb332820	5.69129	3.81196	Glycosyltransferases, EC 2.4.-.-
Zm00001eb088840	9.36048	7.43484	Glyoxylate/hydroxypyruvate reductase HPR3
Zm00001eb042160	-3.33597	-3.40557	GMC_OxRdtase_N domain-containing protein
Zm00001eb080840	-3.3285	-4.60087	Gp_dh_C domain-containing protein
Zm00001eb395380	2.63271	2.26966	GRAB2 protein
Zm00001eb073130	2.66869	2.08334	GRAS transcription factor	Fs17
Zm00001eb106490	2.3858	2.43518	GRAS transcription factor
Zm00001eb107910	1.98885	2.2937	GRAS transcription factor
Zm00001eb164350	7.32827	4.25251	GRAS transcription factor
Zm00001eb164480	4.42248	-2.16435	GRAS transcription factor
Zm00001eb324600	3.46379	3.20442	GRAS transcription factor (Nodulation signaling pathway 2 protein)
Zm00001eb326020	-7.3757	-2.65352	GRAS transcription factor (Protein SHORT-ROOT)
Zm00001eb007950	2.81236	3.43854	Grassy tillers1
Zm00001eb174190	4.93375	2.00844	GroES-like zinc-binding alcohol dehydrogenase family protein
Zm00001eb193180	-3.51975	-4.09801	Growth-regulating factor	Fs18
Zm00001eb193290	-8.33926	-2.92727	Growth-regulating factor
Zm00001eb251820	-6.86003	-2.89176	Growth-regulating factor
Zm00001eb256500	-7.66223	-4.30218	Growth-regulating factor
Zm00001eb187000	-3.64089	-2.97703	GSDL-motif protein lipase
Zm00001eb022540	-5.146	-4.28977	GST C-terminal domain-containing protein
Zm00001eb397280	5.53893	3.10465	GST N-terminal domain-containing protein
Zm00001eb327320	4.34502	2.88175	GTP diphosphokinase, EC 2.7.6.5
Zm00001eb222510	4.52888	3.62489	H(+)/Pi cotransporter
Zm00001eb281840	-4.4104	-1.66785	H(+)-exporting diphosphatase, EC 7.1.3.1
Zm00001eb364890	-4.81063	-2.11291	H(+)-exporting diphosphatase, EC 7.1.3.1
Zm00001eb012270	1.60433	1.85154	Haloacid dehalogenase-like hydrolase (HAD) superfamily protein
Zm00001eb113090	-2.4598	-2.81256	Haloacid dehalogenase-like hydrolase domain-containing protein (Protein cbbY)
Zm00001eb379130	-2.8794	-3.04722	Haloacid dehalogenase-like hydrolase domain-containing protein Sgpp
Zm00001eb103180	-3.78783	-2.04061	HAP2-GCS1 domain-containing protein
Zm00001eb434140	3.94204	4.21733	Harpin inducing protein	FS19	disease resistance
Zm00001eb106290	-8.21425	-8.31982	Harpin-induced protein
Zm00001eb153970	3.83675	2.87351	Harpin-induced protein
Zm00001eb167240	-3.68975	-2.36127	HAT transposon superfamily isoform 2
Zm00001eb431660	-3.68839	-3.65294	HAT transposon superfamily protein
Zm00001eb223300	-4.16154	-2.59132	HB transcription factor (Homeobox-leucine zipper protein ATHB-13)	Fs20	Stress\
Zm00001eb098960	-4.26591	-2.89977	HB transcription factor (Homeobox-leucine zipper protein HAT5)
Zm00001eb032780	2.90134	1.77333	HB transcription factor (Homeobox-transcription factor 84)
Zm00001eb193330	-6.99668	-3.79886	HB transcription factor (Homeodomain leucine zipper family IV protein)
Zm00001eb335810	-4.47429	-3.5243	HB transcription factor (Putative homeobox DNA-binding domain superfamily protein)
Zm00001eb265710	-8.22713	-2.59125	HB transcription factor (Putative wuschel homeobox protein) (WUSCHEL-related homeobox 3)
Zm00001eb299420	6.98674	3.91163	HB transcription factor (Rough sheath1)
Zm00001eb031360	-3.54268	-2.00962	Hcy-binding domain-containing protein
Zm00001eb126510	-1.8344	-2.44314	HD domain-containing metal-dependent phosphohydrolase family protein
Zm00001eb053750	-1.66649	-1.57178	Heat shock 70 kDa protein 6 chloroplastic
Zm00001eb012470	4.02334	2.81355	Heat shock cognate 70 kDa protein 2
Zm00001eb301280	-3.41535	-2.15448	Heat shock factor protein HSF30 (Heat stress transcription factor A-6b)
Zm00001eb293250	8.84072	6.02934	Heat stress transcription factor A-4a
Zm00001eb353710	6.34224	4.19394	Heat stress transcription factor A-4a
Zm00001eb016620	4.26744	1.8676	Heavy metal transport/detoxification superfamily protein
Zm00001eb021790	1.89319	3.24731	Heavy metal transport/detoxification superfamily protein
Zm00001eb125730	-7.82436	-2.91339	Heavy metal transport/detoxification superfamily protein
Zm00001eb334940	-8.93992	-4.97697	Heavy metal transport/detoxification superfamily protein
Zm00001eb383670	-3.79381	-4.88993	Heavy metal transport/detoxification superfamily protein
Zm00001eb433150	6.16316	4.60699	Heavy metal transport/detoxification superfamily protein
Zm00001eb222610	1.68726	-4.47253	Heavy metal-associated isoprenylated plant protein 3
Zm00001eb066960	4.66549	3.8155	Heavy metal-associated isoprenylated plant protein 39
Zm00001eb357300	-2.934	-2.5762	Helicase C-terminal domain-containing protein
Zm00001eb229650	-3.74655	-2.97542	Helicase protein MOM1 (Protein kinase)
Zm00001eb056740	4.9746	3.25632	Helix-loop-helix DNA-binding domain containing protein
Zm00001eb056760	5.50563	4.80604	Helix-loop-helix DNA-binding domain containing protein
Zm00001eb258100	-3.11775	-3.91774	Heparanase-like protein 3
Zm00001eb388960	4.40945	2.30782	Heptahelical transmembrane protein 2
Zm00001eb090830	-11.0189	-5.96831	Herbicide safener binding protein (O-methyltransferase ZRP4)
Zm00001eb167720	7.50053	4.28029	Hevein-like preproprotein (Win2)
Zm00001eb000240	-5.25569	-3.32556	Hexose carrier protein HEX6 (Sugar transport protein 3)
Zm00001eb099920	7.45108	6.55004	Hexosyltransferase, EC 2.4.1.-
Zm00001eb111640	-5.69533	-3.70742	Hexosyltransferase, EC 2.4.1.-
Zm00001eb145910	-7.68371	-3.2955	Hexosyltransferase, EC 2.4.1.-
Zm00001eb192890	-2.85807	-3.34999	Hexosyltransferase, EC 2.4.1.-
Zm00001eb219750	-3.87298	-2.4689	Hexosyltransferase, EC 2.4.1.-
Zm00001eb243640	6.37639	3.47368	Hexosyltransferase, EC 2.4.1.-
Zm00001eb254050	3.49403	3.23625	Hexosyltransferase, EC 2.4.1.-
Zm00001eb288440	3.31509	3.22933	Hexosyltransferase, EC 2.4.1.-
Zm00001eb313700	4.97016	4.32488	Hexosyltransferase, EC 2.4.1.-
Zm00001eb330810	-6.18481	-3.25047	Hexosyltransferase, EC 2.4.1.-
Zm00001eb372390	-3.27679	-1.73318	Hexosyltransferase, EC 2.4.1.-
Zm00001eb405650	-3.85096	-2.04196	Hexosyltransferase, EC 2.4.1.-
Zm00001eb427230	-5.46573	-2.00397	Hexosyltransferase, EC 2.4.1.-
Zm00001eb084430	-7.18294	-2.44689	HGSNAT_cat domain-containing protein
Zm00001eb242410	-5.73915	-3.64791	HGSNAT_cat domain-containing protein
Zm00001eb421720	-7.10054	-4.30384	HGSNAT_cat domain-containing protein
Zm00001eb320870	-3.20035	-3.07699	High mobility group B protein 2
Zm00001eb299980	-4.98478	-4.58258	High-light-induced protein chloroplastic
Zm00001eb084530	-2.61745	-1.78924	HIRAN domain-containing protein
Zm00001eb190410	4.88383	2.62908	Histidine kinase, EC 2.7.13.3
Zm00001eb153570	-8.7524	-5.67518	Histidine-containing phosphotransfer protein 4
Zm00001eb210660	-2.07558	-2.39106	Histone H2A	Fs21
Zm00001eb188570	-3.01764	-3.45735	Histone H2B
Zm00001eb083310	-2.00663	-2.81492	Histone H3.2
Zm00001eb083380	-2.5642	-2.89286	Histone H3.2
Zm00001eb271240	-2.49416	-2.83056	Histone H3.2
Zm00001eb123370	-1.95882	-2.00206	Histone H4
Zm00001eb351700	-2.39172	-2.91386	Histone H4
Zm00001eb428040	-2.09092	-2.68969	Histone H4
Zm00001eb271490	-1.97942	-3.01777	Histone-lysine N-methyltransferase EZ1
Zm00001eb142610	2.40394	1.62309	Histone-lysine N-methyltransferase H3 lysine-9 specific SUVH4
Zm00001eb004180	4.62243	3.36396	HMA domain-containing protein
Zm00001eb047280	5.35101	3.89649	HMA domain-containing protein
Zm00001eb178780	-6.54135	-2.29046	HMA domain-containing protein
Zm00001eb211310	6.74745	6.06463	HMA domain-containing protein
Zm00001eb312190	-1.74166	-1.76778	HMG-Y-related protein A
Zm00001eb300960	-2.05026	-2.26029	HNH endonuclease
Zm00001eb009550	1.83052	1.51459	Homeobox domain-containing protein	Fs22	develop growth
Zm00001eb015500	4.27866	2.25147	Homeobox domain-containing protein
Zm00001eb021970	6.27512	5.13682	Homeobox domain-containing protein
Zm00001eb107800	4.95282	3.91944	Homeobox domain-containing protein
Zm00001eb295920	-5.23852	-7.2244	Homeobox domain-containing protein
Zm00001eb330990	-6.24417	-3.39435	Homeobox domain-containing protein
Zm00001eb355310	-7.49732	-7.60288	Homeobox domain-containing protein
Zm00001eb136060	-8.01504	-3.73539	Homeobox-leucine zipper protein ATHB-14
Zm00001eb402220	-3.75212	-2.03663	Homeobox-leucine zipper protein ATHB-23
Zm00001eb048440	-10.2615	-3.76291	Homeobox-leucine zipper protein HAT7
Zm00001eb278870	-5.81548	-4.62414	Homeobox-leucine zipper protein HDG11
Zm00001eb024680	-5.29672	-2.21534	Homeodomain leucine zipper family IV protein
Zm00001eb362860	-2.06871	-1.57757	HP domain-containing protein
Zm00001eb403040	-2.06108	-2.18749	HR-like lesion-inducing protein-related	Fs23	Defence responce
Zm00001eb314890	7.70364	5.79299	HSF transcription factor (Heat shock factor protein 4)
Zm00001eb100770	2.85468	2.75772	HSF transcription factor (Heat stress transcription factor B-3)
Zm00001eb026540	-8.64727	-4.9058	Hsp20/alpha crystallin family protein
Zm00001eb026690	-7.83904	-3.27967	Hsp20/alpha crystallin family protein
Zm00001eb172240	-8.59983	-2.82408	HTH myb-type domain-containing protein
Zm00001eb248590	-8.81863	-5.0738	HTH myb-type domain-containing protein
Zm00001eb428890	-8.77889	-2.65867	HTH myb-type domain-containing protein
Zm00001eb010740	-3.83552	-3.47453	HVA22-like protein	Fs24	Stress induce protein
Zm00001eb037890	-6.98485	-3.28573	HVA22-like protein
Zm00001eb100630	-7.44896	-7.55453	HVA22-like protein
Zm00001eb112930	-6.14054	-4.5632	HVA22-like protein
Zm00001eb154270	-6.59547	-2.8568	HVA22-like protein
Zm00001eb398540	-5.07402	-5.52453	HVA22-like protein
Zm00001eb438800	-7.04777	-4.28286	HVA22-like protein
Zm00001eb438790	-5.6766	-5.78337	HVA22-like protein
Zm00001eb057000	-2.62703	-2.40294	HXXXD-type acyl-transferase family protein
Zm00001eb122300	4.24379	4.15385	HXXXD-type acyl-transferase family protein
Zm00001eb268400	9.09933	5.22701	HXXXD-type acyl-transferase family protein
Zm00001eb270810	4.91521	2.81716	HXXXD-type acyl-transferase family protein
Zm00001eb282880	5.61884	4.57106	HXXXD-type acyl-transferase family protein
Zm00001eb376590	-6.52444	-5.4715	HXXXD-type acyl-transferase family protein
Zm00001eb376860	4.14369	2.98678	HXXXD-type acyl-transferase family protein
Zm00001eb430170	-4.48841	-1.79755	Hydrogen peroxide-induced 1 (Seed specific protein Bn15D1B)
Zm00001eb323330	-3.53535	-4.98457	Hydrolase, hydrolyzing O-glycosyl compounds
Zm00001eb366700	6.84099	4.81319	Hydroxycinnamoyltransferase10
Zm00001eb125080	-7.81809	-6.35423	Hydroxycinnamoyltransferase8
Zm00001eb233020	-1.58778	-1.92943	Hydroxymethylbilane synthase, EC 2.5.1.61
Zm00001eb001340	-4.87507	-3.40633	Hydroxymethylglutaryl-CoA synthase, HMG-CoA synthase, EC 2.3.3.10 (3-hydroxy-3-methylglutaryl coenzyme A synthase)
Zm00001eb403920	-3.28579	-1.81789	Hydroxymethylglutaryl-CoA synthase, HMG-CoA synthase, EC 2.3.3.10 (3-hydroxy-3-methylglutaryl coenzyme A synthase)
Zm00001eb066770	-5.08554	-6.5259	Hydroxyproline-rich glycoprotein family protein	Fs25	Cell wall
Zm00001eb108510	7.73846	6.261	Hydroxyproline-rich glycoprotein family protein
Zm00001eb192020	3.61392	2.02151	Hydroxyproline-rich glycoprotein family protein
Zm00001eb217780	-8.09629	-2.62847	Hydroxyproline-rich glycoprotein family protein
Zm00001eb241900	5.04546	4.0919	Hydroxyproline-rich glycoprotein family protein
Zm00001eb307660	7.88917	4.85544	Hydroxyproline-rich glycoprotein family protein
Zm00001eb326810	7.98859	6.7196	Hydroxyproline-rich glycoprotein family protein
Zm00001eb330880	5.74676	3.06239	Hydroxyproline-rich glycoprotein family protein
Zm00001eb421310	3.93245	1.73053	Hydroxyproline-rich glycoprotein family protein
Zm00001eb326780	6.99145	6.12154	Hydroxyproline-rich glycoprotein family protein (Vegetative cell wall protein gp1)
Zm00001eb098560	-4.96107	-3.58978	Hypersensitive induced response2 (Hypersensitive-induced response protein)
Zm00001eb304520	3.62136	2.77631	IAA-amino acid hydrolase ILR1
Zm00001eb155320	5.82808	5.0166	IAA-amino acid hydrolase ILR1-like 4
Zm00001eb226030	3.99595	2.73849	IAA-amino acid hydrolase ILR1-like 6
Zm00001eb012910	8.59344	2.69517	IN2-1 protein
Zm00001eb259460	-9.78438	-5.04118	Inactive leucine-rich repeat receptor-like serine/threonine-protein kinase		develop growth
Zm00001eb316050	-4.21123	-2.23108	INCENP_ARK-bind domain-containing protein
Zm00001eb082620	-5.65938	-5.01018	Increased DNA methylation 1
Zm00001eb096360	4.447	3.27866	Inhibitor_I29 domain-containing protein
Zm00001eb096430	6.3612	4.46943	Inhibitor_I29 domain-containing protein
Zm00001eb252670	-4.96417	-2.60629	Inhibitor_I29 domain-containing protein
Zm00001eb252030	-4.40709	-1.93895	Inorganic diphosphatase, EC 3.6.1.1
Zm00001eb027730	-4.67062	-4.23787	Inositol-3-phosphate synthase, EC 5.5.1.4 (Myo-inositol 1-phosphate synthase)	FS26	cell wall biogenesis
Zm00001eb401220	-4.59834	-3.58431	Inositol-3-phosphate synthase, EC 5.5.1.4 (Myo-inositol 1-phosphate synthase)
Zm00001eb152670	-6.26262	-2.25237	Interactor of constitutive active ROPs 1
Zm00001eb148880	-3.02558	-2.1588	Interactor of constitutive active ROPs 3
Zm00001eb122060	3.35306	3.05838	IPPc domain-containing protein
Zm00001eb307100	-3.58601	-4.66955	IPPc domain-containing protein
Zm00001eb369120	-7.18399	-7.28956	IPPc domain-containing protein
Zm00001eb399140	5.0439	3.09243	IPPc domain-containing protein
Zm00001eb050910	-4.273	-1.55675	IQ calmodulin-binding motif family protein (Orphans transcription factor)
Zm00001eb173930	-9.2567	-5.8991	IQ-domain 18
Zm00001eb283520	-10.0424	-5.2723	IQ-domain 25
Zm00001eb337540	2.7374	3.98462	IQ-domain 25
Zm00001eb353550	2.22391	2.29457	IQ-domain 25
Zm00001eb388430	-6.47545	-2.93231	IQ-domain 33
Zm00001eb010660	-5.44571	-1.98247	IRK-interacting protein
Zm00001eb433910	-8.54703	-8.65541	Isoamyl acetate-hydrolyzing esterase
Zm00001eb315710	-1.74217	-1.59062	Isoamylase-type starch debranching enzyme3
Zm00001eb158070	2.95031	1.98025	Isocitrate dehydrogenase [NADP], EC 1.1.1.42		Cerb cycle
Zm00001eb137430	-6.18917	-5.28006	Jasmonate-induced protein		Defence responce
Zm00001eb137410	-6.50048	-3.83406	Jasmonate-induced protein (OSJNBa0024J22.14-like protein)
Zm00001eb368350	7.96638	7.79047	Jasmonate-regulated gene 21
Zm00001eb397820	8.01451	5.64412	Kaurenoic acid oxidase2
Zm00001eb135060	-4.16785	-4.2817	Kinesin motor domain-containing protein	Fs27	Coordinate Cellular Functions
Zm00001eb328750	-1.89897	-2.48015	Kinesin motor domain-containing protein
Zm00001eb371130	-6.59815	-3.97164	Kinesin motor domain-containing protein
Zm00001eb379030	-5.2851	-4.05211	Kinesin motor domain-containing protein
Zm00001eb031820	-4.69772	-5.55598	Kinesin-like protein		develop growth
Zm00001eb059040	-2.91797	-3.70876	Kinesin-like protein
Zm00001eb159400	-3.23697	-1.90381	Kinesin-like protein
Zm00001eb161550	-6.13442	-4.23976	Kinesin-like protein
Zm00001eb176030	-3.6816	-2.9923	Kinesin-like protein
Zm00001eb220360	-2.70434	-1.77461	Kinesin-like protein
Zm00001eb270080	-3.15901	-2.24148	Kinesin-like protein
Zm00001eb298280	-3.29555	-3.65204	Kinesin-like protein
Zm00001eb307070	-5.03495	-2.5796	Kinesin-like protein
Zm00001eb341150	-1.93624	-1.92895	Kinesin-like protein
Zm00001eb358690	-5.84422	-4.16462	Kinesin-like protein
Zm00001eb265660	-4.93947	-2.72945	Kinesin-like protein KIN-5D
Zm00001eb043680	-7.60981	-5.62638	Kinesin-like protein KIN-7D mitochondrial
Zm00001eb013810	6.98154	5.25478	Laccase, EC 1.10.3.2	FS28	Cell wall structre
Zm00001eb147850	5.98089	4.73285	Laccase, EC 1.10.3.2
Zm00001eb166100	-4.73916	-3.57162	Laccase, EC 1.10.3.2
Zm00001eb147860	10.0488	7.85023	Laccase, EC 1.10.3.2 (Benzenediol:oxygen oxidoreductase) (Diphenol oxidase) (Urishiol oxidase)
Zm00001eb148270	-11.9819	-5.21227	Laccase, EC 1.10.3.2 (Benzenediol:oxygen oxidoreductase) (Diphenol oxidase) (Urishiol oxidase)
Zm00001eb149240	10.1802	6.84405	Laccase, EC 1.10.3.2 (Benzenediol:oxygen oxidoreductase) (Diphenol oxidase) (Urishiol oxidase)
Zm00001eb165090	4.9474	3.1433	Laccase, EC 1.10.3.2 (Benzenediol:oxygen oxidoreductase) (Diphenol oxidase) (Urishiol oxidase)
Zm00001eb194370	11.7688	3.36007	Laccase, EC 1.10.3.2 (Benzenediol:oxygen oxidoreductase) (Diphenol oxidase) (Urishiol oxidase)
Zm00001eb368580	10.208	5.40496	Laccase, EC 1.10.3.2 (Benzenediol:oxygen oxidoreductase) (Diphenol oxidase) (Urishiol oxidase)
Zm00001eb154450	9.61719	6.47583	Lachrymatory-factor synthase
Zm00001eb237220	-2.52858	-3.15766	Lactoylglutathione lyase, EC 4.4.1.5
Zm00001eb237230	-2.9479	-2.94947	Lactoylglutathione lyase, EC 4.4.1.5
Zm00001eb298140	-7.14083	-7.24639	La-related protein 6C
Zm00001eb419790	-4.339	-3.89504	L-ascorbate peroxidase, EC 1.11.1.11
Zm00001eb022900	-7.30219	-5.55087	Late embryogenesis abundant (LEA) hydroxyproline-rich glycoprotein family
Zm00001eb143970	-4.04884	-3.80672	Late embryogenesis abundant (LEA) hydroxyproline-rich glycoprotein family
Zm00001eb249980	-9.57797	-5.63644	Late embryogenesis abundant (LEA) hydroxyproline-rich glycoprotein family
Zm00001eb323160	-3.82242	-3.41314	Late embryogenesis abundant (LEA) hydroxyproline-rich glycoprotein family
Zm00001eb245530	-5.87089	-3.10633	Late embryogenesis abundant protein 3 (Late embryogenesis abundant protein D-34)
Zm00001eb155430	-6.83679	-4.38562	Late embryogenesis abundant protein, group 3
Zm00001eb294480	-4.94342	-2.21672	Late embryogenesis abundant protein, group 3
Zm00001eb076240	-4.20885	-2.30688	LEA_2 domain-containing protein
Zm00001eb076260	-5.68823	-3.3543	LEA_2 domain-containing protein
Zm00001eb150110	5.24092	6.54215	LEA_2 domain-containing protein
Zm00001eb304500	4.46275	2.94416	LEA_2 domain-containing protein
Zm00001eb353610	8.83793	5.89015	LEA_2 domain-containing protein
Zm00001eb025570	8.68703	4.68846	Lecithin-cholesterol acyltransferase-like 1
Zm00001eb096490	4.47954	2.52528	Lecithin-cholesterol acyltransferase-like 1
Zm00001eb047250	9.03184	5.53467	Lectin_legB domain-containing protein
Zm00001eb089470	4.55975	2.39942	Lectin_legB domain-containing protein
Zm00001eb132730	-8.59379	-8.69935	Legumin-like protein
Zm00001eb355570	-5.56252	-4.70629	Legumin-like protein
Zm00001eb134290	4.05465	3.01194	Leucine-rich receptor-like protein kinase family protein
Zm00001eb145890	4.43669	3.25974	Leucine-rich receptor-like protein kinase family protein
Zm00001eb165940	-6.39416	-5.48868	Leucine-rich repeat (LRR) family protein
Zm00001eb283470	-10.9246	-5.401	Leucine-rich repeat (LRR) family protein
Zm00001eb008460	-2.68518	-1.63275	Leucine-rich repeat (LRR) family protein (Leucine-rich repeat resistance protein)
Zm00001eb001800	5.57631	3.44293	Leucine-rich repeat extensin-like protein 6
Zm00001eb213010	6.94917	3.73985	Leucine-rich repeat extensin-like protein 6 (Systemin receptor SR160)
Zm00001eb149670	3.13865	2.40083	Leucine-rich repeat protein kinase family protein
Zm00001eb149790	5.02537	3.03169	Leucine-rich repeat protein kinase family protein
Zm00001eb075270	3.17433	1.84368	Leucine-rich repeat receptor protein kinase EXS
Zm00001eb026550	-7.80949	-6.60275	Leucine-rich repeat receptor-like protein kinase PEPR1	FS29	innate immunity in response to pathogen attacks
Zm00001eb092850	-7.6737	-2.39094	Leucine-rich repeat receptor-like protein kinase PXC1
Zm00001eb003660	-14.3971	-7.64451	Leucine-rich repeat receptor-like protein kinase PXL1
Zm00001eb229700	-12.916	-9.84405	Leucine-rich repeat receptor-like protein kinase PXL1
Zm00001eb380860	5.36273	4.32465	Leucine-rich repeat receptor-like serine/threonine/tyrosine-protein kinase SOBIR1
Zm00001eb059050	-5.72894	-1.85243	Leucine-rich repeat receptor-like serine/threonine-protein kinase BAM3
Zm00001eb213770	-2.23825	-2.02698	Leucine-rich repeat receptor-like serine/threonine-protein kinase BAM3
Zm00001eb264630	-9.82068	-6.73137	LIM domain-containing protein WLIM1 (LIM transcription factor) (Pollen-specific protein SF3)		develop growth
Zm00001eb137920	7.20986	5.06417	LIM transcription factor (Pollen-specific protein SF3)
Zm00001eb277490	2.64782	1.92079	Linoleic acid1
Zm00001eb137110	7.09712	3.28612	Lipase_3 domain-containing protein
Zm00001eb144480	-4.14487	-1.68826	Lipase_3 domain-containing protein
Zm00001eb376530	5.36808	3.20913	Lipase-like
Zm00001eb090980	5.22885	4.8043	Lipase-like PAD4	Fs30	Defence responce
Zm00001eb326340	-3.64293	-2.16367	Lipase-like protein
Zm00001eb147950	-3.26378	-3.51088	Lipid binding protein		Defence responce
Zm00001eb327930	-6.32979	-5.61987	Lipid binding protein
Zm00001eb053780	10.3503	6.2707	Lipid transfer protein
Zm00001eb198660	4.71911	2.66281	Lipopolysaccharide-modifying protein
Zm00001eb054040	3.84026	3.50304	Lipoxygenase	Fs30
Zm00001eb035010	11.0273	5.87424	Lipoxygenase, EC 1.13.11.-
Zm00001eb054050	5.61448	2.92769	Lipoxygenase, EC 1.13.11.-
Zm00001eb423430	5.30801	3.44227	Lipoxygenase, EC 1.13.11.-
Zm00001eb336880	-7.36642	-6.47379	LisH domain-containing protein
Zm00001eb219100	-4.51022	-2.77701	LOB domain-containing protein 28 (LOB transcription factor)
Zm00001eb125420	2.38879	3.26983	LOB domain-containing protein 42	Fs31	develop growth
Zm00001eb172290	-10.988	-9.09472	LOL1
Zm00001eb014570	-2.09047	-2.19706	Lon N-terminal domain-containing protein
Zm00001eb169160	-1.65312	-1.5955	Lon N-terminal domain-containing protein
Zm00001eb045990	-5.67328	-2.98692	Long-chain-alcohol oxidase, EC 1.1.3.20
Zm00001eb201940	-10.0237	-8.0527	Long-chain-fatty-acid--CoA ligase, EC 6.2.1.3
Zm00001eb025160	-1.67682	-1.75521	LrgB-like family protein
Zm00001eb347090	3.01473	2.9698	LRP1 (Protein SHI RELATED SEQUENCE 6)
Zm00001eb124060	3.57667	2.47452	LRR receptor-like serine/threonine-protein kinase EFR
Zm00001eb170460	5.60198	2.88057	LRR receptor-like serine/threonine-protein kinase EFR
Zm00001eb219540	6.37095	3.08806	LRR receptor-like serine/threonine-protein kinase EFR
Zm00001eb256740	-9.4648	-6.20813	LRR receptor-like serine/threonine-protein kinase ERECTA
Zm00001eb283380	-5.4999	-3.13609	LRR receptor-like serine/threonine-protein kinase GSO1
Zm00001eb114120	4.13494	2.38303	LRR receptor-like serine/threonine-protein kinase GSO2
Zm00001eb060610	6.93312	4.12108	LRRNT_2 domain-containing protein
Zm00001eb184670	5.39473	3.66796	LRRNT_2 domain-containing protein
Zm00001eb291220	-10.5368	-6.33179	LRRNT_2 domain-containing protein
Zm00001eb399890	-5.40605	-2.58925	LRRNT_2 domain-containing protein
Zm00001eb399900	-6.44531	-4.11586	LRRNT_2 domain-containing protein
Zm00001eb065730	4.23947	3.07521	L-type lectin-domain containing receptor kinase IX.1
Zm00001eb047260	6.68334	4.42433	L-type lectin-domain containing receptor kinase V.9
Zm00001eb047270	4.93813	3.26801	L-type lectin-domain containing receptor kinase V.9
Zm00001eb304670	2.98359	3.25082	L-type lectin-domain containing receptor kinase V.9
Zm00001eb357090	-2.8445	-2.45766	Lycopene epsilon-cyclase
Zm00001eb001280	-8.68326	-3.47097	LysM domain containing protein	Fs32	Defence responce
Zm00001eb153700	-5.93223	-1.72707	LysM domain receptor-like kinase 3
Zm00001eb256190	-3.4711	-3.01893	LysM domain-containing GPI-anchored protein 1	Fs33	Defence responce
Zm00001eb314660	-7.52907	-3.32823	LysM domain-containing GPI-anchored protein 1
Zm00001eb130340	-4.64048	-1.99707	Lysophospholipid acyltransferase LPEAT1
Zm00001eb241040	3.35744	1.91225	MACPF domain-containing protein	FS34	innate immunity in response to pathogen attacks
Zm00001eb253880	4.40546	4.42028	MACPF domain-containing protein
Zm00001eb295470	6.31168	4.80365	MACPF domain-containing protein
Zm00001eb371490	6.21992	3.40897	MACPF domain-containing protein
Zm00001eb349060	-4.71109	-2.47272	MADS transcription factor (MADS29)
Zm00001eb349070	-7.14017	-1.79174	MADS18 (Putative MADS-domain transcription factor)
Zm00001eb036630	2.62763	2.62649	MADS-box domain-containing protein	FS35	develop growth
Zm00001eb299490	-6.16861	-2.83147	MADS-box domain-containing protein
Zm00001eb433610	-4.21672	-4.89788	Magnesium chelatase, EC 6.6.1.1	FS36	Phtosynthesis
Zm00001eb269720	-4.19149	-2.74226	Magnesium protoporphyrin IX methyltransferase chloroplastic
Zm00001eb332650	-5.52022	-3.1957	Magnesium-protoporphyrin IX monomethyl ester (oxidative) cyclase, EC 1.14.13.81
Zm00001eb022580	-7.08134	-2.27625	Major facilitator superfamily protein
Zm00001eb061150	5.83254	4.23245	Major facilitator superfamily protein	FS37	Transportes
Zm00001eb290480	-7.64849	-2.87251	Major facilitator superfamily protein
Zm00001eb421140	-3.17418	-1.6206	Major facilitator superfamily protein
Zm00001eb050850	3.23306	2.37753	Major facilitator superfamily protein (Organic cation/carnitine transporter 7) (Synaptic vesicle 2-related protein)
Zm00001eb308400	3.12508	3.43268	Major pollen allergen Car b 1 isoforms 1A and 1B
Zm00001eb038930	-2.25657	-2.09244	Malate dehydrogenase (NADP(+)), EC 1.1.1.82		Photosynthesis
Zm00001eb045790	-1.81056	-1.79608	Malate dehydrogenase, cytoplasmic, EC 1.1.1.37
Zm00001eb158270	-1.75457	-2.06935	Malate dehydrogenase, EC 1.1.1.37
Zm00001eb344340	-1.96425	-1.92731	Malate dehydrogenase, EC 1.1.1.37
Zm00001eb079170	6.83185	6.28997	Malate synthase, EC 2.3.3.9
Zm00001eb136680	7.89784	3.40704	Malectin_like domain-containing protein	Fs38	Cell wall
Zm00001eb322150	-6.42139	-4.90854	Malectin_like domain-containing protein
Zm00001eb121470	5.69468	2.5619	Malic enzyme
Zm00001eb071770	-5.30592	-2.20098	Maltose excess protein 1-like
Zm00001eb153010	-9.21653	-6.48393	Mannan endo-1,4-beta-mannosidase, EC 3.2.1.78
Zm00001eb157610	-9.72223	-5.28776	Mannan endo-1,4-beta-mannosidase, EC 3.2.1.78
Zm00001eb167360	-1.98756	-3.24571	Mannose-6-phosphate isomerase, EC 5.3.1.8
Zm00001eb360940	5.02631	3.68686	MAP kinase kinase kinase18	Fs39
Zm00001eb386040	6.60694	-3.66043	MBF1 transcription factor (Multiprotein-bridging factor 1c)
Zm00001eb086830	-4.22544	-2.46398	MBOAT_2 domain-containing protein
Zm00001eb004320	-5.12727	-1.92959	MCAfunc domain-containing protein
Zm00001eb373650	4.10966	2.38654	Mechanosensitive ion channel protein
Zm00001eb239390	-12.1416	-9.37575	Meiosis 5
Zm00001eb163340	-3.07464	-1.8414	Meiosis-specific recombinase (Meiotic recombination protein DMC1)
Zm00001eb172550	-1.69403	-1.65787	Meiotic recombination protein SPO11
Zm00001eb013800	-6.54181	-6.64738	Meristematic receptor-like kinase
Zm00001eb042200	2.72034	3.15142	Metal ion binding protein
Zm00001eb154600	-8.66629	-2.48977	Metal ion binding protein
Zm00001eb156800	2.74947	1.98573	Metal ion binding protein
Zm00001eb357630	-2.69203	-2.55455	Metal ion binding protein
Zm00001eb361600	-10.2567	-6.17932	Metal ion binding protein
Zm00001eb125400	5.09191	3.21443	Metal tolerance protein 10
Zm00001eb231210	-2.40779	-3.33163	Metal transporter Nramp6
Zm00001eb371880	7.54706	4.78059	Metalloendoproteinase 5-MMP
Zm00001eb169080	4.989	2.16776	Metallophos domain-containing protein
Zm00001eb071510	12.6563	8.43413	Methionyl-tRNA synthetase
Zm00001eb369710	8.80501	4.09377	Methylesterase 3
Zm00001eb361500	5.13873	2.76286	Methyltransf_11 domain-containing protein
Zm00001eb045860	-3.08033	-2.18487	Methyltransferase, EC 2.1.1.-	FS40
Zm00001eb187150	-4.8071	-2.40107	Methyltransferase, EC 2.1.1.-
Zm00001eb194110	-4.97716	-2.94339	Methyltransferase, EC 2.1.1.-
Zm00001eb212480	3.10976	4.35622	Methyltransferase, EC 2.1.1.-
Zm00001eb223570	-4.58178	-2.16253	Methyltransferase, EC 2.1.1.-
Zm00001eb312630	-5.5383	-2.41174	Methyltransferase, EC 2.1.1.-
Zm00001eb367830	-2.30693	-2.03304	Methyltransferase, EC 2.1.1.-
Zm00001eb066030	6.63521	4.14513	MFS domain-containing protein
Zm00001eb166250	-8.62916	-3.44762	MFS domain-containing protein
Zm00001eb288710	2.1411	1.70797	MFS domain-containing protein
Zm00001eb298310	8.26377	3.74158	MFS domain-containing protein
Zm00001eb325640	3.60242	2.75093	MFS domain-containing protein
Zm00001eb325680	5.38923	3.17181	MFS domain-containing protein
Zm00001eb344020	4.06547	2.38165	MFS domain-containing protein
Zm00001eb377440	6.5999	4.34657	MFS domain-containing protein
Zm00001eb391140	3.95918	4.05123	MFS domain-containing protein
Zm00001eb426370	-2.03679	-1.90433	MFS domain-containing protein
Zm00001eb127460	-11.9449	-12.4402	MFS18 protein
Zm00001eb212250	-3.33792	-3.25091	Mg-protoporphyrin IX chelatase, EC 6.6.1.1	Fs41	Phtosynthesis
Zm00001eb407780	-3.81806	-3.25449	Mg-protoporphyrin IX chelatase, EC 6.6.1.1
Zm00001eb253850	-4.71637	-1.59884	Microtubule-associated protein 70-1		Cell wall
Zm00001eb254080	-7.06074	-4.58352	Microtubule-associated protein TORTIFOLIA1
Zm00001eb400750	-1.83346	-2.00312	Mitochondrial outer membrane protein porin 2
Zm00001eb322790	3.69615	2.73287	Mitochondrial protein (Protein HYPER-SENSITIVITY-RELATED 4)
Zm00001eb061490	3.68208	2.07149	Mitochondrial pyruvate carrier
Zm00001eb272990	-5.84313	-5.94869	Mitochondrial transcription termination factor family protein
Zm00001eb209160	3.4456	2.25646	Mitogen-activated protein kinase, EC 2.7.11.24
Zm00001eb297110	-3.0818	-1.64166	Mitogen-activated protein kinase, EC 2.7.11.24
Zm00001eb397190	3.90707	3.02816	Mitogen-activated protein kinase, EC 2.7.11.24
Zm00001eb065900	-3.23914	-2.20217	MLO-like protein	FS42	Defence responce
Zm00001eb145330	-8.96094	-1.81191	MLO-like protein
Zm00001eb201210	-7.80378	-4.54701	MLO-like protein
Zm00001eb388440	-4.31345	-3.27723	MLO-like protein
Zm00001eb048790	-8.01835	-4.63575	Molybdate transporter 1
Zm00001eb379440	-2.40489	-2.52596	Monocopper oxidase-like protein SKU5
Zm00001eb203130	-4.78393	-2.72986	Morc6_S5 domain-containing protein
Zm00001eb104710	-3.75577	-1.74013	MOSC domain-containing protein
Zm00001eb249150	-3.06025	-1.71078	MSP domain-containing protein
Zm00001eb256950	-2.77757	-1.99917	MTD1
Zm00001eb396340	6.24462	4.41228	Multidrug resistance protein ABC transporter family protein
Zm00001eb374580	-4.05134	-2.52832	Multidrug resistance-associated protein 11
Zm00001eb101840	3.90033	3.48947	Multiple stress-responsive zinc-finger protein ISAP1
Zm00001eb041540	-6.78256	-3.17934	Myb domain protein 106
Zm00001eb395580	5.97143	5.59784	Myb domain protein 112
Zm00001eb427380	-7.08846	-7.19402	Myb domain protein 17
Zm00001eb072200	7.08889	4.22033	Myb domain protein 58
Zm00001eb162680	-11.4295	-5.72099	MYB transcription factor
Zm00001eb342580	-5.41318	-4.528	MYB transcription factor
Zm00001eb417620	-6.53649	-3.83196	MYB transcription factor
Zm00001eb045780	3.0678	2.79783	MYB transcription factor (Myb domain protein 15)
Zm00001eb426670	2.75796	2.71894	MYB transcription factor (Myb domain protein 15)
Zm00001eb248560	4.10614	3.972	MYB transcription factor (Myb domain protein 19)
Zm00001eb387370	3.60699	3.90918	MYB transcription factor (MYB transcription factor TaMYB1)
Zm00001eb165000	6.51292	3.32457	MYB transcription factor (Putative MYB DNA-binding domain superfamily protein)
Zm00001eb201150	-2.68272	-2.27436	MYB transcription factor (Putative MYB DNA-binding domain superfamily protein)
Zm00001eb247570	10.9402	6.52642	MYB transcription factor (R2R3MYB-domain protein)
Zm00001eb396390	-9.78155	-2.64187	MYB transcription factor (Transcription factor MYB12)
Zm00001eb014430	-7.31173	-3.33753	MYB transcription factor (Transcription factor MYB12) (p1-WR 1) (p1-WR 10) (p1-WR 11) (p1-WR 2) (p1-WR 3) (p1-WR 4) (p1-WR 6) (p1-WR 9)
Zm00001eb275490	2.8508	5.62037	MYB transcription factor TaMYB1 (Transcription factor MYB44)
Zm00001eb185160	6.44379	3.80622	Myb transcription factor39
Zm00001eb429940	13.8182	5.3618	MYB transcription factor9 (Transcription factor MYB2) (ZmMYB2 transcription factor)
Zm00001eb104640	3.31306	2.28307	Myb_DNA-bind_4 domain-containing protein
Zm00001eb340550	4.77634	4.72745	Myb_DNA-bind_4 domain-containing protein
Zm00001eb155190	-6.24265	-3.90879	MYB9
Zm00001eb118010	2.31403	2.26872	Myb-like DNA-binding domain, SHAQKYF class family protein
Zm00001eb014260	-11.0723	-4.32883	Myb-like transcription factor (Pericarp color2) (p1/P2) (p2 protein)
Zm00001eb161460	-7.9634	-2.70958	MYB-related transcription factor
Zm00001eb222520	-5.90991	-1.91156	MYB-related transcription factor
Zm00001eb344000	-7.43873	-6.5825	MYB-related transcription factor (Putative homeodomain-like transcription factor superfamily protein) (SANT/MYB protein)
Zm00001eb159610	3.44894	5.28774	MYB-related transcription factor (Transcription factor CPC)
Zm00001eb217000	-2.66911	-3.1246	Myelin-associated oligodendrocyte basic protein isoform 1
Zm00001eb169560	10.2542	4.11343	MYND finger family protein
Zm00001eb085630	-6.49566	-1.92078	Myosin heavy chain-related	Fs43	develop growth
Zm00001eb298080	-6.7039	-3.64533	Myosin heavy chain-related
Zm00001eb420940	-5.92542	-3.03861	Myosin heavy chain-related
Zm00001eb044090	-7.61979	-3.25918	Myosin heavy chain-related protein
Zm00001eb244690	8.07251	4.29045	Myosin heavy chain-related protein
Zm00001eb391920	-6.54641	-3.34115	Myosin heavy chain-related protein
Zm00001eb381570	5.54394	4.08827	Na_H_Exchanger domain-containing protein
Zm00001eb047830	-4.00379	-2.65377	NAB domain-containing protein
Zm00001eb135720	-4.6856	-4.03799	NAB domain-containing protein
Zm00001eb351580	-3.69986	-2.24822	NAB domain-containing protein
Zm00001eb228520	3.9336	2.41926	NAC domain containing protein 36
Zm00001eb272040	4.7878	2.65981	NAC domain containing protein 36
Zm00001eb015630	6.95516	6.19735	NAC domain containing protein 47 (NAC transcription factor)
Zm00001eb320820	-3.48296	-3.81233	NAC domain containing protein 57
Zm00001eb051290	6.06295	4.33815	NAC domain containing protein 58 (NAC transcription factor)
Zm00001eb185110	3.583	3.90591	NAC domain containing protein 74
Zm00001eb426640	5.64934	3.32667	NAC domain containing protein 74
Zm00001eb175500	4.62943	2.43621	NAC domain containing protein 84 (NAC domain-containing protein 68)
Zm00001eb032650	5.96545	6.4513	NAC domain-containing protein
Zm00001eb070490	9.62557	5.93532	NAC domain-containing protein
Zm00001eb082430	6.82421	5.80686	NAC domain-containing protein
Zm00001eb145580	4.68927	2.92378	NAC domain-containing protein
Zm00001eb183190	3.01304	2.60179	NAC domain-containing protein
Zm00001eb197170	4.84052	6.50241	NAC domain-containing protein
Zm00001eb245030	4.69903	3.54311	NAC domain-containing protein
Zm00001eb248680	-5.32237	-3.26896	NAC domain-containing protein
Zm00001eb440720	4.11756	3.74069	NAC domain-containing protein
Zm00001eb440730	3.36452	2.84892	NAC domain-containing protein
Zm00001eb243730	-2.88515	-1.6119	NAC domain-containing protein 104 (NAC domain-containing protein 78) (NAC transcription factor)
Zm00001eb102540	3.95692	1.80807	NAC domain-containing protein 18
Zm00001eb212120	3.06778	3.85246	NAC domain-containing protein 2
Zm00001eb095110	3.95524	2.03012	NAC domain-containing protein 2 (NAC family protein) (NAC transcription factor)
Zm00001eb369060	4.58995	3.47241	NAC domain-containing protein 2 (NAC transcription factor)
Zm00001eb075510	-5.49982	-2.90601	NAC domain-containing protein 26 (NAC transcription factor) (Secondary wall NAC transcription factor 6)
Zm00001eb062170	4.49997	4.15063	NAC domain-containing protein 67 (NAC transcription factor) (NAC1) (NAC1 transcription factor) (SNAC1)
Zm00001eb330910	7.52335	4.43474	NAC transcription factor
Zm00001eb405590	4.79262	4.03221	NAC transcription factor 29
Zm00001eb161090	4.0974	2.85164	N-acetyltransferase domain-containing protein
Zm00001eb002660	2.44523	3.40418	NAC-transcription factor 53
Zm00001eb042670	-3.4935	-2.38673	NAD(P)-bd_dom domain-containing protein
Zm00001eb039850	-2.76685	-2.69856	NAD(P)-binding Rossmann-fold superfamily protein
Zm00001eb078570	1.84021	1.99429	NAD(P)-binding Rossmann-fold superfamily protein
Zm00001eb124270	-7.48194	-3.31998	NAD(P)-binding Rossmann-fold superfamily protein
Zm00001eb204900	-3.15748	-2.01763	NAD(P)-binding Rossmann-fold superfamily protein
Zm00001eb387930	-2.03942	-2.43078	NAD(P)-binding Rossmann-fold superfamily protein
Zm00001eb355850	-1.81577	-2.04358	NAD(P)-binding Rossmann-fold superfamily protein (NAD-dependent epimerase/dehydratase)
Zm00001eb038220	-5.07705	-1.80567	NAD(P)-binding Rossmann-fold superfamily protein (Short-chain dehydrogenase/reductase SDR)
Zm00001eb362760	4.93107	2.22078	NAD(P)H dehydrogenase (quinone), EC 1.6.5.2
Zm00001eb394340	6.29048	5.33816	NAD(P)H dehydrogenase (quinone), EC 1.6.5.2
Zm00001eb402240	-5.25576	-6.04741	NAD(P)-linked oxidoreductase superfamily protein (Putativ eribonuclease P)
Zm00001eb405610	-5.11535	-5.22091	NAD_binding_1 domain-containing protein
Zm00001eb044650	-3.82574	-3.78744	NADPH-protochlorophyllide oxidoreductase, EC 1.3.1.33	FS44
Zm00001eb066060	-6.4077	-3.64445	NADPH-protochlorophyllide oxidoreductase, EC 1.3.1.33
Zm00001eb138070	-7.67314	-3.33151	NAM-associated domain-containing protein
Zm00001eb382470	-5.33341	-4.31092	NAM-associated domain-containing protein
Zm00001eb137570	5.75303	3.77762	NB-ARC domain-containing protein
Zm00001eb422110	-6.29465	-4.90184	NDR1/HIN1-like 1
Zm00001eb044970	3.70228	3.94377	NDR1/HIN1-like 25
Zm00001eb367110	5.95484	5.50902	Nematode resistance protein-like HSPRO2
Zm00001eb180470	5.19973	4.19401	NEP1-interacting protein-like 1
Zm00001eb038580	-7.86135	-4.03756	NEP-interacting protein 1
Zm00001eb164960	8.91917	3.28051	NEP-interacting protein 1
Zm00001eb325120	-6.9205	-3.10313	NEP-interacting protein 1
Zm00001eb336660	-8.81943	-5.54329	NEP-interacting protein 1
Zm00001eb382380	-8.00302	-3.91395	NEP-interacting protein 1
Zm00001eb243270	-5.02086	-3.18744	NF-180
Zm00001eb189950	-6.82805	-4.33512	NHL domain-containing protein
Zm00001eb253510	-7.72549	-2.99702	NHL domain-containing protein
Zm00001eb052890	5.86513	4.28834	Nicotianamine synthase, EC 2.5.1.43
Zm00001eb422480	4.43265	2.31385	Nicotinate phosphoribosyltransferase, EC 6.3.4.21
Zm00001eb400170	-1.73527	-1.93061	Ninja-family protein 1
Zm00001eb176470	2.13097	2.58198	Nitrate reductase
Zm00001eb085850	3.67912	1.94949	Nitrate-induced NOI protein (RPM1-interacting protein 4)
Zm00001eb053090	7.86623	4.24529	Nodulin-like domain-containing protein
Zm00001eb061160	5.93368	4.4229	Nodulin-like domain-containing protein
Zm00001eb262840	7.65717	3.9265	Nodulin-like domain-containing protein
Zm00001eb285520	8.31682	3.42343	Non-cyanogenic beta-glucosidase
Zm00001eb220740	3.0921	3.17268	Nonspecific lipid-transfer protein
Zm00001eb272750	-8.2181	-2.35252	Nonspecific lipid-transfer protein	FS45	develop growth
Zm00001eb149490	-11.8689	-9.61607	Non-specific lipid-transfer protein 1 (Nonspecific lipid-transfer protein) (Putative lipid-transfer protein 3)
Zm00001eb283440	-6.63185	-2.29839	Non-specific lipid-transfer protein 2 (Nonspecific lipid-transfer protein)
Zm00001eb294870	-7.81607	-7.92163	Non-specific lipid-transfer protein 2 (Nonspecific lipid-transfer protein)
Zm00001eb127030	-4.50381	-2.33856	Non-specific phospholipase C6
Zm00001eb025540	5.68755	3.17206	Non-specific serine/threonine protein kinase, EC 2.7.11.1
Zm00001eb099440	-4.97545	-1.96177	Non-specific serine/threonine protein kinase, EC 2.7.11.1
Zm00001eb110020	3.42102	2.87022	Non-specific serine/threonine protein kinase, EC 2.7.11.1
Zm00001eb124840	7.21476	3.2882	Non-specific serine/threonine protein kinase, EC 2.7.11.1
Zm00001eb309030	9.91566	3.77869	Non-specific serine/threonine protein kinase, EC 2.7.11.1
Zm00001eb330590	3.39834	3.68125	Non-specific serine/threonine protein kinase, EC 2.7.11.1
Zm00001eb334620	3.5956	2.00425	Non-specific serine/threonine protein kinase, EC 2.7.11.1
Zm00001eb334670	5.08368	2.13931	Non-specific serine/threonine protein kinase, EC 2.7.11.1
Zm00001eb334730	4.69267	2.30289	Non-specific serine/threonine protein kinase, EC 2.7.11.1
Zm00001eb335540	2.9148	2.4438	Non-specific serine/threonine protein kinase, EC 2.7.11.1
Zm00001eb442380	9.05503	5.70663	Non-specific serine/threonine protein kinase, EC 2.7.11.1
Zm00001eb328740	-3.51503	-2.93954	Novel plant SNARE 11 (Putative plant SNARE 13)
Zm00001eb093890	-2.49178	-2.67054	NPH3 domain-containing protein
Zm00001eb122570	-10.809	-4.86813	NPH3 domain-containing protein
Zm00001eb326040	-6.23958	-1.55501	NPH3 domain-containing protein
Zm00001eb311780	-3.24095	-3.04361	NPK1-related protein kinase 2
Zm00001eb155720	3.72072	2.82749	NPK1-related protein kinase-like protein
Zm00001eb246360	2.06563	2.32416	Nuclear binding protein35
Zm00001eb165960	4.32221	2.61914	Nuclear pore complex protein NUP107
Zm00001eb117450	-4.92978	-4.16942	Nuclear transcription factor Y subunit	FS46
Zm00001eb108760	-4.77225	-2.78367	Nuclear transcription factor Y subunit B-2
Zm00001eb011680	-4.83228	-3.12584	Nucleic acid binding protein (Zinc finger protein-related)
Zm00001eb367000	-2.87416	-2.70077	Nucleobase-ascorbate transporter 12
Zm00001eb098070	-4.69329	-4.04849	Nucleobase-ascorbate transporter 2		resistance
Zm00001eb254200	-3.8015	-3.70181	Nucleobase-ascorbate transporter 6
Zm00001eb311680	3.63611	2.92702	Nucleobase-ascorbate transporter 6
Zm00001eb002440	-6.64099	-2.89258	Nucleoside-triphosphatase THEP1
Zm00001eb270660	-1.64391	-2.00637	Nucleosome assembly protein 1
Zm00001eb210780	4.43286	3.59911	Nucleotid_trans domain-containing protein
Zm00001eb364450	11.0168	4.76288	Nucleotid_trans domain-containing protein
Zm00001eb364460	11.1197	4.83698	Nucleotid_trans domain-containing protein
Zm00001eb253160	-2.32066	-2.54881	Nucleotide/sugar transporter family protein
Zm00001eb180720	-3.24222	-4.04392	Nudix hydrolase 13 mitochondrial
Zm00001eb379920	3.38789	3.77772	Nudix hydrolase 4
Zm00001eb295350	3.00308	1.88262	O-acyltransferase WSD1
Zm00001eb169330	2.08981	3.47417	Octicosapeptide/Phox/Bem1p (PB1) domain-containing protein
Zm00001eb253330	-5.2925	-3.26447	O-fucosyltransferase family protein
Zm00001eb280840	-1.69798	-3.92867	O-fucosyltransferase family protein
Zm00001eb289660	-3.40883	-2.18774	O-fucosyltransferase family protein
Zm00001eb315920	1.94918	2.51804	O-fucosyltransferase family protein
Zm00001eb351310	-3.41177	-2.81116	O-fucosyltransferase family protein
Zm00001eb160790	-2.22558	-2.61931	OHP2		opaque2 heterodimerizing protein2	Chloroplast
Zm00001eb357520	-2.74916	-3.28214	OHP2
Zm00001eb251350	-4.74831	-4.73406	Oligopeptide transporter 4
Zm00001eb226680	5.42029	5.47245	Oligopeptide transporter-like protein
Zm00001eb163200	-4.65145	-4.0713	Omega-3 fatty acid desaturase
Zm00001eb164750	-10.4373	-6.30744	O-methyltransferase ZRP4
Zm00001eb198140	-4.98295	-5.67187	O-methyltransferase ZRP4
Zm00001eb198150	-8.00149	-5.01096	O-methyltransferase ZRP4
Zm00001eb292840	-11.6256	-4.07215	O-methyltransferase ZRP4
Zm00001eb292890	-9.39527	-2.68468	O-methyltransferase ZRP4
Zm00001eb324230	3.40406	2.63698	Organic cation/carnitine transporter 3
Zm00001eb069630	4.55241	3.92093	Organic cation/carnitine transporter 4
Zm00001eb028020	9.98327	8.52339	Organic cation/carnitine transporter 7
Zm00001eb365750	-4.80491	-2.11898	Orphans transcription factor	Stress
Zm00001eb391230	-7.33778	-5.12615	Orphans transcription factor
Zm00001eb405030	-5.81325	-3.66914	Orphans transcription factor
Zm00001eb082130	-10.0625	-2.8456	Orphans transcription factor (Two-component response regulator ARR16)
Zm00001eb346920	7.73338	5.15861	Os05g0181800-like protein
Zm00001eb081100	3.47202	2.58001	OSJNBa0006M15.15-like protein
Zm00001eb072650	2.86994	2.45468	OSJNBa0013K16.16-like protein
Zm00001eb073530	3.78724	2.07869	OSJNBa0019K04.3-like protein
Zm00001eb137850	-9.06073	-9.1663	OSJNBa0032N05.24-like protein
Zm00001eb414530	-2.82106	-2.45805	OSJNBa0041A02.21-like protein
Zm00001eb180930	-4.00907	-1.96335	OSJNBa0043A12.20-like protein
Zm00001eb085640	-4.36536	-2.76061	OSJNBa0072D21.11-like protein
Zm00001eb181000	-8.20478	-2.58742	OSJNBa0072D21.11-like protein
Zm00001eb427110	-5.84217	-5.94773	OSJNBa0074L08.7-like protein
Zm00001eb299100	3.75129	3.31339	OSJNBb0004G23.8-like protein
Zm00001eb067890	4.06985	2.39485	OSJNBb0022F16.11-like protein
Zm00001eb079910	-3.7327	-2.54374	OSJNBb0022F23.8-like protein
Zm00001eb405160	-8.07669	-2.66203	OSJNBb0026E15.9-like protein
Zm00001eb183290	-1.85628	1.65428	OSJNBb0048E02.16-like protein
Zm00001eb150050	3.67551	3.08659	Osmotin-like protein OSM34
Zm00001eb034890	-5.51411	-3.7799	OTU domain-containing protein
Zm00001eb368460	-3.5091	-3.98669	Outer membrane OMP85 family protein
Zm00001eb153780	3.72984	3.05212	Oxidative stress 3
Zm00001eb293570	2.15696	3.6703	Oxidative stress 3
Zm00001eb223330	-5.58088	-4.96776	Oxidoreductase
Zm00001eb314350	-7.21061	-3.94287	Oxidoreductase/ transition metal ion binding protein
Zm00001eb273380	-2.22877	-3.26619	Oxygen evolving complex 33kDa subunit (Oxygen-evolving enhancer protein 1)	FS47	Photosynthesis
Zm00001eb298270	-4.09737	-4.70259	Oxygen evolving enhancer protein 3 containing protein
Zm00001eb077030	-5.0019	-4.4064	Oxygen-evolving enhancer protein 3
Zm00001eb106430	-3.47778	-3.43966	Oxygen-evolving enhancer protein 3-1
Zm00001eb323460	-2.60023	-3.40825	Oxygen-evolving enhancer protein 3-1, chloroplastic, OEE3 (16 kDa subunit of oxygen evolving system of photosystem II) (OEC 16 kDa subunit)
Zm00001eb035780	5.79217	3.322	Oxysterol-binding protein-related protein 4B	FS74	Plant Pathogen interaction
Zm00001eb014290	-5.66245	-3.52107	p1-WR 5
Zm00001eb169890	-6.58593	-3.82348	p21-Rho-binding domain containing protein
Zm00001eb242570	5.1194	5.3344	PAN domain-containing protein
Zm00001eb117610	-4.52378	-2.52803	Pangloss2	FS49
Zm00001eb257570	-2.51673	-2.36427	PAP fibrillin family protein	FS50
Zm00001eb083210	-4.61455	-2.72028	PAP_fibrillin domain-containing protein
Zm00001eb011000	4.00107	2.02146	Patatin, EC 3.1.1.-
Zm00001eb038250	11.6273	8.15714	Patatin, EC 3.1.1.-
Zm00001eb038270	8.03513	4.93675	Patatin, EC 3.1.1.-
Zm00001eb038290	7.30665	6.58116	Patatin, EC 3.1.1.-
Zm00001eb115140	8.28438	4.49669	Patatin, EC 3.1.1.-
Zm00001eb218760	-4.25185	1.67825	Patatin, EC 3.1.1.-
Zm00001eb347610	-6.30085	-5.86949	Patellin-5
Zm00001eb299370	11.3267	8.76417	Pathogenesis related protein4	FS51
Zm00001eb341580	8.80211	4.60805	Pathogenesis-related protein PRMS
Zm00001eb303120	-7.72175	-4.96329	Pathogenesis-related thaumatin superfamily protein
Zm00001eb127300	5.03729	2.47365	Pathogen-related protein (Pathogenesis-related family protein)
Zm00001eb192720	3.76647	3.6613	PBPe domain-containing protein
Zm00001eb381590	-3.01113	-2.70088	PDZ domain-containing protein
Zm00001eb088830	-10.9759	-5.11916	Pectate lyase, EC 4.2.2.2	FS53
Zm00001eb420010	-6.25109	-4.4395	Pectate lyase, EC 4.2.2.2
Zm00001eb268650	-4.27567	-2.18618	Pectate_lyase_3 domain-containing protein
Zm00001eb071760	-5.03633	-7.18404	Pectin acetylesterase, EC 3.1.1.-
Zm00001eb328590	-5.38147	-1.6939	Pectin acetylesterase, EC 3.1.1.-
Zm00001eb344980	-5.43799	-2.47376	Pectin lyase-like superfamily protein
Zm00001eb126440	-5.31765	-8.28686	Pectinesterase inhibitor domain containing protein
Zm00001eb229360	-6.69448	-3.91399	Pectinesterase inhibitor domain containing protein
Zm00001eb242940	-8.55285	-2.93064	Pectinesterase inhibitor domain containing protein
Zm00001eb074530	-13.7897	-6.70614	Pectinesterase, EC 3.1.1.11	Fs52	Cell wall
Zm00001eb130500	-8.10504	-3.26878	Pectinesterase, EC 3.1.1.11
Zm00001eb236930	-5.55071	-7.47197	Pectinesterase, EC 3.1.1.11
Zm00001eb330500	-9.27159	-5.12878	Pectinesterase, EC 3.1.1.11
Zm00001eb333580	-4.18816	-5.06569	Pectinesterase, EC 3.1.1.11
Zm00001eb230930	-5.5468	-5.13983	Pentatricopeptide (PPR) repeat-containing protein-like
Zm00001eb413390	-4.54209	-3.53097	Pentatricopeptide repeat*-59040
Zm00001eb196320	4.4856	3.33456	Pentatricopeptide repeat-containing protein
Zm00001eb043060	-2.77721	-2.54906	Pentatricopeptide repeat-containing protein chloroplastic	FS55
Zm00001eb072910	-2.25944	-2.824	Pentatricopeptide repeat-containing protein chloroplastic
Zm00001eb109640	5.17859	2.89837	Peptidase
Zm00001eb189470	7.65624	4.33505	Peptidase A1 domain-containing protein
Zm00001eb252950	5.33016	4.77125	Peptidase A1 domain-containing protein
Zm00001eb278980	7.90422	4.61525	Peptidase A1 domain-containing protein
Zm00001eb287650	3.10315	2.21404	Peptidase A1 domain-containing protein
Zm00001eb345560	-2.57024	-4.03775	Peptidase A1 domain-containing protein
Zm00001eb305460	2.952	1.81427	Peptidase_M28 domain-containing protein
Zm00001eb150910	6.27203	4.56771	Peptidase_S8 domain-containing protein
Zm00001eb155630	-6.35176	-2.59802	Peptidase_S8 domain-containing protein
Zm00001eb079380	6.33117	4.25976	Peptide-methionine (S)-S-oxide reductase, EC 1.8.4.11 (Peptide-methionine (S)-S-oxide reductase) (Protein-methionine-S-oxide reductase)
Zm00001eb037280	-3.34095	-2.07839	Peptidylprolyl isomerase, EC 5.2.1.8
Zm00001eb042520	-2.3475	-2.69601	Peptidylprolyl isomerase, EC 5.2.1.8
Zm00001eb042450	-6.05158	-2.48665	Permease
Zm00001eb009930	9.34981	4.24309	Peroxidase, EC 1.11.1.7	FS56	develop growth
Zm00001eb017930	9.51838	5.45242	Peroxidase, EC 1.11.1.7
Zm00001eb043100	-6.8931	-4.82889	Peroxidase, EC 1.11.1.7
Zm00001eb043110	-7.96785	-8.07342	Peroxidase, EC 1.11.1.7
Zm00001eb067730	-7.75842	-4.9741	Peroxidase, EC 1.11.1.7
Zm00001eb102470	-4.08948	-3.23112	Peroxidase, EC 1.11.1.7
Zm00001eb128330	-2.96636	-4.06652	Peroxidase, EC 1.11.1.7
Zm00001eb129910	-6.21303	-5.3568	Peroxidase, EC 1.11.1.7
Zm00001eb151190	5.61536	4.02277	Peroxidase, EC 1.11.1.7
Zm00001eb204960	11.5413	6.05734	Peroxidase, EC 1.11.1.7
Zm00001eb226380	2.01642	2.00367	Peroxidase, EC 1.11.1.7
Zm00001eb238800	-2.11217	3.13219	Peroxidase, EC 1.11.1.7
Zm00001eb240670	-10.4216	-3.24659	Peroxidase, EC 1.11.1.7
Zm00001eb280790	10.0892	7.27511	Peroxidase, EC 1.11.1.7
Zm00001eb281180	-5.27977	-1.96771	Peroxidase, EC 1.11.1.7
Zm00001eb298200	-10.5813	-2.56741	Peroxidase, EC 1.11.1.7
Zm00001eb315770	2.34649	3.38935	Peroxidase, EC 1.11.1.7
Zm00001eb330550	3.00283	3.33151	Peroxidase, EC 1.11.1.7
Zm00001eb342070	-7.62417	-2.78068	Peroxidase, EC 1.11.1.7
Zm00001eb354690	6.40162	5.4077	Peroxidase, EC 1.11.1.7
Zm00001eb383870	-8.51392	-8.62396	Peroxidase, EC 1.11.1.7
Zm00001eb417240	3.51739	3.32885	Peroxidase, EC 1.11.1.7
Zm00001eb309240	8.14081	4.01744	PFK domain-containing protein
Zm00001eb426530	-3.4468	-3.21229	PG_binding_1 domain-containing protein
Zm00001eb011120	8.31971	7.402	PGG domain-containing protein
Zm00001eb011140	4.23317	3.10467	PGG domain-containing protein
Zm00001eb186550	-5.05288	-5.58279	PH domain-containing protein
Zm00001eb172350	-2.15245	-2.34294	PHB domain-containing protein
Zm00001eb020140	-2.98875	-1.66788	PHD-type domain-containing protein
Zm00001eb414810	6.41482	5.4952	Phenolic glucoside malonyltransferase 1 (Transferase family protein)
Zm00001eb077230	-4.75975	-4.86713	Phenylalanine ammonia-lyase, EC 4.3.1.24
Zm00001eb416330	5.85554	3.39796	Phloem-specific lectin
Zm00001eb015510	4.40916	2.45387	PhoLip_ATPase_C domain-containing protein
Zm00001eb044280	3.96446	2.44122	Phosphatidylinositol 4-phosphate 5-kinase, EC 2.7.1.68
Zm00001eb110730	-7.27894	-4.40553	Phosphatidylinositol 4-phosphate 5-kinase, EC 2.7.1.68
Zm00001eb074270	2.9554	2.15765	Phosphatidylinositol N-acetyglucosaminlytransferase subunit P-related
Zm00001eb077920	-4.56799	-2.22973	Phosphatidylinositol N-acetyglucosaminlytransferase subunit P-related
Zm00001eb137020	3.97248	1.76452	Phosphatidylinositol:ceramide inositolphosphotransferase 1
Zm00001eb018960	8.41309	4.78601	Phospho-2-dehydro-3-deoxyheptonate aldolase, EC 2.5.1.54
Zm00001eb398370	9.04199	3.99353	Phosphoenolpyruvate carboxykinase (ATP), EC 4.1.1.49
Zm00001eb126420	-2.72953	-1.82171	Phosphoenolpyruvate carboxylase, EC 4.1.1.31
Zm00001eb383680	-7.13973	-4.37729	Phosphoenolpyruvate carboxylase, EC 4.1.1.31
Zm00001eb294690	-9.51976	-6.84839	Phosphoethanolamine N-methyltransferase 3 (S-adenosyl-L-methionine: phosphoethanolamine N-methyltransferase, EC 2.1.1.103)
Zm00001eb054980	-3.26333	-1.87591	Phosphoglucomutase (alpha-D-glucose-1,6-bisphosphate-dependent), EC 5.4.2.2
Zm00001eb159720	-6.02432	-4.05421	Phosphoglucomutase (alpha-D-glucose-1,6-bisphosphate-dependent), EC 5.4.2.2
Zm00001eb216260	-2.64641	-1.87302	Phosphoglucomutase (alpha-D-glucose-1,6-bisphosphate-dependent), EC 5.4.2.2
Zm00001eb150720	-3.05642	-1.88575	Phosphoglycerate kinase, EC 2.7.2.3		Photosynthesis
Zm00001eb352550	-3.62127	-3.87697	Phosphoglycerate kinase, EC 2.7.2.3
Zm00001eb425540	-3.31141	-3.28603	Phosphoglycolate phosphatase 1A chloroplastic
Zm00001eb318230	-1.99059	-1.9998	Phospholipase A(1) LCAT3
Zm00001eb158350	-9.71444	-4.1022	Phospholipase A1, EC 3.1.1.-	FS57
Zm00001eb249230	4.49022	4.21262	Phospholipase A1-Ibeta2 chloroplastic
Zm00001eb019050	9.29811	4.73408	Phospholipase D, EC 3.1.4.4
Zm00001eb180150	-5.87114	-2.27424	Phospholipase D, EC 3.1.4.4
Zm00001eb015520	4.5968	2.71685	Phospholipid-transporting ATPase, EC 7.6.2.1
Zm00001eb015530	6.41488	4.22171	Phospholipid-transporting ATPase, EC 7.6.2.1
Zm00001eb267720	7.14916	4.68691	Phospholipid-transporting ATPase, EC 7.6.2.1
Zm00001eb275770	-7.17698	-4.61753	Phosphoribosylanthranilate transferase isoform 1
Zm00001eb188120	-2.46454	-2.45676	Phosphoribulokinase, chloroplastic, EC 2.7.1.19 (Phosphopentokinase)
Zm00001eb251520	-3.07374	-3.186	Phosphoribulokinase, EC 2.7.1.19
Zm00001eb283530	4.76913	1.69117	Phosphotransferase, EC 2.7.1.-
Zm00001eb363200	-3.54308	-1.84894	Phosphotransferase, EC 2.7.1.-
Zm00001eb212520	-4.00718	-2.66593	Photosystem I reaction center subunit II, chloroplastic
Zm00001eb213670	-3.81539	-2.65204	Photosystem I reaction center subunit III (PSI-F)
Zm00001eb096870	-2.59125	-3.05281	Photosystem I reaction center subunit IV A
Zm00001eb306070	-3.86956	-3.10193	Photosystem I reaction center subunit IV A
Zm00001eb409220	-2.04152	-3.16185	Photosystem I reaction center subunit N
Zm00001eb101660	-3.64411	-2.69731	Photosystem I reaction center subunit V, chloroplastic (PSI-G)
Zm00001eb316290	-3.91341	-3.95076	Photosystem I reaction center subunit V, chloroplastic (PSI-G)
Zm00001eb295610	-2.88826	-4.07813	Photosystem I reaction center subunit VI, chloroplastic, PSI-H (Light-harvesting complex I 11 kDa protein)
Zm00001eb261260	-4.62184	-3.94234	Photosystem II core complex protein psbY (Photosystem II core complex proteins psbY)
Zm00001eb435780	-5.58394	-4.72771	Photosystem II D2 protein, PSII D2 protein, EC 1.10.3.9 (Photosystem Q(A) protein)
Zm00001eb015950	-4.62362	-3.28909	Photosystem II repair protein PSB27-H1 chloroplastic
Zm00001eb146510	-3.66711	-4.74745	Photosystem II subunit PsbS1
Zm00001eb137390	-6.51283	-5.61189	Phytase (Phytase1)
Zm00001eb137480	-11.3381	-5.25593	Phytase (Phytase2)
Zm00001eb061740	-10.4714	-3.04892	Phytocyanin domain-containing protein
Zm00001eb232740	-7.91359	-6.17735	Phytocyanin domain-containing protein
Zm00001eb249210	4.6092	3.37009	Phytocyanin domain-containing protein
Zm00001eb139570	-9.30253	-5.75544	Phytosulfokine [Cleaved into: Phytosulfokine-alpha, PSK-alpha, Phytosulfokine-a; Phytosulfokine-beta, PSK-beta, Phytosulfokine-b ]		cell differentiation
Zm00001eb196710	-7.96172	-3.76559	Phytosulfokine [Cleaved into: Phytosulfokine-alpha, PSK-alpha, Phytosulfokine-a; Phytosulfokine-beta, PSK-beta, Phytosulfokine-b ]
Zm00001eb234200	-5.70685	-5.0216	Phytosulfokine receptor
Zm00001eb042780	2.86919	2.21983	Pirin-like protein 2
Zm00001eb130210	4.75518	2.40536	PIT1
Zm00001eb044900	-9.83697	-2.47464	PK_Tyr_Ser-Thr domain-containing protein
Zm00001eb132630	-3.16236	-3.92361	PK_Tyr_Ser-Thr domain-containing protein
Zm00001eb353380	4.05176	3.39709	PK_Tyr_Ser-Thr domain-containing protein
Zm00001eb013920	6.08589	3.8486	PLAC8 family protein
Zm00001eb393630	6.45977	2.5862	PLAC8 family protein
Zm00001eb404910	5.97049	4.39168	PLAC8 family protein
Zm00001eb297100	-11.2741	-7.34765	Plant basic secretory protein (BSP) family protein
Zm00001eb264170	2.37404	1.64364	Plant calmodulin-binding protein-related
Zm00001eb414900	6.9176	4.6922	Plant elicitor peptide 4
Zm00001eb071570	3.09428	3.68688	Plant intracellular Ras-group-related LRR protein 7
Zm00001eb294500	4.49921	3.52876	Plant/F18B13-26 protein
Zm00001eb289770	-9.42741	-3.67909	Plant-specific domain TIGR01589 family protein expressed
Zm00001eb153020	2.70557	2.73672	Plant-specific domain TIGR01615 family protein expressed
Zm00001eb134090	-5.4752	-3.48836	Plasma membrane ATPase, EC 7.1.2.1
Zm00001eb432500	4.87231	3.07036	Plasma membrane ATPase, EC 7.1.2.1
Zm00001eb292680	-7.29441	-2.29177	PLASMODESMATA CALLOSE-BINDING PROTEIN 2
Zm00001eb326830	-4.8536	-1.79959	PLASMODESMATA CALLOSE-BINDING PROTEIN 2
Zm00001eb345040	-2.75364	-2.36318	Plastid transcriptionally active14
Zm00001eb308420	-2.74327	-2.29326	Plastid-specific 30S ribosomal protein 2
Zm00001eb442220	-5.79285	-5.89841	Plastocyanin-like domain-containing protein
Zm00001eb081030	-2.80599	-2.41673	PLAT domain-containing protein 3
Zm00001eb187730	2.32928	1.8195	PLATZ transcription factor (PLATZ transcription factor family protein)
Zm00001eb103680	-2.29674	-2.93057	PLC-like phosphodiesterases superfamily protein
Zm00001eb275030	4.60572	3.57859	PLD phosphodiesterase domain-containing protein
Zm00001eb299690	-4.86945	-2.14693	Pleckstrin homology (PH) domain-containing protein
Zm00001eb159710	-2.94286	-1.96724	p-loop containing nucleoside triphosphate hydrolase superfamily protein
Zm00001eb428010	-2.28181	-2.42431	p-loop containing nucleoside triphosphate hydrolase superfamily protein
Zm00001eb147550	-5.38004	-2.48654	PlsC domain-containing protein
Zm00001eb126450	-5.586	-5.69157	PMEI domain-containing protein
Zm00001eb187650	-8.57746	-3.30833	PMEI domain-containing protein
Zm00001eb096450	2.0031	1.80675	PMR5N domain-containing protein
Zm00001eb158210	-3.30097	-3.53664	PMR5N domain-containing protein
Zm00001eb253450	6.30132	4.15636	PMR5N domain-containing protein
Zm00001eb274750	-5.30745	-3.86425	PMR5N domain-containing protein
Zm00001eb279860	7.99196	4.70935	PMR5N domain-containing protein
Zm00001eb347490	2.20907	1.83032	PMR5N domain-containing protein
Zm00001eb397010	-5.85695	-4.73431	PMR5N domain-containing protein
Zm00001eb190250	7.68519	5.73474	Polcalcin Jun o 2
Zm00001eb347180	3.41286	4.83225	Polcalcin Jun o 2
Zm00001eb408940	-6.5185	-6.62406	Pollen Ole e 1 allergen and extensin family protein
Zm00001eb005100	5.19887	4.79511	Pollenless3
Zm00001eb121200	-3.14939	-3.09823	Pollen-specific protein SF21
Zm00001eb100980	2.38779	2.81037	Polyadenylate-binding protein RBP47B
Zm00001eb129970	-5.86253	-5.16562	Polygalacturonase
Zm00001eb267480	4.4722	2.303	Polygalacturonase inhibitor
Zm00001eb168190	-7.62878	-5.60564	Polyketide cyclase/dehydrase and lipid transport superfamily protein
Zm00001eb419490	2.54604	2.31383	Polyketide cyclase/dehydrase and lipid transport superfamily protein
Zm00001eb052460	2.35506	2.11386	Polynucleotide adenylyltransferase, EC 2.7.7.19
Zm00001eb171410	-9.77131	-4.57754	Polyphenol oxidase chloroplastic
Zm00001eb385310	-6.56221	-3.14086	Polyprotein
Zm00001eb049190	-3.34536	-2.89417	Post-illumination chlorophyll fluorescence increase
Zm00001eb146380	-7.01525	-7.12082	POT family protein
Zm00001eb016160	-4.97472	-2.09074	Potassium transporter
Zm00001eb048940	9.90976	7.19422	Potassium transporter
Zm00001eb048950	8.11159	5.39345	Potassium transporter
Zm00001eb084630	3.69534	1.85	Potassium transporter
Zm00001eb330230	4.44463	2.19018	Potassium transporter
Zm00001eb421580	-3.47699	-2.06819	Potassium transporter
Zm00001eb333170	-3.97947	-3.46083	PQ-loop repeat family protein / transmembrane family protein
Zm00001eb023830	3.14082	2.69303	PRA1 family protein
Zm00001eb101170	4.51671	2.96735	Probable purine permease
Zm00001eb187660	3.62402	2.27371	Probable purine permease
Zm00001eb371230	-2.31085	-4.2823	Profilin
Zm00001eb144010	4.5151	4.34482	Proline transporter 2
Zm00001eb026500	-9.82345	-9.92902	Proline-rich protein
Zm00001eb398790	-8.41593	-5.07971	Proline-rich protein
Zm00001eb026530	-11.5329	-11.5465	Proline-rich protein (Proline-rich protein 2)
Zm00001eb153370	7.3899	5.24487	Proline-rich receptor-like protein kinase PERK15
Zm00001eb147940	-4.82787	-3.79046	PRONE domain-containing protein
Zm00001eb152460	-3.99045	-3.83273	PRONE domain-containing protein
Zm00001eb321170	-4.72045	-3.35355	PRONE domain-containing protein
Zm00001eb031870	-2.23715	-1.86564	Protease Do-like 5
Zm00001eb003170	4.95029	3.33207	Proteasome component3
Zm00001eb125470	-4.12684	-1.97147	Protein ABA DEFICIENT 4 chloroplastic	development
Zm00001eb020470	-3.99242	-2.59268	Protein argonaute 7 (Ragged seedling 2)
Zm00001eb078010	-4.53723	-4.25928	Protein binding protein
Zm00001eb187340	2.442	2.56999	Protein binding protein
Zm00001eb246190	-5.57602	-5.68158	Protein binding protein
Zm00001eb414540	5.42784	2.89989	Protein binding protein
Zm00001eb309310	-5.44331	-2.89917	Protein binding protein (Zinc finger (C3HC4-type RING finger) family protein)
Zm00001eb023700	-8.2051	-5.47228	Protein BRANCHLESS TRICHOME
Zm00001eb317160	-2.04911	-2.9344	Protein brittle-1 (Putative mitochondrial adenine nucleotide transporter BTL1)
Zm00001eb147390	-5.74881	-3.92012	Protein BUD31-like protein 1
Zm00001eb312010	-6.49756	-5.30189	Protein CCC1
Zm00001eb190110	-3.5445	-2.41978	Protein CURVATURE THYLAKOID 1A chloroplastic
Zm00001eb006660	2.0757	2.25348	Protein DETOXIFICATION (Multidrug and toxic compound extrusion protein)
Zm00001eb021430	5.46167	5.14497	Protein DETOXIFICATION (Multidrug and toxic compound extrusion protein)
Zm00001eb026090	-6.41294	-3.76969	Protein DETOXIFICATION (Multidrug and toxic compound extrusion protein)
Zm00001eb048870	-11.0053	-4.77604	Protein DETOXIFICATION (Multidrug and toxic compound extrusion protein)	FS61
Zm00001eb048890	-5.47429	-5.06866	Protein DETOXIFICATION (Multidrug and toxic compound extrusion protein)
Zm00001eb073590	5.17621	4.15479	Protein DETOXIFICATION (Multidrug and toxic compound extrusion protein)
Zm00001eb086100	4.7566	2.35535	Protein DETOXIFICATION (Multidrug and toxic compound extrusion protein)
Zm00001eb175810	-3.44177	-2.89497	Protein DETOXIFICATION (Multidrug and toxic compound extrusion protein)
Zm00001eb180080	4.25805	3.91286	Protein DETOXIFICATION (Multidrug and toxic compound extrusion protein)
Zm00001eb237110	9.68953	6.1114	Protein DETOXIFICATION (Multidrug and toxic compound extrusion protein)
Zm00001eb272720	2.82625	2.47147	Protein DETOXIFICATION (Multidrug and toxic compound extrusion protein)
Zm00001eb384570	-6.19485	-6.30041	Protein DETOXIFICATION (Multidrug and toxic compound extrusion protein)
Zm00001eb428630	4.574	4.46923	Protein DETOXIFICATION (Multidrug and toxic compound extrusion protein)
Zm00001eb048130	-8.23747	-4.48998	Protein DETOXIFICATION 16
Zm00001eb375710	-4.07993	-2.47539	Protein disulfide isomerase5
Zm00001eb112590	-3.77595	-3.69886	Protein disulfide-isomerase, EC 5.3.4.1
Zm00001eb110830	-2.7234	-2.13312	Protein ENHANCED DISEASE RESISTANCE 2
Zm00001eb133860	4.57411	3.82705	Protein ENHANCED DOWNY MILDEW 2
Zm00001eb199620	-5.09871	-1.91783	Protein ENHANCED DOWNY MILDEW 2
Zm00001eb030720	-2.98318	-2.41463	Protein ESKIMO 1
Zm00001eb216640	-10.1895	-3.19241	Protein FAF-like chloroplastic
Zm00001eb142060	5.66856	5.14572	Protein indeterminate-domain 11
Zm00001eb127770	5.02361	3.01209	Protein induced upon tuberization
Zm00001eb207380	-2.66097	-2.53755	Protein JASON
Zm00001eb206220	3.71528	2.73923	Protein kinase
Zm00001eb043610	-5.23541	-4.12516	Protein kinase domain containing protein
Zm00001eb138690	2.93636	2.3367	Protein kinase domain containing protein
Zm00001eb001780	3.43642	2.61397	Protein kinase domain-containing protein
Zm00001eb005570	6.21085	4.46754	Protein kinase domain-containing protein
Zm00001eb009250	6.3329	4.4617	Protein kinase domain-containing protein
Zm00001eb009320	6.06997	3.07525	Protein kinase domain-containing protein
Zm00001eb013610	-4.25328	-2.61507	Protein kinase domain-containing protein
Zm00001eb016040	-9.32804	-6.07167	Protein kinase domain-containing protein
Zm00001eb017800	8.49802	4.21457	Protein kinase domain-containing protein
Zm00001eb027970	-3.71371	-3.09306	Protein kinase domain-containing protein
Zm00001eb029660	-3.63072	-2.90844	Protein kinase domain-containing protein
Zm00001eb031590	8.09487	5.2574	Protein kinase domain-containing protein
Zm00001eb040450	6.03542	5.4144	Protein kinase domain-containing protein
Zm00001eb043140	10.1034	4.42468	Protein kinase domain-containing protein
Zm00001eb060390	-5.03659	-3.34774	Protein kinase domain-containing protein
Zm00001eb063040	-8.32031	-5.1105	Protein kinase domain-containing protein
Zm00001eb065760	-1.84042	-1.95156	Protein kinase domain-containing protein
Zm00001eb077750	6.96045	5.097	Protein kinase domain-containing protein
Zm00001eb077770	-1.94822	-2.32912	Protein kinase domain-containing protein
Zm00001eb078880	7.3173	6.15671	Protein kinase domain-containing protein
Zm00001eb082860	-3.85223	-2.49986	Protein kinase domain-containing protein
Zm00001eb108400	2.72981	2.37166	Protein kinase domain-containing protein
Zm00001eb112700	-6.48062	-3.18769	Protein kinase domain-containing protein
Zm00001eb121000	-4.58599	-2.856	Protein kinase domain-containing protein
Zm00001eb128360	-5.44538	-5.55044	Protein kinase domain-containing protein
Zm00001eb131710	8.84077	6.82541	Protein kinase domain-containing protein
Zm00001eb135710	-5.39079	-1.68359	Protein kinase domain-containing protein
Zm00001eb142750	7.07997	4.261	Protein kinase domain-containing protein
Zm00001eb149650	-5.4645	-4.30231	Protein kinase domain-containing protein
Zm00001eb155710	5.42702	4.14282	Protein kinase domain-containing protein
Zm00001eb156250	6.01301	3.93751	Protein kinase domain-containing protein
Zm00001eb167150	3.17753	2.28165	Protein kinase domain-containing protein
Zm00001eb170520	2.42911	1.83914	Protein kinase domain-containing protein
Zm00001eb172920	-7.88026	-3.7924	Protein kinase domain-containing protein
Zm00001eb181940	1.98563	1.91913	Protein kinase domain-containing protein
Zm00001eb187030	6.04382	4.76878	Protein kinase domain-containing protein
Zm00001eb188800	6.69762	4.38112	Protein kinase domain-containing protein
Zm00001eb189060	-2.85867	-1.77315	Protein kinase domain-containing protein
Zm00001eb191110	6.10503	4.44707	Protein kinase domain-containing protein
Zm00001eb195270	5.76525	4.25184	Protein kinase domain-containing protein
Zm00001eb195600	-4.10585	-2.41904	Protein kinase domain-containing protein
Zm00001eb199980	10.8928	4.28505	Protein kinase domain-containing protein
[truncated: 1,840 more rows]

## Sheet: Inter.connected_FgFv
Supplementary Table S13: Intersectioally connected red colour: Up-regulated, green colour: Down-regulated; Fg: F. graminearum; Fv: F. verticillioide. Analysis was conducted by UniProt resource
Ensembl Gene ID	Fg	Fv	Protein names
Zm00001eb369450	4.68215	4.51672	AAI domain-containing protein
Zm00001eb295560	-6.46099	-2.02193	ARM repeat superfamily protein
Zm00001eb396990	-2.9638	-2.44881	Asparagine synthetase [glutamine-hydrolyzing], EC 6.3.5.4
Zm00001eb009540	9.8932	4.5844	Branched-chain-amino-acid aminotransferase, EC 2.6.1.42
Zm00001eb316720	6.16104	3.07635	BZIP transcription factor family protein
Zm00001eb081940	-3.70592	-2.02729	C2H2-type domain-containing protein
Zm00001eb255480	-2.85417	-3.75056	Cupredoxin superfamily protein
Zm00001eb391490	-2.88424	-3.81626	Cys2/His2 zinc-finger transcription factor (Zinc finger protein ZAT9)
Zm00001eb323340	2.95283	1.91771	Cysteine-rich receptor-like protein kinase 10
Zm00001eb135180	6.77241	3.4948	DAGKc domain-containing protein
Zm00001eb377390	-2.95208	3.57628	Early nodulin-93 (Early nodulin-related)
Zm00001eb429800	2.66269	2.34917	Ethylene-responsive transcription factor ERF035
Zm00001eb400190	11.1716	4.82668	Flavone 3'-O-methyltransferase 1
Zm00001eb299020	10.0622	4.54963	Fucosyltransferase, EC 2.4.1.-
Zm00001eb040900	-9.05716	-2.26115	GDU1
Zm00001eb325560	9.28775	2.70154	Geranylgeranyl pyrophosphate synthase2
Zm00001eb256380	7.62902	1.79726	Glutathione transferase, EC 2.5.1.18
Zm00001eb202530	4.48202	2.33074	GST N-terminal domain-containing protein
Zm00001eb063350	7.2089	4.71299	Haloacid dehalogenase-like hydrolase (HAD) superfamily protein
Zm00001eb072430	5.85928	5.10058	Heavy metal transport/detoxification superfamily protein
Zm00001eb293690	-4.00407	-2.07691	IQ-domain 25
Zm00001eb112170	-3.39526	-1.77665	Leucine-rich repeat receptor-like serine/threonine-protein kinase BAM3
Zm00001eb228760	3.22895	2.73928	MLO-like protein
Zm00001eb419180	5.82694	4.84984	Non-specific serine/threonine protein kinase, EC 2.7.11.1
Zm00001eb289670	-2.87424	-1.82164	O-fucosyltransferase family protein
Zm00001eb345530	2.66737	-4.55142	Oxygen evolving complex23
Zm00001eb014000	5.34288	2.656	Pathogenesis-related protein 10
Zm00001eb112510	-7.63912	-5.67874	Pectinesterase, EC 3.1.1.11
Zm00001eb190090	-5.48334	-3.52296	Peptidase A1 domain-containing protein
Zm00001eb076170	7.69698	4.78868	Peroxidase, EC 1.11.1.7
Zm00001eb338220	-8.20253	-3.01665	Peroxidase, EC 1.11.1.7
Zm00001eb112460	10.9761	4.63521	PKS_ER domain-containing protein
Zm00001eb285960	13.0456	3.96913	Protein DETOXIFICATION (Multidrug and toxic compound extrusion protein)
Zm00001eb076940	5.41061	3.76286	Protein kinase domain-containing protein
Zm00001eb281090	4.4097	4.13129	Protein kinase domain-containing protein
Zm00001eb302760	-2.49579	-2.27039	Protein YLS3
Zm00001eb127310	8.23558	3.67794	Putative serine type endopeptidase inhibitor
Zm00001eb023970	-2.63725	-1.79712	Retrotransposon protein
Zm00001eb226440	-3.03789	-1.98924	RING/U-box superfamily protein
Zm00001eb396660	2.63556	-2.65335	Short-chain dehydrogenase reductase 2a
Zm00001eb211290	3.955	3.55747	Soluble epoxide hydrolase
Zm00001eb048680	-2.74443	-1.7345	Subtilisin-like protease SBT1.8
Zm00001eb240910	6.16846	2.31375	Trans-cinnamate 4-monooxygenase
Zm00001eb069110	-4.18548	-3.081	Transferase
Zm00001eb322120	5.64406	4.65584	Type III polyketide synthase B
Zm00001eb200430	-3.92764	-2.01281	Uclacyanin-2
Zm00001eb409970	3.53546	-2.68152	UEV domain-containing protein
Zm00001eb042170	-1.76561	-1.76449	Uncharacterized protein
Zm00001eb064750	5.2371	-2.11339	Uncharacterized protein
Zm00001eb065170	6.96691	4.93209	Uncharacterized protein
Zm00001eb067250	7.252	-3.57612	Uncharacterized protein
Zm00001eb087410	8.73244	4.50673	Uncharacterized protein
Zm00001eb182620	-5.02901	-2.69672	Uncharacterized protein
Zm00001eb185880	8.22399	2.57445	Uncharacterized protein
Zm00001eb215240	-3.2872	-3.937	Uncharacterized protein
Zm00001eb236330	1.959	-2.76655	Uncharacterized protein
Zm00001eb246540	6.64294	7.85965	Uncharacterized protein
Zm00001eb246950	3.28815	-5.00415	Uncharacterized protein
Zm00001eb270580	8.51375	3.62907	Uncharacterized protein
Zm00001eb299050	4.09592	3.13498	Uncharacterized protein
Zm00001eb318600	7.38732	5.48929	Uncharacterized protein
Zm00001eb327020	7.72326	8.32834	Uncharacterized protein
Zm00001eb333200	4.01306	2.26283	Uncharacterized protein
Zm00001eb335390	3.74104	-4.12263	Uncharacterized protein
Zm00001eb339400	2.04651	-3.47628	Uncharacterized protein
Zm00001eb381880	3.21235	-1.8338	Uncharacterized protein
Zm00001eb412970	7.55926	3.96382	Uncharacterized protein
Zm00001eb417740	8.47151	4.76735	Uncharacterized protein
Zm00001eb422500	2.21897	-2.79086	Uncharacterized protein
Zm00001eb431420	3.05603	-3.09251	Uncharacterized protein
Zm00001eb241200	1.73466	-1.98697	zf-4CXXC_R1 domain-containing protein
Zm00001eb249710	-2.7455	-2.22984	Zinc finger (C2H2 type) family protein
Zm00001eb074570	-3.86897	-1.82683	Zinc finger protein ZAT9
Zm00001eb049130	2.01372	-3.35099	no results were found
Zm00001eb050300	-4.97131	-2.03725	no results were found
Zm00001eb058030	2.17165	2.28111	no results were found
Zm00001eb274130	-2.07983	-1.664	no results were found

## Sheet: Inter.connected_FgTa
Supplementary Table S13: Intersectioally connected red colour: Up-regulated, green colour: Down-regulated; Fg: F. graminearum; Fv: F. verticillioide. Analysis was conducted by UniProt resource
Ensembl Gene ID	Fg	Ta	Protein names	Biological process	Cellular component	Molecular function
Zm00001eb353600	3.88366	-2.8155	CCCH transcription factor	100280678			metal ion binding [GO:0046872]
Zm00001eb061400	-4.51239	-3.0122	Lipid binding protein			integral component of membrane [GO:0016021]
Zm00001eb371140	-2.61401	2.6784	Malic enzyme				malate dehydrogenase (decarboxylating) (NAD+) activity [GO:0004471]; NAD binding [GO:0051287]
Zm00001eb115930	-4.52138	-4.51096	Nodulin-like domain-containing protein
Zm00001eb246100	-2.12883	-3.03643	Peptidase_M1 domain-containing protein				metallopeptidase activity [GO:0008237]; zinc ion binding [GO:0008270]
Zm00001eb126960	2.2906	-2.55744	Putative 3-beta-hydroxysteroid-Delta(8)Delta(7)-isomerase	103649921	sterol biosynthetic process [GO:0016126]	endoplasmic reticulum [GO:0005783]; endoplasmic reticulum membrane [GO:0005789]; integral component of membrane [GO:0016021]	C-8 sterol isomerase activity [GO:0000247]; cholestenol delta-isomerase activity [GO:0047750]; steroid delta-isomerase activity [GO:0004769]
Zm00001eb402590	-2.11298	1.78452	Transcription activator-related	100274923	positive regulation of transcription elongation from RNA polymerase II promoter [GO:0032968]; transcription initiation from RNA polymerase II promoter [GO:0006367]	transcription factor TFIIF complex [GO:0005674]	DNA binding [GO:0003677]; RNA polymerase II general transcription initiation factor activity [GO:0016251]; TFIIF-class transcription factor complex binding [GO:0001096]
Zm00001eb398520	2.70609	-2.77558	Transcription initiation factor IIF subunit alpha	103639350
Zm00001eb059700	2.43798	-2.51904	Uncharacterized protein
Zm00001eb062030	-6.00914	-5.60079	Uncharacterized protein
Zm00001eb067400	3.03592	-4.91533	Uncharacterized protein
Zm00001eb098390	-6.77628	-4.87485	Uncharacterized protein			integral component of membrane [GO:0016021]
Zm00001eb100090	5.26233	-4.17159	Uncharacterized protein	100191911
Zm00001eb188090	2.97653	-3.10707	Uncharacterized protein				selenium binding [GO:0008430]
Zm00001eb240370	3.3712	-1.95702	Uncharacterized protein
Zm00001eb293290	3.18182	-3.38902	Uncharacterized protein
Zm00001eb219210	3.36538	-2.05133	Zinc finger protein 1				DNA-binding transcription factor activity [GO:0003700]
Zm00001eb136850	-4.19929	-3.25967	no results were found
Zm00001eb164000	2.29281	-3.26759	no results were found
Zm00001eb303390	3.49312	-3.83457	no results were found
Zm00001eb411710	-3.97538	2.77762	no results were found

## Sheet: Inter.connected_FvUm
Supplementary Table S13: Intersectioally connected red colour: Up-regulated, green colour: Down-regulated; Fv: F. verticillioid; Um: U. maydis. Analysis was conducted by UniProt resource
Ensembl Gene ID	Fv	Um	Protein names	Biological process	Cellular component	Molecular function
Zm00001eb109750	-2.44703	-5.22861	AAI domain-containing protein	lipid transport [GO:0006869]		lipid binding [GO:0008289]
Zm00001eb390370	1.66687	1.67882	ADP-ribosylation factor GTPase-activating protein 3 (ADP-ribosylation factor GTPase-activating protein AGD10)			GTPase activator activity [GO:0005096]
Zm00001eb306270	-1.81661	-1.70478	CRIB domain-containing protein
Zm00001eb433500	-1.54302	-2.79147	Cytokinin response regulator2 (Orphans transcription factor)	cytokinin-activated signaling pathway [GO:0009736]; phosphorelay signal transduction system [GO:0000160]
Zm00001eb130280	-1.96675	-1.75147	DUF3511 domain protein
Zm00001eb400780	-4.19299	-3.42924	GH10 domain-containing protein	carbohydrate metabolic process [GO:0005975]		hydrolase activity, hydrolyzing O-glycosyl compounds [GO:0004553]
Zm00001eb148190	-2.21347	-2.35884	HTH myb-type domain-containing protein			DNA binding [GO:0003677]; DNA-binding transcription factor activity [GO:0003700]
Zm00001eb242010	-2.20652	-2.02871	Phosphatidylinositol/phosphatidylcholine transfer protein SFH10
Zm00001eb070980	-2.37098	-2.95986	Polygalacturonase QRT3			polygalacturonase activity [GO:0004650]
Zm00001eb293600	-2.55477	-2.83694	Profilin			actin binding [GO:0003779]
Zm00001eb251540	-2.33401	-5.07415	Protein NRT1/ PTR FAMILY 8.3		integral component of membrane [GO:0016021]	transmembrane transporter activity [GO:0022857]
Zm00001eb200690	-3.63281	-4.73696	Uncharacterized protein
Zm00001eb207520	-1.95963	-2.43004	Uncharacterized protein
Zm00001eb257730	-2.18076	-4.59764	Uncharacterized protein			acyltransferase activity, transferring groups other than amino-acyl groups [GO:0016747]
Zm00001eb288220	3.44532	-5.39894	Uncharacterized protein		integral component of membrane [GO:0016021]
Zm00001eb382790	5.92737	3.33747	Uncharacterized protein
Zm00001eb186070	2.01232	3.11528	no results were found
Zm00001eb234710	4.53762	6.27561	no results were found
Zm00001eb369600	2.0815	2.98734	no results were found
Zm00001eb435590	-3.30139	2.70916	no results were found

## Sheet: Inter.connected_FvTa
Supplementary Table S13: Intersectioally connected red colour: Up-regulated, green colour: Down-regulated; Fv: F. verticillioid; Ta: T. atriviride. Analysis was conducted by UniProt resource
Ensembl Gene ID	Fv	Ta	Protein names	Biological process	Cellular component	Molecular function
Zm00001eb259980	3.05314	3.60368	Arf-GAP domain-containing protein			ATP binding [GO:0005524]; GTPase activator activity [GO:0005096]; phospholipid binding [GO:0005543]; protein kinase activity [GO:0004672]
Zm00001eb038750	-3.03607	-3.06483	Gamma-glutamylcyclotransferase, EC 4.3.2.9	glutathione catabolic process [GO:0006751]		gamma-glutamylcyclotransferase activity [GO:0003839]
Zm00001eb120460	-2.69924	-3.08514	Lecithin-cholesterol acyltransferase-like 1	lipid metabolic process [GO:0006629]		O-acyltransferase activity [GO:0008374]
Zm00001eb003310	8.0481	6.4131	OSJNBa0089E12.13-like protein		integral component of membrane [GO:0016021]
Zm00001eb209930	-4.36169	-4.42065	Pectinesterase inhibitor domain containing protein	negative regulation of catalytic activity [GO:0043086]		enzyme inhibitor activity [GO:0004857]
Zm00001eb220730	5.34732	4.36245	Protein TRANSPARENT TESTA 12		integral component of membrane [GO:0016021]	antiporter activity [GO:0015297]; xenobiotic transmembrane transporter activity [GO:0042910]
Zm00001eb441750	-1.82058	-4.35664	PX domain-containing protein			phosphatidylinositol binding [GO:0035091]
Zm00001eb029880	5.78595	7.0007	SQHop_cyclase_C domain-containing protein	triterpenoid biosynthetic process [GO:0016104]	lipid droplet [GO:0005811]	intramolecular transferase activity [GO:0016866]
Zm00001eb029890	5.01905	6.4185	SQHop_cyclase_N domain-containing protein	triterpenoid biosynthetic process [GO:0016104]	lipid droplet [GO:0005811]	intramolecular transferase activity [GO:0016866]
Zm00001eb031140	-3.50214	-3.5611	Uncharacterized protein
Zm00001eb212310	-3.89267	-3.95163	Uncharacterized protein
Zm00001eb295160	5.09631	5.41922	Uncharacterized protein
Zm00001eb082510	4.74086	4.33096	no results were found

## Sheet: Inter.connected_TaUm
Supplementary Table S13: Intersectioally connected red colour: Up-regulated, green colour: Down-regulated; Ta: T. atroviride; Um: U. Maydis. Analysis was conducted by UniProt resource
Ensembl Gene ID	Ta	Um	Protein names	Biological process	Cellular component	Molecular function
Zm00001eb315850	-2.26486	3.49847	Basic leucine-zipper 58			DNA-binding transcription factor activity [GO:0003700]
Zm00001eb296280	-3.02473	2.4459	DUF1645 family protein
Zm00001eb127350	-6.38617	3.60779	Expansin	plant-type cell wall organization [GO:0009664]	extracellular region [GO:0005576]
Zm00001eb368660	-2.03976	2.08141	HMA domain-containing protein			metal ion binding [GO:0046872]
Zm00001eb353170	-2.06877	-2.41766	Non-specific serine/threonine protein kinase, EC 2.7.11.1	signal transduction [GO:0007165]		ATP binding [GO:0005524]; protein serine kinase activity [GO:0106310]; protein serine/threonine kinase activity [GO:0004674]; protein serine/threonine/tyrosine kinase activity [GO:0004712]
Zm00001eb298220	1.69792	1.8727	Peroxidase, EC 1.11.1.7	hydrogen peroxide catabolic process [GO:0042744]; response to oxidative stress [GO:0006979]		heme binding [GO:0020037]; peroxidase activity [GO:0004601]
Zm00001eb166230	2.68557	-3.16094	Putative polyol transporter 1		integral component of membrane [GO:0016021]	carbohydrate transmembrane transporter activity [GO:0015144]; symporter activity [GO:0015293]
Zm00001eb182980	-3.51579	-2.63592	Uncharacterized protein
Zm00001eb337740	-2.57893	-2.42844	Uncharacterized protein
Zm00001eb430330	-4.01721	-4.14959	Uncharacterized protein
