# Supplementary material for: Comparative transcriptome profiling and weighted gene co-expression network analysis to identify core genes in maize (Zea mays L.) silks infected by multiple fungi
Source: Front Plant Sci. 2022 Oct 27;13:985396. doi: 10.3389/fpls.2022.985396 (PMC9647128; doi:10.3389/fpls.2022.985396)
Supplement: Supplementary file 1 [file DataSheet_1.zip › Supplementary Files/Supplementary Table S14 S15.xlsx]

## Sheet: Supplementary Table S14 Fg
Supplementary Table S14: Individual fungal-affected silk, red colour: Up-regulated, green colour: Down-regulated; Fg: F. graminearum. Analysis was conducted by UniProt resource
Ensembl Gene ID	Fg	Pvalue	Protein Name
Zm00001eb070270	-2.46641	2.02771e-23	(S)-2-hydroxy-acid oxidase, EC 1.1.3.15
Zm00001eb070280	2.59735	1.27786e-40	(S)-2-hydroxy-acid oxidase, EC 1.1.3.15
Zm00001eb109300	2.22821	2.77496e-33	(S)-2-hydroxy-acid oxidase, EC 1.1.3.15
Zm00001eb287310	-1.82901	2.06804e-15	[RNA-polymerase]-subunit kinase, EC 2.7.11.23
Zm00001eb163000	-2.05625	6.99234e-25	1,3-beta-glucan synthase, EC 2.4.1.34 (1,3-beta-glucan synthase)
Zm00001eb228700	-2.0462	9.19863e-06	1,3-beta-glucan synthase, EC 2.4.1.34 (1,3-beta-glucan synthase)
Zm00001eb271900	-2.02853	1.38234e-24	1,3-beta-glucan synthase, EC 2.4.1.34 (1,3-beta-glucan synthase)
Zm00001eb084160	-3.80797	5.38048e-45	1,4-alpha-glucan branching enzyme, EC 2.4.1.18
Zm00001eb357830	-2.5479	2.28325e-15	1,4-alpha-glucan branching enzyme, EC 2.4.1.18
Zm00001eb177330	2.22274	1.43294e-43	12-oxo-phytodienoic acid reductase (12-oxo-phytodienoic acid reductase8)
Zm00001eb082050	1.84197	1.64262e-22	12-oxo-phytodienoic acid reductase5
Zm00001eb125030	-4.33687	0.000145853	16.9 kDa class I heat shock protein 3 (17.4 kDa class I heat shock protein)
Zm00001eb011930	3.18459	1.78341e-06	17.4 kDa class I heat shock protein (17.4 kDa class I heat shock protein 3)
Zm00001eb257130	-5.07148	4.63046e-50	17.4 kDa class III heat shock protein
Zm00001eb121900	-5.73446	3.3565e-78	17.5 kDa class II heat shock protein
Zm00001eb292040	-2.19425	5.73359e-22	1-acylglycerol-3-phosphate O-acyltransferase, EC 2.3.1.51
Zm00001eb126690	3.08393	6.42782e-29	1-deoxy-D-xylulose-5-phosphate reductoisomerase, EC 1.1.1.267
Zm00001eb334380	-2.07184	0.000503262	1-deoxy-D-xylulose-5-phosphate reductoisomerase, EC 1.1.1.267
Zm00001eb302370	4.7324	9.90572e-38	1-deoxy-D-xylulose-5-phosphate synthase, EC 2.2.1.7
Zm00001eb380650	-3.03987	2.91562e-63	1-phosphatidylinositol 4-kinase, EC 2.7.1.67
Zm00001eb280640	2.40689	5.76624e-47	1-phosphatidylinositol-3-phosphate 5-kinase, EC 2.7.1.150
Zm00001eb070900	2.31178	5.39706e-91	2,4-dienoyl-CoA reductase ((3E)-enoyl-CoA-producing), EC 1.3.1.124
Zm00001eb352720	-2.35511	0.000177503	21.7 kDa class VI heat shock protein
Zm00001eb208810	-3.09042	1.79689e-08	22.0 kDa heat shock protein
Zm00001eb187250	2.03353	4.75718e-68	2-C-methyl-D-erythritol 2,4-cyclodiphosphate synthase, EC 4.6.1.12
Zm00001eb250670	2.41803	1.27721e-55	2-C-methyl-D-erythritol 2,4-cyclodiphosphate synthase, EC 4.6.1.12
Zm00001eb365960	2.09689	7.70834e-36	2-C-methyl-D-erythritol 4-phosphate cytidylyltransferase, EC 2.7.7.60
Zm00001eb105200	8.93563	2.37116e-07	2Fe-2S ferredoxin-type domain-containing protein
Zm00001eb405040	3.03043	1.94494e-67	2-isopropylmalate synthase, EC 2.3.3.13
Zm00001eb295310	1.61093	6.83817e-09	2-oxoglutarate (2OG) and Fe(II)-dependent oxygenase superfamily protein
Zm00001eb409040	3.6346	3.01782e-45	2-oxoisovalerate dehydrogenase subunit alpha 2 mitochondrial
Zm00001eb080680	-6.67646	0.000898499	30S ribosomal protein 3 chloroplastic
Zm00001eb103800	1.54351	3.7364e-54	3-dehydroquinate synthase chloroplastic
Zm00001eb102030	-1.69575	9.45861e-19	3-hydroxy-3-methylglutaryl coenzyme A reductase, HMG-CoA reductase, EC 1.1.1.34
Zm00001eb316960	-2.26918	1.60287e-18	3-hydroxy-3-methylglutaryl coenzyme A reductase, HMG-CoA reductase, EC 1.1.1.34
Zm00001eb006020	-3.03809	8.32932e-36	3-ketoacyl-CoA synthase, EC 2.3.1.-
Zm00001eb190120	-6.18913	2.98162e-27	3-ketoacyl-CoA synthase, EC 2.3.1.-
Zm00001eb310760	-6.7413	0.00846116	3-ketoacyl-CoA synthase, EC 2.3.1.-
Zm00001eb398750	2.87838	0.00252202	3-ketoacyl-CoA synthase, EC 2.3.1.-
Zm00001eb339000	1.85293	4.89434e-10	3-methyl-2-oxobutanoate hydroxymethyltransferase, EC 2.1.2.11
Zm00001eb241560	2.22941	1.24461e-50	3-oxoacyl-[acyl-carrier-protein] reductase, EC 1.1.1.100
Zm00001eb278580	-2.21078	2.71543e-39	3-oxoacyl-[acyl-carrier-protein] synthase
Zm00001eb150630	2.68866	1.57089e-58	4-(cytidine 5'-diphospho)-2-C-methyl-D-erythritol kinase, EC 2.7.1.148 (4-(cytidine-5'-diphospho)-2-C-methyl-D-erythritol kinase)
Zm00001eb366290	3.60347	4.183e-16	4,5-DOPA dioxygenase extradiol
Zm00001eb178360	5.88183	1.65262e-24	4-coumarate--CoA ligase 1
Zm00001eb232960	3.86229	9.15085e-21	4-hydroxyphenylpyruvate dioxygenase
Zm00001eb389290	1.94301	5.98854e-36	4-hydroxy-tetrahydrodipicolinate synthase, EC 4.3.3.7
Zm00001eb119910	1.89804	5.60139e-38	4-methyl-5-thiazole monophosphate biosynthesis protein (Protein DJ-1 homolog B)
Zm00001eb304470	6.23067	0.000227554	60S acidic ribosomal protein P2A
Zm00001eb272850	2.23128	4.36352e-14	60S acidic ribosomal protein P3 (60S acidic ribosomal protein P3-2)
Zm00001eb024450	2.02272	5.62829e-42	60S ribosomal export protein NMD3
Zm00001eb295700	2.73375	1.71363e-56	6b-interacting protein 1 (Sequence-specific DNA binding transcription factor) (Trihelix transcription factor)
Zm00001eb169570	2.41866	6.72373e-60	6-phosphogluconate dehydrogenase, decarboxylating, EC 1.1.1.44
Zm00001eb280160	3.91862	4.00079e-06	AA_kinase domain-containing protein
Zm00001eb145880	-3.28574	0.00338228	Aa_trans domain-containing protein
Zm00001eb173390	2.98892	2.24297e-11	Aa_trans domain-containing protein
Zm00001eb189540	-2.15322	0.00957033	Aa_trans domain-containing protein
Zm00001eb366300	-2.14027	0.00277113	Aa_trans domain-containing protein
Zm00001eb424670	2.15618	1.30112e-16	Aa_trans domain-containing protein
Zm00001eb429100	2.00733	2.03937e-11	Aa_trans domain-containing protein
Zm00001eb079340	-5.38163	4.19609e-15	AAA domain-containing protein
Zm00001eb133610	-4.82565	0.0134573	AAA domain-containing protein
Zm00001eb072920	-1.66733	0.00495188	AAA_11 domain-containing protein
Zm00001eb061280	4.61954	8.26099e-20	AAA-ATPase ASD mitochondrial
Zm00001eb116470	4.97216	1.30874e-08	AAA-ATPase ASD mitochondrial
Zm00001eb226530	7.95815	5.24165e-10	AAA-ATPase ASD mitochondrial
Zm00001eb302560	7.77747	0.000179543	AAA-ATPase ASD mitochondrial
Zm00001eb036750	-3.06532	4.0295e-40	AAI domain-containing protein
Zm00001eb102970	3.35723	2.93582e-64	AB hydrolase-1 domain-containing protein
Zm00001eb108850	4.11078	7.91824e-17	AB hydrolase-1 domain-containing protein
Zm00001eb134120	4.61878	0.00640674	AB hydrolase-1 domain-containing protein
Zm00001eb142080	6.89642	0.0171693	AB hydrolase-1 domain-containing protein
Zm00001eb142090	5.11272	1.76195e-79	AB hydrolase-1 domain-containing protein
Zm00001eb342430	3.1101	2.19699e-17	AB hydrolase-1 domain-containing protein
Zm00001eb408850	2.3775	2.9547e-08	ABA-responsive protein
Zm00001eb172740	-2.64616	2.05754e-09	ABC transmembrane type-1 domain-containing protein
Zm00001eb214670	1.81562	5.97205e-49	ABC transmembrane type-1 domain-containing protein
Zm00001eb205350	7.95716	1.79784e-09	ABC transporter A family member 7
Zm00001eb155890	-6.00342	7.67794e-88	ABC transporter B family member 9
Zm00001eb162880	3.50799	1.04224e-17	ABC transporter B family member 9
Zm00001eb402410	3.60909	6.02541e-35	ABC transporter C family member 3
Zm00001eb356090	-1.57969	1.04416e-26	ABC transporter D family member 1
Zm00001eb069890	-4.68848	0.00599229	ABC transporter domain-containing protein
Zm00001eb178670	6.2746	1.89824e-114	ABC transporter domain-containing protein
Zm00001eb428310	4.35716	3.08356e-27	ABC transporter domain-containing protein
Zm00001eb116920	1.85034	5.48667e-51	ABC transporter F family member 4
Zm00001eb164720	-2.53	9.31154e-38	ABC transporter G family member 11
Zm00001eb315790	2.20242	9.59947e-07	ABC transporter G family member 11
Zm00001eb047140	3.27132	2.27415e-83	ABC transporter G family member 24
Zm00001eb259100	4.55837	5.63598e-24	ABC transporter G family member 24
Zm00001eb419670	2.47399	0.0066398	ABC transporter G family member 24
Zm00001eb154460	2.81159	1.14646e-06	ABC transporter G family member 29
Zm00001eb065380	3.79484	6.34432e-35	ABC transporter G family member 34
Zm00001eb339590	5.82416	6.22202e-05	ABC transporter G family member 34
Zm00001eb357960	2.09854	0.0116954	ABC transporter G family member 40
Zm00001eb265830	10.0081	1.35071e-22	ABC transporter G family member 6
Zm00001eb368160	4.7375	2.85561e-05	ABC transporter G family member 6
Zm00001eb069010	-2.40977	1.07335e-18	ABC1 domain-containing protein
Zm00001eb272880	3.3507	2.45584e-52	ABC1 family protein
Zm00001eb042110	2.13166	2.21345e-25	ABC2 homolog 15
Zm00001eb004340	-2.4256	6.33683e-18	ABC-2 type transporter family protein
Zm00001eb334910	-2.10303	3.04813e-44	ABC-2 type transporter family protein
Zm00001eb161910	-3.70106	2.79348e-11	Abhydrolase_2 domain-containing protein
Zm00001eb164050	4.93152	2.6731e-07	Abhydrolase_3 domain-containing protein
Zm00001eb088080	4.4615	3.55915e-19	ABI3VP1 transcription factor
Zm00001eb407710	-4.12109	2.93291e-16	Abscisic acid stress ripening1 (Abscisic stress ripening protein 2)
Zm00001eb091920	-4.49053	2.77072e-37	Abscisic acid stress ripening2 (Abscisic stress ripening protein 2)
Zm00001eb054800	4.38223	8.73442e-15	ACD11 homolog protein
Zm00001eb084450	2.46118	3.28305e-40	Acetate--CoA ligase, EC 6.2.1.1
Zm00001eb419400	-1.91985	4.27435e-19	Acetyl-CoA carboxylase, EC 6.4.1.2
Zm00001eb157460	5.6071	3.17291e-06	acidPPc domain-containing protein
Zm00001eb208610	3.03003	2.38102e-12	Aconitase domain-containing protein
Zm00001eb208760	3.2941	2.52691e-59	Aconitase domain-containing protein
Zm00001eb105870	-3.48625	7.80637e-12	Aconitate hydratase, Aconitase, EC 4.2.1.3
Zm00001eb402710	1.97511	1.7655e-28	Aconitate hydratase, Aconitase, EC 4.2.1.3
Zm00001eb036780	-2.66997	9.84068e-15	ACR4
Zm00001eb085240	2.08513	1.53199e-18	ACR4
Zm00001eb193920	-3.32604	0.000194016	ACT domain-containing protein
Zm00001eb307730	2.9618	2.59809e-44	ACT domain-containing protein ACR10
Zm00001eb398620	2.30834	2.04289e-10	ACT domain-containing protein ACR8
Zm00001eb355670	-2.90285	1.00973e-23	ACT domain-containing protein ACR9
Zm00001eb010370	1.86821	6.99259e-17	Actin depolymerizing factor5 (Actin-depolymerizing factor 5)
Zm00001eb043800	-2.45515	6.01562e-11	Actin-7
Zm00001eb366720	2.28948	8.14126e-45	Actin-7
Zm00001eb385960	2.01984	1.59143e-12	Acyl-[acyl-carrier-protein] hydrolase, EC 3.1.2.-
Zm00001eb002380	6.81495	2.32419e-09	Acyl-activating enzyme 11
Zm00001eb074540	-2.24753	8.34039e-34	Acyl-acyl carrier protein thioesterase ATL3 chloroplastic
Zm00001eb223050	-2.09775	2.62055e-05	Acylamino-acid-releasing enzyme, EC 3.4.19.1
Zm00001eb090110	5.75438	1.37055e-06	Acyl-CoA N-acyltransferase (NAT) superfamily protein (GNAT transcription factor)
Zm00001eb060510	3.49941	0.00136001	Acyl-CoA N-acyltransferase (NAT) superfamily protein (GNAT transcription factor) (N-acetyltransferase)
Zm00001eb214970	-1.78905	3.05399e-18	Acyl-CoA N-acyltransferase with RING/FYVE/PHD-type zinc finger protein
Zm00001eb148110	1.70178	6.17399e-93	Acyl-coenzyme A oxidase
Zm00001eb379490	-3.07118	5.16746e-12	Acyl-coenzyme A oxidase
Zm00001eb364580	2.26473	2.15178e-13	Acyl-desaturase (Stearoyl-acyl-carrier-protein desaturase2)
Zm00001eb222290	-4.48093	3.8064e-34	Adenine nucleotide alpha hydrolase-like superfamily protein
Zm00001eb252090	2.12877	1.05028e-16	Adenine nucleotide alpha hydrolase-like superfamily protein (Pathogen induced protein 2-4)
Zm00001eb313400	1.89748	3.97728e-17	Adenosylmethionine decarboxylase, EC 4.1.1.50
Zm00001eb066760	-2.24534	0.0242008	Adenylate kinase, EC 2.7.4.3
Zm00001eb107420	-1.63603	2.07758e-31	Adenylyl-sulfate kinase, EC 2.7.1.25
Zm00001eb266570	-4.07811	2.68187e-50	ADF-H domain-containing protein
Zm00001eb359310	1.61278	5.81293e-57	ADP,ATP carrier protein
Zm00001eb239090	1.62549	1.63096e-34	ADP/ATP translocase (ADP,ATP carrier protein)
Zm00001eb145460	-3.04988	0.00112645	Agamous-like MADS-box protein AGL11 (MADS transcription factor)
Zm00001eb041750	2.15543	4.363e-17	Agenet domain-containing protein / bromo-adjacent homology (BAH) domain-containing protein
Zm00001eb424480	-1.5531	8.18459e-77	Agmatine deiminase
Zm00001eb350100	-3.43341	0.000100942	AIRS domain-containing protein
Zm00001eb118240	-3.34179	3.94513e-19	Alanine transaminase, EC 2.6.1.2
Zm00001eb290370	-4.01565	2.54718e-30	Alanine--glyoxylate aminotransferase 2 3, mitochondrial
Zm00001eb189920	3.88788	1.9689e-13	Aldedh domain-containing protein
Zm00001eb248870	-3.28183	3.65272e-100	Aldedh domain-containing protein
Zm00001eb357540	10.1119	6.90578e-07	Aldedh domain-containing protein
Zm00001eb160830	-3.19099	6.33043e-05	Aldehyde dehydrogenase5 (Cytosolic aldehyde dehydrogenase RF2D)
Zm00001eb060250	3.70319	5.64231e-30	Aldehyde oxidase1
Zm00001eb060220	1.95519	5.23586e-22	Aldehyde oxidase3
Zm00001eb060260	4.81074	9.71163e-21	Aldehyde oxidase4
Zm00001eb022670	-2.10172	1.60578e-73	Aldehyde oxygenase (deformylating), EC 4.1.99.5
Zm00001eb032500	-5.49637	5.79931e-38	Aldehyde oxygenase (deformylating), EC 4.1.99.5
Zm00001eb059630	-5.00977	7.54328e-70	Aldehyde oxygenase (deformylating), EC 4.1.99.5
Zm00001eb292140	5.1872	0.0100588	Aldehyde oxygenase (deformylating), EC 4.1.99.5
Zm00001eb362010	-3.36488	7.65069e-20	Aldehyde oxygenase (deformylating), EC 4.1.99.5
Zm00001eb372420	3.76689	5.37026e-20	Aldehyde oxygenase (deformylating), EC 4.1.99.5
Zm00001eb113180	4.56433	3.14729e-08	Aldo_ket_red domain-containing protein
Zm00001eb289560	-4.22206	1.11352e-06	Aldo_ket_red domain-containing protein
Zm00001eb423450	3.12488	1.06026e-38	Aldo_ket_red domain-containing protein
Zm00001eb423470	10.5779	6.46746e-11	Aldo_ket_red domain-containing protein
Zm00001eb018480	6.6119	1.29761e-12	Aldose 1-epimerase, EC 5.1.3.3
Zm00001eb080870	2.88578	8.67982e-14	Aldose 1-epimerase, EC 5.1.3.3
Zm00001eb244910	-4.33911	1.86739e-26	Aldose 1-epimerase, EC 5.1.3.3
Zm00001eb318340	-5.11411	8.75622e-37	Aleurone layer morphogenesis protein
Zm00001eb168160	1.77295	2.21287e-45	Alfin-like transcription factor (PHD finger protein)
Zm00001eb091640	2.71726	4.03226e-35	Alkaline/neutral invertase, EC 3.2.1.26
Zm00001eb181880	1.80329	1.06618e-17	Alkaline/neutral invertase, EC 3.2.1.26
Zm00001eb389820	1.75621	4.81e-22	Allantoate deiminase (Metallopeptidase)
Zm00001eb433900	3.23363	1.13073e-20	Allantoinase, EC 3.5.2.5
Zm00001eb058640	3.27273	0.000903578	Allene oxide synthesis4 (Cytochrome P450 CYP74A18)
Zm00001eb353280	-2.65878	5.05468e-09	Alpha,alpha-trehalose-phosphate synthase (UDP-forming), EC 2.4.1.15
Zm00001eb001760	4.65405	2.07973e-43	Alpha/beta hydrolase related protein
Zm00001eb005860	-1.71819	9.55866e-20	Alpha/beta-Hydrolases superfamily protein
Zm00001eb026120	1.71793	8.60505e-103	Alpha/beta-Hydrolases superfamily protein
Zm00001eb055430	2.94811	6.38178e-12	Alpha/beta-Hydrolases superfamily protein
Zm00001eb120470	2.69577	1.28294e-24	Alpha/beta-Hydrolases superfamily protein
Zm00001eb156260	-1.91842	9.80226e-42	Alpha/beta-Hydrolases superfamily protein
Zm00001eb163330	1.82952	1.56358e-36	Alpha/beta-Hydrolases superfamily protein
Zm00001eb216000	3.81026	5.41756e-12	Alpha/beta-Hydrolases superfamily protein
Zm00001eb280760	2.66011	3.60042e-42	Alpha/beta-Hydrolases superfamily protein
Zm00001eb325320	-1.86373	7.38975e-11	Alpha/beta-Hydrolases superfamily protein
Zm00001eb333620	4.83896	9.29236e-11	Alpha/beta-Hydrolases superfamily protein
Zm00001eb349920	-2.06385	9.96223e-15	Alpha/beta-Hydrolases superfamily protein
Zm00001eb378200	-6.99711	2.4701e-110	Alpha/beta-Hydrolases superfamily protein
Zm00001eb415620	-3.03906	2.8943e-20	Alpha/beta-Hydrolases superfamily protein (Esterase/lipase/thioesterase)
Zm00001eb147780	-4.08855	7.50562e-77	Alpha-1,4 glucan phosphorylase, EC 2.4.1.1
Zm00001eb038060	8.39078	3.00098e-12	Alpha-amylase, EC 3.2.1.1 (1,4-alpha-D-glucan glucanohydrolase)
Zm00001eb311720	6.77162	1.94087e-05	Alpha-amylase, EC 3.2.1.1 (1,4-alpha-D-glucan glucanohydrolase)
Zm00001eb037950	5.70358	0.000275376	Alpha-carbonic anhydrase domain-containing protein
Zm00001eb197090	4.31043	0.0240838	Alpha-carbonic anhydrase domain-containing protein
Zm00001eb409230	-2.30656	1.22222e-27	Alpha-galactosidase, EC 3.2.1.22
Zm00001eb044840	-3.07738	2.38833e-56	Alpha-galactosidase, EC 3.2.1.22 (Melibiase)
Zm00001eb125360	-3.79796	6.59429e-69	Alpha-xylosidase 1
Zm00001eb150370	2.90246	3.71244e-247	Amidohydro-rel domain-containing protein
Zm00001eb146310	1.78884	1.9416e-07	Amidophosphoribosyltransferase, ATase, EC 2.4.2.14 (Glutamine phosphoribosylpyrophosphate amidotransferase)
Zm00001eb366310	-5.54398	2.10255e-99	Amino acid permease 6
Zm00001eb384620	3.73128	1.80899e-25	Amino acid permease 6
Zm00001eb310870	2.31778	4.2189e-21	Aminopeptidase, EC 3.4.11.-
Zm00001eb113920	5.7924	0.000120803	Aminotran_1_2 domain-containing protein
Zm00001eb178340	2.3889	1.27826e-24	Aminotran_1_2 domain-containing protein
Zm00001eb398510	2.06879	4.23386e-33	Aminotran_1_2 domain-containing protein
Zm00001eb008180	6.75675	4.46501e-08	Aminotransferase ALD1
Zm00001eb077350	-2.79726	6.90322e-09	Ammonium transporter
Zm00001eb286120	-2.33632	5.43049e-26	AMP deaminase, EC 3.5.4.6
Zm00001eb260760	-2.28377	0.00853217	AMP-binding domain-containing protein
Zm00001eb042540	-2.29139	3.16197e-13	AMPK1_CBM domain-containing protein
Zm00001eb352470	2.43604	1.10609e-05	AMPKBI domain-containing protein
Zm00001eb324750	2.3395	9.60086e-29	AN1-type zinc finger protein 2B (Zinc finger AN1 and C2H2 domain-containing stress-associated protein 11)
Zm00001eb037360	-3.03957	7.91269e-14	Ankyrin repeat family protein
Zm00001eb102920	2.31872	9.97325e-117	Ankyrin repeat family protein
Zm00001eb322560	-4.55882	2.49985e-36	Ankyrin repeat family protein
Zm00001eb012800	4.69468	1.76844e-42	Ankyrin repeat-containing protein
Zm00001eb397350	1.82861	1.23987e-25	Ankyrin repeat-containing protein ITN1
Zm00001eb255240	-2.15851	2.10715e-31	Annexin
Zm00001eb347120	-4.9672	0.0325027	Annexin
Zm00001eb100650	-1.66163	2.49376e-09	ANTH domain-containing protein
Zm00001eb049040	-5.85134	1.40197e-08	Anther-specific proline-rich protein APG (GDSL esterase/lipase)
Zm00001eb250740	2.7657	2.24804e-46	Anthocyanin biosynthetic gene regulator PAC1 (WD40 transcription factor)
Zm00001eb006160	3.22591	1.21241e-13	AP2/ERF domain-containing protein
Zm00001eb067800	-6.50449	6.54863e-14	AP2/ERF domain-containing protein
Zm00001eb186480	-3.82312	0.000364243	AP2/ERF domain-containing protein
Zm00001eb249470	-4.37166	3.45126e-09	AP2/ERF domain-containing protein
Zm00001eb290290	3.42759	1.39405e-05	AP2/ERF domain-containing protein
Zm00001eb303690	2.5162	1.46186e-31	AP2/ERF domain-containing protein
Zm00001eb355240	6.85767	0.00598721	AP2/ERF domain-containing protein
Zm00001eb398110	-4.80993	5.61151e-17	AP2/ERF domain-containing protein
Zm00001eb303810	-2.33426	2.18959e-30	AP2-EREBP transcription factor
Zm00001eb313350	-1.86329	0.00170729	AP2-EREBP transcription factor
Zm00001eb075900	5.95762	0.00066016	AP2-EREBP transcription factor (Ethylene-responsive transcription factor ERF053)
Zm00001eb007000	-3.38385	1.29924e-05	AP2-EREBP transcription factor (Ethylene-responsive transcription factor ERF055)
Zm00001eb296430	-3.97778	5.0819e-11	AP2-EREBP transcription factor (Ethylene-responsive transcription factor ERF061)
Zm00001eb318060	7.5397	3.11741e-11	AP2-EREBP transcription factor (Ethylene-responsive transcription factor ERF112)
Zm00001eb006180	3.07594	1.54313e-24	AP2-EREBP transcription factor (Ethylene-responsive transcription factor RAP2-3) (Root abundant factor)
Zm00001eb338940	5.0576	4.40517e-72	AP2-EREBP transcription factor (Putative AP2/EREBP transcription factor superfamily protein)
Zm00001eb209250	1.83817	6.02676e-07	AP-3 complex subunit mu
Zm00001eb076380	-3.01264	2.76798e-63	AP-4 complex subunit mu
Zm00001eb196790	4.1197	0.0125586	Apple domain-containing protein
Zm00001eb168170	-2.65852	1.13811e-10	Apyrase 1
Zm00001eb043650	-4.06785	2.53725e-41	Aquaporin NIP3-1 (NOD26-like intrinsic protein 3-1) (ZmNIP3-1) (ZmNIP3;1)
Zm00001eb096620	-3.70943	0.0261284	Aquaporin PIP2-2
Zm00001eb349840	-2.60806	2.20451e-36	Aquaporin SIP1-2 (Small basic intrinsic protein 1-2) (ZmSIP1-2) (ZmSIP1;2)
Zm00001eb429750	5.42793	0.0187984	Aquaporin TIP2-3 (Tonoplast intrinsic protein 2-3) (ZmTIP2-3) (ZmTIP2;3)
Zm00001eb221090	6.84836	0.00228076	Aquaporin TIP3-1 (Tonoplast intrinsic protein 3-1) (ZmTIP3-1) (ZmTIP3;1)
Zm00001eb075840	2.72991	7.65299e-39	Arabinose-proton symporter (Putative polyol transporter 4)
Zm00001eb138130	3.22311	1.29466e-17	ARF guanine-nucleotide exchange factor GNL2
Zm00001eb114590	5.33603	0.000793601	Arf-GAP domain-containing protein
Zm00001eb064440	-1.98333	4.35723e-11	Arginine decarboxylase
Zm00001eb385810	-1.97637	2.04962e-14	Argonaute101
Zm00001eb297760	-1.68614	2.98357e-58	Argonaute104
Zm00001eb128780	-1.87406	6.72e-45	Argonaute105
Zm00001eb428910	-2.33755	4.74367e-23	Argonaute1b
Zm00001eb001350	1.51803	2.39449e-19	ARM repeat superfamily protein
Zm00001eb017660	2.09475	5.26616e-07	ARM repeat superfamily protein
Zm00001eb017670	11.1472	1.68162e-10	ARM repeat superfamily protein
Zm00001eb032360	1.83379	1.58708e-05	ARM repeat superfamily protein
Zm00001eb095530	-1.76033	6.77339e-59	ARM repeat superfamily protein
Zm00001eb106840	-3.24424	2.59567e-50	ARM repeat superfamily protein
Zm00001eb126230	2.34897	1.79378e-13	ARM repeat superfamily protein
Zm00001eb272820	-1.70597	9.42017e-25	ARM repeat superfamily protein
Zm00001eb320350	-2.0398	8.73694e-07	ARM repeat superfamily protein
Zm00001eb343440	-2.81969	0.000257987	ARM repeat superfamily protein
Zm00001eb103700	-2.64272	2.14284e-59	ARO1-like protein 2 (Armadillo repeat only 1)
Zm00001eb084260	1.92569	2.0349e-06	Arogenate dehydratase, EC 4.2.1.91
Zm00001eb227560	-2.16242	1.72251e-11	Arogenate dehydrogenase 1 chloroplastic
Zm00001eb398050	1.7213	1.39689e-45	ASC1-like protein (LAG1 longevity assurance homolog 2)
Zm00001eb162400	-1.77251	3.80019e-27	Ascorbate transporter chloroplastic
Zm00001eb106300	6.98747	1.15948e-16	Aspartic proteinase nepenthesin-1
Zm00001eb176490	-2.88379	2.48165e-09	Aspartic proteinase nepenthesin-2
Zm00001eb360360	-3.13621	9.0902e-18	Aspartic proteinase nepenthesin-2
Zm00001eb148210	-6.15779	3.86671e-30	Aspartic proteinase PCS1
Zm00001eb189450	7.24644	0.000244885	Aspartyl protease AED1
Zm00001eb269230	-7.04033	5.7187e-05	Aspartyl protease AED1
Zm00001eb292100	2.03211	7.29727e-35	Assimilatory sulfite reductase (ferredoxin), EC 1.8.7.1
Zm00001eb406490	-4.26954	4.48931e-12	AT3g10020/T22K18_16-like protein
Zm00001eb355890	2.28154	6.2518e-13	AT5g02160-like protein
Zm00001eb024570	-2.72155	2.50856e-87	AT-hook motif nuclear-localized protein
Zm00001eb101980	2.0281	1.78703e-43	AT-hook motif nuclear-localized protein
Zm00001eb173650	2.85122	8.77949e-27	AT-hook motif nuclear-localized protein
Zm00001eb230800	3.30329	6.84538e-06	AT-hook motif nuclear-localized protein
Zm00001eb316850	6.96785	6.31275e-11	AT-hook motif nuclear-localized protein
Zm00001eb188840	2.89199	9.61628e-33	AT-hook motif nuclear-localized protein 29
Zm00001eb056430	-2.58166	6.54969e-16	ATP synthase
Zm00001eb242800	3.60882	1.77694e-10	ATPase inhibitor
Zm00001eb270890	-5.12868	2.0809e-06	ATP-dependent 6-phosphofructokinase, ATP-PFK, Phosphofructokinase, EC 2.7.1.11 (Phosphohexokinase)
Zm00001eb019650	1.83218	1.20302e-18	ATP-dependent protease La (LON) domain protein
Zm00001eb153580	-1.66476	5.81779e-15	ATP-dependent protease La (LON) domain protein
Zm00001eb353760	5.26307	2.93773e-27	AtS40-3
Zm00001eb186120	1.73573	1.04768e-17	Autophagy-related protein 13a
Zm00001eb151200	2.26639	1.61878e-73	Autophagy-related protein 18f
Zm00001eb194640	-4.95681	2.6145e-25	Auxin efflux carrier component
Zm00001eb254390	-4.56269	8.67714e-119	Auxin efflux carrier component
Zm00001eb372180	-8.27353	7.97697e-169	Auxin efflux carrier component
Zm00001eb104170	-5.472	0.000518664	Auxin induced protein
Zm00001eb035640	1.73994	6.21391e-57	Auxin response factor
Zm00001eb066640	-1.89236	1.6061e-16	Auxin response factor
Zm00001eb221620	-1.951	4.16054e-43	Auxin response factor
Zm00001eb224680	-2.05294	1.64989e-27	Auxin response factor
Zm00001eb232120	-5.05775	4.63503e-230	Auxin response factor
Zm00001eb247720	2.95809	0.000644509	Auxin response factor
Zm00001eb292830	-3.40872	8.13106e-125	Auxin response factor
Zm00001eb373970	-2.06487	1.97634e-17	Auxin response factor
Zm00001eb433460	-2.00064	6.92145e-36	Auxin response factor
Zm00001eb052570	8.38431	0.000914497	Auxin responsive protein
Zm00001eb052580	10.0444	4.6211e-12	Auxin responsive protein
Zm00001eb147480	-2.11537	5.92494e-22	Auxin transporter-like protein 1
Zm00001eb296870	-2.30054	2.51585e-18	Auxin-like 1 protein
Zm00001eb040560	2.63693	1.14736e-26	Auxin-repressed protein (Dormancy-associated protein homolog 3)
Zm00001eb028260	-3.3456	0.020023	Auxin-responsive protein
Zm00001eb031190	-4.15195	2.42357e-32	Auxin-responsive protein
Zm00001eb051060	-6.52063	2.38219e-202	Auxin-responsive protein
Zm00001eb056870	-4.73382	9.59185e-151	Auxin-responsive protein
Zm00001eb121410	-5.51675	1.63023e-84	Auxin-responsive protein
Zm00001eb129570	-1.99152	7.47957e-07	Auxin-responsive protein
Zm00001eb135550	-4.26917	2.45522e-183	Auxin-responsive protein
Zm00001eb135570	-3.64242	3.76883e-22	Auxin-responsive protein
Zm00001eb153660	2.63391	6.05039e-73	Auxin-responsive protein
Zm00001eb169200	-5.10248	1.01831e-42	Auxin-responsive protein
Zm00001eb191370	-2.79661	2.86196e-62	Auxin-responsive protein
Zm00001eb200190	3.14363	0.0274285	Auxin-responsive protein
Zm00001eb284310	-3.38449	9.82468e-84	Auxin-responsive protein
Zm00001eb350000	2.77935	9.29456e-06	Auxin-responsive protein
Zm00001eb350370	-5.59417	1.19389e-270	Auxin-responsive protein
Zm00001eb272400	-2.11901	7.86184e-14	Auxin-responsive protein SAUR32
Zm00001eb248640	-2.31546	3.15692e-40	Axial regulator YABBY 1 (Yabby15 protein)
Zm00001eb280600	-2.91741	1.77578e-07	B box-type domain-containing protein
Zm00001eb389540	-4.20284	2.15912e-20	B box-type domain-containing protein
Zm00001eb304890	2.39591	5.78045e-11	B12D protein
Zm00001eb006360	-3.87541	3.52055e-16	B3 domain-containing protein
Zm00001eb051370	2.28272	5.80896e-13	B3 domain-containing protein
Zm00001eb197370	-3.21052	0.000377115	B3 domain-containing protein
Zm00001eb246280	2.35199	2.20703e-32	B3 domain-containing protein
Zm00001eb352990	-3.10792	1.73201e-80	BAG family molecular chaperone regulator 8 chloroplastic
Zm00001eb250230	-4.83213	1.42541e-33	Basic helix-loop-helix (BHLH) DNA-binding superfamily protein
Zm00001eb238570	-8.13064	5.93752e-230	Basic leucine zipper 34
Zm00001eb389660	3.5246	2.55171e-10	Basic leucine zipper 9
Zm00001eb021750	-2.39127	7.18768e-05	Basic-leucine zipper (BZIP) transcription factor family protein
Zm00001eb208690	5.78099	6.30437e-43	Bax inhibitor 1
Zm00001eb079320	-4.95549	5.50813e-09	BCL-2 binding anthanogene-1
Zm00001eb429960	2.1784	2.30502e-22	Bet_v_1 domain-containing protein
Zm00001eb077630	2.40406	1.88322e-13	Beta_elim_lyase domain-containing protein
Zm00001eb170490	7.31527	2.72085e-10	Beta-13-N-Acetylglucosaminyltransferase family protein
Zm00001eb421200	-8.84595	1.15551e-56	Beta-13-N-Acetylglucosaminyltransferase family protein
Zm00001eb079610	-1.59727	4.59272e-46	Beta-14-N-acetylglucosaminyltransferase family protein
Zm00001eb003440	-2.94508	1.1305e-46	Beta-amylase, EC 3.2.1.2
Zm00001eb016870	3.1074	0.000466428	Beta-amylase, EC 3.2.1.2
Zm00001eb016920	3.28445	5.8492e-21	Beta-amylase, EC 3.2.1.2
Zm00001eb390820	2.41285	9.19025e-06	Beta-amylase, EC 3.2.1.2
Zm00001eb394740	5.89378	4.12448e-10	Beta-amylase, EC 3.2.1.2
Zm00001eb040050	3.53544	2.72952e-09	Beta-galactosidase, EC 3.2.1.23
Zm00001eb146080	-3.4162	5.22762e-60	Beta-galactosidase, EC 3.2.1.23
Zm00001eb160380	-2.62259	2.09266e-14	Beta-galactosidase, EC 3.2.1.23
Zm00001eb348860	-6.62815	9.90509e-70	Beta-galactosidase, EC 3.2.1.23
Zm00001eb133800	5.30075	1.96754e-10	Beta-glucosidase 17
Zm00001eb288760	1.64083	3.05288e-21	Beta-glucosidase, EC 3.2.1.21
Zm00001eb288150	-2.26741	2.69096e-35	Beta-hexosaminidase, EC 3.2.1.52
Zm00001eb397620	2.5391	5.212e-34	BGGP Beta-1-3-galactosyl-O-glycosyl-glycoprotein isoform 1
Zm00001eb036040	-4.04113	1.20204e-79	BHLH domain-containing protein
Zm00001eb059460	-5.4433	2.75738e-61	BHLH domain-containing protein
Zm00001eb123570	2.35262	9.89161e-23	BHLH domain-containing protein
Zm00001eb143520	-3.61799	1.56799e-71	BHLH domain-containing protein
Zm00001eb212930	-2.91335	1.96895e-30	BHLH domain-containing protein
Zm00001eb240050	7.79874	0.00413687	BHLH domain-containing protein
Zm00001eb252100	-2.1536	2.90564e-34	BHLH domain-containing protein
Zm00001eb275820	-4.93978	2.99106e-82	BHLH domain-containing protein
Zm00001eb284130	10.6571	3.55641e-24	BHLH domain-containing protein
Zm00001eb303250	-6.21953	0.014778	BHLH domain-containing protein
Zm00001eb356930	-2.47911	2.7125e-11	BHLH domain-containing protein
Zm00001eb385110	11.5339	5.65985e-13	BHLH domain-containing protein
Zm00001eb399390	-5.80864	5.90611e-05	BHLH domain-containing protein
Zm00001eb086370	-5.93767	0.00241274	BHLH transcription factor
Zm00001eb370010	7.52735	0.000163797	BHLH transcription factor
Zm00001eb254900	-4.73687	2.41814e-87	BHLH transcription factor (DNA binding protein)
Zm00001eb332170	-5.27687	0.000616779	BHLH transcription factor (DNA binding protein) (Male sterile23)
Zm00001eb282210	4.07364	6.64165e-11	BHLH transcription factor (DNA binding protein) (Transcription factor bHLH51)
Zm00001eb055830	-3.14505	3.72308e-13	BHLH transcription factor (Transcription factor bHLH18)
Zm00001eb101360	-3.21884	2.66791e-33	BHLH transcription factor (Transcription factor bHLH76)
Zm00001eb202130	-2.77752	5.37294e-29	bHLH-MYC_N domain-containing protein
Zm00001eb241930	-6.73013	6.13504e-66	Bidirectional sugar transporter SWEET
Zm00001eb342040	2.2017	2.49876e-15	Bidirectional sugar transporter SWEET
Zm00001eb408900	-6.4143	0.000187097	Bidirectional sugar transporter SWEET
Zm00001eb213110	4.10496	1.44855e-07	Bifunctional inhibitor/lipid-transfer protein/seed storage 2S albumin superfamily protein
Zm00001eb362330	-2.99047	2.42617e-32	Bifunctional polymyxin resistance arnA protein (UDP-D-apiose/UDP-D-xylose synthase 2)
Zm00001eb396140	1.9407	3.77623e-20	Bifunctional TENA2 protein, EC 3.5.1.-, EC 3.5.99.2 (Aminopyrimidine aminohydrolase) (Formylaminopyrimidine amidohydrolase) (Formylaminopyrimidine deformylase) (Seed maturation protein PM36)
Zm00001eb021230	-4.13597	5.24407e-19	Binding
Zm00001eb410230	-1.57257	2.2636e-09	Binding
Zm00001eb130390	-3.67095	1.09123e-24	Binding protein
Zm00001eb186300	-3.01191	0.000147595	Blue copper protein
Zm00001eb279290	2.84862	4.3177e-12	Blue copper protein
Zm00001eb315650	-3.56095	1.77957e-10	Blue copper protein
Zm00001eb320500	-4.3824	0.000138412	Blue copper protein
Zm00001eb419160	7.08562	0.00997373	BOWMAN_BIRK domain-containing protein
Zm00001eb125560	-4.98993	5.24383e-10	Bowman-Birk type trypsin inhibitor
Zm00001eb335210	5.15684	0.000575988	Bowman-Birk type wound-induced proteinase inhibitor WIP1 (Wound-induced protease inhibitor)
Zm00001eb099370	2.75589	0.0230771	BRANCH ANGLE DEFECTIVE 1 (TCP transcription factor) (Wavy auricles in blades1)
Zm00001eb280280	5.45643	1.73294e-150	BRASSINOSTEROID INSENSITIVE 1-associated receptor kinase 1
Zm00001eb379190	-5.68309	4.78302e-72	Brassinosteroid-responsive RING-H2 (RING zinc finger protein-like)
Zm00001eb014460	-1.94492	1.05481e-14	BRCT domain-containing protein
Zm00001eb170190	-4.39783	9.42494e-46	BRO1 domain-containing protein
Zm00001eb024290	-3.04784	2.22529e-57	BR-signaling kinase 2
Zm00001eb314310	-5.18641	9.57769e-80	BRX domain-containing protein
Zm00001eb065420	2.20105	6.98751e-14	BTB domain-containing protein
Zm00001eb276280	4.93741	1.71408e-14	BTB domain-containing protein
Zm00001eb363540	-1.92601	4.03272e-49	BTB domain-containing protein
Zm00001eb174850	4.56926	0.00247013	BTB/POZ and MATH domain-containing protein 1
Zm00001eb425100	4.71078	8.61202e-07	BTB/POZ and TAZ domain-containing protein 2
Zm00001eb097130	-1.67155	2.24653e-28	BTB/POZ domain-containing protein
Zm00001eb199410	2.72255	6.84511e-50	BTB/POZ domain-containing protein
Zm00001eb007510	-2.53075	9.40236e-80	BTB/POZ domain-containing protein NPY2
Zm00001eb219190	-2.27978	6.84727e-38	BTB/POZ domain-containing protein NPY2
Zm00001eb236510	-6.59222	0.0121874	BUB1 N-terminal domain-containing protein
Zm00001eb060810	2.10389	1.56915e-28	BZIP domain-containing protein
Zm00001eb330680	-2.39808	4.35145e-25	BZIP domain-containing protein
Zm00001eb366900	3.69739	2.76889e-06	BZIP domain-containing protein
Zm00001eb406920	-2.53302	1.33754e-20	BZIP domain-containing protein
Zm00001eb272280	1.90417	1.14654e-72	BZIP family protein
Zm00001eb264930	3.04269	2.45746e-54	BZIP transcription factor (Low temperature-induced protein15) (Ocs element-binding factor 1)
Zm00001eb209070	-3.09333	4.75179e-13	BZIP transcription factor (Ocs element-binding factor 1)
Zm00001eb060860	3.47437	3.16339e-27	BZIP transcription factor (Opaque2 heterodimerizing protein 1)
Zm00001eb060910	3.18667	3.45044e-14	BZIP transcription factor (Opaque2 heterodimerizing protein 1)
Zm00001eb300760	-5.39706	4.50772e-36	C2 calcium/lipid-binding plant phosphoribosyltransferase family protein
Zm00001eb197960	2.3852	5.18429e-28	C2 domain protein
Zm00001eb038880	3.15565	2.67865e-07	C2 domain-containing protein
Zm00001eb091240	-1.7445	1.70715e-19	C2 domain-containing protein
Zm00001eb125450	2.10359	7.10239e-99	C2 domain-containing protein
Zm00001eb374640	3.25345	2.27782e-29	C2 tensin-type domain-containing protein
Zm00001eb054810	-8.35525	5.21081e-11	C2C2-CO-like transcription factor
Zm00001eb146810	-6.92765	0.0013976	C2C2-DOF transcription factor
Zm00001eb292790	-5.08305	0.0221392	C2C2-DOF transcription factor (Dof zinc finger protein DOF1.5)
Zm00001eb105770	-2.39603	8.57319e-13	C2C2-DOF transcription factor (Dof zinc finger protein DOF1.6)
Zm00001eb131420	1.73725	2.27555e-20	C2C2-GATA transcription factor (GATA transcription factor 16)
Zm00001eb043940	-3.47807	9.93565e-16	C2C2-YABBY-transcription factor 12 (Yabby10 protein)
Zm00001eb108460	-4.22177	8.14385e-81	C2H2-like zinc finger protein
Zm00001eb117760	-7.15746	8.18142e-07	C2H2-type domain-containing protein
Zm00001eb144170	-3.0182	0.00375018	C2H2-type domain-containing protein
Zm00001eb226240	1.7299	4.06536e-55	C2H2-type domain-containing protein
Zm00001eb271500	-1.82078	1.94357e-17	C2H2-type domain-containing protein
Zm00001eb313100	4.85496	0.00782664	C2H2-type domain-containing protein
Zm00001eb392090	-5.7838	0.0252534	C2H2-type domain-containing protein
Zm00001eb418410	-3.22501	2.62468e-15	C2H2-type domain-containing protein
Zm00001eb428940	3.13367	8.58378e-05	C2H2-type domain-containing protein
Zm00001eb190870	2.16149	1.92503e-10	C2H2-type zinc finger family protein
Zm00001eb336830	-3.33099	1.63741e-37	C3H transcription factor (Zinc finger CCCH domain-containing protein 1)
Zm00001eb284750	-5.12191	2.96905e-44	C4-dicarboxylate transporter/malic acid transport protein isoform 1
Zm00001eb226870	-3.48538	1.81084e-63	Cadmium/zinc-transporting ATPase HMA2
Zm00001eb101680	2.48929	7.60421e-19	Caffeoyl-CoA O-methyltransferase 1
Zm00001eb041090	-2.16262	2.4145e-55	Calcineurin subunit B
Zm00001eb091710	2.00146	9.72857e-32	Calcium dependent protein kinase11
Zm00001eb205910	-3.69512	4.14036e-08	Calcium ion binding protein
Zm00001eb055560	1.80179	1.29272e-19	Calcium load-activated calcium channel, CLAC channel
Zm00001eb149760	1.99745	0.00291452	Calcium uniporter protein
Zm00001eb224230	-2.35398	3.86065e-17	Calcium-binding EF-hand family protein
Zm00001eb137510	6.79291	0.00280292	Calcium-binding protein CML38
Zm00001eb362720	6.6479	0.000330449	Calcium-binding protein CML38
Zm00001eb203260	3.33923	1.19262e-44	Calcium-dependent lipid-binding (CaLB domain) family protein
Zm00001eb217170	4.7861	5.6895e-10	Calcium-dependent protein kinase 30
Zm00001eb212430	2.13033	2.67166e-49	Calcium-dependent protein kinase 7
Zm00001eb324690	1.95751	2.1195e-09	Calcium-dependent protein kinase 7
Zm00001eb071550	-6.71031	7.65031e-140	Calcium-transporting ATPase, EC 7.2.2.10
Zm00001eb291630	4.30995	3.86553e-55	Calcium-transporting ATPase, EC 7.2.2.10
Zm00001eb430440	-2.67182	7.96094e-12	Calcium-transporting ATPase, EC 7.2.2.10
Zm00001eb228690	-2.53179	5.73167e-70	Callose synthase 3
Zm00001eb056900	3.23893	1.83797e-09	Calmodulin
Zm00001eb165260	-3.13513	2.44469e-20	Calmodulin binding protein
Zm00001eb376600	1.8689	8.29061e-31	Calmodulin binding protein (IQ-domain 10)
Zm00001eb294110	-2.51973	7.90015e-42	Calmodulin binding protein isoform 1
Zm00001eb403360	-6.45329	2.03047e-37	Calmodulin binding protein isoform 1
Zm00001eb014250	-4.24709	3.76474e-88	Calmodulin-binding protein
Zm00001eb396470	-3.38836	0.000426918	Calmodulin-binding protein 60 G
Zm00001eb028670	-1.71489	4.78834e-63	Calmodulin-binding protein MPCBP
Zm00001eb392440	2.56469	1.4138e-48	Calmodulin-binding transcription activator 2
Zm00001eb281700	-4.27793	6.9489e-26	Calmodulin-like protein 2
Zm00001eb418150	2.36575	8.27168e-13	CAP10 domain-containing protein
Zm00001eb027550	4.87402	5.11011e-13	fumonisine transporter/ sugar porter
Zm00001eb037940	4.63401	8.54381e-30	Carbonic anhydrase, EC 4.2.1.1
Zm00001eb083840	2.5994	0.0025018	Carbonic anhydrase, EC 4.2.1.1
Zm00001eb066850	1.89132	7.38658e-09	Carboxylesterase SOBER1
Zm00001eb122960	-3.43352	2.60037e-18	Carboxyl-terminal proteinase
Zm00001eb110640	-2.61655	3.33383e-12	Carboxypeptidase, EC 3.4.16.-
Zm00001eb131190	-1.96799	5.33425e-20	Carboxypeptidase, EC 3.4.16.-
Zm00001eb236590	-5.79244	0.000715556	Carboxypeptidase, EC 3.4.16.-
Zm00001eb329580	5.04633	4.19402e-15	Carboxypeptidase, EC 3.4.16.-
Zm00001eb293360	2.73801	3.1777e-47	Carnitine racemase/ catalytic
Zm00001eb210950	-2.62537	3.59377e-22	Carotene isomerase3
Zm00001eb113200	6.62328	7.54877e-06	CASP-like protein
Zm00001eb165820	5.21141	0.00868616	CASP-like protein
Zm00001eb286320	3.49577	6.62379e-50	CASP-like protein
Zm00001eb359200	-2.30636	0.000431691	CASP-like protein
Zm00001eb389430	-2.64111	1.10743e-12	CASP-like protein
Zm00001eb347520	5.90174	0.0168373	CASP-like protein 1C2, ZmCASPL1C2
Zm00001eb007310	-5.0911	4.31716e-53	CASP-like protein 5A2, ZmCASPL5A2
Zm00001eb347640	1.92934	1.45102e-66	CASP-like protein 5B2, ZmCASPL5B2
Zm00001eb058720	1.98902	5.18149e-14	CASP-like protein 5C1, ZmCASPL5C1
Zm00001eb321150	8.00107	7.26501e-23	Cation/H(+) antiporter 1
Zm00001eb031850	5.87095	6.09619e-36	Cation/H(+) antiporter 19
Zm00001eb120240	2.28155	3.83745e-07	Cationic amino acid transporter 5
Zm00001eb406990	-4.04429	8.48508e-13	Cationic amino acid transporter 6 chloroplastic
Zm00001eb302780	6.12885	0.0196997	CBFD_NFYB_HMF domain-containing protein
Zm00001eb368240	-2.67548	0.000595943	CBFD_NFYB_HMF domain-containing protein
Zm00001eb289050	-2.30199	6.81334e-35	CBM20 domain-containing protein
Zm00001eb044500	2.01682	2.62718e-08	CBS domain-containing protein
Zm00001eb191350	-1.712	1.00387e-16	CBS domain-containing protein
Zm00001eb199430	-2.50945	8.43767e-36	CCAAT-HAP5 transcription factor (Nuclear transcription factor Y subunit C-9)
Zm00001eb293510	4.07729	3.69448e-30	CCCH transcription factor
Zm00001eb173520	-2.72529	1.61298e-27	CCT domain-containing protein
Zm00001eb208040	-3.34628	0.00476077	CCT domain-containing protein
Zm00001eb216410	-3.31662	2.40455e-13	CCT domain-containing protein
Zm00001eb148750	-3.69629	1.89364e-06	CCT motif family protein
Zm00001eb334750	-3.41866	1.07089e-28	CDP-diacylglycerol--serine O-phosphatidyltransferase, EC 2.7.8.8 (Phosphatidylserine synthase)
Zm00001eb343120	-2.45918	2.50686e-19	CDP-diacylglycerol--serine O-phosphatidyltransferase, EC 2.7.8.8 (Phosphatidylserine synthase)
Zm00001eb110250	-1.53052	1.25829e-21	CDPK-related kinase 1
Zm00001eb328990	-1.81122	8.02055e-102	CDPK-related kinase 1
Zm00001eb378330	6.11969	1.68898e-52	Cell cycle regulated microtubule associated protein
Zm00001eb333140	2.48573	3.55161e-73	Cell number regulator 5 (ZmCNR05)
Zm00001eb061800	-2.08763	2.24412e-47	Cellulose synthase, EC 2.4.1.12
Zm00001eb097100	-2.9065	5.48723e-27	Cellulose synthase, EC 2.4.1.12
Zm00001eb122750	-2.54892	1.14902e-41	Cellulose synthase, EC 2.4.1.12
Zm00001eb283110	-1.98452	8.78146e-12	Cellulose synthase, EC 2.4.1.12
Zm00001eb304560	-2.45356	9.26688e-19	Cellulose synthase, EC 2.4.1.12
Zm00001eb345740	-1.8775	2.04212e-13	Cellulose synthase, EC 2.4.1.12
Zm00001eb316070	5.17288	6.81046e-11	Cellulose synthase-like protein E1
Zm00001eb000720	-1.76354	4.17241e-08	CemA-like proton extrusion protein-related
Zm00001eb365210	-2.78324	1.54308e-32	Ceramide glucosyltransferase, EC 2.4.1.80
Zm00001eb180950	3.87609	0.000161214	Chaperone protein dnaJ-related (Drought-induced protein 1)
Zm00001eb010540	-5.52091	2.49742e-18	Chaperonin 60 subunit beta 4 chloroplastic
Zm00001eb193040	-2.36331	4.88612e-39	Chaperonin10
Zm00001eb212460	1.85618	3.89927e-08	Chaperonin-like RbcX protein
Zm00001eb216460	-2.51064	0.0177381	Chemocyanin
Zm00001eb037080	1.93788	2.93454e-40	Chitin elicitor receptor kinase 1
Zm00001eb147120	-2.84035	0.019693	Chitinase, EC 3.2.1.14
Zm00001eb147140	-6.68063	6.00619e-21	Chitinase, EC 3.2.1.14
Zm00001eb147150	-2.71744	2.10655e-05	Chitinase, EC 3.2.1.14
Zm00001eb174340	3.35896	1.50355e-19	Chitinase, EC 3.2.1.14
Zm00001eb305280	-4.44696	0.00606488	Chitinase, EC 3.2.1.14
Zm00001eb332350	4.09397	0.00517039	Chitinase, EC 3.2.1.14
Zm00001eb425600	3.67396	3.38136e-10	Chitinase, EC 3.2.1.14
Zm00001eb187310	3.33407	2.07668e-23	Chitin-inducible gibberellin-responsive protein 2 (GRAS transcription factor)
Zm00001eb106810	-5.55229	0.000469194	Chlorophyll a-b binding protein, chloroplastic
Zm00001eb106880	3.90908	0.0269541	Chlorophyll a-b binding protein, chloroplastic
Zm00001eb014970	-2.65205	1.85189e-55	Chloroplast protein HCF243
Zm00001eb395950	-1.74871	1.56946e-54	Chloroplast protein HCF243
Zm00001eb235800	-4.44716	6.25389e-23	Chloroplast small heat shock protein
Zm00001eb303350	-5.33384	7.28623e-33	Chloroplast stem-loop binding protein of 41 kDa a chloroplastic
Zm00001eb065890	-2.72785	5.04419e-77	Choline transporter-like protein
Zm00001eb110610	2.76514	1.1203e-24	Choline transporter-like protein
Zm00001eb198690	-3.74389	1.2545e-71	Choline transporter-like protein
Zm00001eb179760	3.35014	1.52359e-18	Chorismate mutase, EC 5.4.99.5
Zm00001eb370320	1.71147	4.51856e-21	Chorismate mutase, EC 5.4.99.5
Zm00001eb280240	-5.89995	7.38489e-05	Chromosome_seg domain-containing protein
Zm00001eb307060	1.94987	0.000569891	Cinnamoyl CoA reductase2
Zm00001eb046960	8.8348	1.81483e-09	Citrate transporter family protein
Zm00001eb423300	5.09962	2.63114e-05	Class IV heat shock protein
Zm00001eb037740	3.28497	0.00308078	Clathrin assembly protein
Zm00001eb368890	-3.21707	5.27444e-07	Clathrin heavy chain 2
Zm00001eb121460	5.50665	4.64747e-05	Clavaminate synthase-like protein
Zm00001eb121420	1.71238	6.09729e-10	Clavaminate synthase-like protein (Syringomycin biosynthesis enzyme)
Zm00001eb325140	-4.98354	0.0146094	CMP-sialic acid transporter 4
Zm00001eb248290	1.60991	7.65188e-128	CN hydrolase domain-containing protein
Zm00001eb386030	-2.70032	1.77888e-22	Coatomer subunit beta'
Zm00001eb418350	-1.60982	1.59515e-10	Coatomer subunit beta-1
Zm00001eb214720	-2.08834	7.13309e-36	COBRA-like protein
Zm00001eb153360	5.52811	1.82257e-12	Coiled-coil domain-containing protein 25
Zm00001eb065300	-2.55979	8.04541e-35	COP1-interacting protein-related
Zm00001eb324900	-2.4798	2.48015e-12	Copper ion binding protein (Cupredoxin superfamily protein)
Zm00001eb071400	2.32284	2.2817e-35	Core-2/I-branching beta-16-N-acetylglucosaminyltransferase family protein
Zm00001eb274600	2.54823	9.58435e-76	Core-2/I-branching beta-16-N-acetylglucosaminyltransferase family protein
Zm00001eb055380	-4.76463	0.0321053	Cortical cell-delineating protein
Zm00001eb106950	-5.31314	7.34961e-78	Cotton fiber expressed protein 1
Zm00001eb427080	2.39267	3.14342e-31	Cox19-like CHCH family protein
Zm00001eb210750	-2.27528	6.91377e-14	CRAL-TRIO domain-containing protein
Zm00001eb372220	2.51556	6.88504e-99	CS domain-containing protein
Zm00001eb363040	5.15422	0.000362154	CSC1-like protein
Zm00001eb117590	-2.14568	7.79641e-06	CSC1-like protein ERD4
Zm00001eb215680	2.81966	0.00111455	CSC1-like protein RXW8
Zm00001eb323760	-5.78793	3.19269e-17	CSLF3-cellulose synthase-like family F beta1,31,4 glucan synthase
Zm00001eb359410	6.16915	5.23196e-89	CTP synthase, EC 6.3.4.2 (UTP--ammonia ligase)
Zm00001eb133240	4.65574	2.96375e-59	Cupin type-1 domain-containing protein
Zm00001eb075010	3.76913	0.0116257	Cupredoxin superfamily protein
Zm00001eb396710	3.26145	0.0188169	Cyclase/dehydrase family protein (Pyrabactin resistance-like protein)
Zm00001eb204540	-6.10569	2.81547e-34	Cyclic nucleotide-binding domain-containing protein
Zm00001eb277950	2.82313	2.7176e-230	Cyclic nucleotide-gated ion channel 1
Zm00001eb369820	3.71977	5.80871e-10	Cyclic nucleotide-gated ion channel 4
Zm00001eb249100	2.01607	4.16051e-05	Cyclin
Zm00001eb323840	-2.4319	2.0514e-29	CYCLIN domain-containing protein
Zm00001eb227730	-2.75781	4.73249e-31	Cyclin N-terminal domain-containing protein
Zm00001eb315430	-5.62812	1.25587e-16	Cyclin N-terminal domain-containing protein
Zm00001eb429190	-6.82903	0.00486778	Cyclin N-terminal domain-containing protein
Zm00001eb095620	-3.58807	7.76702e-07	Cyclin11
Zm00001eb402760	2.71358	1.9481e-29	Cyclin-dependent kinase inhibitor
Zm00001eb231420	3.3506	4.70698e-12	Cyclin-T1-3
Zm00001eb378870	2.80688	6.94569e-16	CYCLOPS
Zm00001eb364860	-5.9044	1.50012e-41	Cystatin domain-containing protein
Zm00001eb032280	2.69238	2.24737e-17	Cysteine dioxygenase, EC 1.13.11.20
Zm00001eb033540	6.3955	0.00271838	Cysteine dioxygenase, EC 1.13.11.20
Zm00001eb121630	3.92065	2.86617e-05	Cysteine dioxygenase, EC 1.13.11.20
Zm00001eb297330	2.564	2.5883e-20	Cysteine dioxygenase, EC 1.13.11.20
Zm00001eb432170	2.61867	2.10145e-80	Cysteine protease 1
Zm00001eb369350	3.25149	4.81499e-33	Cysteine proteinase inhibitor
Zm00001eb259070	3.2896	9.77342e-139	Cysteine proteinases superfamily protein
Zm00001eb354860	3.83047	6.94691e-72	Cysteine-rich receptor-like protein kinase 2
Zm00001eb323240	2.89469	5.43921e-25	Cysteine-rich receptor-like protein kinase 25
Zm00001eb075470	-3.45566	5.04918e-05	Cysteine-rich repeat secretory protein 15
Zm00001eb369930	-3.67513	2.21466e-21	CYSTM domain-containing protein
Zm00001eb055220	-2.12098	0.00143154	Cytochrome b561
Zm00001eb035970	-2.69851	1.11545e-46	Cytochrome b561 and DOMON domain-containing protein
Zm00001eb078640	-2.85067	2.18169e-35	Cytochrome b561 and DOMON domain-containing protein
Zm00001eb094460	-3.85639	3.19163e-28	Cytochrome b-c1 complex subunit 7
Zm00001eb260010	10.4327	0.00143847	Cytochrome P450 71A26
Zm00001eb261620	9.74976	0.0185097	Cytochrome P450 71A26
Zm00001eb064510	9.13137	7.05118e-22	Cytochrome P450 71B10
Zm00001eb030030	2.75437	0.011424	Cytochrome P450 71D7
Zm00001eb049660	-2.09438	1.17673e-05	Cytochrome P450 71D7
Zm00001eb089340	-7.65264	3.6109e-101	Cytochrome P450 71D7
Zm00001eb367160	-5.38805	0.0185058	Cytochrome P450 86A1
Zm00001eb379120	-4.19324	5.76591e-26	Cytochrome P450 88A1, EC 1.14.-.- (Dwarf3 protein)
Zm00001eb150550	3.65733	3.0978e-41	Cytochrome P450 98A3
Zm00001eb018040	-4.92984	1.76842e-16	Cytochrome P450 CYP709H1
Zm00001eb367120	8.40285	5.4765e-97	Cytochrome P450 CYP81A1 (Cytochrome P450 family 81 subfamily D polypeptide 8)
Zm00001eb021550	3.71583	7.32099e-15	Cytochrome P450 family 704 subfamily A polypeptide 2
Zm00001eb349800	2.81363	1.15947e-94	Cytochrome P450 family 721 subfamily A polypeptide 1
Zm00001eb356300	-5.01599	1.08186e-08	Cytochrome P450 family 722 subfamily A polypeptide 1
Zm00001eb009080	3.91695	0.00025159	Cytochrome P450 family 94 subfamily D polypeptide 2
Zm00001eb009300	4.75765	0.00296513	Cytochrome P450 family 94 subfamily D polypeptide 2
Zm00001eb003230	-3.93419	8.32169e-07	Cytochrome P450 family 96 subfamily A polypeptide 1
Zm00001eb337640	6.3174	0.0257282	Cytochrome P450 family 96 subfamily A polypeptide 1
Zm00001eb351210	3.78439	0.00118514	Cytochrome-c oxidase
Zm00001eb141570	3.33169	2.15716e-09	Cytokin-bind domain-containing protein
Zm00001eb040280	2.18477	1.05638e-09	Cytokinin dehydrogenase, EC 1.5.99.12
Zm00001eb121500	9.18872	9.21851e-16	Cytokinin dehydrogenase, EC 1.5.99.12
Zm00001eb297400	2.52717	0.000942923	Cytokinin riboside 5'-monophosphate phosphoribohydrolase, EC 3.2.2.n1
Zm00001eb304010	-5.18894	0.0149288	Cytokinin-N-glucosyltransferase 1
Zm00001eb068270	2.71466	9.09936e-47	D-3-phosphoglycerate dehydrogenase, EC 1.1.1.95
Zm00001eb057280	-2.16155	5.72886e-23	DCL protein
Zm00001eb250120	-2.49728	0.00462025	Dehydrin COR410
Zm00001eb355550	-4.08647	4.39672e-12	Dehydroascorbate reductase, EC 1.8.5.1 (Glutathione S-transferase DHAR2)
Zm00001eb188990	-3.51942	1.46266e-50	Delta(12)-fatty-acid desaturase (Omega-6 fatty acid desaturase, endoplasmic reticulum isozyme 2)
Zm00001eb289500	-1.92127	1.47648e-31	Delta-1-pyrroline-5-carboxylate synthase [Includes: Glutamate 5-kinase, GK, EC 2.7.2.11 (Gamma-glutamyl kinase); Gamma-glutamyl phosphate reductase, GPR, EC 1.2.1.41 (Glutamate-5-semialdehyde dehydrogenase) (Glutamyl-gamma-semialdehyde dehydrogenase) ]
Zm00001eb177100	-1.80813	4.7149e-19	Dentin sialophosphoprotein-related
Zm00001eb283510	2.63207	2.84449e-11	Derlin-1.2 (ZmDerlin1-2)
Zm00001eb379290	-2.14435	6.67111e-35	DeSI-like protein
Zm00001eb400970	2.27654	7.65362e-06	DeSI-like protein
Zm00001eb375830	-2.33604	5.94754e-07	Developmental protein SEPALLATA 2
Zm00001eb400270	1.7738	2.33478e-14	DExH-box ATP-dependent RNA helicase DExH14
Zm00001eb254030	-1.69739	2.96777e-10	DExH-box ATP-dependent RNA helicase DExH15 chloroplastic
Zm00001eb069350	1.70674	3.2513e-15	Diacylglycerol kinase, DAG kinase, EC 2.7.1.107
Zm00001eb151400	-1.847	1.87293e-08	diacylglycerol kinase, EC 2.7.1.107
Zm00001eb045380	-3.14943	2.29393e-16	Dicer-like 102
Zm00001eb083520	-2.02876	7.90055e-07	Digalactosyldiacylglycerol synthase, EC 2.4.1.241
Zm00001eb317040	-1.83482	1.89867e-26	Dihydroflavonoid reductase1 (Tetraketide alpha-pyrone reductase 1)
Zm00001eb225320	5.56511	0.0057694	Dihydroflavonol-4-reductase
Zm00001eb137120	-2.19892	1.30145e-18	Dihydrofolate synthetase
Zm00001eb034840	-2.87762	2.73596e-26	Dilute domain-containing protein
Zm00001eb058190	2.19595	8.24173e-06	Dimer_Tnp_hAT domain-containing protein
Zm00001eb116210	-5.96869	0.00162517	Dimer_Tnp_hAT domain-containing protein
Zm00001eb026860	3.63639	1.55017e-31	Dirigent protein
Zm00001eb091400	-4.5364	6.47152e-38	Dirigent protein
Zm00001eb318030	-2.43556	2.13816e-55	Discolored-paralog3
Zm00001eb077540	5.63503	4.12699e-32	Disease resistance gene analog PIC17
Zm00001eb226690	3.33213	1.714e-54	Disease resistance protein RPM1
Zm00001eb226720	2.48084	3.23181e-50	Disease resistance protein RPM1
Zm00001eb321430	2.06005	3.7932e-13	Disease resistance RPP13-like protein 4
Zm00001eb386260	1.78794	2.3879e-28	DNA binding
Zm00001eb016200	-8.65978	7.98702e-10	DNA binding protein
Zm00001eb182310	2.55002	9.55186e-20	DNA binding protein (Remorin 4.1)
Zm00001eb078190	-3.851	1.23736e-28	DNA glycosylase superfamily protein
Zm00001eb099620	-2.72844	0.0152674	DNA glycosylase superfamily protein
Zm00001eb369520	-4.49862	5.01906e-139	DNA glycosylase superfamily protein
Zm00001eb279300	-2.15727	5.12941e-19	DNA helicase, EC 3.6.4.12
Zm00001eb296180	1.57395	2.25841e-16	DNA-3-methyladenine glycosylase 1
Zm00001eb275040	-4.67838	2.21826e-34	DNA-3-methyladenine glycosylase I
Zm00001eb120650	-2.50821	2.53086e-10	DNA-binding WRKY
Zm00001eb076290	1.93016	0.00103916	DNA-directed RNA polymerase III subunit RPC9
Zm00001eb415030	-2.60808	1.31338e-20	DNA-directed RNA polymerase subunit beta, EC 2.7.7.6
Zm00001eb144750	-6.09011	0.000219236	DNA-directed RNA polymerase, EC 2.7.7.6
Zm00001eb243690	-1.86298	4.95711e-18	DNAJ heat shock N-terminal domain-containing protein
Zm00001eb433640	-4.3515	1.04583e-14	DNAJ heat shock N-terminal domain-containing protein
Zm00001eb409390	4.08784	0.0017072	DNAJ protein JJJ1-like protein
Zm00001eb353140	-5.34076	0.0177358	Dof zinc finger protein DOF1.5
Zm00001eb029220	-2.46004	8.54157e-13	Dof zinc finger protein DOF2.2
Zm00001eb048370	-1.86149	2.52052e-08	DOF40 C2C2-DOF type transcription factor
Zm00001eb211700	-1.8057	0.00693143	Dof-type domain-containing protein
Zm00001eb005380	2.53592	1.84857e-15	Dof-type zinc finger DNA-binding family protein
Zm00001eb319230	-2.10796	9.16963e-08	DOG1 domain-containing protein
Zm00001eb222680	6.79689	0.00161788	Dolabradiene monooxygenase, EC 1.14.14.159 (Cytochrome P450 71Z16, ZmCYP71Z16)
Zm00001eb042740	3.85727	7.32186e-05	DOMON domain-containing protein
Zm00001eb075570	2.70039	8.71133e-76	Downstream target of AGL15 2
Zm00001eb213420	-4.35359	2.94438e-20	Drought and salt tolerance protein
Zm00001eb028210	1.74934	8.66391e-19	DROUGHT SENSITIVE 1
Zm00001eb085540	3.62702	3.22436e-10	Drought-induced protein 1
Zm00001eb101120	-2.88396	0.0148032	D-type cyclin
Zm00001eb250780	-2.73625	3.22881e-29	DUF1084 domain-containing protein
Zm00001eb342330	1.67081	7.36645e-15	DUF1230 family protein
Zm00001eb046510	2.36135	6.10455e-76	DUF1338 domain-containing protein
Zm00001eb343620	2.68579	1.01221e-26	DUF1421 domain-containing protein
Zm00001eb370790	1.75261	4.43182e-49	DUF1421 domain-containing protein
Zm00001eb156700	1.7915	1.08575e-34	DUF1639 family protein
Zm00001eb294940	2.83392	4.00368e-14	DUF1639 family protein
Zm00001eb335230	4.04703	6.89128e-08	DUF1639 family protein
Zm00001eb157710	-2.57076	2.65698e-14	DUF1645 family protein
Zm00001eb208900	-2.4964	9.28995e-08	DUF1995 domain-containing protein
Zm00001eb043660	-5.87394	6.84897e-05	DUF223 domain-containing protein
Zm00001eb317980	-2.35263	3.78109e-05	DUF223 domain-containing protein
Zm00001eb159980	3.11769	0.00120623	DUF3511 domain protein
Zm00001eb356950	3.38596	1.5658e-29	DUF3511 domain protein
Zm00001eb000500	-1.9211	1.9006e-45	DUF3527 domain protein
Zm00001eb003190	2.60657	2.69622e-38	DUF3527 domain protein
Zm00001eb022970	-4.81927	3.26101e-28	DUF3527 domain protein
Zm00001eb196640	2.61653	6.42892e-08	DUF3700 domain-containing protein
Zm00001eb356480	-3.407	1.52317e-110	DUF4005 domain-containing protein
Zm00001eb321350	1.91511	1.57954e-58	DUF4050 domain-containing protein
Zm00001eb018840	-6.40487	7.13282e-77	DUF4057 domain-containing protein
Zm00001eb081110	-4.52362	1.80734e-38	DUF4057 domain-containing protein
Zm00001eb392390	-2.01986	1.8091e-23	DUF4057 domain-containing protein
Zm00001eb128430	11.9859	0.00219489	DUF4220 domain-containing protein
Zm00001eb200290	5.72672	0.0102692	DUF4220 domain-containing protein
Zm00001eb299570	-3.45761	4.84657e-05	DUF4220 domain-containing protein
Zm00001eb352900	-4.78739	0.000446032	DUF4220 domain-containing protein
Zm00001eb226840	3.06416	2.03883e-70	DUF4228 domain protein
Zm00001eb340260	2.6597	4.1629e-07	DUF4228 domain protein
Zm00001eb022990	4.52196	0.000196743	DUF4283 domain-containing protein
Zm00001eb063650	-1.56016	3.22019e-30	DUF4378 domain protein
Zm00001eb335890	3.61711	1.42155e-34	DUF4378 domain-containing protein
Zm00001eb142990	-5.04885	0.0201769	DUF4408 domain-containing protein
Zm00001eb323590	-3.12323	2.02369e-65	DUF538 family protein
Zm00001eb174520	-2.21251	6.04122e-10	DUF547 domain-containing protein
Zm00001eb375550	5.02141	0.0104078	DUF569 domain-containing protein
Zm00001eb362540	2.2174	5.16248e-07	DUF630 domain-containing protein
Zm00001eb107630	-3.44274	1.39016e-08	DUF663 domain-containing protein
Zm00001eb099490	2.64871	1.29139e-06	DUF868 family protein
Zm00001eb147010	2.55974	8.88743e-06	Duplicated homeodomain-like superfamily protein
Zm00001eb122500	-2.97851	1.89967e-10	Dwarf plant1 (GA 3-oxidase 1)
Zm00001eb371030	-3.76562	3.20764e-16	Dynamin-related protein 5A
Zm00001eb035240	-2.50159	2.54095e-21	DYW_deaminase domain-containing protein
Zm00001eb145540	2.2278	0.00912242	DYW_deaminase domain-containing protein
Zm00001eb402080	-2.74054	1.24208e-38	E3 ubiquitin ligase BIG BROTHER
Zm00001eb031130	-2.59349	2.39121e-14	E3 ubiquitin protein ligase DRIP2
Zm00001eb238450	-6.06148	0.000426787	E3 ubiquitin-protein ligase ATL41
Zm00001eb383470	12.0823	0.00121994	E3 ubiquitin-protein ligase ATL41
Zm00001eb006670	3.43614	0.03813	E3 ubiquitin-protein ligase ATL6
Zm00001eb401490	4.66116	0.0115995	E3 ubiquitin-protein ligase ATL6
Zm00001eb054470	-3.16851	1.99576e-71	EamA domain-containing protein
Zm00001eb128480	-5.76986	3.48125e-05	Early nodulin-like protein 1
Zm00001eb377400	-7.23129	1.54384e-20	Early nodulin-related
Zm00001eb053650	2.5226	2.79989e-35	EDR2_C domain-containing protein
Zm00001eb193710	9.28162	2.82664e-13	EF hand family protein
Zm00001eb279150	-3.75559	1.06542e-08	EF hand family protein
Zm00001eb373190	-4.43943	4.63909e-11	EF hand family protein
Zm00001eb113650	7.70853	0.00643251	EF-hand domain-containing protein
Zm00001eb276810	2.72911	1.11428e-05	EF-hand domain-containing protein
Zm00001eb395120	1.58407	7.55334e-67	EGF_CA domain-containing protein
Zm00001eb291540	-3.12569	7.64125e-14	EID1-like F-box protein 3
Zm00001eb352370	-3.87749	3.52335e-11	EID1-like F-box protein 3
Zm00001eb279490	3.2135	1.73165e-64	Electron carrier
Zm00001eb419600	2.05834	2.30902e-46	Electron transfer flavoprotein subunit beta, Beta-ETF
Zm00001eb419000	-1.83382	1.35479e-08	ELMO domain-containing protein 2, mRNA
Zm00001eb015380	2.72767	3.20513e-39	ELMO/CED-12 family protein
Zm00001eb427870	-2.00116	3.93164e-56	ELMO/CED-12 family protein
Zm00001eb110810	-1.74726	1.97984e-39	Elongation factor Ts, mitochondrial, EF-Ts, EF-TsMt
Zm00001eb356890	-5.02767	0.0226641	Elongation factor Ts, mitochondrial, EF-Ts, EF-TsMt
Zm00001eb378810	1.63585	1.08624e-51	Elongator complex protein 6
Zm00001eb333130	2.01069	2.33807e-24	EMB1374 isoform 1
Zm00001eb112600	-1.56243	4.98414e-48	EMB2756
Zm00001eb077470	2.6471	8.18258e-09	Embryo sac development arrest 6
Zm00001eb279940	-2.27657	3.12576e-44	ENDO3c domain-containing protein
Zm00001eb015710	-2.02743	3.48221e-22	Endoglucanase, EC 3.2.1.4
Zm00001eb042070	-12.0091	4.44043e-13	Endoglucanase, EC 3.2.1.4
Zm00001eb190430	4.54552	4.64679e-09	Endoglucanase, EC 3.2.1.4
Zm00001eb395290	-3.65772	2.99251e-24	Endoglucanase, EC 3.2.1.4
Zm00001eb434590	2.01174	2.06577e-14	Endoglucanase, EC 3.2.1.4
Zm00001eb043220	-1.90624	7.28568e-18	Endonuclease/exonuclease/phosphatase family protein
Zm00001eb011890	1.8146	5.84667e-07	Enolase_N domain-containing protein
Zm00001eb192120	3.11724	2.10177e-24	ENTH domain-containing protein
Zm00001eb290360	3.01335	1.12074e-141	ENTH/VHS/GAT family protein (Protein transporter)
Zm00001eb385100	-2.96176	2.02048e-61	Ent-kaurene oxidase (Kaurene oxidase1)
Zm00001eb077340	-2.13732	0.00341846	Enzyme of the cupin superfamily
Zm00001eb004650	-6.83246	0.000528253	Epidermal patterning factor-like protein
Zm00001eb055900	-4.34798	8.54415e-101	Epidermal patterning factor-like protein
Zm00001eb290530	-5.00968	3.20587e-08	Epidermal patterning factor-like protein
Zm00001eb038160	2.32389	4.31444e-28	Epimerase domain-containing protein
Zm00001eb115330	6.06123	0.0263547	Epimerase domain-containing protein
Zm00001eb282130	-2.6429	1.25021e-34	Erg28 like protein
Zm00001eb399300	-2.62293	5.10029e-24	Erythronate-4-phosphate dehydrogenase family protein
Zm00001eb204360	1.99238	1.99905e-17	Esterase (GDSL esterase/lipase)
Zm00001eb093730	-2.11091	8.18183e-77	Ethanolamine-phosphate cytidylyltransferase, EC 2.7.7.14 (CTP:phosphoethanolamine cytidylyltransferase)
Zm00001eb195630	2.46458	4.19867e-25	Ethanolamine-phosphate cytidylyltransferase, EC 2.7.7.14 (CTP:phosphoethanolamine cytidylyltransferase)
Zm00001eb034980	1.64778	2.33055e-23	ETHYLENE INSENSITIVE 3-like 3 protein
Zm00001eb088180	1.79287	7.2413e-27	Ethylene receptor homolog40
Zm00001eb359500	-6.33514	1.69023e-05	Ethylene-responsive transcription factor CRF4
Zm00001eb011550	-3.09282	1.98992e-07	Ethylene-responsive transcription factor ERF014
Zm00001eb423100	-7.16659	3.24043e-13	Ethylene-responsive transcription factor ERF021
Zm00001eb194220	2.72691	6.903e-22	Ethylene-responsive transcription factor ERF056
Zm00001eb318920	-4.53974	0.0249867	Ethylene-responsive transcription factor RAP2-11
Zm00001eb241420	1.74851	1.94618e-39	Ethylene-responsive transcription factor-like protein
Zm00001eb089360	-10.0811	1.03987e-178	Eudesmanediol synthase, ZmEDS, EC 4.2.3.197 (Terpene synthase 17) (Terpene synthase 7)
Zm00001eb329730	-6.16857	0.00140919	Eukaryotic aspartyl protease family protein
Zm00001eb285170	1.69314	2.4249e-09	Eukaryotic peptide chain release factor subunit 1-1
Zm00001eb118210	-2.84662	6.57519e-100	Eukaryotic translation initiation factor 5A, eIF-5A
Zm00001eb057250	6.5221	2.83168e-34	Exhydrolase II
Zm00001eb324620	-2.43218	6.49718e-78	Exocyst complex component EXO84C
Zm00001eb194380	4.22192	2.24704e-36	Exocyst complex component SEC6
Zm00001eb149170	4.74182	6.09787e-33	Exocyst subunit Exo70 family protein
Zm00001eb152320	2.81369	7.1137e-97	Exocyst subunit Exo70 family protein
Zm00001eb180100	7.48966	0.000521795	Exocyst subunit Exo70 family protein
Zm00001eb183790	-3.30034	0.00185501	Exocyst subunit Exo70 family protein
Zm00001eb198950	2.03424	1.4746e-06	Exocyst subunit Exo70 family protein
Zm00001eb241620	2.24532	5.98924e-50	Exocyst subunit Exo70 family protein
Zm00001eb003650	-1.84768	8.76598e-11	Exostosin domain-containing protein
Zm00001eb206440	-2.86428	9.91932e-34	Exostosin domain-containing protein
Zm00001eb395470	-2.84356	8.81513e-31	Exostosin domain-containing protein
Zm00001eb015460	-2.96736	2.71823e-08	Exostosin family protein
Zm00001eb428030	-1.98417	9.25788e-25	Expansin
Zm00001eb000380	-7.44783	3.52099e-06	Expansin-B4
Zm00001eb249590	-5.528	0.00720637	Expansin-like EG45 domain-containing protein
Zm00001eb109040	-2.06577	5.06481e-16	Exportin-T (Exportin(tRNA)) (tRNA exportin)
Zm00001eb135290	1.63858	8.77459e-18	EXS, C-terminal
Zm00001eb429560	-7.58509	5.05551e-08	Extensin-like protein
Zm00001eb159570	-1.94172	1.02726e-25	Extra-large G-protein-like
Zm00001eb204050	-3.93377	3.68931e-06	Extra-large G-protein-like
Zm00001eb268840	2.94313	9.73988e-63	Extra-large guanine nucleotide-binding protein 3
Zm00001eb244460	-2.91908	2.67856e-09	F11F12.5 protein
Zm00001eb244470	-2.75403	1.73241e-05	F11F12.5 protein
Zm00001eb330450	-2.90009	2.62791e-27	F-actin-capping protein subunit alpha
Zm00001eb124430	-2.03998	3.68602e-67	Factor of DNA methylation 4
Zm00001eb328010	-2.66787	8.70068e-14	FAD/NAD(P)-binding oxidoreductase family protein
Zm00001eb229330	-5.72326	0.0142879	FAD_binding_2 domain-containing protein
Zm00001eb414630	8.66573	0.00105688	FAD-binding FR-type domain-containing protein
Zm00001eb219950	-2.76076	0.0178422	FAD-binding PCMH-type domain-containing protein
Zm00001eb100700	8.23399	6.33227e-05	FAE domain-containing protein
Zm00001eb282320	-2.47561	2.52276e-30	FAS1 domain-containing protein
Zm00001eb343680	-2.49557	7.66943e-15	FAS1 domain-containing protein
Zm00001eb073440	-7.43151	1.47589e-10	Fasciclin-like arabinogalactan protein 10
Zm00001eb418940	1.68116	5.02507e-63	Fatty acid amide hydrolase
Zm00001eb013340	2.32274	1.8323e-09	Fatty acid desaturase8
Zm00001eb176110	-3.04211	3.15848e-21	Fatty acyl-CoA reductase, EC 1.2.1.84
Zm00001eb235920	4.36428	7.86011e-06	F-box domain containing protein
Zm00001eb352820	-1.71603	2.07193e-40	F-box domain containing protein
Zm00001eb020180	1.95008	7.91137e-22	F-box domain-containing protein
Zm00001eb055960	-2.14528	1.62942e-07	F-box domain-containing protein
Zm00001eb098120	4.56128	2.7946e-47	F-box domain-containing protein
Zm00001eb203860	-2.4646	9.09326e-21	F-box domain-containing protein
Zm00001eb272730	5.93278	0.013333	F-box domain-containing protein
Zm00001eb298860	2.64959	2.15684e-07	F-box domain-containing protein
Zm00001eb137200	2.68475	1.2747e-127	F-box family protein
Zm00001eb150090	1.69	1.85466e-15	F-box protein
Zm00001eb291260	2.0972	2.32486e-25	F-box protein
Zm00001eb389480	-2.13638	9.17622e-16	F-box protein AFR
Zm00001eb288390	3.20965	5.81308e-66	F-box protein FBL2 (F-box protein SKP2A)
Zm00001eb255430	-2.4771	3.32518e-39	F-box protein FBW2
Zm00001eb006610	-3.18707	1.79943e-37	F-box protein FBX14
Zm00001eb001120	4.63626	1.43183e-54	F-box protein PP2-A13
Zm00001eb401080	-6.44341	0.00284743	F-box protein SNE
Zm00001eb431120	-2.29162	4.22748e-44	F-box/kelch-repeat protein (Kelch motif family protein)
Zm00001eb194450	3.39505	1.3038e-42	F-box/kelch-repeat protein SKIP11
Zm00001eb223320	1.92765	4.73869e-81	F-box/kelch-repeat protein SKIP11
Zm00001eb168220	1.98486	8.01365e-13	F-box/kelch-repeat protein SKIP20
Zm00001eb145730	-2.97598	8.24007e-33	F-box/LRR-repeat protein 2
Zm00001eb094050	-2.03928	3.60096e-05	F-box/LRR-repeat protein 3
Zm00001eb027940	4.7661	8.53013e-79	Fe2OG dioxygenase domain-containing protein
Zm00001eb067380	4.13686	3.91032e-15	Fe2OG dioxygenase domain-containing protein
Zm00001eb079790	-3.60228	4.90455e-15	Fe2OG dioxygenase domain-containing protein
Zm00001eb264660	-1.88162	3.25602e-32	Fe2OG dioxygenase domain-containing protein
Zm00001eb346760	2.63747	4.46314e-36	Fe2OG dioxygenase domain-containing protein
Zm00001eb380830	-2.06693	2.16319e-10	Fe2OG dioxygenase domain-containing protein
Zm00001eb229540	2.46711	1.29344e-79	Ferrochelatase, EC 4.99.1.1
Zm00001eb012160	-2.13092	1.53447e-18	Fes1B
Zm00001eb091700	2.50385	2.4736e-22	FHA domain-containing protein PS1
Zm00001eb044700	2.07258	4.92885e-55	Fiber protein Fb34
Zm00001eb096510	-1.6697	1.77038e-08	Fiber protein Fb34
Zm00001eb105670	-4.06873	9.24502e-49	Filament-like plant protein 3
Zm00001eb010560	-2.62399	6.28571e-39	Filament-like plant protein 4
Zm00001eb220990	-3.35063	0.000101239	FIP1
Zm00001eb006050	9.59995	3.67336e-05	Flavin-containing monooxygenase, EC 1.-.-.-
Zm00001eb023540	2.54996	9.149e-19	Flavin-containing monooxygenase, EC 1.-.-.-
Zm00001eb023590	3.32363	1.69085e-08	Flavin-containing monooxygenase, EC 1.-.-.-
Zm00001eb088280	-5.74286	2.22731e-15	Flavin-containing monooxygenase, EC 1.-.-.-
Zm00001eb088290	-3.16283	3.05011e-20	Flavin-containing monooxygenase, EC 1.-.-.-
Zm00001eb280550	7.50494	0.0151765	Flavin-containing monooxygenase, EC 1.-.-.-
Zm00001eb332870	2.21622	5.3372e-06	Flavin-containing monooxygenase, EC 1.-.-.-
Zm00001eb419450	-4.00893	2.31028e-16	Flavin-containing monooxygenase, EC 1.-.-.-
Zm00001eb414620	7.00871	7.03559e-05	Flavodoxin-like domain-containing protein
Zm00001eb419040	4.17228	6.66838e-13	Flavone synthase typeII1
Zm00001eb394210	2.86225	2.20448e-06	Flavonoid 3'-monooxygenase
Zm00001eb394220	2.20516	0.00925595	Flavonoid 3'-monooxygenase
Zm00001eb145660	-4.58338	4.8581e-84	Floral homeotic protein PISTILLATA (Putative MADS-domain transcription factor)
Zm00001eb430240	-3.68258	0.000117063	Floricaula/leafy-like transcription factor
Zm00001eb072700	-2.28835	8.59748e-14	FLZ-type domain-containing protein
Zm00001eb250990	-2.8448	0.00971854	FLZ-type domain-containing protein
Zm00001eb372600	-3.38628	3.21729e-60	FLZ-type domain-containing protein
Zm00001eb428170	2.22015	2.09681e-19	FLZ-type domain-containing protein
Zm00001eb090260	-10.7893	2.86556e-12	Fn3_like domain-containing protein
Zm00001eb199050	-7.50325	2.77626e-40	Fn3_like domain-containing protein
Zm00001eb060580	2.82548	8.1482e-52	Folate-biopterin transporter 1 chloroplastic
Zm00001eb338500	-6.57751	2.06221e-06	FON2 SPARE1
Zm00001eb044360	-2.3749	0.000226215	Formin-like protein
Zm00001eb102840	-5.66509	4.35453e-40	Formin-like protein
Zm00001eb144610	-3.53284	6.17521e-119	Formin-like protein
Zm00001eb176750	-3.24176	6.50357e-43	Formin-like protein
Zm00001eb220870	-2.41965	2.23122e-08	Formin-like protein
Zm00001eb318590	-3.42663	1.97034e-11	Formin-like protein
Zm00001eb326130	2.77475	5.15789e-91	Formin-like protein
Zm00001eb365680	-1.73822	4.05311e-10	Formin-like protein
Zm00001eb117770	-5.25667	2.46821e-08	Formin-like protein 18
Zm00001eb404490	1.59768	1.49212e-16	Formyl_trans_N domain-containing protein
Zm00001eb220240	-2.48923	8.30995e-85	Fringe-related protein
Zm00001eb365810	2.39559	2.88421e-38	Fructokinase-1
Zm00001eb144910	2.44817	7.67524e-39	Fructokinase-1, EC 2.7.1.4 (ZmFRK1)
Zm00001eb348530	4.11671	8.39556e-71	Fructose-bisphosphatase, EC 3.1.3.11 (D-fructose-1,6-bisphosphate 1-phosphohydrolase)
Zm00001eb144240	1.76351	1.21972e-19	Fructose-bisphosphate aldolase, EC 4.1.2.13
Zm00001eb117920	8.48092	1.64014e-06	Fucosyltransferase, EC 2.4.1.-
Zm00001eb193690	2.5733	9.58726e-30	Fucosyltransferase, EC 2.4.1.-
Zm00001eb255840	-3.34443	1.10961e-12	Fucosyltransferase, EC 2.4.1.-
Zm00001eb299170	7.76641	2.31758e-08	Fucosyltransferase, EC 2.4.1.-
Zm00001eb061880	-2.73588	5.12358e-13	Galactinol--sucrose galactosyltransferase, EC 2.4.1.82
Zm00001eb079430	3.09632	4.71336e-14	Galactinol--sucrose galactosyltransferase, EC 2.4.1.82
Zm00001eb281720	4.28426	1.2791e-27	Galactinol--sucrose galactosyltransferase, EC 2.4.1.82
Zm00001eb079150	-1.81318	4.34658e-24	Galactose oxidase/kelch repeat superfamily protein
Zm00001eb061350	3.05914	0.00601895	Galectin domain-containing protein
Zm00001eb099790	4.78782	0.000125877	Gamma-glutamyl peptidase 1
Zm00001eb064840	2.77395	2.87435e-30	Gamma-glutamylcyclotransferase family protein
Zm00001eb150140	-1.66888	4.50161e-28	GAMYB transcription factor (MYBGA transcription factor) (Myb domain protein 81) (Transcription factor GAMYB)
Zm00001eb405550	-5.10408	0.0214634	GAST1 protein
Zm00001eb215440	2.16931	2.14165e-15	GATA transcription factor 25 (TIFY18) (ZIM transcription factor)
Zm00001eb353470	-3.94905	1.62376e-15	GATA-type domain-containing protein
Zm00001eb167750	2.29138	2.33728e-27	GDP-mannose 3,5-epimerase 2 isoform 1
Zm00001eb260690	-4.39319	1.26166e-05	GDSL esterase/lipase
Zm00001eb292260	5.07332	9.35947e-13	GDSL esterase/lipase
Zm00001eb325910	-5.39181	9.20281e-136	GDSL esterase/lipase ACHE, EC 3.1.1.- (Acetylcholinesterase, AChE)
Zm00001eb181810	3.95929	2.94133e-10	Gelsolin-like domain-containing protein
Zm00001eb095930	1.79337	6.27994e-38	Genetic modifier (Haloacid dehalogenase-like hydrolase (HAD) superfamily protein)
Zm00001eb333900	-3.19191	2.05887e-13	Geranylgeranyl pyrophosphate synthase3 (Putative geranylgeranyl pyrophosphate synthase 3)
Zm00001eb250080	-3.14083	7.20291e-64	Geranylgeranyl pyrophosphate synthase4 (Putative geranylgeranyl pyrophosphate synthase 4)
Zm00001eb171540	8.18826	2.23417e-05	Germin-like protein
Zm00001eb232890	9.3864	0.00188217	Germin-like protein
Zm00001eb413210	8.90734	9.55924e-14	Germin-like protein
Zm00001eb241670	1.77958	3.40858e-14	GH10 domain-containing protein
Zm00001eb047940	5.57064	2.13165e-28	GH18 domain-containing protein
Zm00001eb290950	5.61353	1.32705e-40	Gibberellin 1617-oxidase1
Zm00001eb041710	-5.60276	3.76143e-100	Gibberellin 20 oxidase 2
Zm00001eb145600	-5.24732	1.43725e-10	Gibberellin 20-oxidase3
Zm00001eb412670	-5.69401	1.31153e-26	Gibberellin 2-beta-dioxygenase 6
Zm00001eb120250	-2.48883	8.64793e-07	Gibberellin 2-oxidase13
Zm00001eb152710	-2.68044	3.38567e-05	Gibberellin 2-oxidase3
Zm00001eb315140	1.60154	2.58954e-06	Gibberellin receptor GID1L2
Zm00001eb051810	-6.57955	1.08072e-13	Gibberellin-regulated protein 1
Zm00001eb063110	-3.96685	1.35519e-29	GIL1 (GRAVITROPIC IN THE LIGHT)
Zm00001eb198650	-1.78534	5.66547e-48	GINS complex protein
Zm00001eb009090	4.23038	8.24336e-35	Gln_synt_b-grasp domain-containing protein
Zm00001eb046790	2.0744	2.93875e-70	Gln-synt_C domain-containing protein
Zm00001eb082290	3.27814	4.7706e-20	GLTP domain-containing protein
Zm00001eb216430	1.68186	2.5695e-13	GLTP domain-containing protein
Zm00001eb009780	4.60577	2.59601e-41	Glucan endo-1,3-beta-glucosidase 7
Zm00001eb163520	2.01602	1.72692e-13	Glucosamine fructose-6-phosphate aminotransferase1
Zm00001eb176800	-3.82031	1.19348e-224	Glucose-1-phosphate adenylyltransferase, EC 2.7.7.27
Zm00001eb304130	-3.09172	2.89063e-29	Glucose-1-phosphate adenylyltransferase, EC 2.7.7.27 (ADP-glucose pyrophosphorylase)
Zm00001eb296350	2.21655	5.9142e-26	Glucose-6-phosphate 1-epimerase, EC 5.1.3.15
Zm00001eb101090	2.12554	1.71309e-141	Glucose-6-phosphate isomerase, EC 5.3.1.9
Zm00001eb037690	-5.5332	5.05864e-119	Glutamate decarboxylase, EC 4.1.1.15
Zm00001eb399220	6.89405	6.14672e-11	Glutamate decarboxylase, EC 4.1.1.15
Zm00001eb219580	-6.28926	4.9288e-54	Glutamate formiminotransferase 1 (Transferase)
Zm00001eb106130	-2.33262	2.2589e-36	Glutamate receptor
Zm00001eb313570	-4.50687	3.82287e-08	Glutamate receptor 2.7
Zm00001eb225130	2.70343	1.87746e-12	Glutamate receptor 3.4
Zm00001eb264980	2.04175	7.33349e-23	Glutamate--cysteine ligase, EC 6.3.2.2
Zm00001eb402830	2.37627	3.5397e-22	Glutamate--tRNA ligase, EC 6.1.1.17
Zm00001eb329710	1.7801	1.70245e-32	Glutamine amidotransferase type-2 domain-containing protein
Zm00001eb054990	-3.28865	4.46192e-11	Glutamine synthetase, EC 6.3.1.2
Zm00001eb190340	2.50918	5.19709e-28	Glutamine synthetase, EC 6.3.1.2
Zm00001eb399860	-3.95088	1.69721e-54	Glutamine synthetase, EC 6.3.1.2
Zm00001eb220800	2.27321	1.64152e-15	Glutamyl-tRNA reductase, EC 1.2.1.70
Zm00001eb005450	-6.55503	0.000395099	Glutaredoxin family protein
Zm00001eb117420	4.26821	6.7469e-20	Glutaredoxin family protein
Zm00001eb077840	-2.2923	4.19494e-48	Glutaredoxin homolog1
Zm00001eb131830	-3.6138	0.0270904	Glutaredoxin-C13
Zm00001eb410450	-5.32039	0.00379985	Glutaredoxin-C13
Zm00001eb429430	1.99377	9.01349e-12	Glutathione peroxidase
Zm00001eb258600	2.03681	4.61457e-25	Glutathione reductase, GRase, EC 1.8.1.7
Zm00001eb141050	4.76438	5.71212e-05	Glutathione S-transferase tau 7-like protein
Zm00001eb115490	2.31758	4.94319e-44	Glutathione synthetase, GSH-S, EC 6.3.2.3
Zm00001eb021630	12.4027	8.85385e-12	Glutathione transferase, EC 2.5.1.18
Zm00001eb021710	-5.27267	2.33381e-59	Glutathione transferase, EC 2.5.1.18
Zm00001eb022570	-4.09562	1.11222e-45	Glutathione transferase, EC 2.5.1.18
Zm00001eb048110	-4.81924	0.0261462	Glutathione transferase, EC 2.5.1.18
Zm00001eb141020	3.89193	8.29153e-07	Glutathione transferase, EC 2.5.1.18
Zm00001eb141030	7.87307	1.56005e-08	Glutathione transferase, EC 2.5.1.18
Zm00001eb141040	6.36582	6.72454e-53	Glutathione transferase, EC 2.5.1.18
Zm00001eb156190	6.88551	1.77696e-60	Glutathione transferase, EC 2.5.1.18
Zm00001eb404570	9.16406	9.737e-05	Glutathione transferase, EC 2.5.1.18
Zm00001eb246370	2.34946	2.94106e-22	Glyceraldehyde-3-phosphate dehydrogenase, EC 1.2.1.-
Zm00001eb115970	4.9751	0.00262586	Glycerol-3-phosphate acyltransferase 3 (Putative glycerol-3-phosphate acyltransferase 2)
Zm00001eb241920	6.28571	3.55296e-12	Glycerophosphodiester phosphodiesterase, EC 3.1.4.46
Zm00001eb245640	-2.54003	1.03398e-11	Glycerophosphodiester phosphodiesterase, EC 3.1.4.46
Zm00001eb146170	1.9704	2.5356e-28	Glycine hydroxymethyltransferase, EC 2.1.2.1
Zm00001eb350300	-2.83318	2.06634e-27	Glycine-rich protein family
Zm00001eb227330	3.97102	2.94935e-87	Glyco_transf_64 domain-containing protein
Zm00001eb392000	-1.98026	1.46332e-30	Glycos_transf_1 domain-containing protein
Zm00001eb140730	-1.79517	2.88125e-31	Glycoside hydrolase family 2 protein (Orphans transcription factor)
Zm00001eb007740	4.04619	2.81895e-06	Glycosyl hydrolase family 10 protein
Zm00001eb420100	-4.50404	8.86447e-09	Glycosyl hydrolase family 10 protein
Zm00001eb235850	-4.23598	3.00808e-06	Glycosyl hydrolase superfamily protein
Zm00001eb144500	-2.62903	2.20275e-60	Glycosyltransferase
Zm00001eb396610	-1.58549	1.70665e-09	Glycosyltransferase 5
Zm00001eb350830	1.87483	6.8302e-21	Glycosyltransferase family 61 protein
Zm00001eb382490	2.22476	1.01817e-39	Glycosyltransferase family 61 protein
Zm00001eb252530	1.90739	4.65723e-07	Glycosyltransferase family 92 protein, EC 2.4.1.-
Zm00001eb281360	-3.25213	1.60903e-94	Glycosyltransferase family 92 protein, EC 2.4.1.-
Zm00001eb053370	2.86361	7.55233e-31	Glycosyltransferase family protein 64 protein C5
Zm00001eb294280	1.94447	5.52639e-113	Glycosyltransferase family protein 64 protein C5
Zm00001eb051070	3.55287	2.04884e-22	Glycosyltransferase, EC 2.4.1.-
Zm00001eb074370	9.93287	5.13681e-47	Glycosyltransferase, EC 2.4.1.-
Zm00001eb076850	-4.10823	4.49228e-05	Glycosyltransferase, EC 2.4.1.-
Zm00001eb077990	2.40482	1.67843e-22	Glycosyltransferase, EC 2.4.1.-
Zm00001eb086960	-2.55799	1.9033e-07	Glycosyltransferase, EC 2.4.1.-
Zm00001eb102880	-9.24291	2.31802e-12	Glycosyltransferase, EC 2.4.1.-
Zm00001eb107760	-2.39325	2.85614e-23	Glycosyltransferase, EC 2.4.1.-
Zm00001eb113190	6.58186	6.00033e-05	Glycosyltransferase, EC 2.4.1.-
Zm00001eb204630	2.85964	1.16148e-22	Glycosyltransferase, EC 2.4.1.-
Zm00001eb244570	2.23908	0.000173576	Glycosyltransferase, EC 2.4.1.-
Zm00001eb290970	-3.50663	6.69521e-65	Glycosyltransferase, EC 2.4.1.-
Zm00001eb291880	6.08974	0.00723592	Glycosyltransferase, EC 2.4.1.-
Zm00001eb318970	-4.09867	5.56658e-09	Glycosyltransferase, EC 2.4.1.-
Zm00001eb337300	6.19037	1.65612e-64	Glycosyltransferase, EC 2.4.1.-
Zm00001eb426900	6.63165	0.00360415	Glycosyltransferase, EC 2.4.1.-
Zm00001eb432740	4.9007	1.26935e-26	Glycosyltransferase, EC 2.4.1.-
Zm00001eb112000	-3.75127	1.07748e-34	Glycosyltransferases, EC 2.4.-.-
Zm00001eb200860	-2.27813	0.00624011	Glyoxal oxidase
Zm00001eb106370	2.74685	5.05571e-38	Gnk2-homologous domain-containing protein
Zm00001eb134130	4.89581	7.28753e-35	GNS1/SUR4 membrane protein
Zm00001eb350970	-2.96566	3.87695e-13	Golgin subfamily A member 4
Zm00001eb253070	-2.06864	7.26679e-18	GPI-anchored protein
Zm00001eb055700	-7.63808	1.96318e-07	GRAS transcription factor (Scarecrow-like protein 7)
Zm00001eb056300	-8.81596	3.38883e-10	GRF-interacting factor 1, ZmGIF1 (Protein ANGUSTIFOLIA 3 homolog)
Zm00001eb056050	-2.86301	1.90998e-13	Growth-regulating factor
Zm00001eb071830	-1.84937	2.03084e-18	Growth-regulating factor
Zm00001eb113950	-1.70099	1.02621e-25	Growth-regulating factor
Zm00001eb215560	-2.33086	4.06335e-43	Growth-regulating factor
Zm00001eb430300	-3.63916	3.75163e-61	Growth-regulating factor
Zm00001eb295860	6.47339	3.6892e-07	Grx_I1-glutaredoxin subgroup III
Zm00001eb359850	3.71707	0.00097918	Grx_I1-glutaredoxin subgroup III
Zm00001eb019600	-3.80403	9.86936e-23	GS3-like protein
Zm00001eb404580	5.94331	1.88462e-07	GST C-terminal domain-containing protein
Zm00001eb363840	4.35494	7.04299e-109	GST N-terminal domain-containing protein
Zm00001eb046550	6.7241	0.00037368	GTD-binding domain-containing protein
Zm00001eb054660	-1.82065	3.14029e-41	GTD-binding domain-containing protein
Zm00001eb213200	2.87595	1.54789e-57	GTD-binding domain-containing protein
Zm00001eb244230	1.83421	4.61129e-50	GTP 3',8-cyclase, EC 4.1.99.22
Zm00001eb067370	2.10423	3.0818e-31	GTP cyclohydrolase 1, EC 3.5.4.16 (GTP cyclohydrolase I)
Zm00001eb314240	1.98378	1.21785e-20	GTP diphosphokinase, EC 2.7.6.5
Zm00001eb343970	-2.51199	2.00182e-49	GTPase ERA1, chloroplastic, Zm-ERA1 (GTP-binding protein ERA1)
Zm00001eb238650	-2.24666	1.21728e-13	GW2
Zm00001eb376630	2.70934	5.20107e-71	GW2
Zm00001eb059270	-2.13533	1.01255e-15	GYF domain-containing protein
Zm00001eb134750	-1.95517	0.00736572	H(+)-exporting diphosphatase, EC 7.1.3.1
Zm00001eb324060	-5.89028	0.000403812	H(+)-exporting diphosphatase, EC 7.1.3.1
Zm00001eb340990	7.08802	3.14692e-28	H(+)-exporting diphosphatase, EC 7.1.3.1
Zm00001eb387010	1.92032	4.62472e-108	H(+)-exporting diphosphatase, EC 7.1.3.1
Zm00001eb406680	-3.70272	0.00111415	H(+)-exporting diphosphatase, EC 7.1.3.1
Zm00001eb328640	1.88244	2.95151e-13	H/ACA ribonucleoprotein complex subunit 4
Zm00001eb110760	-1.57814	1.77413e-22	Haloacid dehalogenase-like hydrolase (HAD) superfamily protein
Zm00001eb075230	3.21887	1.8289e-06	HB transcription factor (Homeobox-leucine zipper protein ATHB-12)
Zm00001eb314500	2.45463	6.62644e-11	HB transcription factor (Homeobox-leucine zipper protein HAT3)
Zm00001eb005440	-2.75471	1.16642e-68	HB transcription factor (Homeobox-transcription factor 102)
Zm00001eb188700	-2.06657	1.80781e-29	Heat shock 70 kDa protein 17
Zm00001eb217010	-3.70455	2.27967e-223	Heat shock 70 kDa protein 6 chloroplastic
Zm00001eb400020	-2.61231	6.67327e-07	Heat shock 70 kDa protein 8
Zm00001eb154070	2.31495	6.74674e-07	Heat shock factor protein HSF30 (Heat stress transcription factor C-1)
Zm00001eb159390	-2.50335	1.68447e-12	Heat stress transcription factor C-1
Zm00001eb001530	-2.04527	9.32642e-08	Heavy metal associated1
Zm00001eb092880	-3.29601	7.87285e-12	Heavy metal transport/detoxification superfamily protein
Zm00001eb311100	-2.69824	1.40461e-12	Heavy metal transport/detoxification superfamily protein
Zm00001eb062500	-3.34949	1.28309e-09	Heavy metal transport/detoxification superfamily protein (Metal ion binding protein)
Zm00001eb192420	2.38774	5.12586e-06	Helicase ATP-binding domain-containing protein
Zm00001eb014830	2.05091	2.91047e-104	Heme binding
Zm00001eb276750	1.66667	2.02244e-11	Heme oxygenase2
Zm00001eb403660	2.50955	5.08487e-122	Hemolysin
Zm00001eb264590	4.30821	0.0169504	Heptahelical transmembrane protein 5
Zm00001eb006350	2.31738	5.01929e-05	Hexosyltransferase, EC 2.4.1.-
Zm00001eb015760	-3.02455	5.09103e-67	Hexosyltransferase, EC 2.4.1.-
Zm00001eb075710	-3.18292	1.81022e-24	Hexosyltransferase, EC 2.4.1.-
Zm00001eb114770	-1.78698	1.05398e-30	Hexosyltransferase, EC 2.4.1.-
Zm00001eb154360	-2.59176	6.71207e-14	Hexosyltransferase, EC 2.4.1.-
Zm00001eb182680	-2.24249	4.87783e-20	Hexosyltransferase, EC 2.4.1.-
Zm00001eb183150	8.38047	1.59946e-12	Hexosyltransferase, EC 2.4.1.-
Zm00001eb217140	-2.49152	6.42052e-96	Hexosyltransferase, EC 2.4.1.-
Zm00001eb241400	-2.60975	1.36598e-115	Hexosyltransferase, EC 2.4.1.-
Zm00001eb260920	-1.99558	3.695e-43	Hexosyltransferase, EC 2.4.1.-
Zm00001eb279720	1.70153	1.61643e-27	Hexosyltransferase, EC 2.4.1.-
Zm00001eb319550	-1.65925	3.01877e-29	Hexosyltransferase, EC 2.4.1.-
Zm00001eb329370	-2.98743	8.81627e-10	Hexosyltransferase, EC 2.4.1.-
Zm00001eb366250	-2.87467	5.67431e-26	Hexosyltransferase, EC 2.4.1.-
Zm00001eb395280	-2.47465	3.23851e-51	Hexosyltransferase, EC 2.4.1.-
Zm00001eb426690	2.10245	5.8578e-35	Hexosyltransferase, EC 2.4.1.-
Zm00001eb363190	-1.83551	1.15622e-07	High chlorophyll fluorescence 153
Zm00001eb212050	-2.03045	0.0126169	Histidine kinase CKI1
Zm00001eb143050	1.75736	3.3132e-31	Histidine kinase, EC 2.7.13.3
Zm00001eb364280	1.82298	1.39591e-27	Histidine kinase, EC 2.7.13.3
Zm00001eb353530	-1.82757	0.00440718	Histidine-containing phosphotransfer protein 4
Zm00001eb040480	-5.15292	1.06769e-15	Histone H1
Zm00001eb175610	-2.83008	1.10974e-40	Histone-lysine N-methyltransferase SUVR4
Zm00001eb198790	-2.31954	2.18597e-15	HMA domain-containing protein
Zm00001eb242690	-4.00505	2.21869e-05	HMA domain-containing protein
Zm00001eb403130	3.72404	2.19834e-11	HMA domain-containing protein
Zm00001eb187040	-3.12414	9.22294e-75	HMG transcription factor (HMGc2 protein) (High mobility group protein3)
Zm00001eb027860	-5.58878	1.33024e-242	Homeobox domain-containing protein
Zm00001eb037670	-6.24075	2.84112e-36	Homeobox domain-containing protein
Zm00001eb074830	-3.60061	1.1105e-23	Homeobox domain-containing protein
Zm00001eb208000	4.45874	0.0160041	Homeobox domain-containing protein
Zm00001eb268690	-3.77465	0.0173012	Homeobox domain-containing protein
Zm00001eb325630	4.00628	1.14567e-05	Homeobox domain-containing protein
Zm00001eb384240	-4.87941	2.44099e-07	Homeobox domain-containing protein
Zm00001eb239680	-3.91531	3.04072e-52	Homeobox protein ATH1
Zm00001eb031670	-1.74	1.7562e-12	Homeobox-leucine zipper protein ATHB-14
Zm00001eb050660	-3.23356	2.68337e-13	Homeobox-leucine zipper protein ATHB-14
Zm00001eb101280	-3.53109	3.03042e-25	Homeobox-leucine zipper protein ATHB-6
Zm00001eb248930	2.22012	0.016015	Homeobox-leucine zipper protein ATHB-6
Zm00001eb226570	7.73816	0.00728339	Homeobox-leucine zipper protein HAT9
Zm00001eb379510	1.78411	2.91651e-104	Homogentisate 1,2-dioxygenase, EC 1.13.11.5
Zm00001eb405410	-2.42153	1.45835e-84	Homoserine dehydrogenase, EC 1.1.1.3
Zm00001eb079190	2.78212	0.00187188	HORMA domain-containing protein
Zm00001eb102420	-2.21019	3.80693e-72	HORMA domain-containing protein
Zm00001eb140890	-2.19345	2.35517e-55	HP domain-containing protein
Zm00001eb047760	-1.76786	6.16374e-10	HSF transcription factor (Heat stress transcription factor A-6b)
Zm00001eb198620	2.3508	2.4226e-07	HSF_DOMAIN domain-containing protein
Zm00001eb322740	-3.99731	0.0200879	Hsp20/alpha crystallin family protein
Zm00001eb295770	-2.68142	8.77279e-19	HSP40/DnaJ peptide-binding protein
Zm00001eb094230	5.53162	0.000648211	HTH myb-type domain-containing protein
Zm00001eb232000	4.20969	2.35521e-15	HTH myb-type domain-containing protein
Zm00001eb251390	-6.39043	0.000789554	HTH myb-type domain-containing protein
Zm00001eb298990	-2.68225	1.33735e-07	HTH myb-type domain-containing protein
Zm00001eb406660	2.23493	0.00955076	HTH myb-type domain-containing protein
Zm00001eb407080	3.2458	7.27728e-54	HVA22-like protein
Zm00001eb154260	-4.2876	2.23839e-25	HVA22-like protein f
Zm00001eb121650	2.47332	8.76909e-15	HXXXD-type acyl-transferase family protein
Zm00001eb126880	-4.34414	0.0190926	HXXXD-type acyl-transferase family protein
Zm00001eb186310	-4.06011	2.37575e-35	HXXXD-type acyl-transferase family protein
Zm00001eb367240	4.61491	5.91265e-07	HXXXD-type acyl-transferase family protein
Zm00001eb417450	4.0641	1.15865e-15	HXXXD-type acyl-transferase family protein
Zm00001eb346570	2.06056	1.73719e-13	Hydrolase_4 domain-containing protein
Zm00001eb417550	1.98476	9.28451e-11	Hydrophobic protein RCI2B
Zm00001eb027900	7.39569	5.21963e-18	Hydroxycinnamoyltransferase4
Zm00001eb341310	2.64201	6.70293e-17	Hydroxyethylthiazole kinase, EC 2.7.1.50 (4-methyl-5-beta-hydroxyethylthiazole kinase, TH kinase, Thz kinase)
Zm00001eb207370	-2.00493	9.15329e-32	Hydroxymethylbilane synthase, EC 2.5.1.61
Zm00001eb246530	4.6854	3.83649e-73	Hydroxymethylbutenyl diphosphate synthase1
Zm00001eb116370	1.83461	6.87843e-05	Hydroxyproline O-galactosyltransferase GALT4
Zm00001eb108520	4.96205	0.00584772	Hydroxyproline-rich glycoprotein family protein
Zm00001eb180810	2.39121	2.34427e-12	Hydroxyproline-rich glycoprotein family protein
Zm00001eb401300	3.96833	0.00727274	Hydroxyproline-rich glycoprotein family protein
Zm00001eb245840	3.94597	1.09977e-59	Hypoxia induced protein conserved region containing protein (Hypoxia-responsive family protein)
Zm00001eb276270	2.62028	2.6825e-40	Hypoxia-responsive family protein
Zm00001eb304530	3.25912	4.57439e-77	IAA-amino acid hydrolase ILR1
Zm00001eb077100	-2.16106	2.2254e-12	IAA-amino acid hydrolase ILR1-like 3
Zm00001eb159820	3.33413	2.01244e-117	IAA-amino acid hydrolase ILR1-like 4
Zm00001eb336070	2.04877	4.26633e-89	Importin subunit alpha
Zm00001eb151250	-4.28368	2.1295e-09	Indole-3-acetic acid-amido synthetase GH3.6
Zm00001eb096480	3.8215	1.81747e-70	Inhibitor_I29 domain-containing protein
Zm00001eb057300	2.29916	3.65277e-78	Inosine-5'-monophosphate dehydrogenase, IMP dehydrogenase, IMPD, IMPDH, EC 1.1.1.205
Zm00001eb384280	5.29621	2.10202e-28	Inositol oxygenase, EC 1.13.99.1 (Myo-inositol oxygenase)
Zm00001eb151510	2.49273	5.33357e-14	Insulin-degrading enzyme-like 1 peroxisomal
Zm00001eb265540	-4.34787	6.21361e-23	Interactor of constitutive active ROPs 3
Zm00001eb368280	-3.45804	3.28721e-27	Interactor of constitutive active ROPs 3
Zm00001eb387540	2.96622	5.42316e-13	Intron maturase type II family protein
Zm00001eb195880	5.37107	3.9806e-08	IPPc domain-containing protein
Zm00001eb294020	-3.71643	0.0281634	IPPc domain-containing protein
Zm00001eb262750	-2.68592	0.0101757	IQ domain-containing protein IQM3
Zm00001eb121390	-2.76292	0.0213489	IQ-domain 25
Zm00001eb265430	-1.87713	2.04747e-47	IQ-domain 3 (IQD1) (Orphans transcription factor)
Zm00001eb355120	-2.03664	2.04354e-45	IQ-domain 3 (Orphans transcription factor)
Zm00001eb316710	3.92717	0.000293595	IRK-interacting protein
Zm00001eb174590	-2.24275	1.76013e-24	Isoamylase SU1, chloroplastic, EC 3.2.1.68 (Protein SUGARY 1)
Zm00001eb184080	3.39253	3.38961e-41	Isochorismatase domain-containing protein
Zm00001eb246580	2.0735	1.56657e-68	Isochorismatase domain-containing protein
Zm00001eb359420	1.82205	1.76289e-75	Isocitrate dehydrogenase (NADP(+)), EC 1.1.1.42
Zm00001eb424940	1.69222	1.32711e-16	Isocitrate dehydrogenase [NAD] regulatory subunit 3 mitochondrial
Zm00001eb323090	7.47292	0.00186353	Isocitrate lyase
Zm00001eb294970	-3.57787	0.000329683	Isopentenyl transferase IPT8
Zm00001eb349410	2.86101	5.55091e-222	Isopentenyl-diphosphate Delta-isomerase, EC 5.3.3.2
Zm00001eb374040	-3.01456	1.18062e-06	J domain-containing protein
Zm00001eb292320	-2.88775	7.56777e-09	Jacalin-related lectin 3
Zm00001eb342390	-1.81916	4.03412e-06	Jacalin-type lectin domain-containing protein
Zm00001eb344950	2.85863	1.82665e-32	Jasmonic acid-amido synthetase JAR1
Zm00001eb156560	-2.98106	2.24005e-40	Katanin p60 ATPase-containing subunit A1
Zm00001eb071070	-2.35632	6.32123e-71	Kaurene synthase3
Zm00001eb005530	1.9678	1.44693e-40	Kelch motif family protein
Zm00001eb314160	-5.5969	4.00439e-06	Keratin-associated protein 5-4
Zm00001eb420500	-2.96828	7.71028e-05	Kinesin motor domain-containing protein
Zm00001eb004250	2.28848	5.52201e-09	Kinesin-like protein
Zm00001eb171770	2.6783	2.36787e-09	Kinesin-like protein
Zm00001eb256570	-2.72733	1.99852e-80	Kinesin-like protein
Zm00001eb433100	-2.04603	2.28562e-13	Kinesin-like protein
Zm00001eb221000	5.43783	1.14687e-15	Kiwellin-1, ZmKWL1
Zm00001eb037660	-4.84057	0.0237933	KOW domain-containing protein
Zm00001eb254960	9.3411	2.4002e-52	Laccase, EC 1.10.3.2 (Benzenediol:oxygen oxidoreductase) (Diphenol oxidase) (Urishiol oxidase)
Zm00001eb311110	5.22268	8.65532e-08	L-ascorbate oxidase, EC 1.10.3.3
Zm00001eb294460	1.84938	4.98049e-05	L-ascorbate peroxidase, EC 1.11.1.11
Zm00001eb231540	2.37849	2.0574e-32	L-aspartate oxidase, EC 1.4.3.16
Zm00001eb237910	-3.07579	9.5386e-21	Late embryogenesis abundant (LEA) hydroxyproline-rich glycoprotein family
Zm00001eb415280	2.1004	8.47167e-07	Late embryogenesis abundant protein
Zm00001eb130570	-5.47647	1.54909e-07	Late embryogenesis abundant protein Lea5
Zm00001eb097050	2.0543	0.000578888	LEA_2 domain-containing protein
Zm00001eb053710	2.9833	7.31931e-13	Leaf permease1
Zm00001eb058940	4.35339	8.23755e-90	Lectin-like receptor kinase 7
Zm00001eb062850	2.35509	1.35912e-06	Lectin-like receptor kinase 7
Zm00001eb003760	2.76315	2.86988e-47	Lethal leaf-spot 1
Zm00001eb020710	2.03522	8.89811e-56	Leucine-rich repeat (LRR) family protein
Zm00001eb186170	-5.18855	5.59954e-21	Leucine-rich repeat (LRR) family protein
Zm00001eb324700	-7.21121	5.30499e-124	Leucine-rich repeat (LRR) family protein
Zm00001eb122210	-2.37655	1.15704e-11	Leucine-rich repeat extensin-like protein 3
Zm00001eb283750	-5.01337	3.88742e-94	Leucine-rich repeat extensin-like protein 3
Zm00001eb337150	-3.4294	2.22679e-13	Leucine-rich repeat extensin-like protein 3
Zm00001eb346980	-2.99498	3.38019e-39	Leucine-rich repeat extensin-like protein 3
Zm00001eb015720	2.19595	3.67331e-08	Leucine-rich repeat protein kinase family protein
Zm00001eb049870	-3.59261	0.000932459	Leucine-rich repeat protein kinase family protein
Zm00001eb089740	2.0975	1.15997e-34	Leucine-rich repeat protein kinase family protein
Zm00001eb163600	-1.62212	0.00328661	Leucine-rich repeat protein kinase family protein
Zm00001eb167780	-3.29171	1.69819e-13	Leucine-rich repeat protein kinase family protein
Zm00001eb034800	-4.74281	0.0226281	Leucine-rich repeat receptor-like protein kinase PEPR1
Zm00001eb300100	-3.89515	6.63684e-33	Leucine-rich repeat receptor-like serine/threonine-protein kinase
Zm00001eb299510	-3.474	1.21348e-129	Leucine-rich repeat receptor-like serine/threonine-protein kinase BAM1
Zm00001eb095370	-3.51349	2.35708e-32	Leucine-rich repeat receptor-like tyrosine-protein kinase PXC3
Zm00001eb303060	-6.24649	8.03008e-36	Leucine-rich repeat receptor-like tyrosine-protein kinase PXC3
Zm00001eb006270	-1.72302	1.2933e-42	Leucine-rich transmembrane protein kinase1
Zm00001eb062480	-1.72971	1.28428e-40	Leukotriene A-4 hydrolase-like protein
Zm00001eb043120	-6.92127	0.000320132	L-gulonolactone oxidase, EC 1.1.3.8
Zm00001eb173900	4.22943	2.99611e-07	L-gulonolactone oxidase, EC 1.1.3.8
Zm00001eb028160	5.33251	4.5052e-31	Light-inducible protein CPRF-2
Zm00001eb307440	2.89872	8.06713e-22	Lipase
Zm00001eb373350	7.40377	1.0085e-70	Lipase_3 domain-containing protein
Zm00001eb202040	3.33522	4.31735e-20	Lipase-like PAD4
Zm00001eb015430	-6.96034	2.73828e-56	Lipid binding protein
Zm00001eb212610	2.49187	7.56782e-72	Lipid phosphate phosphatase delta
Zm00001eb029940	6.35855	0.00207651	Lipid transfer protein
Zm00001eb070100	-1.94557	9.82698e-74	Lipocln_cytosolic_FA-bd_dom domain-containing protein
Zm00001eb081610	5.09919	2.12351e-05	Lipoxygenase, EC 1.13.11.-
Zm00001eb144930	-2.34367	0.000741314	Lipoxygenase, EC 1.13.11.-
Zm00001eb206040	-2.91886	7.13338e-14	Lipoxygenase, EC 1.13.11.-
Zm00001eb216870	-2.91281	1.73785e-120	Lipoxygenase, EC 1.13.11.-
Zm00001eb241880	2.10698	1.23133e-16	LITAF domain-containing protein
Zm00001eb158640	-8.13143	5.95602e-16	Little protein 1
Zm00001eb051480	6.12139	1.00957e-07	LOB domain-containing protein 28
Zm00001eb038820	5.01209	4.96215e-16	LOB domain-containing protein 29
Zm00001eb051620	5.00433	0.0148452	LOB domain-containing protein 38
Zm00001eb218120	-5.50177	9.21981e-15	LOB domain-containing protein 4
Zm00001eb319680	1.7718	3.8256e-28	Lon protease homolog 2, peroxisomal, EC 3.4.21.53
Zm00001eb010860	2.10278	2.65645e-22	Long chain base biosynthesis protein 1
Zm00001eb156650	2.63685	1.098e-10	Long-chain-fatty-acid--CoA ligase, EC 6.2.1.3
Zm00001eb158030	2.23626	2.73482e-43	Long-chain-fatty-acid--CoA ligase, EC 6.2.1.3
Zm00001eb260450	2.38336	1.46344e-10	Longin domain-containing protein
Zm00001eb316280	-3.68237	6.20721e-14	LORELEI-LIKE-GPI ANCHORED PROTEIN 3
Zm00001eb080920	2.1842	1.80906e-38	Loricrin-related
Zm00001eb134650	3.40036	4.11429e-08	LRR receptor-like serine/threonine-protein kinase EFR
Zm00001eb011920	-2.63347	2.27323e-58	LRR receptor-like serine/threonine-protein kinase FEI 1
Zm00001eb102690	-2.30132	0.000291566	LRR receptor-like serine/threonine-protein kinase GSO1
Zm00001eb184720	5.7504	0.00358117	LRRNT_2 domain-containing protein
Zm00001eb204350	6.64392	9.56185e-10	LRRNT_2 domain-containing protein
Zm00001eb223090	2.88417	1.01418e-75	LRRNT_2 domain-containing protein
Zm00001eb277230	-6.8065	6.29862e-05	LRRNT_2 domain-containing protein
Zm00001eb408500	3.80745	2.5878e-10	LRRNT_2 domain-containing protein
Zm00001eb050760	2.3104	9.88608e-28	LSD1-like zinc finger protein (Zinc finger protein LSD2)
Zm00001eb123040	-4.97627	0.00156701	L-tryptophan--pyruvate aminotransferase 1
Zm00001eb031390	5.15888	2.40142e-29	L-type lectin-domain containing receptor kinase IX.1
Zm00001eb142850	1.80546	1.28682e-06	L-type lectin-domain containing receptor kinase IX.1
Zm00001eb405150	4.81854	1.42744e-05	L-type lectin-domain containing receptor kinase IX.1
Zm00001eb163440	4.37085	0.000240888	L-type lectin-domain containing receptor kinase IX.1 (Protein kinase)
Zm00001eb237530	1.86646	4.12105e-25	L-type lectin-domain containing receptor kinase V.9
Zm00001eb015990	-1.81192	5.55198e-24	Lung seven transmembrane receptor family protein
Zm00001eb100170	-1.99068	9.74575e-67	Lung seven transmembrane receptor family protein
Zm00001eb148690	2.03045	7.50269e-36	Lung seven transmembrane receptor family protein
Zm00001eb114200	-1.72868	1.66394e-35	Lymphoid organ expressed yellow head virus receptor protein
Zm00001eb074030	2.65074	3.97564e-09	Lysine histidine transporter-like 7
Zm00001eb429210	-7.2972	3.28164e-07	Lysine histidine transporter-like 7
Zm00001eb224940	2.2313	1.79534e-14	Lysine-specific demethylase REF6
Zm00001eb365340	-2.81228	4.21977e-23	Lysine-specific demethylase REF6
Zm00001eb070310	-2.13093	3.27469e-19	Lysine-specific histone demethylase 1
Zm00001eb321000	-5.87726	2.47952e-05	LysM domain-containing GPI-anchored protein 2
Zm00001eb180480	2.3756	1.60099e-109	MAC/Perforin domain containing protein
Zm00001eb153200	2.03308	1.03716e-34	MACPF domain-containing protein CAD1
Zm00001eb260590	-4.77366	2.07313e-20	MADS transcription factor
Zm00001eb404020	-2.89955	1.2346e-68	Major Facilitator family protein
Zm00001eb036710	1.6262	3.28032e-34	Major facilitator superfamily protein
Zm00001eb085360	-3.45555	1.46015e-41	Major facilitator superfamily protein
Zm00001eb085380	2.25692	8.80066e-89	Major facilitator superfamily protein
Zm00001eb281880	-1.97348	2.95083e-29	Major facilitator superfamily protein
Zm00001eb332090	5.87984	6.27297e-20	Major facilitator superfamily protein
Zm00001eb375010	-2.01156	3.38045e-33	Major facilitator superfamily protein
Zm00001eb041400	1.72745	8.31439e-15	Malate dehydrogenase, EC 1.1.1.37
Zm00001eb328310	-3.14891	2.01314e-06	Malate dehydrogenase, EC 1.1.1.37
Zm00001eb398090	-6.14654	6.69021e-09	Male fertility protein (Protein STRICTOSIDINE SYNTHASE-LIKE 13)
Zm00001eb124780	-3.15511	3.94491e-78	Malectin_like domain-containing protein
Zm00001eb350920	1.68733	1.15381e-50	Malectin_like domain-containing protein
Zm00001eb154490	2.38925	1.42382e-18	Malic enzyme
Zm00001eb261380	6.70168	2.45002e-10	Mannan endo-1,4-beta-mannosidase, EC 3.2.1.78
Zm00001eb381530	-2.3246	1.07119e-29	Mannan endo-1,4-beta-mannosidase, EC 3.2.1.78
Zm00001eb374100	2.9882	2.26897e-76	Mannitol dehydrogenase (Putative cinnamyl alcohol dehydrogenase 1)
Zm00001eb367780	-1.98168	6.8008e-20	Mannose-1-phosphate guanylyltransferase, EC 2.7.7.13
Zm00001eb335020	3.20528	0.0186048	Mannose-6-phosphate isomerase, EC 5.3.1.8
Zm00001eb335030	2.05648	0.0114045	Mannose-6-phosphate isomerase, EC 5.3.1.8
Zm00001eb198840	2.26938	1.54046e-18	MAP3K-like protein kinase (PLC-like phosphodiesterases superfamily protein)
Zm00001eb150510	-2.00063	9.16462e-09	MAR-binding filament-like protein 1-1 isoform 2
Zm00001eb094910	2.42006	2.46123e-06	Maternal effect embryo arrest 60
Zm00001eb165310	2.59809	6.76586e-34	MCAfunc domain-containing protein
Zm00001eb074400	-4.34321	3.79578e-30	MDIS1-interacting receptor like kinase 2
Zm00001eb074090	-6.07878	5.43236e-10	Mechanosensitive ion channel protein
Zm00001eb250070	-2.50612	7.77434e-07	Mechanosensitive ion channel protein
Zm00001eb095270	-2.20176	8.52582e-25	Mediator of RNA polymerase II transcription subunit 33A
Zm00001eb225670	-3.9465	3.01786e-114	Mediator of RNA polymerase II transcription subunit 8
Zm00001eb325710	-1.90356	1.6904e-33	Membrane protein
Zm00001eb018910	3.09881	0.00541452	Metacaspase-3
Zm00001eb023280	4.49709	1.29651e-43	Metalloendoproteinase 1-MMP
Zm00001eb044870	1.61935	6.69296e-16	Metallophos domain-containing protein
Zm00001eb201680	-4.77503	0.00663809	Metallophos domain-containing protein
Zm00001eb427720	1.60985	1.12279e-73	Metal-nicotianamine transporter YSL2
Zm00001eb031330	2.74338	6.74992e-49	Methylcrotonoyl-CoA carboxylase subunit alpha
Zm00001eb002850	-3.08705	8.11897e-06	Methyltransferase, EC 2.1.1.-
Zm00001eb018440	-2.24929	0.000432026	Methyltransferase, EC 2.1.1.-
Zm00001eb022840	-5.61436	0.0149756	Methyltransferase, EC 2.1.1.-
Zm00001eb025460	-5.51861	3.22287e-88	Methyltransferase, EC 2.1.1.-
Zm00001eb043770	-5.99056	1.30473e-112	Methyltransferase, EC 2.1.1.-
Zm00001eb073670	-1.81356	1.06834e-45	Methyltransferase, EC 2.1.1.-
Zm00001eb221850	-1.60808	1.87133e-53	Methyltransferase, EC 2.1.1.-
Zm00001eb250470	-3.14474	6.31412e-23	Methyltransferase, EC 2.1.1.-
Zm00001eb254820	-2.64523	1.32537e-08	Methyltransferase, EC 2.1.1.-
Zm00001eb255340	-3.29823	7.98395e-79	Methyltransferase, EC 2.1.1.-
Zm00001eb303010	-2.07654	7.03961e-106	Methyltransferase, EC 2.1.1.-
Zm00001eb163950	2.79055	2.97997e-24	Methyltransferase-related protein
Zm00001eb081160	5.2634	0.0208255	MFS domain-containing protein
Zm00001eb087730	5.98959	0.0284153	MFS domain-containing protein
Zm00001eb132340	7.12419	4.01721e-06	MFS domain-containing protein
Zm00001eb166210	-4.45544	5.94551e-16	MFS domain-containing protein
Zm00001eb172590	3.80778	2.80326e-19	MFS domain-containing protein
Zm00001eb296200	2.54733	4.46185e-46	MFS domain-containing protein
Zm00001eb344010	-3.62739	5.24813e-25	MFS domain-containing protein
Zm00001eb411000	3.67876	6.57397e-62	MFS domain-containing protein
Zm00001eb429440	3.64363	3.13303e-14	MFS domain-containing protein
Zm00001eb313310	-1.78612	4.30436e-60	MGDG_synth domain-containing protein
Zm00001eb431720	-2.05618	1.0601e-06	Micronuclear linker histone polyprotein-like protein
Zm00001eb106100	-1.83967	1.0129e-36	Microtubule-associated protein TORTIFOLIA1
Zm00001eb223450	2.03986	5.97631e-21	Mitochondrial carrier-like protein
Zm00001eb297510	3.92667	2.24469e-88	Mitochondrial chaperone BCS1 (Protein HYPER-SENSITIVITY-RELATED 4)
Zm00001eb059310	3.97783	1.32306e-29	Mitochondrial import inner membrane translocase subunit TIM14
Zm00001eb143680	1.888	2.1138e-35	Mitochondrial import inner membrane translocase subunit TIM16
Zm00001eb043380	2.54235	1.08319e-24	Mitochondrial import inner membrane translocase subunit TIM23-3 (Mitochondrial import inner membrane translocase subunit tim23)
Zm00001eb013730	2.0371	1.69979e-24	Mitochondrial substrate carrier family protein
Zm00001eb363480	1.71578	8.75279e-30	Mitochondrial thiamine diphosphate carrier 1
Zm00001eb255520	-2.31842	1.66528e-39	Mitochondrial transcription termination factor family protein
Zm00001eb089790	-2.07221	2.42224e-30	Mitochondrial uncoupling protein 2
Zm00001eb377050	3.40055	1.83628e-57	Mitogen-activated protein kinase kinase 2
Zm00001eb055090	5.05408	1.88932e-06	Mitogen-activated protein kinase kinase 9
Zm00001eb214220	4.15694	4.86072e-09	Mitogen-activated protein kinase kinase kinase 5
Zm00001eb013100	4.29318	3.2215e-15	Mitogen-activated protein kinase, EC 2.7.11.24
Zm00001eb296690	-2.50368	1.58765e-23	Mitogen-activated protein kinase, EC 2.7.11.24
Zm00001eb022280	-6.06652	3.24284e-170	MLO-like protein
Zm00001eb081900	-1.7221	0.000110944	MLO-like protein
Zm00001eb389990	3.73007	8.81886e-78	Molybdenum cofactor sulfurase, MCS, MOS, MoCo sulfurase, EC 2.8.1.9 (Molybdenum cofactor sulfurtransferase)
Zm00001eb208120	2.39457	3.22511e-16	Molybdopterin synthase catalytic subunit, EC 2.8.1.12 (Molybdenum cofactor synthesis protein 2 large subunit) (Molybdenum cofactor synthesis protein 2B, MOCS2B)
Zm00001eb176160	3.45148	1.11821e-28	Monodehydroascorbate reductase 1 peroxisomal
Zm00001eb239520	-1.98528	3.01736e-38	Monosaccharide-sensing protein 2
Zm00001eb223510	-2.1839	8.27235e-16	Mps one binder kinase activator-like 1A
Zm00001eb335570	-4.19121	1.6674e-65	MR_MLE domain-containing protein
Zm00001eb186290	-3.53951	1.34843e-44	MSP domain-containing protein
Zm00001eb186710	1.60433	7.89248e-20	MSP domain-containing protein
Zm00001eb427430	-2.31442	1.26399e-86	MSP domain-containing protein
Zm00001eb102210	2.05909	1.12432e-13	MTD1
Zm00001eb317350	1.80755	3.09164e-11	MTD1
Zm00001eb416750	-1.68745	2.49977e-16	Multiple organellar RNA editing factor 9 chloroplastic
Zm00001eb221780	5.4291	0.00241763	Myb domain protein 15
Zm00001eb339810	6.17544	0.00377143	MYB transcription factor (Putative MYB DNA-binding domain superfamily protein)
Zm00001eb416400	2.78526	0.00175328	MYB transcription factor (Putative MYB DNA-binding domain superfamily protein)
Zm00001eb158910	-3.20089	2.62118e-26	MYB transcription factor (R2R3MYB-domain protein)
Zm00001eb196690	-4.15018	2.96183e-07	Myb_DNA-bind_3 domain-containing protein
Zm00001eb300210	-5.60095	0.00258861	Myb_DNA-bind_3 domain-containing protein
Zm00001eb363630	1.78415	9.32546e-17	Myb_DNA-bind_3 domain-containing protein
Zm00001eb130740	6.02623	0.00447309	Myb_DNA-bind_4 domain-containing protein
Zm00001eb320470	1.72781	1.37411e-11	Myb_DNA-bind_4 domain-containing protein
Zm00001eb427630	-3.90018	1.95498e-23	Myb_DNA-bind_4 domain-containing protein
Zm00001eb402890	-7.03726	6.79668e-07	MYB305
Zm00001eb186200	2.0779	4.48792e-14	Myb-like domain-containing protein
Zm00001eb331010	-2.10233	3.12773e-05	Myb-related protein 2
Zm00001eb155610	-5.59342	1.75044e-24	Myb-related protein Hv33
Zm00001eb250940	3.52522	6.79076e-15	MYB-related transcription factor (Protein REVEILLE 1)
Zm00001eb065440	5.08322	0.00665837	MYB-related transcription factor (Protein REVEILLE 8)
Zm00001eb367300	-2.5788	2.6109e-24	MYB-type transcription factor
Zm00001eb364370	-2.64939	3.62019e-17	MYND-type domain-containing protein
Zm00001eb157980	2.35247	1.29219e-22	Myosin heavy chain-like
Zm00001eb070190	-2.27992	2.41966e-27	Myosin heavy chain-related
Zm00001eb102150	-2.84723	2.82908e-76	Myosin heavy chain-related
Zm00001eb291820	-3.52829	3.49882e-46	Myosin heavy chain-related
Zm00001eb199080	2.20992	4.28629e-13	Myosin heavy chain-related protein
Zm00001eb221190	-3.5737	3.61682e-118	Myosin-3
Zm00001eb312500	-2.04433	0.00269388	NAC (No Apical Meristem) domain transcriptional regulator superfamily protein
Zm00001eb102160	5.3686	0.0139689	NAC domain containing protein 38
Zm00001eb320830	-3.39094	0.00194852	NAC domain containing protein 57
Zm00001eb038920	2.404	9.12845e-161	NAC domain containing protein 71
Zm00001eb093650	4.64258	2.5185e-17	NAC domain-containing protein
Zm00001eb121380	-3.12245	8.49812e-11	NAC domain-containing protein
Zm00001eb173840	2.45792	0.000507285	NAC domain-containing protein
Zm00001eb186010	-8.42893	8.05683e-10	NAC domain-containing protein
Zm00001eb224800	2.55384	2.94359e-28	NAC domain-containing protein
Zm00001eb317890	4.46702	9.82156e-14	NAC domain-containing protein
Zm00001eb348340	5.32625	0.034266	NAC domain-containing protein
Zm00001eb379460	-2.05463	1.1125e-08	NAC domain-containing protein
Zm00001eb403580	-2.7393	6.02628e-08	NAC domain-containing protein
Zm00001eb077580	3.52223	6.80133e-07	NAC domain-containing protein 21/22
Zm00001eb378150	-5.02494	0.00189085	NAC domain-containing protein 43 (Putative NAM (No apical meristem) protein)
Zm00001eb036920	3.44984	2.58791e-32	NAC domain-containing protein 68 (NAC transcription factor)
Zm00001eb195770	5.8038	7.83303e-31	NAC family member
Zm00001eb149810	7.31192	8.44438e-37	NAC protein
Zm00001eb317060	2.39299	9.37284e-56	NAC transcription factor (Pentatricopeptide repeat-containing protein mitochondrial)
Zm00001eb349010	1.70413	2.09723e-101	NAC transcription factor (Putative NAC domain transcription factor superfamily protein isoform 1)
Zm00001eb246010	1.807	4.30583e-09	NAC13 NAC type transcription factor
Zm00001eb005770	1.98589	2.26206e-19	N-acetyltransferase domain-containing protein
Zm00001eb206720	-4.09506	0.000132975	N-acetyltransferase domain-containing protein
Zm00001eb266940	2.07686	1.02734e-05	NAD(P)-bd_dom domain-containing protein
Zm00001eb388000	-6.46375	5.86152e-06	NAD(P)-bd_dom domain-containing protein
Zm00001eb070550	2.11007	3.82056e-71	NAD(P)-binding Rossmann-fold superfamily protein
Zm00001eb316940	5.33196	0.0024591	NAD(P)-binding Rossmann-fold superfamily protein
Zm00001eb326350	3.43383	9.7134e-12	NAD(P)-binding Rossmann-fold superfamily protein
Zm00001eb282340	4.3836	0.000167819	NAD(P)H dehydrogenase (quinone), EC 1.6.5.2
Zm00001eb151430	4.53497	2.16647e-06	NADH:ubiquinone reductase (non-electrogenic), EC 1.6.5.9
Zm00001eb172970	2.21101	2.57437e-14	NADH:ubiquinone reductase (non-electrogenic), EC 1.6.5.9
Zm00001eb324410	7.49496	1.39497e-32	NADH:ubiquinone reductase (non-electrogenic), EC 1.6.5.9
Zm00001eb368430	2.01642	4.9965e-60	NADH:ubiquinone reductase (non-electrogenic), EC 1.6.5.9
Zm00001eb178320	2.4499	6.57967e-12	NADPH--cytochrome P450 reductase, CPR, P450R, EC 1.6.2.4
Zm00001eb220940	-2.26574	1.05468e-15	NADPH-protochlorophyllide oxidoreductase, EC 1.3.1.33
Zm00001eb228910	-2.43955	8.63631e-44	Nana plant2
Zm00001eb033040	-1.5416	1.36497e-17	NB-ARC domain containing protein expressed
Zm00001eb010990	-2.72745	2.36289e-30	NB-ARC domain-containing protein
Zm00001eb137530	2.61137	2.00992e-13	NB-ARC domain-containing protein
Zm00001eb298890	4.28849	1.19524e-48	NB-ARC domain-containing protein
Zm00001eb299830	2.24989	2.52882e-35	NB-ARC domain-containing protein
Zm00001eb361650	2.69217	0.00603794	NB-ARC domain-containing protein
Zm00001eb361660	4.82124	1.60343e-05	NB-ARC domain-containing protein
Zm00001eb405270	-2.47414	1.72214e-18	NB-ARC domain-containing protein
Zm00001eb405770	-2.68869	4.01489e-07	NB-ARC domain-containing protein
Zm00001eb103200	-4.4462	1.82144e-22	NC domain-containing protein-related
Zm00001eb104970	1.88429	1.16676e-12	NEP1-interacting protein-like 1
Zm00001eb061630	-2.66248	2.16824e-52	NEP-interacting protein 1
Zm00001eb380240	-5.20518	1.83969e-10	NHL domain-containing protein
Zm00001eb300240	4.72663	0.000615659	Nine-cis-epoxycarotenoid dioxygenase5 (Viviparous-14)
Zm00001eb218680	4.24788	6.10963e-20	Nine-cis-epoxycarotenoid dioxygenase9
Zm00001eb393150	-1.87668	5.06811e-15	Ninja-family protein 6
Zm00001eb104260	1.88868	4.10216e-10	NIN-like protein 1
Zm00001eb420650	2.64017	3.46678e-136	Nitrate-induced NOI protein
Zm00001eb393120	-2.17594	3.10599e-31	Nitrilase-associated protein
Zm00001eb145800	-1.66058	1.70944e-24	Nitroreductase family protein
Zm00001eb175230	1.87425	1.31117e-19	Nodulin-like domain-containing protein
Zm00001eb368700	-6.86322	1.50584e-60	Nodulin-like domain-containing protein
Zm00001eb260510	2.27541	3.04908e-46	Non-lysosomal glucosylceramidase, NLGase, EC 3.2.1.45
Zm00001eb018690	-2.28951	3.21276e-25	Non-specific lipid transfer protein-like 1 (Xylogen protein 1)
Zm00001eb383600	-5.73991	0.000264322	Non-specific lipid-transfer protein
Zm00001eb026010	-5.39626	0.0104088	Non-specific serine/threonine protein kinase, EC 2.7.11.1
Zm00001eb041140	-2.91914	2.39683e-26	Non-specific serine/threonine protein kinase, EC 2.7.11.1
Zm00001eb140230	4.32219	2.51673e-13	Non-specific serine/threonine protein kinase, EC 2.7.11.1
Zm00001eb154730	-2.90878	1.14967e-36	Non-specific serine/threonine protein kinase, EC 2.7.11.1
Zm00001eb195230	2.1466	7.98913e-10	Non-specific serine/threonine protein kinase, EC 2.7.11.1
Zm00001eb228310	2.12746	3.1856e-16	Non-specific serine/threonine protein kinase, EC 2.7.11.1
Zm00001eb276580	2.79774	1.6874e-18	Non-specific serine/threonine protein kinase, EC 2.7.11.1
Zm00001eb277790	-2.05086	8.10716e-122	Non-specific serine/threonine protein kinase, EC 2.7.11.1
Zm00001eb334650	4.95489	4.12933e-25	Non-specific serine/threonine protein kinase, EC 2.7.11.1
Zm00001eb334680	3.87769	2.25197e-14	Non-specific serine/threonine protein kinase, EC 2.7.11.1
Zm00001eb360640	5.20072	5.45353e-06	Non-specific serine/threonine protein kinase, EC 2.7.11.1
Zm00001eb181790	-4.32202	1.31362e-07	NPL4-like protein 1
Zm00001eb151160	-3.97289	0.0103654	NTF2 domain-containing protein
Zm00001eb415270	2.31786	2.24006e-17	Nuclear factor 1 A-type isoform 2
Zm00001eb293750	2.46579	3.92712e-38	Nuclear pore complex protein NUP35 (Nucleoporin 35)
Zm00001eb108930	-2.79409	8.34139e-54	Nuclear transcription factor Y subunit
Zm00001eb218610	1.77294	4.49136e-06	Nuclear transcription factor Y subunit
Zm00001eb327230	-5.34313	1.88553e-60	Nuclear transcription factor Y subunit
Zm00001eb413100	1.89529	3.35768e-58	Nuclear transcription factor Y subunit C-2
Zm00001eb065330	-1.68917	7.992e-05	Nuclear transport factor 2 (NTF2) family protein
Zm00001eb008010	2.77996	4.04667e-18	Nucleic acid binding protein (Protein indeterminate-domain 2)
Zm00001eb321710	-3.57616	1.47436e-53	Nucleobase-ascorbate transporter 11
Zm00001eb170720	-3.14258	2.01523e-14	Nucleobase-ascorbate transporter 2
Zm00001eb019530	1.61895	3.80968e-17	Nucleoredoxin1
Zm00001eb081910	-2.00756	3.17136e-07	Nucleoside diphosphate kinase, EC 2.7.4.6
Zm00001eb036510	-5.52365	0.0108177	Nucleotid_trans domain-containing protein
Zm00001eb421520	4.06149	1.28314e-21	Nudix hydrolase 13
Zm00001eb062040	-1.96691	2.26507e-58	Nudix hydrolase 16 mitochondrial
Zm00001eb074890	-2.21325	1.71982e-17	Nudix hydrolase 8
Zm00001eb387530	2.90473	4.07836e-40	Nudix hydrolase domain-containing protein
Zm00001eb052690	-3.50234	3.73466e-53	NusB domain-containing protein
Zm00001eb320580	1.99869	3.55466e-40	Octicosapeptide/Phox/Bem1p (PB1) domain-containing protein / tetratricopeptide repeat (TPR)-containing protein
Zm00001eb323860	-3.08575	2.76795e-17	Octicosapeptide/Phox/Bem1p family protein
Zm00001eb091510	-2.16545	6.70023e-07	O-fucosyltransferase family protein
Zm00001eb288680	-3.73422	4.22184e-90	O-fucosyltransferase family protein
Zm00001eb321010	-3.90079	7.01065e-10	O-fucosyltransferase family protein
Zm00001eb336480	-1.98115	7.02971e-14	O-fucosyltransferase family protein
Zm00001eb371830	-1.98109	2.19275e-20	O-fucosyltransferase family protein
Zm00001eb383800	3.38607	2.63266e-35	O-fucosyltransferase family protein
Zm00001eb402380	-2.06424	8.14574e-33	O-fucosyltransferase family protein
Zm00001eb106410	3.713	0.0108411	O-Glycosyl hydrolase family 17 protein
Zm00001eb171000	-3.15283	2.81001e-13	O-Glycosyl hydrolase family 17 protein
Zm00001eb323370	7.23196	0.000429838	O-Glycosyl hydrolase family 17 protein
Zm00001eb404040	3.41101	8.32142e-24	OJ000126_13.10 protein
Zm00001eb078920	6.88788	0.000267085	OJ991113_30.9 protein
Zm00001eb187850	4.29357	3.47991e-70	Oligopeptide transporter 4
Zm00001eb174750	2.52497	3.97388e-16	Oligopeptide transporter-like protein
Zm00001eb434030	3.44188	1.06296e-21	Opaque endosperm7
Zm00001eb054220	-2.5108	5.96873e-31	Organic anion transporter
Zm00001eb306470	-2.24736	1.67599e-56	ORMDL family protein
Zm00001eb078770	-3.21984	3.11118e-52	Orphans transcription factor
Zm00001eb357840	2.27233	6.20861e-24	Os01g0606100-like protein
Zm00001eb005760	1.68938	2.79403e-22	Os03g0176600-like protein
Zm00001eb067840	4.5908	3.15987e-07	Os07g0120600-like protein
Zm00001eb067850	2.82828	0.0139223	Os07g0120600-like protein
Zm00001eb428210	1.80544	9.26077e-10	OSJNBa0013K16.16-like protein
Zm00001eb425990	-2.93394	1.54788e-55	OSJNBa0029H02.27-like protein
Zm00001eb274770	-2.49668	2.64045e-07	OSJNBa0041A02.21-like protein
Zm00001eb135880	-5.79169	1.59004e-59	OSJNBa0058K23.8-like protein
Zm00001eb232780	-3.48311	2.6101e-11	OSJNBa0058K23.8-like protein
Zm00001eb070970	2.13512	1.78887e-13	OSJNBa0070C17.17-like protein
Zm00001eb430750	1.54076	8.96934e-16	OSJNBa0070C17.17-like protein
Zm00001eb251070	4.85887	7.39637e-34	OSJNBb0016D16.16-like protein
Zm00001eb067900	3.38538	3.56046e-29	OSJNBb0022F16.11-like protein
Zm00001eb405180	-7.51773	2.26538e-06	OSJNBb0026E15.9-like protein
Zm00001eb200230	3.21184	2.69695e-55	OSJNBb0045P24.5-like protein
Zm00001eb161870	-9.07343	6.40907e-290	OSJNBb0091E11.19-like protein
Zm00001eb217970	4.82442	4.51802e-09	Osmotin-like protein OSM34
Zm00001eb027820	-2.41665	9.68084e-28	Outer arm dynein light chain 1 protein (Protein binding protein)
Zm00001eb014550	-6.48442	0.000298173	Outer envelope pore protein 16-2 chloroplastic
Zm00001eb131870	-3.5919	1.89011e-16	Oxidored_FMN domain-containing protein
Zm00001eb179030	3.54312	0.000145009	Oxidoreductase
Zm00001eb389750	3.75641	7.46207e-44	PA domain-containing protein
Zm00001eb216590	-3.46407	4.92778e-12	PA2c domain-containing protein
Zm00001eb334420	7.25903	7.36705e-19	Paired amphipathic helix protein Sin3-like 5
Zm00001eb196830	3.06618	8.8814e-06	PAN domain-containing protein
Zm00001eb034900	-5.70448	1.18438e-63	Pangloss1
Zm00001eb064670	2.43076	9.77709e-65	Pantoate--beta-alanine ligase, EC 6.3.2.1 (Pantoate-activating enzyme) (Pantothenate synthetase)
Zm00001eb423920	1.98831	2.47715e-57	PAP_fibrillin domain-containing protein
Zm00001eb399340	4.76068	2.00499e-21	PARP catalytic domain-containing protein
Zm00001eb115160	7.64527	0.00041288	Patatin, EC 3.1.1.-
Zm00001eb032600	5.74983	5.60181e-51	Pathogenesis related protein5
Zm00001eb257300	-6.03596	2.17026e-26	Pathogenesis-related protein PR-1
Zm00001eb048140	-7.51825	1.58733e-74	Pathogenesis-related thaumatin superfamily protein
Zm00001eb284880	-3.60371	0.015113	PAZ domain-containing protein
Zm00001eb257400	4.76498	6.98548e-08	PBPe domain-containing protein
Zm00001eb012190	-6.48845	1.42647e-22	PCS1
Zm00001eb046690	-3.62202	1.32103e-07	Pectate lyase, EC 4.2.2.2
Zm00001eb151040	7.1744	0.0227627	Pectate lyase, EC 4.2.2.2
Zm00001eb145070	6.52642	2.6894e-06	Pectin acetylesterase, EC 3.1.1.-
Zm00001eb145080	2.5819	0.0060628	Pectin acetylesterase, EC 3.1.1.-
Zm00001eb365820	2.24108	3.65944e-20	Pectin acetylesterase, EC 3.1.1.-
Zm00001eb063370	-2.08644	1e-53	Pectin lyase-like superfamily protein
Zm00001eb048310	2.59945	1.23604e-21	Pectinesterase 31 (Pectinesterase-1)
Zm00001eb340180	4.80609	0.0119768	Pectinesterase inhibitor
Zm00001eb145790	1.90526	5.96921e-09	Pectinesterase, EC 3.1.1.11
Zm00001eb177120	-2.86057	4.65629e-10	Pectinesterase, EC 3.1.1.11
Zm00001eb327190	-4.5896	1.88629e-84	Pectinesterase, EC 3.1.1.11
Zm00001eb353540	6.34662	6.70593e-05	Pectinesterase, EC 3.1.1.11
Zm00001eb359060	-7.09819	3.29143e-07	Pectinesterase, EC 3.1.1.11
Zm00001eb371160	-4.77751	0.000520693	Pectinesterase, EC 3.1.1.11
Zm00001eb413800	-2.00699	2.20044e-05	Pectinesterase, EC 3.1.1.11
Zm00001eb033110	1.91116	9.93844e-28	Pentatricopeptide repeat*-GRMZM2G475897
Zm00001eb219830	-4.23796	3.44939e-07	Pentatricopeptide repeat-containing protein
Zm00001eb226830	2.71846	1.04576e-35	Pentatricopeptide repeat-containing protein
Zm00001eb008730	-2.13065	1.4244e-15	Pentatricopeptide repeat-containing protein ATP4, chloroplastic (ATP synthase 4)
Zm00001eb154110	-2.61448	9.07859e-41	Pentatricopeptide repeat-containing protein chloroplastic
Zm00001eb096370	2.24477	2.10006e-20	Pept_C1 domain-containing protein
Zm00001eb194300	-1.8093	1.22122e-20	Peptidase A1 domain-containing protein
Zm00001eb240970	2.24989	3.03118e-50	Peptidase A1 domain-containing protein
Zm00001eb369940	3.8122	2.51776e-90	Peptidase A1 domain-containing protein
Zm00001eb395620	7.50936	0.000120909	Peptidase A1 domain-containing protein
Zm00001eb153730	2.93815	5.80173e-36	Peptidase M28 family protein
Zm00001eb056010	3.84438	6.2397e-08	Peptidase, M50 family
Zm00001eb314690	1.93175	2.06567e-41	Peptidase_S26 domain-containing protein
Zm00001eb152390	-4.3053	5.53757e-23	Peptide transporter PTR2
Zm00001eb349870	-1.98442	1.37138e-22	Peptide-methionine (R)-S-oxide reductase, EC 1.8.4.12
Zm00001eb338290	-4.10025	1.95468e-31	Peptide-N4-(N-acetyl-beta-glucosaminyl)asparagine amidase A protein (Peptide-N4-asparagine amidase A)
Zm00001eb404180	-2.0032	7.83442e-10	Peptidoglycan-binding LysM domain-containing protein
Zm00001eb017920	1.62214	2.1674e-20	Peptidyl-prolyl cis-trans isomerase PASTICCINO1
Zm00001eb000740	-1.75045	7.12274e-17	Peptidyl-prolyl cis-trans isomerase, cyclophilin-type family protein
Zm00001eb205840	5.28177	0.000326307	Peptidylprolyl isomerase, EC 5.2.1.8
Zm00001eb364840	-4.26872	0.0214731	Peptidylprolyl isomerase, EC 5.2.1.8
Zm00001eb294780	1.69042	1.10637e-12	Peptidyl-tRNA hydrolase chloroplastic
Zm00001eb001560	-7.80007	3.75513e-304	Peroxidase, EC 1.11.1.7
Zm00001eb009940	-2.63593	6.36047e-05	Peroxidase, EC 1.11.1.7
Zm00001eb020790	-2.96934	2.32292e-07	Peroxidase, EC 1.11.1.7
Zm00001eb022050	-6.06402	1.10513e-50	Peroxidase, EC 1.11.1.7
Zm00001eb058260	1.60365	4.15044e-11	Peroxidase, EC 1.11.1.7
Zm00001eb076190	-3.34943	2.10071e-21	Peroxidase, EC 1.11.1.7
Zm00001eb128620	-5.05261	8.91783e-30	Peroxidase, EC 1.11.1.7
Zm00001eb131000	2.67162	2.22174e-11	Peroxidase, EC 1.11.1.7
Zm00001eb140290	-4.74537	8.69414e-71	Peroxidase, EC 1.11.1.7
Zm00001eb140320	3.21998	2.3059e-29	Peroxidase, EC 1.11.1.7
Zm00001eb157370	-4.94887	0.00339175	Peroxidase, EC 1.11.1.7
Zm00001eb168620	-7.79363	2.76779e-215	Peroxidase, EC 1.11.1.7
Zm00001eb225230	-5.38772	2.77034e-58	Peroxidase, EC 1.11.1.7
Zm00001eb226370	4.81821	0.00040877	Peroxidase, EC 1.11.1.7
Zm00001eb251340	4.11549	2.01934e-07	Peroxidase, EC 1.11.1.7
Zm00001eb282430	3.4276	1.51577e-07	Peroxidase, EC 1.11.1.7
Zm00001eb325930	-2.95249	0.0231623	Peroxidase, EC 1.11.1.7
Zm00001eb332160	-4.91174	2.52577e-13	Peroxidase, EC 1.11.1.7
Zm00001eb332990	-6.36734	6.27301e-47	Peroxidase, EC 1.11.1.7
Zm00001eb354680	-5.61249	2.5655e-64	Peroxidase, EC 1.11.1.7
Zm00001eb381290	3.32227	0.00781825	Peroxidase, EC 1.11.1.7
Zm00001eb410710	-4.23178	9.51328e-13	Peroxidase, EC 1.11.1.7
Zm00001eb417330	9.76428	0.0214107	Peroxidase, EC 1.11.1.7
Zm00001eb417340	6.65624	0.0229699	Peroxidase, EC 1.11.1.7
Zm00001eb071800	-3.24743	4.29735e-63	PEROXIDASE_4 domain-containing protein
Zm00001eb328770	-5.08204	0.0041247	Peroxiredoxin, EC 1.11.1.24
Zm00001eb350910	2.55296	9.89973e-24	Peroxisomal adenine nucleotide carrier 1
Zm00001eb356320	2.18645	2.98179e-67	Peroxisomal membrane protein PEX14 (Peroxin-14)
Zm00001eb334210	-2.38802	9.82214e-61	PfkB domain-containing protein
Zm00001eb127710	4.85493	0.000766935	PGG domain-containing protein
Zm00001eb328120	-3.34324	0.00147115	PGM_PMM_III domain-containing protein
Zm00001eb172630	-2.15442	6.60037e-17	PH domain-containing protein
Zm00001eb083000	-6.46821	0.00119403	PHB domain-containing protein
Zm00001eb365950	-2.17317	2.53695e-31	PHD finger protein ALFIN-LIKE 6
Zm00001eb145370	-2.042	4.51201e-22	PHD-type domain-containing protein
Zm00001eb327240	-1.77343	3.3478e-21	PHD-type domain-containing protein
Zm00001eb333190	2.26599	2.25297e-50	Phenazine biosynthesis PhzC/PhzF protein (Phenazine biosynthesis protein)
Zm00001eb247630	2.66097	4.80536e-47	Phenylalanine ammonia-lyase, EC 4.3.1.24
Zm00001eb247660	2.76393	1.84195e-11	Phenylalanine ammonia-lyase, EC 4.3.1.24
Zm00001eb321970	-5.01398	3.54201e-36	PHI-1
Zm00001eb046560	3.39245	1.2173e-28	Phloem-specific lectin
Zm00001eb258520	-3.702	4.40784e-18	PHO1-2b (Phosphate transporter3)
Zm00001eb319660	3.51969	1.31703e-82	Phosphatase DCR2
Zm00001eb098040	-2.40666	2.60268e-23	Phosphatidate cytidylyltransferase, EC 2.7.7.41
Zm00001eb054420	-3.20524	3.0848e-33	Phosphatidylinositol 4-phosphate 5-kinase, EC 2.7.1.68
Zm00001eb003540	-3.55099	4.38653e-83	Phosphatidylinositol N-acetyglucosaminlytransferase subunit P-related
Zm00001eb191440	-4.85422	5.4769e-33	Phosphatidylinositol N-acetyglucosaminlytransferase subunit P-related
Zm00001eb211790	2.15798	3.93428e-78	Phosphatidylinositol N-acetyglucosaminlytransferase subunit P-related
Zm00001eb258860	-2.9432	4.13813e-50	Phosphatidylinositol N-acetyglucosaminlytransferase subunit P-related
Zm00001eb404360	-2.20087	2.19257e-46	Phosphatidylinositol N-acetyglucosaminlytransferase subunit P-related
Zm00001eb247580	6.13616	5.69636e-32	Phosphoenolpyruvate carboxylase kinase 3
Zm00001eb238670	1.76754	1.10284e-31	Phosphoenolpyruvate carboxylase, EC 4.1.1.31
Zm00001eb370590	-2.18109	8.86474e-19	Phosphoenolpyruvate carboxylase, EC 4.1.1.31
Zm00001eb360800	-2.39955	1.27504e-52	Phosphoethanolamine N-methyltransferase 3
Zm00001eb274530	-3.34125	5.46552e-13	Phosphoglucomutase (alpha-D-glucose-1,6-bisphosphate-dependent), EC 5.4.2.2
Zm00001eb274560	-3.13296	1.40282e-14	Phosphoglucomutase (alpha-D-glucose-1,6-bisphosphate-dependent), EC 5.4.2.2
Zm00001eb368990	2.02131	4.13322e-25	Phosphoglycerate mutase (2,3-diphosphoglycerate-independent), EC 5.4.2.12
Zm00001eb418970	-2.42185	4.94982e-40	Phosphoglycerate mutase-like protein
Zm00001eb229070	1.71496	2.62143e-23	Phosphoinositide phospholipase C, EC 3.1.4.11
Zm00001eb172940	9.66918	0.000440252	Phospholipase A1-Ibeta2 chloroplastic
Zm00001eb021510	2.09194	2.95538e-43	Phospholipase D, EC 3.1.4.4
Zm00001eb097160	1.76649	1.71726e-23	Phospholipase D, EC 3.1.4.4
Zm00001eb104020	-2.92933	0.0171774	Phospholipase D, EC 3.1.4.4
Zm00001eb182920	-5.62748	8.62904e-92	Phosphopantothenate--cysteine ligase 1
Zm00001eb373930	3.0419	2.3122e-185	Phosphopantothenoylcysteine decarboxylase (Putative phosphopantothenoylcysteine decarboxylase)
Zm00001eb281510	1.78255	2.87612e-45	Phosphoribosylanthranilate isomerase, EC 5.3.1.24
Zm00001eb289360	-2.97249	2.74006e-64	Phosphoribosylanthranilate transferase
Zm00001eb348770	-3.91008	2.54711e-100	Phosphoribosylanthranilate transferase, mRNA
Zm00001eb379090	3.42307	1.25343e-08	Phosphorylase superfamily protein
Zm00001eb154520	2.62339	2.69436e-32	Phosphotransferase, EC 2.7.1.-
Zm00001eb435440	-3.87871	0.0225879	Photosystem I P700 chlorophyll a apoprotein A2, EC 1.97.1.12 (PSI-B) (PsaB)
Zm00001eb438340	-5.43355	0.00407337	Photosystem I P700 chlorophyll a apoprotein A2, EC 1.97.1.12 (PSI-B) (PsaB)
Zm00001eb434990	-5.16662	0.00762991	Photosystem I, EC 1.97.1.12
Zm00001eb395230	-3.16	1.10362e-31	Photosystem II 11 kD protein (Photosystem II repair protein PSB27-H1 chloroplastic)
Zm00001eb271820	-2.36134	1.72421e-30	Photosystem II stability/assembly factor
Zm00001eb335170	-3.18737	0.0216436	Phytochrome A
Zm00001eb057870	-1.95293	1.0098e-13	Phytocyanin domain-containing protein
Zm00001eb320650	-6.79241	9.17142e-60	Phytoene synthase 3, chloroplastic, ZmPSY3, EC 2.5.1.32
Zm00001eb406460	-2.66823	2.83417e-05	Phytosulfokine [Cleaved into: Phytosulfokine-alpha, PSK-alpha, Phytosulfokine-a; Phytosulfokine-beta, PSK-beta, Phytosulfokine-b ]
Zm00001eb334880	-5.46077	0.00141023	PIPK domain-containing protein
Zm00001eb064350	4.26708	6.69716e-45	Pirin-like protein 2
Zm00001eb316540	5.56601	1.15249e-32	Pirin-like protein 2
Zm00001eb347470	-6.38337	1.73058e-11	PIT1
Zm00001eb165320	1.87432	1.25002e-22	PK_Tyr_Ser-Thr domain-containing protein
Zm00001eb142480	-4.36933	8.77858e-145	PKS_ER domain-containing protein
Zm00001eb344730	3.28626	1.86143e-15	Plant basic secretory protein (BSP) family protein
Zm00001eb429330	-4.98536	2.72143e-38	Plant color component at R1
Zm00001eb043050	-6.98014	0.00666534	Plant mobile domain protein family
Zm00001eb316320	-2.23393	5.2633e-09	Plant UBX domain-containing protein 10
Zm00001eb099250	1.60648	2.32435e-13	Plant UBX domain-containing protein 2
Zm00001eb314330	7.67154	1.51267e-74	Plant viral-response family protein-like
Zm00001eb359250	2.86961	1.13713e-11	Plant-specific domain TIGR01570 family protein
Zm00001eb139770	2.23624	8.76843e-22	Plant-specific domain TIGR01615 family protein (Plant-specific domain TIGR01615 family protein expressed)
Zm00001eb138390	-3.80724	1.51661e-37	Plant-specific domain TIGR01627 family protein
Zm00001eb302400	-4.91254	2.67975e-96	Plasma membrane ATPase, EC 7.1.2.1
Zm00001eb394050	4.69854	2.32313e-57	PLASMODESMATA CALLOSE-BINDING PROTEIN 5
Zm00001eb338960	-2.1152	3.48065e-32	Plastid division protein PDV1
Zm00001eb097690	-2.0435	6.07248e-30	Plastid phosphate/phosphoenolpyruvate translocator1
Zm00001eb165130	4.60937	0.013333	Plastocyanin-like domain-containing protein
Zm00001eb204410	-3.90367	9.83341e-13	Plastoquinol--plastocyanin reductase, EC 7.1.1.6
Zm00001eb024380	3.27738	1.27823e-52	PLATZ transcription factor (PLATZ transcription factor family protein)
Zm00001eb428410	2.31683	4.64471e-15	PLATZ transcription factor (PLATZ transcription factor family protein)
Zm00001eb072360	1.85591	1.1567e-28	PLATZ transcription factor family protein
Zm00001eb389840	-4.85008	5.22833e-62	PLATZ transcription factor family protein
Zm00001eb339080	-2.78172	0.000690133	p-loop containing nucleoside triphosphate hydrolase superfamily protein
Zm00001eb095770	1.90426	1.31456e-29	p-loop NTPase domain-containing protein LPA1 homolog 1
Zm00001eb259060	-4.88041	1.85154e-175	p-loop NTPase domain-containing protein LPA1 homolog 1
Zm00001eb307540	2.40156	9.91611e-11	p-loop NTPase domain-containing protein LPA1 homolog 1
Zm00001eb196090	-2.57933	1.90868e-06	PME/invertase inhibitor-like protein (Pectinesterase inhibitor domain containing protein expressed)
Zm00001eb043900	-7.82955	1.17617e-33	PMEI domain-containing protein
Zm00001eb135450	-4.51921	0.02254	PMEI domain-containing protein
Zm00001eb013440	-1.96927	3.35858e-15	PMR5N domain-containing protein
Zm00001eb158170	-2.49688	1.44157e-17	PMR5N domain-containing protein
Zm00001eb348980	-4.71955	1.65771e-88	PMR5N domain-containing protein
Zm00001eb350620	-2.46517	1.89048e-54	PMR5N domain-containing protein
Zm00001eb224740	-5.66325	5.10498e-52	PNPLA domain-containing protein
Zm00001eb292230	2.26709	9.53884e-06	Pollenless3 (Protein SULFUR DEFICIENCY-INDUCED 1)
Zm00001eb117110	6.97523	0.00262004	Poly(A)-specific ribonuclease, EC 3.1.13.4
Zm00001eb005640	2.27724	0.00100995	Polyadenylate-binding protein RBP47B
Zm00001eb251690	3.02623	1.84024e-26	Polyamine transporter RMV1
Zm00001eb283780	2.24269	9.60856e-06	Polyamine-modulated factor 1-binding protein 1
Zm00001eb158930	-5.3978	0.0318537	Polygalacturonase
Zm00001eb020600	2.52187	1.56432e-20	Polygalacturonase inhibitor 1
Zm00001eb120450	-8.2995	3.88235e-22	Polyketide cyclase/dehydrase and lipid transport superfamily protein
Zm00001eb139840	2.36686	7.5387e-25	Polyketide_cyc domain-containing protein
Zm00001eb068410	2.77452	1.62395e-30	Polysacc_synt_4 domain-containing protein
Zm00001eb158420	1.86732	4.21069e-12	Potassium channel 1
Zm00001eb048960	7.97639	1.59961e-06	Potassium transporter
Zm00001eb353100	10.1752	8.58757e-41	PP28 domain-containing protein
Zm00001eb157250	-4.31249	0.00358902	PPIase cyclophilin-type domain-containing protein
Zm00001eb074880	-3.01517	9.17212e-27	PPPDE domain-containing protein
Zm00001eb221910	3.76323	1.59409e-12	PPPDE domain-containing protein
Zm00001eb393290	-2.00284	1.71781e-18	PPR_long domain-containing protein
Zm00001eb284110	3.09528	4.11002e-22	PRA1 family protein
Zm00001eb178700	2.58231	8.4477e-13	Pre-mRNA cleavage factor Im 25 kDa subunit
Zm00001eb046660	-4.8928	0.0149311	Pre-mRNA-splicing factor 38
Zm00001eb282940	2.53212	6.92444e-45	Pribosyltran domain-containing protein
Zm00001eb040260	2.06257	1.46687e-20	Probable 6-phosphogluconolactonase, EC 3.1.1.31
Zm00001eb326960	-1.8782	4.16688e-69	Probable 6-phosphogluconolactonase, EC 3.1.1.31
Zm00001eb112630	-1.96233	7.50416e-38	Probable magnesium transporter
Zm00001eb168840	-3.17168	2.36906e-20	Probable magnesium transporter
Zm00001eb242230	1.60761	3.29903e-20	Probable magnesium transporter
Zm00001eb066790	-1.63003	3.03552e-36	Probable phytol kinase, chloroplastic, EC 2.7.1.182
Zm00001eb315500	2.02961	6.0331e-09	Probable purine permease
Zm00001eb022980	3.91512	6.77558e-06	Proline dehydrogenase, EC 1.5.5.2
Zm00001eb391720	2.29689	0.00854475	Proline dehydrogenase, EC 1.5.5.2
Zm00001eb290760	-2.5021	6.84093e-24	Proline-rich family protein
Zm00001eb153840	-2.50316	6.25641e-22	Proline-rich receptor-like protein kinase PERK10
Zm00001eb104060	-3.91415	5.06938e-132	PRONE domain-containing protein
Zm00001eb370500	6.26853	0.00476887	PRONE domain-containing protein
Zm00001eb370510	7.02544	0.0103964	PRONE domain-containing protein
Zm00001eb036440	2.97432	6.39765e-16	Proteasome subunit beta
Zm00001eb098840	-2.90002	3.87689e-13	Protein ALTERED XYLOGLUCAN 4
Zm00001eb320080	1.76184	0.00129201	Protein argonaute 1
Zm00001eb148670	3.54617	2.01105e-39	Protein binding protein
Zm00001eb247390	2.68767	9.72514e-22	Protein binding protein
Zm00001eb252920	-3.36315	4.40172e-15	Protein binding protein
Zm00001eb316120	-1.88495	9.25335e-10	Protein binding protein
Zm00001eb100340	-3.11202	1.79658e-45	Protein Brevis radix-like 4
Zm00001eb062050	-3.00642	2.79819e-13	Protein CDI
Zm00001eb226810	2.27413	1.13185e-48	Protein CHLOROPLAST IMPORT APPARATUS 2
Zm00001eb416780	-2.87984	1.0873e-57	Protein CHROMATIN REMODELING 35
Zm00001eb011970	-5.19049	9.36513e-12	Protein DA1-related 2
Zm00001eb006140	4.1631	2.87946e-69	Protein DETOXIFICATION (Multidrug and toxic compound extrusion protein)
Zm00001eb037550	-3.77439	0.00862798	Protein DETOXIFICATION (Multidrug and toxic compound extrusion protein)
Zm00001eb065100	-4.91345	5.15819e-09	Protein DETOXIFICATION (Multidrug and toxic compound extrusion protein)
Zm00001eb106010	-3.41443	3.51809e-11	Protein DETOXIFICATION (Multidrug and toxic compound extrusion protein)
Zm00001eb156530	3.07852	5.18287e-12	Protein DETOXIFICATION (Multidrug and toxic compound extrusion protein)
Zm00001eb191100	7.49582	0.0141587	Protein DETOXIFICATION (Multidrug and toxic compound extrusion protein)
Zm00001eb202870	-8.38605	9.705e-49	Protein DETOXIFICATION (Multidrug and toxic compound extrusion protein)
Zm00001eb219770	2.54979	2.20036e-23	Protein DETOXIFICATION (Multidrug and toxic compound extrusion protein)
Zm00001eb237100	4.06836	2.10629e-15	Protein DETOXIFICATION (Multidrug and toxic compound extrusion protein)
Zm00001eb261140	3.20871	2.35508e-29	Protein DETOXIFICATION (Multidrug and toxic compound extrusion protein)
Zm00001eb370200	6.58059	0.000929822	Protein DETOXIFICATION (Multidrug and toxic compound extrusion protein)
Zm00001eb405390	2.05872	3.71353e-28	Protein DETOXIFICATION 21
Zm00001eb073030	9.44992	0.00033149	Protein DMR6-LIKE OXYGENASE 2
Zm00001eb166540	-1.78693	5.40943e-21	Protein ELF4-LIKE 4
Zm00001eb149000	3.4017	3.78671e-22	Protein ESKIMO 1
Zm00001eb286090	1.81831	7.8054e-13	Protein ESKIMO 1
Zm00001eb255390	-4.51098	7.21318e-16	Protein EXORDIUM
Zm00001eb279370	-3.05245	1.73605e-08	Protein EXORDIUM
Zm00001eb022380	-6.77837	8.56598e-07	Protein EXORDIUM-like 5
Zm00001eb054430	-2.5341	4.07002e-07	Protein FAF-like chloroplastic
Zm00001eb398180	-6.36112	0.00368228	Protein FAF-like chloroplastic
Zm00001eb219860	1.80151	6.78097e-10	Protein FATTY ACID EXPORT 5
Zm00001eb161500	2.41053	1.35116e-16	Protein HYPER-SENSITIVITY-RELATED 4
Zm00001eb297520	-1.6366	0.00800258	Protein HYPER-SENSITIVITY-RELATED 4
Zm00001eb359230	2.76363	6.82778e-24	Protein HYPER-SENSITIVITY-RELATED 4
Zm00001eb073300	-2.31029	6.78791e-20	Protein kinase
Zm00001eb331230	4.19488	9.31103e-20	Protein kinase 2B chloroplastic
Zm00001eb211660	-1.83612	5.7704e-59	Protein kinase APK1A chloroplastic
Zm00001eb003890	2.38151	5.96402e-82	Protein kinase domain-containing protein
Zm00001eb009640	-3.12497	1.93695e-27	Protein kinase domain-containing protein
Zm00001eb010320	2.99649	1.21573e-98	Protein kinase domain-containing protein
Zm00001eb011650	2.17363	9.0976e-73	Protein kinase domain-containing protein
Zm00001eb013480	-5.51469	5.45334e-09	Protein kinase domain-containing protein
Zm00001eb013650	-3.74492	1.23803e-118	Protein kinase domain-containing protein
Zm00001eb022810	6.62861	0.00078904	Protein kinase domain-containing protein
Zm00001eb030730	3.12815	7.11731e-57	Protein kinase domain-containing protein
Zm00001eb034370	-5.93449	0.0232218	Protein kinase domain-containing protein
Zm00001eb034520	-3.12383	6.59624e-05	Protein kinase domain-containing protein
Zm00001eb043750	-2.05448	1.54456e-18	Protein kinase domain-containing protein
Zm00001eb048420	1.83952	1.0118e-22	Protein kinase domain-containing protein
Zm00001eb054260	1.64695	2.16269e-37	Protein kinase domain-containing protein
Zm00001eb059030	1.80128	2.893e-21	Protein kinase domain-containing protein
Zm00001eb059590	2.46922	0.00462514	Protein kinase domain-containing protein
Zm00001eb092630	4.61986	3.00952e-05	Protein kinase domain-containing protein
Zm00001eb104380	2.14402	8.26476e-15	Protein kinase domain-containing protein
Zm00001eb107240	-3.48005	1.69355e-13	Protein kinase domain-containing protein
Zm00001eb109500	-2.8752	2.91518e-44	Protein kinase domain-containing protein
Zm00001eb119590	2.90586	1.13699e-53	Protein kinase domain-containing protein
Zm00001eb120600	-2.54133	1.59409e-75	Protein kinase domain-containing protein
Zm00001eb124080	-1.62672	1.04642e-11	Protein kinase domain-containing protein
Zm00001eb127860	2.29377	2.0579e-63	Protein kinase domain-containing protein
Zm00001eb138310	2.36476	2.11655e-27	Protein kinase domain-containing protein
Zm00001eb139660	2.35562	4.41133e-25	Protein kinase domain-containing protein
Zm00001eb149520	3.64359	9.02252e-70	Protein kinase domain-containing protein
Zm00001eb155730	3.52707	9.97313e-05	Protein kinase domain-containing protein
Zm00001eb184730	4.41366	0.00750324	Protein kinase domain-containing protein
Zm00001eb186250	3.27327	9.87828e-50	Protein kinase domain-containing protein
Zm00001eb188190	-1.98476	8.13736e-44	Protein kinase domain-containing protein
Zm00001eb191260	2.12667	9.83631e-48	Protein kinase domain-containing protein
Zm00001eb192580	-3.88781	3.85126e-08	Protein kinase domain-containing protein
Zm00001eb199400	-3.71555	0.000471694	Protein kinase domain-containing protein
Zm00001eb202020	4.30686	2.99043e-14	Protein kinase domain-containing protein
Zm00001eb206490	2.09388	1.05994e-34	Protein kinase domain-containing protein
Zm00001eb206610	-2.69762	0.00664296	Protein kinase domain-containing protein
Zm00001eb207430	2.43817	1.2871e-08	Protein kinase domain-containing protein
Zm00001eb208520	-1.83396	1.81737e-26	Protein kinase domain-containing protein
Zm00001eb216290	1.72356	8.16913e-14	Protein kinase domain-containing protein
Zm00001eb220460	-2.58765	2.09267e-11	Protein kinase domain-containing protein
Zm00001eb225660	-3.39592	3.68622e-42	Protein kinase domain-containing protein
Zm00001eb228010	2.5902	1.35536e-35	Protein kinase domain-containing protein
Zm00001eb238890	-2.12278	8.3728e-32	Protein kinase domain-containing protein
Zm00001eb243440	1.72998	2.76797e-53	Protein kinase domain-containing protein
Zm00001eb259080	2.7506	6.3974e-94	Protein kinase domain-containing protein
Zm00001eb260420	2.75488	0.000161659	Protein kinase domain-containing protein
Zm00001eb262760	-4.54169	1.03807e-35	Protein kinase domain-containing protein
Zm00001eb272410	2.03632	1.30866e-26	Protein kinase domain-containing protein
Zm00001eb273370	3.37078	6.39827e-41	Protein kinase domain-containing protein
Zm00001eb276800	4.53778	0.0234285	Protein kinase domain-containing protein
Zm00001eb286990	-1.83163	1.5547e-22	Protein kinase domain-containing protein
Zm00001eb289960	-2.60171	3.47094e-22	Protein kinase domain-containing protein
Zm00001eb290700	4.09361	2.55918e-06	Protein kinase domain-containing protein
Zm00001eb292920	5.31585	0.000358494	Protein kinase domain-containing protein
Zm00001eb294610	5.45042	0.000153787	Protein kinase domain-containing protein
Zm00001eb295670	3.63289	5.93238e-65	Protein kinase domain-containing protein
Zm00001eb297830	-3.2626	0.000385319	Protein kinase domain-containing protein
Zm00001eb299520	1.89134	2.68023e-34	Protein kinase domain-containing protein
Zm00001eb299910	-4.29438	1.34837e-43	Protein kinase domain-containing protein
Zm00001eb311140	-6.00884	0.00906951	Protein kinase domain-containing protein
Zm00001eb319540	3.903	0.0204972	Protein kinase domain-containing protein
Zm00001eb320880	7.08154	0.000243304	Protein kinase domain-containing protein
Zm00001eb334440	-3.72858	2.03429e-171	Protein kinase domain-containing protein
Zm00001eb335470	2.78686	5.63538e-19	Protein kinase domain-containing protein
Zm00001eb336730	-2.83207	3.66625e-12	Protein kinase domain-containing protein
Zm00001eb344490	-2.65523	1.42959e-26	Protein kinase domain-containing protein
Zm00001eb353340	2.11076	5.73408e-79	Protein kinase domain-containing protein
Zm00001eb355810	2.58211	2.44626e-106	Protein kinase domain-containing protein
Zm00001eb360620	4.07925	9.20856e-47	Protein kinase domain-containing protein
Zm00001eb377370	5.97923	0.0129921	Protein kinase domain-containing protein
Zm00001eb377970	-4.94884	2.13167e-23	Protein kinase domain-containing protein
Zm00001eb380640	2.17152	3.58113e-74	Protein kinase domain-containing protein
Zm00001eb385250	2.69394	5.46553e-50	Protein kinase domain-containing protein
Zm00001eb389670	4.73931	0.0206924	Protein kinase domain-containing protein
Zm00001eb394760	-2.6497	6.03367e-53	Protein kinase domain-containing protein
Zm00001eb395220	-3.24935	1.40958e-164	Protein kinase domain-containing protein
Zm00001eb395240	-2.05361	4.83245e-52	Protein kinase domain-containing protein
Zm00001eb411730	-2.9839	4.0065e-14	Protein kinase domain-containing protein
Zm00001eb426060	2.6501	1.26665e-09	Protein kinase domain-containing protein
Zm00001eb426580	-2.72045	1.33029e-47	Protein kinase domain-containing protein
Zm00001eb434080	2.68831	7.86614e-45	Protein kinase domain-containing protein
Zm00001eb439830	-2.80321	0.00449381	Protein kinase domain-containing protein
Zm00001eb133890	-2.55933	2.16316e-119	Protein kinase family protein
Zm00001eb192350	-2.80235	1.07736e-67	Protein kinase family protein / WD-40 repeat family protein
Zm00001eb427910	-3.90531	3.82308e-66	Protein kinase G11A (Protein kinase superfamily protein)
Zm00001eb122700	2.44229	0.000854538	Protein kinase PINOID 2
Zm00001eb063970	-2.85554	1.46745e-18	Protein kinase protein with adenine nucleotide alpha hydrolase-like domain
Zm00001eb160430	3.42667	0.0132716	Protein kinase protein with adenine nucleotide alpha hydrolase-like domain
Zm00001eb002470	-1.99522	1.68638e-26	Protein kinase superfamily protein
Zm00001eb042350	4.57277	8.85746e-61	Protein kinase superfamily protein
Zm00001eb069400	5.97795	0.0243535	Protein kinase superfamily protein
Zm00001eb126670	-2.87885	3.79724e-83	Protein kinase superfamily protein
Zm00001eb142430	-1.9726	2.89322e-17	Protein kinase superfamily protein
Zm00001eb243350	-3.23973	3.0184e-29	Protein kinase superfamily protein
Zm00001eb249390	-2.13081	3.95718e-15	Protein kinase superfamily protein
Zm00001eb283880	-3.96334	5.1187e-26	Protein kinase superfamily protein
Zm00001eb285080	2.84734	2.39748e-145	Protein kinase superfamily protein
Zm00001eb358970	-2.24476	1.07882e-64	Protein kinase superfamily protein
Zm00001eb375560	1.74428	2.63492e-29	Protein kinase superfamily protein
Zm00001eb191830	-5.45101	0.000194235	Protein LIGHT-DEPENDENT SHORT HYPOCOTYLS 3
Zm00001eb351880	-3.45096	0.0146573	Protein LIGHT-DEPENDENT SHORT HYPOCOTYLS 5
Zm00001eb018850	-2.27253	6.72029e-33	Protein LNK1
Zm00001eb392400	-3.17057	6.88902e-46	Protein LNK1
Zm00001eb108890	-6.00152	1.99363e-57	Protein LONGIFOLIA 2
Zm00001eb307290	-4.89382	1.18608e-179	Protein LONGIFOLIA 2
Zm00001eb163780	-4.17233	0.026162	Protein LURP-one-related 8
Zm00001eb290990	-3.37727	9.45059e-41	Protein LURP-one-related 8
Zm00001eb283770	-3.84692	4.48803e-16	Protein MARD1
Zm00001eb337180	-4.97681	2.90298e-29	Protein MARD1
Zm00001eb268420	1.91566	3.10847e-62	Protein MEI2-like 5
Zm00001eb227010	4.5439	0.0216907	Protein MIZU-KUSSEI 1
Zm00001eb382090	4.88678	5.25494e-13	Protein MIZU-KUSSEI 1
Zm00001eb072780	-1.93625	1.67239e-14	Protein MULTIPLE CHLOROPLAST DIVISION SITE 1
Zm00001eb057200	1.70143	1.89442e-43	Protein NAR1
Zm00001eb284410	-3.82481	1.12939e-11	Protein NLP6
Zm00001eb366570	-6.30254	1.65467e-43	Protein NRT1/ PTR FAMILY 5.10
Zm00001eb062900	-2.26155	0.00392482	Protein NRT1/ PTR FAMILY 5.6
Zm00001eb162570	-3.26584	6.77781e-07	Protein NRT1/ PTR FAMILY 6.2
Zm00001eb251550	2.60598	8.49413e-13	Protein NRT1/ PTR FAMILY 8.3
Zm00001eb253390	-2.766	2.73535e-43	Protein NSP-INTERACTING KINASE 1
Zm00001eb010160	1.58575	1.2043e-36	Protein OBERON 3
Zm00001eb106640	2.41461	9.59677e-129	Protein PGR
Zm00001eb223950	3.98852	8.02256e-164	Protein phosphatase, EC 3.1.3.16
Zm00001eb361450	1.84968	8.80204e-29	Protein PLASTID MOVEMENT IMPAIRED 1-RELATED 1
Zm00001eb332020	-4.68529	0.0120115	Protein POLLENLESS 3-LIKE 2
Zm00001eb076950	2.40234	1.85705e-67	Protein RETICULATA chloroplastic
Zm00001eb042820	9.78262	1.0975e-28	Protein SAR DEFICIENT 1
Zm00001eb125120	4.25449	2.19732e-09	Protein SAR DEFICIENT 1
Zm00001eb103460	-3.56327	0.000500548	Protein SHI RELATED SEQUENCE 1
Zm00001eb227800	-2.73655	9.26095e-68	Protein SHI RELATED SEQUENCE 1
Zm00001eb037730	-3.45218	8.55292e-05	Protein SHOOT GRAVITROPISM 5
Zm00001eb100660	-3.00578	1.59588e-21	Protein SHOOT GRAVITROPISM 5
Zm00001eb314580	-2.33683	1.53994e-28	Protein SHOOT GRAVITROPISM 5
Zm00001eb164080	-2.07125	0.00582408	Protein SMAX1-LIKE 3
Zm00001eb243020	-5.89149	0.00249353	Protein SMAX1-LIKE 3
Zm00001eb422090	-4.74056	8.85019e-13	Protein SMAX1-LIKE 3
Zm00001eb420410	-6.43833	0.00221325	Protein SMAX1-LIKE 4
Zm00001eb058300	-1.99224	8.5429e-22	Protein SNOWY COTYLEDON 3
Zm00001eb089100	4.17853	0.00015795	Protein SRC2-like protein
Zm00001eb021090	-4.2919	0.0174968	Protein SRG1
Zm00001eb210490	3.08617	1.61155e-10	Protein SRG1
Zm00001eb151550	-3.10695	1.15109e-37	Protein STICHEL
Zm00001eb233540	-2.5901	1.13675e-27	Protein STRUBBELIG-RECEPTOR FAMILY 1
Zm00001eb389210	-2.54074	2.5999e-16	Protein STRUBBELIG-RECEPTOR FAMILY 1
Zm00001eb264310	-3.18074	6.26622e-119	Protein SUPPRESSOR OF GENE SILENCING 3 homolog (Protein LEAFBLADELESS 1) (ZmSGS3)
Zm00001eb257430	-2.05367	1.40202e-06	Protein SUPPRESSOR OF MAX2 1
Zm00001eb246820	-3.38942	1.23392e-12	Protein TAB2 homolog, chloroplastic, Zm-TAB2
Zm00001eb223340	4.42938	5.32901e-10	Protein TAPETUM DETERMINANT 1
Zm00001eb257630	2.38534	4.79362e-21	Protein TIC 55 chloroplastic
Zm00001eb103250	-2.319	2.35841e-08	Protein TILLER ANGLE CONTROL 1, ZmTAC1 (Leaf angle-associated protein)
Zm00001eb354200	-2.19965	1.78294e-44	Protein TRANSPORT INHIBITOR RESPONSE 1
Zm00001eb187900	2.39278	1.95349e-37	Protein transporter (Survival motor neuron protein)
Zm00001eb163990	2.35118	2.99658e-42	Protein trichome birefringence-like 10
Zm00001eb230090	2.10496	3.03996e-05	Protein trichome birefringence-like 12
Zm00001eb397000	-5.64816	0.0251454	Protein trichome birefringence-like 3
Zm00001eb062360	-1.90927	3.63091e-30	Protein trichome birefringence-like 32
Zm00001eb119940	3.0786	3.96763e-15	Protein trichome birefringence-like 39
Zm00001eb307740	-3.94956	0.000823455	Protein UPSTREAM OF FLC
Zm00001eb019250	2.53853	6.7499e-59	Protein WEAK CHLOROPLAST MOVEMENT UNDER BLUE LIGHT 1
Zm00001eb056780	-2.02849	5.15261e-06	Protein WRKY1 (WRKY DNA-binding protein 1)
Zm00001eb235840	-2.85772	1.6631e-36	Protein WVD2-like 5
Zm00001eb053860	2.61608	1.42135e-14	Protein yippee-like
Zm00001eb366760	11.8229	1.8801e-05	Protein YLS9
Zm00001eb145140	-2.48456	3.29036e-54	Protein ZIP4 homolog
Zm00001eb058130	2.55931	2.08603e-11	Protein-serine/threonine phosphatase, EC 3.1.3.16
Zm00001eb081430	-3.28694	1.01118e-86	Protein-serine/threonine phosphatase, EC 3.1.3.16
Zm00001eb098220	2.50318	8.77682e-11	Protein-serine/threonine phosphatase, EC 3.1.3.16
Zm00001eb110450	3.21814	5.14388e-43	Protein-serine/threonine phosphatase, EC 3.1.3.16
Zm00001eb112250	7.64531	0.00105023	Protein-serine/threonine phosphatase, EC 3.1.3.16
Zm00001eb160470	-1.88884	1.10417e-29	Protein-serine/threonine phosphatase, EC 3.1.3.16
Zm00001eb203570	-2.04277	8.20504e-41	Protein-serine/threonine phosphatase, EC 3.1.3.16
Zm00001eb211690	2.88968	1.15781e-24	Protein-serine/threonine phosphatase, EC 3.1.3.16
Zm00001eb239920	2.42316	1.88916e-17	Protein-serine/threonine phosphatase, EC 3.1.3.16
Zm00001eb250950	2.41398	3.8757e-11	Protein-serine/threonine phosphatase, EC 3.1.3.16
Zm00001eb251160	1.98192	3.45143e-43	Protein-serine/threonine phosphatase, EC 3.1.3.16
Zm00001eb264360	5.64941	9.46332e-09	Protein-serine/threonine phosphatase, EC 3.1.3.16
Zm00001eb309920	1.79321	2.1947e-08	Protein-serine/threonine phosphatase, EC 3.1.3.16
Zm00001eb315010	4.9145	0.000277331	Protein-serine/threonine phosphatase, EC 3.1.3.16
Zm00001eb322340	1.70961	2.40853e-53	Protein-serine/threonine phosphatase, EC 3.1.3.16
Zm00001eb332150	1.64352	4.20838e-17	Protein-serine/threonine phosphatase, EC 3.1.3.16
Zm00001eb345020	-1.64954	1.28453e-107	Protein-serine/threonine phosphatase, EC 3.1.3.16
Zm00001eb345270	-1.83398	1.23396e-09	Protein-serine/threonine phosphatase, EC 3.1.3.16
Zm00001eb367840	-1.70019	2.35813e-26	Protein-serine/threonine phosphatase, EC 3.1.3.16
Zm00001eb396460	-3.27298	4.1362e-12	Protein-serine/threonine phosphatase, EC 3.1.3.16
Zm00001eb423600	-3.89186	1.08863e-92	Protein-serine/threonine phosphatase, EC 3.1.3.16
Zm00001eb430620	2.85484	1.577e-51	Protein-serine/threonine phosphatase, EC 3.1.3.16
Zm00001eb376480	-1.65853	9.41734e-27	Protein-tyrosine sulfotransferase
Zm00001eb346790	-1.69929	4.70121e-11	PsbP domain-containing protein
Zm00001eb397240	-2.04722	4.23216e-29	PseuodARR-B transcription factor (Two-component response regulator-like APRR3)
Zm00001eb130850	-1.96848	1.21752e-10	PTI1-like tyrosine-protein kinase 3
Zm00001eb144570	-4.28432	3.28137e-24	PTI1-like tyrosine-protein kinase 3
Zm00001eb098710	2.67433	2.81744e-19	PUM-HD domain-containing protein
Zm00001eb259050	2.06321	1.06142e-25	Pumilio homolog 4
Zm00001eb010130	4.23497	8.31388e-09	Purple acid phosphatase, EC 3.1.3.2
Zm00001eb086200	2.76847	3.92001e-62	Purple acid phosphatase, EC 3.1.3.2
Zm00001eb202100	11.4295	1.35552e-13	Purple acid phosphatase, EC 3.1.3.2
Zm00001eb369470	1.96693	1.63916e-09	Purple acid phosphatase, EC 3.1.3.2
Zm00001eb264960	2.6424	2.806e-42	Putative acetylornithine/succinylornithine aminotransferase family protein
Zm00001eb411340	-4.18532	5.80672e-08	Putative alcohol dehydrogenase superfamily protein
Zm00001eb037000	6.64128	3.73748e-170	Putative aldo-keto reductase 4
Zm00001eb266860	-1.78101	1.94007e-15	Putative amino acid selective channel family protein
Zm00001eb280520	7.68679	1.96205e-37	Putative AMP-dependent synthetase and ligase superfamily protein
Zm00001eb192320	-2.47169	0.000542429	Putative AP2/EREBP transcription factor superfamily protein
Zm00001eb202570	2.31288	8.33049e-05	Putative AP2/EREBP transcription factor superfamily protein
Zm00001eb074360	-3.82339	7.40718e-16	Putative ATP dependent copper transporter
Zm00001eb290900	-2.37568	2.69523e-23	Putative B3 domain-containing protein
Zm00001eb142710	-2.47915	1.25451e-56	Putative beta-14-xylosyltransferase IRX10L
Zm00001eb075730	1.90223	2.84291e-39	Putative beta-D-xylosidase 6
Zm00001eb387600	4.75328	0.000261362	Putative bZIP transcription factor superfamily protein
Zm00001eb200920	2.12033	8.21727e-31	Putative calcium-dependent protein kinase family protein
Zm00001eb352430	-5.08916	1.62591e-164	Putative calcium-dependent protein kinase family protein
Zm00001eb336030	2.37745	1.02235e-13	Putative carboxylesterase 15
Zm00001eb336040	10.134	5.56659e-10	Putative carboxylesterase 15
Zm00001eb329560	6.84975	0.0124142	Putative carboxylesterase 18
Zm00001eb038180	3.54251	2.54795e-16	Putative carboxylesterase 2
Zm00001eb100960	2.30364	9.2696e-11	Putative carboxylesterase 2
Zm00001eb315150	2.28361	5.04282e-14	Putative carboxylesterase 2
Zm00001eb315200	-1.88358	9.09161e-08	Putative carboxylesterase 2
Zm00001eb415630	-4.9139	1.25182e-48	Putative cellulose synthase-like family protein
Zm00001eb293970	3.18691	0.00459886	Putative choline kinase 2
Zm00001eb312060	9.49404	9.89524e-05	Putative cinnamyl alcohol dehydrogenase 6
Zm00001eb375200	1.93494	2.91414e-73	Putative clathrin assembly protein
Zm00001eb073650	2.84973	0.00637659	Putative cytochrome P450 superfamily protein
Zm00001eb275410	2.00843	0.00061222	Putative cytochrome P450 superfamily protein
Zm00001eb275420	-9.66443	4.06631e-95	Putative cytochrome P450 superfamily protein
Zm00001eb358780	2.50375	0.0019882	Putative cytochrome P450 superfamily protein
Zm00001eb134970	2.00188	4.2359e-42	Putative disease resistance protein
Zm00001eb373560	-2.92508	5.68608e-70	Putative DUF231 domain containing family protein
Zm00001eb351980	-4.04255	5.81824e-24	Putative DUF827 domain containing family protein
Zm00001eb156060	1.67021	5.70778e-29	Putative E3 ubiquitin-protein ligase HIP1
Zm00001eb049930	1.63834	2.22454e-29	Putative E3 ubiquitin-protein ligase RHB1A
[truncated: 2,122 more rows]

## Sheet: Supplementary Table S14 Um
Supplementary Table S14: Individual fungal-affected silk, red colour: Up-regulated, green colour: Down-regulated; Um: U. maydis. Analysis was conducted by UniProt resource
Ensembl Gene ID	Um	Pvalue	Protein names
Zm00001eb296110	-5.10301	1.11638e-05	14_3_3 domain-containing protein
Zm00001eb300650	-4.67165	0.0204534	14_3_3 domain-containing protein
Zm00001eb193360	3.02661	9.80103e-26	1-aminocyclopropane-1-carboxylate oxidase20 (Acc oxidase)
Zm00001eb121190	3.18316	0.000207047	1-aminocyclopropane-1-carboxylate synthase1
Zm00001eb055950	2.6586	3.55613e-05	1-aminocyclopropane-1-carboxylate synthase6
Zm00001eb372830	-4.21229	0.00875843	23.6 kDa heat shock protein mitochondrial
Zm00001eb193940	-4.81612	3.37343e-20	23.6 kDa heat shock protein mitochondrial (Heat shock 22 kDa protein) (Heat shock protein 22) (Low molecular weight heat shock protein) (Mitochondrial small heat shock protein 22)
Zm00001eb120890	2.65582	6.4542e-19	3-epi-6-deoxocathasterone 23-monooxygenase
Zm00001eb252590	-2.08183	0.000498367	3-hydroxy-3-methylglutaryl coenzyme A reductase, HMG-CoA reductase, EC 1.1.1.34
Zm00001eb153460	-1.92503	1.44088e-37	3-hydroxyisobutyryl-CoA hydrolase-like protein 5 (3-hydroxyisobutyryl-CoA hydrolase/ catalytic)
Zm00001eb258610	4.5504	4.38684e-12	3-ketoacyl-CoA synthase, EC 2.3.1.-
Zm00001eb162060	-2.00618	3.79835e-28	3-N-debenzoyl-2-deoxytaxol N-benzoyltransferase (HXXXD-type acyl-transferase family protein)
Zm00001eb086000	-1.69346	8.55587e-26	3-oxoacyl-[acyl-carrier-protein] reductase chloroplastic
Zm00001eb212080	-1.64498	5.76217e-16	50S ribosomal protein L17 (50S ribosomal protein L17 chloroplastic) (50S ribosomal protein L17, chloroplastic)
Zm00001eb225380	-1.6457	5.30094e-10	50S ribosomal protein L24 (50S ribosomal protein L24 chloroplastic)
Zm00001eb150530	-1.81727	1.10013e-13	50S ribosomal protein L34 (Ribosomal protein L34)
Zm00001eb129040	-1.74192	3.47211e-11	50S ribosomal protein L40
Zm00001eb332630	-2.11541	4.12412e-33	50S ribosomal protein L40
Zm00001eb366510	2.12629	4.57248e-05	53EXOc domain-containing protein
Zm00001eb122360	-1.90099	2.52435e-25	60S ribosomal protein L18A
Zm00001eb264210	-5.43429	0.00321233	Aa_trans domain-containing protein
Zm00001eb404730	-1.51785	1.34848e-22	Aa_trans domain-containing protein
Zm00001eb408380	3.50006	2.91343e-11	Aa_trans domain-containing protein
Zm00001eb309350	-6.24127	0.00212454	AAA domain-containing protein
Zm00001eb311830	2.67145	3.2417e-07	AB hydrolase-1 domain-containing protein
Zm00001eb327310	-3.57959	1.30046e-15	AB hydrolase-1 domain-containing protein
Zm00001eb253750	-2.54745	0.000138262	ABA-induced protein
Zm00001eb424060	2.06443	2.01874e-09	ABC transporter B family member 19
Zm00001eb167010	-5.08477	5.61931e-09	ABC transporter domain-containing protein
Zm00001eb251960	3.14275	1.6392e-11	Abscisic acid 8'-hydroxylase1
Zm00001eb377540	-2.15681	5.9718e-06	Acid phosphatase 1
Zm00001eb376490	-3.17035	6.65521e-24	ACS-like protein
Zm00001eb040040	-2.05177	5.08223e-47	Acyl carrier protein
Zm00001eb247590	-2.46378	9.99285e-42	Adenosine kinase, AK, EC 2.7.1.20 (Adenosine 5'-phosphotransferase)
Zm00001eb338060	2.06834	4.94333e-25	AGAMOUS-like protein
Zm00001eb313780	-4.58391	0.0368482	Alanine transaminase, EC 2.6.1.2
Zm00001eb327530	-2.19159	1.77326e-69	Alanine transaminase, EC 2.6.1.2
Zm00001eb313510	5.55116	4.90014e-06	Aldehyde oxygenase (deformylating), EC 4.1.99.5
Zm00001eb389050	2.95319	7.55518e-15	Aldehyde oxygenase (deformylating), EC 4.1.99.5
Zm00001eb208540	-2.16912	2.77105e-31	Aldo_ket_red domain-containing protein
Zm00001eb290330	-2.26501	0.0161682	Aldo_ket_red domain-containing protein
Zm00001eb101150	-3.33769	2.2094e-07	Aldose reductase
Zm00001eb423260	-3.50219	0.00236296	Alfin-like transcription factor (PHD finger protein ALFIN-LIKE 6)
Zm00001eb274030	2.85026	0.00797771	ALOG domain-containing protein
Zm00001eb021990	2.61122	0.00144599	Alpha/beta hydrolase related protein
Zm00001eb153450	-3.75046	0.000245637	Alpha/beta-Hydrolases superfamily protein
Zm00001eb321420	-1.90604	4.528e-41	Alpha/beta-Hydrolases superfamily protein
Zm00001eb032970	-2.45148	0.00434099	Alpha/beta-Hydrolases superfamily protein (Epoxide hydrolase 2)
Zm00001eb384590	2.16506	0.000563774	Amino acid permease 1 (Amino acid permease 6)
Zm00001eb102480	-5.20754	9.43348e-70	Amino_oxidase domain-containing protein
Zm00001eb413630	-6.52461	0.00274761	Amino_oxidase domain-containing protein
Zm00001eb230220	4.31863	0.0121455	AMP binding protein
Zm00001eb331540	2.23805	1.65082e-38	AMP deaminase, EC 3.5.4.6
Zm00001eb031110	-2.31914	6.11986e-20	Ankyrin repeat family protein (Ankyrin-1)
Zm00001eb179260	2.62223	3.15548e-09	Annexin
Zm00001eb146650	3.01049	0.000298142	AP2/ERF domain-containing protein
Zm00001eb432090	1.71265	1.67606e-12	AP2/ERF domain-containing protein
Zm00001eb042240	2.04224	1.10454e-12	AP2-EREBP transcription factor
Zm00001eb250560	5.66836	0.0126996	AP2-EREBP transcription factor
Zm00001eb124590	-3.11718	0.000129957	ApaG domain-containing protein
Zm00001eb200470	-2.90109	9.54145e-05	ARM repeat superfamily protein
Zm00001eb163240	3.61987	0.00161228	Asparagine synthetase [glutamine-hydrolyzing], EC 6.3.5.4
Zm00001eb365880	2.89348	0.00788697	ASYMMETRIC LEAVES2 (Ig1-as2 like1) (LOB transcription factor)
Zm00001eb244840	-2.00174	3.19627e-36	ATATH13
Zm00001eb415260	-1.98021	0.0157306	ATG8-interacting protein 1
Zm00001eb148950	-1.8063	2.69249e-10	ATP binding protein
Zm00001eb136880	-1.79483	1.20265e-56	ATP citrate synthase, EC 2.3.3.8
Zm00001eb188600	-2.09149	2.51327e-105	ATP synthase delta chain (ATP synthase subunit O mitochondrial)
Zm00001eb343030	-1.70732	8.11445e-43	ATP synthase subunit beta, EC 7.1.2.2
Zm00001eb038370	-1.96078	1.21009e-33	ATP synthase subunit d, mitochondrial
Zm00001eb400220	-1.97676	5.64412e-107	ATP synthase subunit gamma
Zm00001eb164390	-1.7889	1.95104e-10	ATPase_AAA_core domain-containing protein
Zm00001eb293610	1.88438	5.17429e-23	Auxin-responsive protein
Zm00001eb301590	3.16411	3.77054e-11	Auxin-responsive protein
Zm00001eb375570	3.36928	1.19364e-08	Auxin-responsive protein
Zm00001eb233230	2.81618	0.000364087	B box-type domain-containing protein
Zm00001eb066270	-6.12609	0.00185616	B3 domain-containing transcription factor LEC2
Zm00001eb325550	2.63652	5.52499e-13	BES1/BZR family protein BES1/BZR10 (BES1/BZR1 protein)
Zm00001eb107670	1.95842	3.16708e-11	BES1_N domain-containing protein
Zm00001eb196980	1.8758	1.56525e-08	Beta-16-galactosyltransferase GALT29A
Zm00001eb103810	-1.56941	1.41582e-12	Beta-galactosidase, EC 3.2.1.23
Zm00001eb036990	-5.38817	3.86907e-14	BHLH domain-containing protein
Zm00001eb129520	1.52726	9.51247e-28	BHLH domain-containing protein
Zm00001eb135040	-4.71564	0.0219944	BHLH domain-containing protein
Zm00001eb166400	-4.09068	0.000525211	BHLH domain-containing protein
Zm00001eb005540	-3.97929	0.00472536	BHLH transcription factor (DNA binding protein)
Zm00001eb314810	2.87453	1.63275e-06	BHLH transcription factor (DNA binding protein)
Zm00001eb100380	3.50304	0.000192553	BHLH transcription factor (Transcription factor HEC2)
Zm00001eb155660	-2.95968	1.25288e-06	Bidirectional sugar transporter SWEET
Zm00001eb180830	-4.13674	0.000169788	Bidirectional sugar transporter SWEET
Zm00001eb236820	2.94722	2.68281e-17	Bidirectional sugar transporter SWEET
Zm00001eb199200	2.46227	0.00217154	BZIP domain-containing protein
Zm00001eb399090	5.43901	0.00669982	BZIP domain-containing protein
Zm00001eb309420	-3.47647	2.85009e-22	BZIP transcription factor
Zm00001eb258830	2.22504	0.000134843	C2 calcium/lipid-binding plant phosphoribosyltransferase family protein
Zm00001eb053010	1.86627	3.46079e-07	C2 NT-type domain-containing protein
Zm00001eb425790	-2.4001	0.000439648	C2C2-CO-like transcription factor (Zinc finger protein CONSTANS-LIKE 5)
Zm00001eb220660	2.66471	2.92461e-06	C2C2-YABBY transcription factor (Yabby9 protein)
Zm00001eb200840	4.19508	2.44063e-06	C2H2-like zinc finger protein
Zm00001eb063930	2.97059	0.000620147	C2H2-type domain-containing protein
Zm00001eb073830	2.34455	0.00042558	C2H2-type domain-containing protein
Zm00001eb298290	-2.06966	0.000807676	Calcineurin-like metallo-phosphoesterase superfamily protein
Zm00001eb157840	-2.04331	0.013608	Calcium-dependent lipid-binding (CaLB domain) family protein
Zm00001eb044540	3.80306	1.09767e-15	Calponin-homology (CH) domain-containing protein
Zm00001eb165280	-2.69067	2.1636e-17	Calponin-homology (CH) domain-containing protein
Zm00001eb304290	-2.10787	9.18816e-28	Calreticulin
Zm00001eb158810	-3.99956	0.0202477	Carbonic anhydrase, EC 4.2.1.1
Zm00001eb101050	-1.84021	2.74138e-12	Carbonic anhydrase, EC 4.2.1.1 (Carbonate dehydratase)
Zm00001eb315340	-1.85904	9.07843e-44	Carbonic anhydrase, EC 4.2.1.1 (Carbonate dehydratase)
Zm00001eb122050	-2.58046	3.65949e-06	CCAAT-HAP5 transcription factor (Histone-like transcription factor and archaeal histone family protein)
Zm00001eb320190	-2.0952	2.6362e-11	CDGSH iron-sulfur domain-containing protein NEET (Kinesin like protein)
Zm00001eb367100	-3.07071	1.57404e-09	Cell division control protein
Zm00001eb396420	6.75327	0.00873284	Cell-linked locus protein (Long cell-linked locus protein)
Zm00001eb163860	-3.82866	4.75766e-32	Chalcone-flavonone isomerase family protein
Zm00001eb054710	-2.38547	0.0334215	Chemocyanin
Zm00001eb244120	-2.31147	1.40729e-39	Chloride channel protein
Zm00001eb001650	-2.74107	5.3636e-15	Chloroplast oxygen-evolving complex/thylakoid lumenal 25.6kDa protein (PsbP-like protein 1 chloroplastic)
Zm00001eb144810	-2.13026	1.68205e-07	Chromatin assembly factor 1 subunit FAS1
Zm00001eb234730	-2.08482	6.15775e-15	Cinnamyl alcohol dehydrogenase (Cinnamyl alcohol dehydrogenase 2) (Putative cinnamyl alcohol dehydrogenase)
Zm00001eb096970	-2.30941	2.92429e-05	CMP/dCMP-type deaminase domain-containing protein
Zm00001eb171910	-3.74774	0.00962342	CMP/dCMP-type deaminase domain-containing protein
Zm00001eb370270	-3.38139	2.31655e-19	CMP/dCMP-type deaminase domain-containing protein
Zm00001eb014120	2.73273	3.39286e-08	COBRA-like protein 7 (Roothairless 3)
Zm00001eb056190	-2.80759	0.000189691	Core-2/I-branching beta-16-N-acetylglucosaminyltransferase family protein
Zm00001eb053320	-2.08233	1.09398e-36	Cox19-like CHCH family protein (p8MTCP1)
Zm00001eb008830	-3.04203	0.00168584	CRAL-TRIO domain-containing protein
Zm00001eb094480	-1.7841	1.5718e-21	CRAL-TRIO domain-containing protein
Zm00001eb386550	-1.85278	4.65925e-08	CRAL-TRIO domain-containing protein
Zm00001eb389640	-3.68974	1.48163e-21	Cryptochrome DASH
Zm00001eb158100	-2.20792	2.14109e-09	CTP synthase, EC 6.3.4.2 (UTP--ammonia ligase)
Zm00001eb358270	1.88803	1.78617e-12	CTP synthase, EC 6.3.4.2 (UTP--ammonia ligase)
Zm00001eb009270	-3.11394	0.00878709	Cyclin N-terminal domain-containing protein
Zm00001eb128470	-2.9579	0.020063	Cyclin N-terminal domain-containing protein
Zm00001eb339350	-3.69044	0.0221233	Cyclin N-terminal domain-containing protein
Zm00001eb400550	-2.77013	4.13436e-05	Cyclin N-terminal domain-containing protein
Zm00001eb003750	-2.95973	2.38863e-20	Cyclin-dependent kinases regulatory subunit
Zm00001eb168980	-5.62604	0.00683673	Cysteine proteinase inhibitor 5 (Putative cystatin)
Zm00001eb304250	-2.08101	2.26702e-07	Cytidine/deoxycytidylate deaminase family protein (Putative cytidine deaminase)
Zm00001eb356000	-2.15699	2.07099e-27	Cytochrome B5 isoform D (Cytochrome b5)
Zm00001eb102590	7.21282	0.0086904	Cytochrome b561 and DOMON domain-containing protein
Zm00001eb139450	-1.89746	2.12518e-51	Cytochrome b-c1 complex subunit 6
Zm00001eb147560	6.59473	0.0243177	Cytochrome P450 86A1
Zm00001eb358750	2.10816	7.06655e-27	Cytochrome P450 family 72 subfamily A polypeptide 8
Zm00001eb162370	1.65612	2.99666e-25	DEAD-box ATP-dependent RNA helicase 14
Zm00001eb073550	6.63526	0.0088833	Dehydration-responsive element-binding protein 1D
Zm00001eb187010	2.62151	0.00155278	Dehydrin3
Zm00001eb387920	-2.23691	4.05277e-40	Dihydroflavonol-4-reductase
Zm00001eb408460	-1.87073	3.80102e-31	Dihydrolipoamide acetyltransferase component of pyruvate dehydrogenase complex, EC 2.3.1.-
Zm00001eb115770	2.89584	3.19114e-15	Disease resistance protein RPM1
Zm00001eb405370	-6.78616	9.24634e-06	Disease resistance protein-like
Zm00001eb028400	-1.91304	3.00585e-09	DNA helicase, EC 3.6.4.12
Zm00001eb350340	-2.20044	3.69014e-15	DNA helicase, EC 3.6.4.12
Zm00001eb409930	-1.86033	3.16801e-09	DNA polymerase alpha subunit B
Zm00001eb037700	-1.84963	3.22605e-05	DNA polymerase epsilon subunit (DNA polymerase II subunit 2)
Zm00001eb330170	1.71844	2.92999e-12	DNA polymerase zeta catalytic subunit, EC 2.7.7.7
Zm00001eb346380	-1.74566	1.50965e-14	DNA primase small subunit
Zm00001eb325310	-2.77654	5.07614e-14	DNA repair protein RAD51 homolog
Zm00001eb138190	-2.16308	3.26507e-16	DNA repair protein RAD51 homolog B (Rad51-like protein B, RAD51B) (ZmRAD51b)
Zm00001eb072560	-2.03881	3.09698e-06	DNA replication ATP-dependent helicase/nuclease, EC 3.1.-.-, EC 3.6.4.12
Zm00001eb417800	-1.63627	0.00915796	DNA replication complex GINS protein SLD5
Zm00001eb162700	-2.26082	5.03402e-12	DNA replication licensing factor MCM4, EC 3.6.4.12
Zm00001eb342080	-2.18722	6.31249e-08	DNA replication licensing factor MCM4, EC 3.6.4.12
Zm00001eb137000	-1.88798	1.7345e-10	DNA replication licensing factor MCM7, EC 3.6.4.12
Zm00001eb320240	-2.66377	7.34657e-12	DNA-directed primase/polymerase protein
Zm00001eb361960	-4.63852	1.63164e-17	DNAJ heat shock N-terminal domain-containing protein
Zm00001eb364230	-1.81724	2.5767e-25	DNAJ heat shock N-terminal domain-containing protein
Zm00001eb051380	5.43801	0.00133557	Dof zinc finger protein DOF1.6
Zm00001eb152990	-2.35113	1.08923e-36	Dolichyl-diphosphooligosaccharide--protein glycotransferase, EC 2.4.99.18
Zm00001eb318900	4.21366	0.00117899	DRE-binding protein 3
Zm00001eb295750	1.91309	3.64256e-11	Drought-induced 19
Zm00001eb316170	-5.66482	0.0217311	DUF2431 domain-containing protein
Zm00001eb121060	-5.83085	0.000285224	DUF4005 domain-containing protein
Zm00001eb125870	2.43996	0.0011478	DUF4228 domain protein
Zm00001eb250840	-4.61293	0.0191685	DUF4283 domain-containing protein
Zm00001eb427990	-4.82211	0.00399053	DUF6469 domain-containing protein
Zm00001eb194770	-3.17423	0.000854906	E2F transcription factor-like E2FE
Zm00001eb153120	-5.36559	0.0145535	Early nodulin-like protein 3
Zm00001eb430320	-4.54748	0.00110901	EF hand family protein
Zm00001eb311620	2.35338	2.77544e-05	Endo-1,3(4)-beta-glucanase, EC 3.2.1.6
Zm00001eb076600	-2.34443	8.45474e-27	Endoglucanase, EC 3.2.1.4
Zm00001eb425730	-2.67547	0.00035315	Endoglucanase, EC 3.2.1.4
Zm00001eb272290	-2.02495	1.2706e-30	Endoplasmin-like protein
Zm00001eb179780	-5.3971	0.00146642	Epimerase domain-containing protein
Zm00001eb261910	-2.95514	1.15828e-35	Epimerase domain-containing protein
Zm00001eb283820	-2.25303	1.38453e-07	Esterase/lipase/thioesterase family protein
Zm00001eb302740	4.71621	8.47242e-05	Ethylene-responsive transcription factor 1B
Zm00001eb373370	3.69612	4.53447e-05	Ethylene-responsive transcription factor ERF014
Zm00001eb250540	6.04259	0.00420703	Ethylene-responsive transcription factor ERF025
Zm00001eb081480	-2.39697	0.0250917	Eukaryotic aspartyl protease family protein
Zm00001eb427750	-3.17538	2.15571e-24	Eukaryotic translation initiation factor 4G
Zm00001eb071290	-1.6821	2.78135e-06	Evolutionarily conserved C-terminal region 10
Zm00001eb004420	1.90065	1.29176e-26	Evolutionarily conserved C-terminal region 2
Zm00001eb403260	2.04733	6.00396e-25	Evolutionarily conserved C-terminal region 2
Zm00001eb139350	-5.23883	0.0048435	Exocyst subunit Exo70 family protein
Zm00001eb404300	2.86568	1.43789e-10	Exostosin domain-containing protein
Zm00001eb243970	-3.74875	2.26947e-08	FAD_binding_3 domain-containing protein
Zm00001eb199660	-2.67879	9.31768e-21	Fasciclin-like arabinogalactan protein 7
Zm00001eb176520	-3.39395	0.000118426	F-box domain-containing protein
Zm00001eb389500	2.42487	0.000966788	F-box protein AFR
Zm00001eb008130	1.93965	0.025381	F-box protein GID2
Zm00001eb366400	2.64457	0.000282625	F-box protein interaction domain containing protein (Receptor-like kinase-like)
Zm00001eb031170	-1.88287	2.64293e-09	F-box/LRR-repeat protein 17
Zm00001eb163310	1.93629	5.42206e-12	F-box/LRR-repeat protein 3
Zm00001eb083950	-2.84088	0.00721194	Ferredoxin
Zm00001eb195010	-1.96101	4.88337e-29	Ferritin, EC 1.16.3.1
Zm00001eb072660	3.32704	2.60721e-12	FLZ-type domain-containing protein
Zm00001eb106470	-2.55208	2.26355e-10	Formin-like protein
Zm00001eb023870	1.83341	6.97335e-15	FRIGIDA interacting protein 2 (Trihelix transcription factor)
Zm00001eb367050	-5.63147	0.000296519	fumonisine-binding-like fold
Zm00001eb433040	-5.49265	0.00299786	G2-like transcription factor (Myb family transcription factor PHL5) (Transfactor)
Zm00001eb329150	-1.68133	7.80364e-88	Gamma carbonic anhydrase 2 mitochondrial
Zm00001eb203900	2.39297	1.67366e-05	Gamma-glutamylcyclotransferase, EC 4.3.2.9
Zm00001eb220190	2.19337	1.42164e-06	Gamma-glutamylcyclotransferase, EC 4.3.2.9
Zm00001eb351560	1.8384	8.58307e-05	Gamma-glutamylcyclotransferase, EC 4.3.2.9
Zm00001eb260620	-3.67489	1.89839e-09	GDSL esterase/lipase
Zm00001eb376130	2.11384	0.000109188	GDSL esterase/lipase
Zm00001eb125060	-3.32173	1.22066e-10	GH10 domain-containing protein
Zm00001eb132400	1.62416	4.02937e-18	GIDA domain-containing protein
Zm00001eb293010	-3.00466	9.63903e-14	GLOBIN domain-containing protein
Zm00001eb108530	2.33983	0.0175229	Glucan endo-1,3-beta-glucosidase 3 (PLASMODESMATA CALLOSE-BINDING PROTEIN 2)
Zm00001eb103260	-1.62484	1.42648e-44	Glucosamine_iso domain-containing protein
Zm00001eb079220	-2.10525	1.84324e-95	Glucose-6-phosphate 1-dehydrogenase, EC 1.1.1.49
Zm00001eb060520	-2.03985	1.15781e-16	Glutamate dehydrogenase
Zm00001eb370330	-2.12403	4.23161e-23	Glutathione transferase, EC 2.5.1.18
Zm00001eb184000	-2.79809	2.01925e-65	Glyceraldehyde-3-phosphate dehydrogenase 3, cytosolic, EC 1.2.1.12
Zm00001eb233140	-1.60797	1.55628e-34	Glyceraldehyde-3-phosphate dehydrogenase, EC 1.2.1.-
Zm00001eb032860	4.14039	0.00132318	Glycine-rich protein
Zm00001eb265760	1.55199	1.96708e-07	Glycine-rich protein A3
Zm00001eb010420	-3.02079	0.0057697	Glycosyl hydrolase family 10 protein
Zm00001eb383310	-2.71593	7.4309e-06	Glycosyl hydrolase superfamily protein
Zm00001eb173440	1.96483	2.26231e-09	Glycosyltransferase family 92 protein, EC 2.4.1.-
Zm00001eb057750	-2.42987	2.37739e-11	Glycosyltransferase, EC 2.4.1.-
Zm00001eb073500	-2.83592	7.65913e-05	GMC_OxRdtase_N domain-containing protein
Zm00001eb326500	-2.23749	2.91139e-09	Golgi transport 1 protein B
Zm00001eb258080	-3.70204	0.000289369	Gp_dh_N domain-containing protein
Zm00001eb076750	-6.48886	2.99729e-10	GRAM domain-containing protein
Zm00001eb157340	2.60315	1.94676e-05	Grx_I1-glutaredoxin subgroup III
Zm00001eb432940	2.81848	4.98016e-18	GTP cyclohydrolase 1, EC 3.5.4.16 (GTP cyclohydrolase I)
Zm00001eb358600	2.44574	7.16628e-10	GTPase activating protein
Zm00001eb427820	-1.7062	1.17801e-06	H15 domain-containing protein
Zm00001eb270230	-2.66381	1.21182e-25	HAD superfamily subfamily IIIB acid phosphatase
Zm00001eb143960	-1.69875	2.07704e-12	HD2 type histone deacetylase HDA106 (Histone deacetylase 2b)
Zm00001eb111160	2.11871	1.4251e-05	Heavy metal transport/detoxification superfamily protein
Zm00001eb286710	-1.74937	6.4185e-11	Heavy metal transport/detoxification superfamily protein
Zm00001eb224570	-2.14976	1.79183e-15	Hexosyltransferase, EC 2.4.1.-
Zm00001eb371720	3.15728	6.48897e-10	Hexosyltransferase, EC 2.4.1.-
Zm00001eb079530	4.17911	0.0161027	High-affinity nitrate transporter
Zm00001eb212820	-1.91921	2.62301e-07	Histone H1
Zm00001eb160010	-2.06825	1.50021e-06	Histone H2A
Zm00001eb319670	-2.28794	7.89843e-05	Histone H2A
Zm00001eb397500	-2.48266	5.6088e-07	Histone H2A
Zm00001eb040460	-2.36098	1.78147e-06	Histone H2B
Zm00001eb403860	-2.58161	1.54769e-05	Histone H2B
Zm00001eb177270	-2.4548	2.6426e-05	Histone H2B.2
Zm00001eb244680	-3.98773	8.72111e-46	Histone H3
Zm00001eb123830	-1.97161	4.0308e-05	Histone H3.2
Zm00001eb422190	-2.54024	1.60323e-05	Histone H3.2
Zm00001eb422440	-2.48261	5.86648e-06	Histone H3.2
Zm00001eb072850	-2.43054	3.46805e-05	Histone H4
Zm00001eb187430	-2.08882	2.45921e-05	Histone H4
Zm00001eb313730	-2.5502	5.79935e-05	Histone H4
Zm00001eb336310	-1.84499	4.60725e-08	Histone H4
Zm00001eb198700	-3.21594	4.49178e-10	HMG box domain-containing protein
Zm00001eb226590	3.79452	0.0296002	Homeobox domain-containing protein
Zm00001eb107520	-2.00196	7.91595e-24	Homogentisate solanesyltransferase chloroplastic
Zm00001eb017330	-6.59189	5.79865e-39	HP domain-containing protein
Zm00001eb077410	-6.18802	0.00304823	HTH myb-type domain-containing protein
Zm00001eb124190	-5.44492	0.0317739	Hydroxycinnamoyltransferase7
Zm00001eb210650	1.67821	1.39773e-06	Hydroxyproline-rich glycoprotein family protein
Zm00001eb053420	-2.45325	1.53651e-21	Inositol hexakisphosphate and diphosphoinositol-pentakisphosphate kinase, EC 2.7.4.21, EC 2.7.4.24
Zm00001eb408420	-5.48559	0.0241018	Inositol-3-phosphate synthase, EC 5.5.1.4 (Myo-inositol 1-phosphate synthase)
Zm00001eb399350	-3.25863	1.43841e-21	Inositol-tetrakisphosphate 1-kinase 3
Zm00001eb039560	-1.82138	9.92983e-12	IU_nuc_hydro domain-containing protein
Zm00001eb127940	-1.86335	5.12862e-20	Kinesin motor domain-containing protein
Zm00001eb122340	-3.60081	0.00763779	Kinesin-like protein
Zm00001eb373600	-1.96478	1.41982e-09	Kinesin-like protein
Zm00001eb025840	-3.87604	7.87336e-06	Kinesin-like protein KIN-5D
Zm00001eb082570	-1.89671	1.61651e-10	Kinesin-like protein KIN-7C mitochondrial
Zm00001eb362200	-3.23241	0.0181704	Kinetochore protein SPC25
Zm00001eb289630	-4.07949	0.00399363	Laccase, EC 1.10.3.2 (Benzenediol:oxygen oxidoreductase) (Diphenol oxidase) (Urishiol oxidase)
Zm00001eb413370	-1.88492	6.25238e-85	Lactoylglutathione lyase, EC 4.4.1.5 (Glyoxalase I)
Zm00001eb035440	2.74309	6.85452e-14	L-ascorbate peroxidase, EC 1.11.1.11
Zm00001eb065400	-5.81664	0.0109142	Late embryogenesis abundant (LEA) hydroxyproline-rich glycoprotein family
Zm00001eb130580	3.13064	1.98695e-16	Late embryogenesis abundant protein
Zm00001eb267120	-2.66176	0.00155917	Legumin 1 (Legumin1)
Zm00001eb349640	-3.41498	0.000778785	Leucine-rich repeat (LRR) family protein
Zm00001eb031100	-2.93759	1.98729e-12	Leucine-rich repeat protein kinase family protein
Zm00001eb090350	-2.12092	0.000713628	Leucine-rich repeat protein kinase family protein
Zm00001eb160250	-3.14831	0.00158323	Leucine-rich repeat protein kinase family protein
Zm00001eb410060	-1.89427	7.10086e-31	Lipase_3 domain-containing protein
Zm00001eb134020	-6.87743	6.77927e-05	Lipoxygenase, EC 1.13.11.-
Zm00001eb144960	3.00453	1.18519e-06	Lipoxygenase, EC 1.13.11.-
Zm00001eb051730	-4.87564	0.00221341	LisH domain-containing protein
Zm00001eb020740	2.84806	1.09812e-05	LOB domain-containing protein 38
Zm00001eb014210	5.15821	2.25664e-05	Long cell-linked locus protein
Zm00001eb045960	-2.34409	4.49678e-07	Long-chain-alcohol oxidase, EC 1.1.3.20
Zm00001eb254930	2.01841	4.15119e-20	L-type lectin-domain containing receptor kinase IX.1
Zm00001eb311280	-1.67055	9.23508e-11	Major facilitator superfamily protein
Zm00001eb296550	-1.99119	8.89884e-37	Malate dehydrogenase, EC 1.1.1.37
Zm00001eb308160	-2.65673	9.53738e-11	Mcl1_mid domain-containing protein
Zm00001eb372550	-2.50567	7.62873e-32	Membrane-anchored ubiquitin-fold protein
Zm00001eb356170	-2.39563	2.79873e-26	Methionine S-methyltransferase, EC 2.1.1.12
Zm00001eb291950	2.28796	9.55359e-07	Methyltransf_11 domain-containing protein
Zm00001eb093440	-3.04363	4.83024e-10	MFS domain-containing protein
Zm00001eb107810	1.66282	7.8569e-09	MFS domain-containing protein
Zm00001eb163460	-5.29595	1.49237e-06	MFS domain-containing protein
Zm00001eb123270	-2.2726	2.02893e-20	Mini-chromosome maintenance complex-binding protein
Zm00001eb154630	-2.61344	0.0014048	Mitochondrial ATP synthase subunit G protein
Zm00001eb160640	-2.87164	4.72605e-25	Mitochondrial outer membrane protein porin 3
Zm00001eb212590	-1.93478	6.50034e-22	Mitochondrial pyruvate carrier
Zm00001eb096070	-1.81826	2.93686e-67	Monodehydroascorbate reductase homolog1
Zm00001eb015120	2.96451	0.000239237	Myb domain protein 112
Zm00001eb125520	-3.42519	2.81829e-05	MYB transcription factor (Myb domain protein 62)
Zm00001eb405450	-2.41264	1.37293e-05	MYB transcription factor (Putative MYB DNA-binding domain superfamily protein)
Zm00001eb332340	-2.02509	0.000163796	MYB-RELATED transcription factor (Myb-related transcription activator)
Zm00001eb335680	-1.88985	0.00285968	MYB-related transcription factor (Putative MYB DNA-binding domain superfamily protein)
Zm00001eb390560	-3.14985	0.00740714	NAC domain-containing protein
Zm00001eb413540	2.13149	4.80811e-11	NAC domain-containing protein 21/22
Zm00001eb062770	-2.08041	6.89958e-32	NAD(P)-bd_dom domain-containing protein
Zm00001eb271670	-3.33815	7.18249e-08	NAD(P)-bd_dom domain-containing protein
Zm00001eb170400	-3.4267	9.30213e-06	NAD(P)-binding Rossmann-fold superfamily protein
Zm00001eb184300	-4.58557	0.000335563	NAD(P)-binding Rossmann-fold superfamily protein
Zm00001eb409580	-2.062	5.81768e-06	NAD(P)H-quinone oxidoreductase subunit U chloroplastic
Zm00001eb025210	-1.60959	3.85269e-44	NADH dehydrogenase [ubiquinone] 1 alpha subcomplex subunit 12
Zm00001eb305890	-3.32991	0.0082156	NADH dehydrogenase [ubiquinone] 1 alpha subcomplex subunit 13
Zm00001eb013640	-1.62122	2.20704e-57	NADH dehydrogenase [ubiquinone] 1 alpha subcomplex subunit 8-B
Zm00001eb227940	-1.58655	1.50592e-28	NADH dehydrogenase [ubiquinone] 1 beta subcomplex subunit 9 (Complex I-B22) (NADH-ubiquinone oxidoreductase B22 subunit)
Zm00001eb325880	-1.87422	1.23178e-49	NADH dehydrogenase [ubiquinone] iron-sulfur protein 4, mitochondrial
Zm00001eb369830	-4.01486	2.85549e-11	NADH:ubiquinone reductase (non-electrogenic), EC 1.6.5.9
Zm00001eb094180	-2.82751	6.29618e-26	Nodulin-like domain-containing protein
Zm00001eb196100	2.10952	1.65069e-13	Non-reducing end alpha-L-arabinofuranosidase, EC 3.2.1.55
Zm00001eb362380	-3.45996	2.21194e-13	Nuclear transport factor 2 (NTF2) family protein
Zm00001eb211490	-4.90614	0.00507913	Nucleobase-ascorbate transporter 6
Zm00001eb345550	-2.0077	2.62074e-41	Nucleoside diphosphate kinase, EC 2.7.4.6
Zm00001eb058820	-2.78312	0.00103451	Ocs element-binding factor 1
Zm00001eb206320	2.27189	0.00024071	Ocs element-binding factor 1
Zm00001eb380680	-2.34343	1.19313e-06	O-fucosyltransferase family protein
Zm00001eb427680	4.5243	1.15767e-18	OJ000126_13.10 protein
Zm00001eb328260	-2.75664	2.57055e-14	Origin recognition complex subunit 6
Zm00001eb170920	-4.61043	0.000176314	Orphans transcription factor (Zinc finger protein CONSTANS-LIKE 5)
Zm00001eb072670	3.31804	2.45639e-10	OSJNBa0013K16.16-like protein
Zm00001eb273950	3.02052	1.58345e-06	OSJNBa0058K23.8-like protein
Zm00001eb353580	1.78322	0.000842275	Oxidative stress 3
Zm00001eb287600	-2.08699	2.26581e-35	Oxidoreductase, 2OG-Fe oxygenase family protein
Zm00001eb226060	-1.97422	4.13802e-11	Oxygen-evolving enhancer protein 1
Zm00001eb334810	-2.50083	4.23568e-12	PAP fibrillin domain proteinexpressed protein
Zm00001eb147900	-1.8348	3.08553e-14	PAP2_C domain-containing protein
Zm00001eb050710	2.88748	5.27931e-06	Patatin, EC 3.1.1.-
Zm00001eb140460	2.51656	5.82339e-07	Patatin, EC 3.1.1.-
Zm00001eb123680	-4.96367	0.0296633	PCRF domain-containing protein
Zm00001eb125900	-2.25235	2.10476e-08	Pectin acetylesterase, EC 3.1.1.-
Zm00001eb135460	-2.60691	5.46594e-11	Pectinesterase inhibitor domain containing protein
Zm00001eb297930	-4.9884	0.0242924	Pept_C1 domain-containing protein
Zm00001eb103410	-4.08353	1.15744e-06	Peptidase_S8 domain-containing protein
Zm00001eb107080	-3.25051	5.94432e-14	Peptidylprolyl isomerase, EC 5.2.1.8
Zm00001eb180880	3.37159	7.57729e-05	Peroxidase, EC 1.11.1.7
Zm00001eb383860	-3.17068	7.99292e-13	Peroxidase, EC 1.11.1.7
Zm00001eb011760	-2.45243	5.09064e-26	Peroxisomal nicotinamide adenine dinucleotide carrier
Zm00001eb372200	-2.88773	3.21675e-34	PfkB domain-containing protein
Zm00001eb175600	-3.87848	2.67374e-14	PGR5
Zm00001eb038530	-1.68424	5.70141e-06	PGR5 (Protein PROTON GRADIENT REGULATION 5 chloroplastic)
Zm00001eb192480	-7.22352	1.134e-05	Phenolic glucoside malonyltransferase 1
Zm00001eb042970	-2.28227	1.64565e-25	Phosphoenolpyruvate/phosphate translocator 1 chloroplastic
Zm00001eb163970	-1.68657	1.90695e-28	Phosphoglucan phosphatase LSF2 chloroplastic
Zm00001eb291670	-2.64875	6.79743e-29	Phosphoglycerate kinase, EC 2.7.2.3
Zm00001eb194260	-2.0447	8.22858e-26	Phosphoglycerate mutase (2,3-diphosphoglycerate-dependent), EC 5.4.2.11
Zm00001eb281930	-4.73589	1.22804e-10	Phosphoglycerate mutase (2,3-diphosphoglycerate-independent), EC 5.4.2.12
Zm00001eb392550	-2.06912	0.0153885	Phospholipase D, EC 3.1.4.4
Zm00001eb311450	-2.1946	5.17048e-32	Phosphopyruvate hydratase, EC 4.2.1.11
Zm00001eb421480	-4.53499	2.11133e-12	Phosphopyruvate hydratase, EC 4.2.1.11
Zm00001eb153620	-1.71811	6.49513e-23	Phosphotransferase, EC 2.7.1.-
Zm00001eb141830	-2.24097	0.0258322	Photosystem II reaction center Psb28 protein
Zm00001eb151140	-5.49509	7.80266e-09	Phytocyanin domain-containing protein
Zm00001eb399450	2.56976	0.011292	Phytosulfokine [Cleaved into: Phytosulfokine-alpha, PSK-alpha, Phytosulfokine-a; Phytosulfokine-beta, PSK-beta, Phytosulfokine-b ]
Zm00001eb008240	-1.92512	5.95634e-05	Plant mobile domain protein family
Zm00001eb314320	-4.16136	8.91648e-05	Plant viral-response family protein
Zm00001eb004750	2.90374	0.000267148	Plant-specific domain TIGR01615 family protein
Zm00001eb346830	-3.70952	1.53939e-05	Plasma membrane associated protein
Zm00001eb360960	-5.20002	1.19312e-07	Plasma membrane associated protein
Zm00001eb379570	-2.61211	8.44457e-07	Plastocyanin
Zm00001eb058590	-4.66349	2.87714e-07	Plastoquinol-plastocyanin reductase
Zm00001eb238370	-2.25462	1.68928e-12	Plastoquinol--plastocyanin reductase, EC 7.1.1.6
Zm00001eb011700	-2.00241	1.89575e-14	p-loop containing nucleoside triphosphate hydrolase superfamily protein
Zm00001eb410250	-2.26921	9.18125e-13	p-loop nucleoside triphosphate hydrolase superfamily protein with CH (Calponin Homology) domain
Zm00001eb097010	-2.79929	0.0217769	PMEI domain-containing protein
Zm00001eb286870	2.7351	2.26114e-06	Polcalcin Jun o 2 (Putative calcium-binding protein CML25)
Zm00001eb189300	-3.17368	5.21883e-08	Pollen-specific arabinogalacta protein BAN102
Zm00001eb262790	-2.4637	0.00241806	Polysacc_synt_C domain-containing protein
Zm00001eb357390	-2.13751	3.69133e-48	Porin1
Zm00001eb006010	-1.67586	2.03987e-40	PORR domain-containing protein
Zm00001eb290310	1.67611	0.000640976	PRA1 family protein
Zm00001eb148480	4.25703	0.000904021	Probable magnesium transporter
Zm00001eb192050	-2.22349	7.44155e-07	Proliferating cell nuclear antigen
Zm00001eb126400	-3.79282	1.81423e-38	Proline-rich receptor-like protein kinase PERK10
Zm00001eb295640	-2.19089	5.48986e-07	PRONE domain-containing protein
Zm00001eb104820	-2.08896	2.11316e-29	Protein argonaute 1
Zm00001eb360530	-6.19145	2.25938e-05	Protein binding protein
Zm00001eb343090	-4.77111	1.71933e-11	Protein DETOXIFICATION (Multidrug and toxic compound extrusion protein)
Zm00001eb194020	2.78106	9.08232e-15	Protein EXORDIUM
Zm00001eb059360	2.18584	2.49895e-12	Protein JASON
Zm00001eb078090	1.69289	3.45299e-11	Protein kinase domain-containing protein
Zm00001eb098860	-2.25437	2.70511e-06	Protein kinase domain-containing protein
Zm00001eb233680	3.70852	0.0428242	Protein kinase domain-containing protein
Zm00001eb266110	2.84533	0.000408616	Protein kinase domain-containing protein
Zm00001eb319700	2.08549	2.06547e-08	Protein kinase domain-containing protein
Zm00001eb319740	-2.2066	0.012775	Protein kinase domain-containing protein
Zm00001eb347440	-6.76908	0.000102764	Protein kinase domain-containing protein
Zm00001eb416790	-2.23221	2.38755e-22	Protein kinase domain-containing protein
Zm00001eb297420	-3.58098	0.00217572	Protein kinase protein with adenine nucleotide alpha hydrolase-like domain
Zm00001eb042630	-2.74268	0.0407288	Protein kinase superfamily protein
Zm00001eb169480	-2.68866	2.89626e-13	Protein LAZY 1, ZmLA1 (Protein CONTROLLING LEAF ANGLE 4, ZmCLA4) (Protein PROSTRATE STEM 1)
Zm00001eb348550	-2.85187	6.44576e-17	Protein LIKE COV 2
Zm00001eb151950	3.50306	0.00525255	Protein LURP-one-related 5
Zm00001eb133760	4.14467	0.0244086	Protein NRT1/ PTR FAMILY 4.2
Zm00001eb023600	-2.44873	1.65875e-06	Protein NRT1/ PTR FAMILY 6.3
Zm00001eb369170	-2.76943	2.51298e-28	Protein RETICULATA-RELATED 3 chloroplastic
Zm00001eb228670	-4.51186	0.000642031	Protein REVEILLE 7
Zm00001eb301170	-3.80264	0.00251271	Protein tesmin/TSO1-like CXC 2
Zm00001eb105690	-6.9245	0.000843477	Protein TPX2
Zm00001eb323110	2.35236	2.16458e-34	Protein translation factor SUI1 homolog (Protein GOS2)
Zm00001eb396090	-1.85103	1.56378e-07	Protein trichome birefringence-like 6
Zm00001eb336580	-2.26376	3.69632e-22	PSI subunit V
Zm00001eb334100	-2.13519	4.5964e-08	Putative aldehyde dehydrogenase family protein
Zm00001eb253110	3.33951	7.20398e-12	Putative amino acid permease 7
Zm00001eb432460	3.2043	7.0125e-11	Putative AP2/EREBP transcription factor superfamily protein
Zm00001eb114730	-1.69479	1.51106e-16	Putative ATP synthase 24 kDa subunit mitochondrial
Zm00001eb209000	-1.81411	3.71015e-72	Putative ATP synthase 24 kDa subunit mitochondrial
Zm00001eb052600	-2.41876	7.46418e-05	Putative auxin-induced protein family (SAUR14-auxin-responsive SAUR family member)
Zm00001eb066830	-3.51283	4.33429e-38	Putative cysteine protease RD21B
Zm00001eb167130	3.07538	0.00191617	Putative cytochrome P450 superfamily protein
Zm00001eb358860	-1.9246	0.0142293	Putative cytochrome P450 superfamily protein
Zm00001eb326420	3.2687	1.05924e-15	Putative indole-3-acetic acid-amido synthetase GH3.1
Zm00001eb166690	-3.43513	0.0146103	Putative leucine-rich repeat protein kinase family protein
Zm00001eb311540	-3.78601	0.00258567	Putative leucine-rich repeat receptor-like protein kinase
Zm00001eb008980	-6.70822	3.14255e-05	Putative peroxygenase 4
Zm00001eb183690	-2.12618	0.023695	Putative phototropic-resoponsive NPH3 family protein
Zm00001eb360990	-7.18921	2.15254e-05	Putative regulator of chromosome condensation (RCC1) family protein
Zm00001eb285790	4.69229	0.00044668	Putative RING zinc finger domain superfamily protein
Zm00001eb333510	-3.38431	1.29447e-11	Putative RNA helicase family protein
Zm00001eb370130	-2.38701	1.54921e-25	Putative subtilase family protein
Zm00001eb176980	-1.99516	1.62365e-05	Putative SWI/SNF-related matrix-associated actin-dependent regulator of chromatin subfamily A member 3-like 3
Zm00001eb384710	-3.65314	0.000135979	Putative SWIM zinc finger family protein
Zm00001eb159410	2.46806	0.00532039	Putative WRKY transcription factor 14
Zm00001eb408520	-1.77028	1.49468e-07	Putative WRKY transcription factor 30
Zm00001eb149570	5.21777	0.00479573	Putative WRKY transcription factor 30 (WRKY DNA binding domain containing protein)
Zm00001eb072020	-3.04963	0.00596468	Putative WRKY transcription factor 35
Zm00001eb089020	-2.19607	1.36066e-22	Pyruvate dehydrogenase E1 component subunit alpha, EC 1.2.4.1
Zm00001eb371680	2.40734	2.07201e-14	Pyruvate dehydrogenase E1 component subunit alpha, EC 1.2.4.1
Zm00001eb036940	-2.55738	4.35755e-122	Pyruvate dehydrogenase E1 component subunit beta, EC 1.2.4.1
Zm00001eb050410	-2.3395	1.53334e-24	Pyruvate dehydrogenase E1 component subunit beta, EC 1.2.4.1
Zm00001eb004470	-2.76258	0.0142717	Rab28 protein
Zm00001eb109670	-4.40626	0.00760066	Ras-related protein RABH1e
Zm00001eb431610	1.87541	4.70103e-09	Receptor-like serine/threonine-protein kinase, EC 2.7.11.1
Zm00001eb225120	-4.30463	0.000664926	Remorin family protein
Zm00001eb400180	-2.11227	3.22183e-07	Replication protein A subunit
Zm00001eb339070	-2.41665	1.63741e-45	Reticulon-like protein
Zm00001eb198220	-1.79756	6.13715e-11	Retinoblastoma-related protein 1
Zm00001eb074740	-4.93644	0.0092505	RF_PROK_I domain-containing protein
Zm00001eb420080	-2.30545	0.00022801	Rhodanese domain-containing protein
Zm00001eb301210	-1.80469	1.55537e-28	Ribose-5-phosphate isomerase, EC 5.3.1.6
Zm00001eb161220	2.45297	0.00340634	Ribosomal RNA apurinic site specific lyase-like
Zm00001eb433790	-5.74408	0.0026845	Ribosome biogenesis regulatory protein
Zm00001eb193570	-2.95281	0.000240635	RING-type E3 ubiquitin transferase, EC 2.3.2.27
Zm00001eb251170	-3.59117	3.74763e-12	RING-type E3 ubiquitin transferase, EC 2.3.2.27
Zm00001eb382320	1.68332	1.41903e-14	RING-type E3 ubiquitin transferase, EC 2.3.2.27
Zm00001eb081750	-2.99547	1.24442e-09	RmlC-like cupins superfamily protein
Zm00001eb188890	1.5629	1.16253e-19	RNA-binding (RRM/RBD/RNP motifs) family protein
Zm00001eb126460	-3.36367	0.0406195	RRM domain-containing protein
Zm00001eb318430	-4.53533	0.0204697	RRM domain-containing protein
Zm00001eb350070	-2.09055	0.000525512	rRNA N-glycosylase, EC 3.2.2.22
Zm00001eb154850	-2.41627	1.14201e-07	S-adenosyl-L-methionine-dependent methyltransferase superfamily protein
Zm00001eb385240	-2.2202	1.83796e-16	S-adenosyl-L-methionine-dependent methyltransferase superfamily protein
Zm00001eb354640	2.56439	1.87403e-65	S-adenosylmethionine synthase, EC 2.5.1.6
Zm00001eb231980	2.81909	0.00901365	Salicylate/benzoate carboxyl methyltransferase
Zm00001eb123280	-1.86365	2.52569e-13	Saposin B domain-containing protein
Zm00001eb427500	2.61276	1.38505e-06	SAUR11-auxin-responsive SAUR family member
Zm00001eb274080	2.91181	0.0170774	SAUR25-auxin-responsive SAUR family member
Zm00001eb104100	-2.63928	7.4362e-18	SAUR40-auxin-responsive SAUR family member
Zm00001eb156640	1.90186	2.81977e-21	Sde2_N_Ubi domain-containing protein
Zm00001eb147750	-5.22319	2.94741e-06	Sedoheptulose-1,7-bisphosphatase
Zm00001eb319720	-1.69303	3.20446e-33	Seipin-2
Zm00001eb286540	-4.10896	0.00897323	Senescence associated gene 20
Zm00001eb193470	-1.96572	1.03357e-16	Separase, EC 3.4.22.49
Zm00001eb170020	-2.12652	6.97921e-32	Serine hydroxymethyltransferase, EC 2.1.2.1
Zm00001eb425420	1.68936	9.81576e-07	Serine/threonine-protein kinase OXI1
Zm00001eb342540	-2.99509	1.41252e-19	Set1 complex component swd2 (Transducin/WD40 repeat-like superfamily protein)
Zm00001eb237060	-1.88687	2.94254e-07	SGNH hydrolase-type esterase superfamily protein
Zm00001eb047490	-4.18012	2.40259e-08	Small heat shock-like protein
Zm00001eb399040	-2.09673	2.89885e-28	Small nuclear ribonucleoprotein Sm D3, Sm-D3 (snRNP core protein D3)
Zm00001eb242620	-1.65502	0.00125396	SNAP25 homologous protein SNAP33
Zm00001eb331510	-2.49194	1.2495e-06	SNF2 domain-containing protein CLASSY 1
Zm00001eb330890	3.30761	2.4841e-06	Stress responsive protein
Zm00001eb330900	3.83036	0.00698552	Stress responsive protein
Zm00001eb054390	-2.2095	3.10572e-11	Structural molecule
Zm00001eb119430	4.67326	0.0106422	S-type anion channel SLAH3
Zm00001eb206640	-5.70165	0.00841362	Sucrose synthase, EC 2.4.1.13
Zm00001eb005460	2.79544	1.91097e-07	Sucrose transporter1
Zm00001eb073110	2.97428	0.000236626	SUMO-conjugating enzyme SCE1
Zm00001eb330020	-1.728	2.62352e-26	Superoxide dismutase [Cu-Zn] 2, EC 1.15.1.1
Zm00001eb317150	2.68177	0.0244788	SWIB/MDM2 domain-containing protein
Zm00001eb068630	-2.353	3.80244e-10	Synaptotagmin-5
Zm00001eb372490	1.57675	7.60827e-06	TCP domain-containing protein
Zm00001eb041200	-2.23555	2.11002e-20	Temperature-induced lipocalin-1
Zm00001eb247000	-2.31515	7.75637e-10	Temperature-induced lipocalin-1
Zm00001eb013600	3.22391	4.42756e-05	Tetratricopeptide repeat (TPR)-containing protein
Zm00001eb341620	5.42758	1.63074e-06	Thioesterase superfamily protein
Zm00001eb075740	-1.73928	1.09142e-31	Thioredoxin M1 chloroplastic
Zm00001eb243010	-1.61474	7.09229e-31	Thioredoxin-dependent peroxiredoxin, EC 1.11.1.24
Zm00001eb088350	-2.21388	3.69912e-29	Thylakoid lumenal 15.0 kDa protein 2 chloroplastic
Zm00001eb227340	-2.08029	3.12595e-21	Thylakoid lumenal 16.5 kDa protein chloroplastic
Zm00001eb220820	-1.77366	5.91969e-06	Thylakoid lumenal 17.4 kDa protein chloroplastic
Zm00001eb364030	-2.4965	0.0352197	TPX2 domain-containing protein
Zm00001eb142730	-1.68537	8.56599e-24	Transaldolase, EC 2.2.1.2
Zm00001eb277350	-5.46788	0.0210742	Transcription factor bHLH144
Zm00001eb278170	-2.45788	3.38588e-07	Transcription factor bHLH144
Zm00001eb037480	2.32758	1.97372e-12	Transcription factor TCP9
Zm00001eb072880	-3.24637	7.26121e-08	Transferasesfolic acid binding
Zm00001eb368680	1.8675	9.08783e-07	Transmembrane amino acid transporter family protein
Zm00001eb063880	-2.19826	0.00291284	Transmembrane and coiled-coil domain-containing protein 5B
Zm00001eb304600	-2.55352	0.00238583	Transmembrane and coiled-coil domain-containing protein 5B
Zm00001eb367890	-3.20225	2.01224e-43	Triose phosphate isomerase5 (Triosephosphate isomerase, cytosolic)
Zm00001eb347570	-1.89599	5.99669e-20	Triose phosphate/phosphate translocator
Zm00001eb363620	-3.98788	0.00150235	Tropinone reductase 2
Zm00001eb173100	-1.6462	7.64939e-20	Tryptophan synthase, EC 4.2.1.20
Zm00001eb233920	-5.4584	0.0229874	Tub domain-containing protein
Zm00001eb218000	-1.87751	2.37228e-29	Tubulin beta chain
Zm00001eb282650	-2.65075	3.19935e-21	Tubulin gamma chain
Zm00001eb103490	-1.97053	8.07985e-18	Two-component response regulator-like APRR9
Zm00001eb102240	-4.50554	0.0107666	Type II inositol polyphosphate 5-phosphatase 15
Zm00001eb041910	-1.94215	4.62274e-08	Type IV inositol polyphosphate 5-phosphatase 9
Zm00001eb256300	3.90336	0.00571965	Tyrosine-protein phosphatase domain-containing protein
Zm00001eb175040	-2.36545	1.52552e-09	UBA domain-containing protein
Zm00001eb208220	2.23799	1.95115e-11	UBC core domain-containing protein
Zm00001eb110240	-4.71812	3.24122e-15	Ubiquitin-protein ligase CIP8
Zm00001eb094890	-7.95231	3.44947e-05	UDP-glycosyltransferase 76C1
Zm00001eb330460	-2.33088	9.81664e-13	Ultraviolet-B-repressible protein
Zm00001eb000150	2.41186	1.44638e-07	Uncharacterized protein
Zm00001eb001090	2.28977	0.00484129	Uncharacterized protein
Zm00001eb002410	3.10198	0.00026963	Uncharacterized protein
Zm00001eb004920	-7.48418	0.00804047	Uncharacterized protein
Zm00001eb006690	2.64401	3.08827e-08	Uncharacterized protein
Zm00001eb009230	4.34161	0.0390645	Uncharacterized protein
Zm00001eb016350	-1.65054	1.33991e-09	Uncharacterized protein
Zm00001eb017940	3.66289	1.40848e-05	Uncharacterized protein
Zm00001eb019710	1.69047	0.00668042	Uncharacterized protein
Zm00001eb021000	2.80967	0.00256336	Uncharacterized protein
Zm00001eb021450	4.3292	5.48076e-10	Uncharacterized protein
Zm00001eb022520	-3.37088	0.0119207	Uncharacterized protein
Zm00001eb023720	-2.85831	0.00149673	Uncharacterized protein
Zm00001eb024350	2.02022	0.0103639	Uncharacterized protein
Zm00001eb025790	2.63674	0.00645634	Uncharacterized protein
Zm00001eb028770	-7.90333	0.000279491	Uncharacterized protein
Zm00001eb031160	3.94771	0.00422186	Uncharacterized protein
Zm00001eb033180	-2.39703	4.32615e-06	Uncharacterized protein
Zm00001eb033880	-4.45673	0.0220972	Uncharacterized protein
Zm00001eb038090	-3.46663	7.57543e-10	Uncharacterized protein
Zm00001eb045260	-6.58596	0.00289852	Uncharacterized protein
Zm00001eb046010	-1.61061	0.000157814	Uncharacterized protein
Zm00001eb046130	-4.32335	0.00132203	Uncharacterized protein
Zm00001eb046760	3.24856	0.000572259	Uncharacterized protein
Zm00001eb047670	-2.20005	0.00783404	Uncharacterized protein
Zm00001eb047930	-2.16092	6.15348e-51	Uncharacterized protein
Zm00001eb048250	-2.39724	0.0013981	Uncharacterized protein
Zm00001eb049740	2.35019	0.0105785	Uncharacterized protein
Zm00001eb052110	3.83152	1.8608e-21	Uncharacterized protein
Zm00001eb055040	-5.11932	0.0155429	Uncharacterized protein
Zm00001eb056250	-1.57692	1.50043e-05	Uncharacterized protein
Zm00001eb057060	2.48675	4.74422e-14	Uncharacterized protein
Zm00001eb057440	3.00692	3.90201e-16	Uncharacterized protein
Zm00001eb059120	-2.99479	0.00458967	Uncharacterized protein
Zm00001eb061320	-6.23038	0.00874563	Uncharacterized protein
Zm00001eb062300	2.00619	0.00550736	Uncharacterized protein
Zm00001eb068470	2.09218	8.18557e-09	Uncharacterized protein
Zm00001eb074220	-1.85781	0.00686367	Uncharacterized protein
Zm00001eb077430	-3.05002	0.000974714	Uncharacterized protein
Zm00001eb079520	3.51785	0.017927	Uncharacterized protein
Zm00001eb080610	-2.86035	2.12438e-26	Uncharacterized protein
Zm00001eb081060	-3.04388	5.23491e-13	Uncharacterized protein
Zm00001eb081390	3.76883	1.79169e-09	Uncharacterized protein
Zm00001eb082190	2.15196	0.0369132	Uncharacterized protein
Zm00001eb083480	-2.30445	0.00136182	Uncharacterized protein
Zm00001eb083650	-2.01094	0.000389075	Uncharacterized protein
Zm00001eb085780	-2.41434	9.96171e-07	Uncharacterized protein
Zm00001eb086580	-4.00199	0.00363863	Uncharacterized protein
Zm00001eb089520	-6.40408	0.0177015	Uncharacterized protein
Zm00001eb093570	-5.21383	0.00591102	Uncharacterized protein
Zm00001eb100900	-3.35833	0.013203	Uncharacterized protein
Zm00001eb101710	-2.22772	6.37877e-16	Uncharacterized protein
Zm00001eb104360	-1.92397	5.59153e-06	Uncharacterized protein
Zm00001eb105410	-2.05088	2.89579e-29	Uncharacterized protein
Zm00001eb107580	-5.50939	0.0159112	Uncharacterized protein
Zm00001eb115210	-5.70465	0.0161614	Uncharacterized protein
Zm00001eb119640	-1.91954	2.08213e-09	Uncharacterized protein
Zm00001eb122530	-4.64309	0.000329469	Uncharacterized protein
Zm00001eb123780	5.76746	5.93776e-13	Uncharacterized protein
Zm00001eb130270	-5.85208	0.00298219	Uncharacterized protein
Zm00001eb132480	-1.73932	8.85051e-05	Uncharacterized protein
Zm00001eb135510	1.78716	0.0259358	Uncharacterized protein
Zm00001eb136250	-3.81649	0.0208932	Uncharacterized protein
Zm00001eb136760	2.25357	4.54911e-15	Uncharacterized protein
Zm00001eb144800	-6.74406	0.000901012	Uncharacterized protein
Zm00001eb144870	-3.52767	0.0241909	Uncharacterized protein
Zm00001eb147930	2.22304	3.8288e-08	Uncharacterized protein
Zm00001eb148090	-7.48365	0.00717622	Uncharacterized protein
Zm00001eb148470	5.01484	8.77988e-05	Uncharacterized protein
Zm00001eb151460	1.8705	5.11653e-09	Uncharacterized protein
Zm00001eb152070	-2.28508	0.00103818	Uncharacterized protein
Zm00001eb159660	-5.25559	0.0122929	Uncharacterized protein
Zm00001eb160550	-3.61848	8.52057e-10	Uncharacterized protein
Zm00001eb160630	-6.59379	0.00140113	Uncharacterized protein
Zm00001eb163220	3.16223	0.000977442	Uncharacterized protein
Zm00001eb163390	-3.37603	0.0139384	Uncharacterized protein
Zm00001eb166170	2.67857	0.000190579	Uncharacterized protein
Zm00001eb169600	-3.54841	0.0229857	Uncharacterized protein
Zm00001eb171270	-8.0685	1.29679e-08	Uncharacterized protein
Zm00001eb172250	-6.15222	0.00303025	Uncharacterized protein
Zm00001eb172910	2.39878	0.0301872	Uncharacterized protein
Zm00001eb173450	3.5258	0.0174748	Uncharacterized protein
Zm00001eb173500	-4.93734	0.00143133	Uncharacterized protein
Zm00001eb176730	-3.34847	4.92927e-07	Uncharacterized protein
Zm00001eb179890	3.67619	5.52168e-06	Uncharacterized protein
Zm00001eb181170	-2.89416	0.000237095	Uncharacterized protein
Zm00001eb187200	-2.82875	0.00130555	Uncharacterized protein
Zm00001eb191410	-3.83127	0.00102235	Uncharacterized protein
Zm00001eb191880	2.04567	0.000248605	Uncharacterized protein
Zm00001eb194530	3.56827	5.85696e-13	Uncharacterized protein
Zm00001eb202480	-5.76472	0.00516502	Uncharacterized protein
Zm00001eb205270	1.52545	1.86975e-37	Uncharacterized protein
Zm00001eb206850	-4.92176	0.000281839	Uncharacterized protein
Zm00001eb212240	-2.28148	0.000389962	Uncharacterized protein
Zm00001eb212800	-2.12409	0.000730488	Uncharacterized protein
Zm00001eb218020	1.906	1.06623e-08	Uncharacterized protein
Zm00001eb218210	-5.97787	0.00201534	Uncharacterized protein
Zm00001eb220070	5.04291	0.0155061	Uncharacterized protein
Zm00001eb222090	-2.49269	0.00638418	Uncharacterized protein
Zm00001eb223460	-2.09476	8.3805e-05	Uncharacterized protein
Zm00001eb226330	-2.0574	0.000501621	Uncharacterized protein
Zm00001eb227220	-2.38564	0.000488801	Uncharacterized protein
Zm00001eb230520	-2.70637	9.68564e-09	Uncharacterized protein
Zm00001eb238010	2.11463	3.61467e-07	Uncharacterized protein
Zm00001eb238550	5.4343	0.0330214	Uncharacterized protein
Zm00001eb242820	-1.83471	6.04075e-11	Uncharacterized protein
Zm00001eb244440	-7.24416	2.7284e-29	Uncharacterized protein
Zm00001eb245730	-2.56712	1.27487e-10	Uncharacterized protein
Zm00001eb246810	1.75759	2.58181e-10	Uncharacterized protein
Zm00001eb249400	-2.43832	4.06503e-07	Uncharacterized protein
Zm00001eb255760	2.24946	6.2414e-25	Uncharacterized protein
Zm00001eb256060	-2.89271	0.00423414	Uncharacterized protein
Zm00001eb271410	-2.23405	0.00150113	Uncharacterized protein
Zm00001eb274150	2.14139	0.0237525	Uncharacterized protein
Zm00001eb275140	3.01471	3.954e-06	Uncharacterized protein
Zm00001eb285440	-4.31794	0.0107648	Uncharacterized protein
Zm00001eb290210	4.25787	0.00134076	Uncharacterized protein
Zm00001eb296760	3.6128	6.32069e-14	Uncharacterized protein
Zm00001eb297590	-2.38441	0.0302508	Uncharacterized protein
Zm00001eb306590	-6.24425	0.00315926	Uncharacterized protein
Zm00001eb308410	4.45172	0.00234309	Uncharacterized protein
Zm00001eb311700	2.25165	4.44699e-13	Uncharacterized protein
Zm00001eb312470	4.19549	6.95453e-10	Uncharacterized protein
Zm00001eb313150	-4.53978	1.60726e-17	Uncharacterized protein
Zm00001eb313160	-2.31114	1.18598e-08	Uncharacterized protein
Zm00001eb313770	-1.92874	0.0215843	Uncharacterized protein
Zm00001eb323560	-5.6822	0.00145478	Uncharacterized protein
Zm00001eb329900	3.50377	4.73792e-08	Uncharacterized protein
Zm00001eb331450	1.75422	3.08657e-09	Uncharacterized protein
Zm00001eb332370	2.58005	0.0130403	Uncharacterized protein
Zm00001eb337850	-2.01605	0.0222693	Uncharacterized protein
Zm00001eb344400	-4.37707	0.0232446	Uncharacterized protein
Zm00001eb344420	-4.69149	1.62011e-13	Uncharacterized protein
Zm00001eb344530	-3.39109	8.16317e-05	Uncharacterized protein
Zm00001eb344830	3.1549	0.010771	Uncharacterized protein
Zm00001eb347290	-2.93109	0.000324832	Uncharacterized protein
Zm00001eb347540	-2.98491	1.59718e-26	Uncharacterized protein
Zm00001eb362470	-4.14202	0.00753311	Uncharacterized protein
Zm00001eb362750	3.70231	0.000151941	Uncharacterized protein
Zm00001eb367700	-4.07893	0.0204215	Uncharacterized protein
Zm00001eb369530	-3.78382	2.07485e-21	Uncharacterized protein
Zm00001eb370910	-1.94703	1.04328e-26	Uncharacterized protein
Zm00001eb374690	-4.01087	7.42967e-12	Uncharacterized protein
Zm00001eb381550	5.43635	0.000526426	Uncharacterized protein
Zm00001eb382830	-4.15367	1.93339e-07	Uncharacterized protein
Zm00001eb387550	-5.46564	0.00633418	Uncharacterized protein
Zm00001eb401090	-4.37721	0.0310991	Uncharacterized protein
Zm00001eb402150	2.95693	0.00877157	Uncharacterized protein
Zm00001eb402920	-2.00557	6.03871e-34	Uncharacterized protein
Zm00001eb403230	-4.86123	0.023914	Uncharacterized protein
Zm00001eb406850	-1.68626	0.00927503	Uncharacterized protein
Zm00001eb407850	-4.27784	1.97057e-08	Uncharacterized protein
Zm00001eb409610	-2.88465	0.0218348	Uncharacterized protein
Zm00001eb411530	-4.90418	0.00497425	Uncharacterized protein
Zm00001eb412420	-5.40401	6.97373e-09	Uncharacterized protein
Zm00001eb415840	1.52883	0.000422745	Uncharacterized protein
Zm00001eb416170	-4.11448	4.67206e-36	Uncharacterized protein
Zm00001eb416580	-6.60224	5.81827e-05	Uncharacterized protein
Zm00001eb421270	-2.16238	0.0149783	Uncharacterized protein
Zm00001eb427860	2.29823	0.0232687	Uncharacterized protein
Zm00001eb428000	-4.32972	1.04207e-08	Uncharacterized protein
Zm00001eb430020	-3.1335	0.00632368	Uncharacterized protein
Zm00001eb432560	2.19921	0.0282045	Uncharacterized protein
Zm00001eb007920	-2.75314	5.80196e-21	UPF0496 protein
Zm00001eb342900	-2.91968	0.000188228	VARLMGL domain-containing protein
Zm00001eb351400	-2.08957	1.32211e-09	Very-long-chain (3R)-3-hydroxyacyl-CoA dehydratase, EC 4.2.1.134
Zm00001eb090720	-4.89392	0.00736272	VPS9 domain-containing protein
Zm00001eb093500	1.90163	3.98477e-05	VQ domain-containing protein
Zm00001eb119630	-2.18375	6.58579e-47	V-type proton ATPase subunit E3 (Vacuolar ATP synthase subunit E)
Zm00001eb303030	-1.91739	1.75527e-45	V-type proton ATPase subunit G
Zm00001eb026350	-2.71856	1.27549e-19	VWFA domain-containing protein
Zm00001eb126130	2.98989	0.00983914	WAT1-related protein
Zm00001eb373380	2.9879	0.00316677	WAT1-related protein
Zm00001eb368850	2.8169	7.96289e-08	WRKY domain-containing protein
Zm00001eb057700	-3.07181	1.7245e-11	X8 domain-containing protein
Zm00001eb148340	3.34625	0.0099675	X8 domain-containing protein
Zm00001eb187870	2.0756	0.0247867	Xyloglucan endotransglucosylase/hydrolase, EC 2.4.1.207
Zm00001eb251370	1.9592	3.11502e-07	Xyloglucan endotransglucosylase/hydrolase, EC 2.4.1.207
Zm00001eb023490	2.86004	1.70201e-06	Zinc finger protein ZAT9
Zm00001eb290690	1.79851	0.00300279	zinc_ribbon_12 domain-containing protein
Zm00001eb114140	-1.86319	2.95609e-06	Zinc-finger domain of monoamine-oxidase A repressor R1
Zm00001eb357250	-1.80929	6.67395e-26	ZmGR2b protein (ZmGR2c-like)
Zm00001eb033250	2.16453	0.000612908	no results were found
Zm00001eb034340	-1.69361	0.0105806	no results were found
Zm00001eb040950	3.5136	2.81618e-05	no results were found
Zm00001eb046410	-6.2001	4.03085e-08	no results were found
Zm00001eb054720	5.07629	0.018586	no results were found
Zm00001eb071840	2.2973	0.00580846	no results were found
Zm00001eb073230	4.2202	0.00462108	no results were found
Zm00001eb138220	-5.71655	0.00123875	no results were found
Zm00001eb143830	-6.28411	5.48858e-05	no results were found
Zm00001eb144190	2.91731	0.000317467	no results were found
Zm00001eb144200	3.40223	0.00452978	no results were found
Zm00001eb146470	-6.80261	0.0219385	no results were found
Zm00001eb185750	-4.07522	0.0291781	no results were found
Zm00001eb185940	-3.7584	0.000477556	no results were found
Zm00001eb189010	-5.91157	0.000794847	no results were found
Zm00001eb193880	-6.99387	0.00447935	no results were found
Zm00001eb194010	3.1642	5.41817e-08	no results were found
Zm00001eb199130	-6.39821	0.00383673	no results were found
Zm00001eb208630	-1.83052	0.023639	no results were found
Zm00001eb212790	1.95609	0.0242169	no results were found
Zm00001eb218800	-2.40967	0.000141014	no results were found
Zm00001eb254970	-2.14055	1.70434e-05	no results were found
Zm00001eb255420	1.91816	0.00777143	no results were found
Zm00001eb262870	-3.5576	0.0163097	no results were found
Zm00001eb262940	3.51782	1.00508e-07	no results were found
Zm00001eb278520	-5.36431	0.0246737	no results were found
Zm00001eb291770	3.13102	0.000983299	no results were found
Zm00001eb309430	-3.42842	1.38507e-13	no results were found
Zm00001eb313240	2.32169	4.05669e-17	no results were found
Zm00001eb316600	1.9473	1.27727e-16	no results were found
Zm00001eb317220	1.75714	0.0147255	no results were found
Zm00001eb319200	2.84613	0.00177051	no results were found
Zm00001eb335400	3.32137	0.000102495	no results were found
Zm00001eb335700	2.19255	3.11103e-06	no results were found
Zm00001eb343230	-2.00152	0.00220055	no results were found
Zm00001eb361360	-1.58385	1.99508e-21	no results were found
Zm00001eb364340	-2.40915	0.0033176	no results were found
Zm00001eb372430	-6.51506	0.000897784	no results were found
Zm00001eb377780	-5.62343	0.00130161	no results were found
Zm00001eb384650	1.88806	1.20442e-12	no results were found
Zm00001eb407880	-4.25669	0.000225032	no results were found
Zm00001eb427050	-2.77084	2.13567e-08	no results were found

## Sheet: Supplementary Table S14 Fv
Supplementary Table S14: Individual fungal-affected silk, red colour: Up-regulated, green colour: Down-regulated; Fv: F. verticillioide. Analysis was conducted by UniProt resource
Ensembl Gene ID	FV	Pvalue	Protein names	Biological process	Cellular component	Molecular function
Zm00001eb062100	-2.01964	0.0347416	14_3_3 domain-containing protein
Zm00001eb011900	2.89046	0.00364706	17.4 kDa class I heat shock protein	protein complex oligomerization [GO:0051259]; protein folding [GO:0006457]; response to heat [GO:0009408]; response to hydrogen peroxide [GO:0042542]; response to salt stress [GO:0009651]		protein self-association [GO:0043621]; unfolded protein binding [GO:0051082]
Zm00001eb257150	-3.46691	0.00876639	AA_kinase domain-containing protein
Zm00001eb273170	-2.98372	1.07021e-18	Amino_oxidase domain-containing protein			oxidoreductase activity [GO:0016491]
Zm00001eb154230	3.62817	0.00462969	Aminotran_5 domain-containing protein			catalytic activity [GO:0003824]
Zm00001eb334460	2.435	0.00115674	Beta-glucosidase 44	fumonisine metabolic process [GO:0005975]		beta-glucosidase activity [GO:0008422]
Zm00001eb218420	-1.80459	0.0282066	C2 calcium/lipid-binding plant phosphoribosyltransferase family protein		integral component of membrane [GO:0016021]; vesicle [GO:0031982]	glycosyltransferase activity [GO:0016757]
Zm00001eb131850	-5.25265	0.0137615	C2 domain-containing protein	defense response [GO:0006952]
Zm00001eb434360	-4.03957	0.00857167	C2H2-like zinc finger protein
Zm00001eb418240	-2.09877	0.00595047	C2H2-type zinc finger family protein
Zm00001eb277830	-2.22703	4.69913e-14	Cationic amino acid transporter 5	amino acid transport [GO:0006865]	integral component of membrane [GO:0016021]; plasma membrane [GO:0005886]	amino acid transmembrane transporter activity [GO:0015171]
Zm00001eb068330	1.60488	0.000119529	CDT1 domain-containing protein	DNA replication preinitiation complex assembly [GO:0071163]; regulation of DNA-dependent DNA replication initiation [GO:0030174]	nucleus [GO:0005634]	DNA binding [GO:0003677]
Zm00001eb078740	4.78415	2.68909e-05	Chitinase, EC 3.2.1.14	fumonisine metabolic process [GO:0005975]; cell wall macromolecule catabolic process [GO:0016998]; chitin catabolic process [GO:0006032]		chitinase activity [GO:0004568]
Zm00001eb026180	-3.90131	0.0132026	Complex1_LYR_dom domain-containing protein	mitochondrial respiratory chain complex II assembly [GO:0034553]	mitochondrion [GO:0005739]
Zm00001eb210190	-5.17482	9.64834e-05	COP-gamma_platf domain-containing protein	intracellular protein transport [GO:0006886]; vesicle-mediated transport [GO:0016192]	COPI vesicle coat [GO:0030126]	structural molecule activity [GO:0005198]
Zm00001eb307250	-2.43553	0.0237275	Cyclin10	cell division [GO:0051301]; mitotic cell cycle phase transition [GO:0044772]; regulation of cyclin-dependent protein serine/threonine kinase activity [GO:0000079]	cyclin-dependent protein kinase holoenzyme complex [GO:0000307]; cytoplasm [GO:0005737]; nucleus [GO:0005634]	cyclin-dependent protein serine/threonine kinase regulator activity [GO:0016538]
Zm00001eb304240	3.46271	0.0210276	Defensin-like protein 6 (Flower-specific gamma-thionin)	defense response [GO:0006952]
Zm00001eb099430	-4.19358	0.00433151	DUF676 domain-containing protein
Zm00001eb050830	-4.2108	0.0128722	F-box domain-containing protein
Zm00001eb348290	-1.88257	0.00777929	Ferredoxin		chloroplast [GO:0009507]	2 iron, 2 sulfur cluster binding [GO:0051537]; electron transfer activity [GO:0009055]; metal ion binding [GO:0046872]
Zm00001eb072080	-3.21416	1.11032e-18	Gamma-soluble NSF attachment protein	intracellular protein transport [GO:0006886]	SNARE complex [GO:0031201]	soluble NSF attachment protein activity [GO:0005483]; syntaxin binding [GO:0019905]
Zm00001eb329810	-3.56228	0.03179	Glutamine amidotransferase type-2 domain-containing protein
Zm00001eb021610	4.76899	0.00670627	Glutathione transferase32	glutathione metabolic process [GO:0006749]	cytoplasm [GO:0005737]	glutathione transferase activity [GO:0004364]
Zm00001eb338790	5.49074	0.00484304	Inhibitor I9 domain-containing protein
Zm00001eb118780	-3.78284	0.00939764	KH domain-containing protein			RNA binding [GO:0003723]
Zm00001eb440690	2.4602	3.88738e-11	KH domain-containing protein			RNA binding [GO:0003723]
Zm00001eb410240	-3.44759	3.31467e-11	Kinesin motor domain-containing protein	intracellular protein transport [GO:0006886]; microtubule-based movement [GO:0007018]		ATP binding [GO:0005524]; microtubule binding [GO:0008017]; microtubule motor activity [GO:0003777]
Zm00001eb383100	-4.10727	0.012763	MSP domain-containing protein			GTPase activator activity [GO:0005096]
Zm00001eb392230	-1.98137	0.00146626	Myb transcription factor MYB30	response to auxin [GO:0009733]		DNA binding [GO:0003677]
Zm00001eb347900	-2.62561	0.0125475	Myb-like domain-containing protein
Zm00001eb386450	-1.89373	8.26934e-13	NET domain-containing protein
Zm00001eb313840	-3.96059	0.0185389	Non-structural maintenance of chromosomes element 4	DNA repair [GO:0006281]	nucleus [GO:0005634]; Smc5-Smc6 complex [GO:0030915]
Zm00001eb205310	-5.28901	0.0232964	Pectate lyase, EC 4.2.2.2	pectin catabolic process [GO:0045490]		metal ion binding [GO:0046872]; pectate lyase activity [GO:0030570]	PATHWAY: Glycan metabolism; pectin degradation; 2-dehydro-3-deoxy-D-gluconate from pectin: step 2/5. {ECO:0000256|ARBA:ARBA00005220, ECO:0000256|RuleBase:RU361123}.
Zm00001eb119650	-4.50268	0.0141614	Peptidase C45, acyl-coenzyme A/6-aminopenicillanic acid acyl-transferase			transferase activity [GO:0016740]
Zm00001eb095460	-3.95899	0.0094439	Peptidase_M16_C domain-containing protein			metal ion binding [GO:0046872]
Zm00001eb207640	-1.94917	1.38805e-05	Peroxidase, EC 1.11.1.7	hydrogen peroxide catabolic process [GO:0042744]; response to oxidative stress [GO:0006979]	extracellular region [GO:0005576]	heme binding [GO:0020037]; metal ion binding [GO:0046872]; peroxidase activity [GO:0004601]
Zm00001eb269050	-3.48971	0.0259066	Plant/F18O14-17 protein		integral component of membrane [GO:0016021]
Zm00001eb306010	4.9852	0.00580144	Plasma membrane associated protein		integral component of membrane [GO:0016021]
Zm00001eb386170	-4.00597	0.0308125	Polyadenylate-binding protein, PABP		cytosol [GO:0005829]; nucleus [GO:0005634]; ribonucleoprotein complex [GO:1990904]	mRNA 3'-UTR binding [GO:0003730]; poly(A) binding [GO:0008143]; poly(U) RNA binding [GO:0008266]; RNA binding [GO:0003723]
Zm00001eb182020	-1.9687	0.011394	Proline-rich family protein	regulation of protein complex stability [GO:0061635]	chloroplast thylakoid membrane [GO:0009535]
Zm00001eb265310	3.56246	0.00401097	Protein kinase domain-containing protein	cell surface receptor signaling pathway [GO:0007166]		ATP binding [GO:0005524]; calcium ion binding [GO:0005509]; polysaccharide binding [GO:0030247]; protein kinase activity [GO:0004672]
Zm00001eb119120	-1.96106	0.00697646	Protein kinase domain-containing protein			ATP binding [GO:0005524]; protein kinase activity [GO:0004672]
Zm00001eb307510	-4.39489	0.00413863	Protein kinase domain-containing protein			ATP binding [GO:0005524]; protein kinase activity [GO:0004672]
Zm00001eb393590	-2.77495	0.00468259	Protein kinase domain-containing protein			ATP binding [GO:0005524]; protein kinase activity [GO:0004672]
Zm00001eb404050	-3.37502	0.0137082	Protein kinase domain-containing protein			ATP binding [GO:0005524]; transmembrane receptor protein tyrosine kinase activity [GO:0004714]
Zm00001eb251130	-2.55566	0.0210481	Protein NRT1/ PTR FAMILY 7.2		integral component of membrane [GO:0016021]	transmembrane transporter activity [GO:0022857]
Zm00001eb297210	1.6962	0.0219717	Protein-serine/threonine phosphatase, EC 3.1.3.16	protein dephosphorylation [GO:0006470]		protein serine/threonine phosphatase activity [GO:0004722]
Zm00001eb255140	-2.96618	4.85966e-12	Putative beta-D-xylosidase 7	xylan catabolic process [GO:0045493]		xylan 1,4-beta-xylosidase activity [GO:0009044]
Zm00001eb431620	3.14393	3.45223e-11	Receptor-like serine/threonine-protein kinase, EC 2.7.11.1	recognition of pollen [GO:0048544]		ATP binding [GO:0005524]; protein serine/threonine kinase activity [GO:0004674]
Zm00001eb406180	-2.05821	0.0153198	Sec1/munc18-like (SM) proteins superfamily	negative gravitropism [GO:0009959]; response to red or far red light [GO:0009639]
Zm00001eb235060	-3.35612	0.0201438	Serine/threonine protein phosphatase 2A regulatory subunit B''alpha			calcium ion binding [GO:0005509]
Zm00001eb210970	2.37637	4.56994e-11	Shaggy-related protein kinase kappa			kinase activity [GO:0016301]
Zm00001eb415070	5.69885	2.59928e-08	Terpene synthase 9	diterpenoid biosynthetic process [GO:0016102]; response to stimulus [GO:0050896]		magnesium ion binding [GO:0000287]; terpene synthase activity [GO:0010333]	PATHWAY: Secondary metabolite biosynthesis. {ECO:0000256|ARBA:ARBA00005179}.
Zm00001eb250650	-2.09645	5.82367e-06	Transcription repressor (Ovate family protein)	negative regulation of transcription, DNA-templated [GO:0045892]	nucleus [GO:0005634]
Zm00001eb263030	4.42341	0.00425747	Uncharacterized protein	glycine catabolic process [GO:0006546]		glycine dehydrogenase (decarboxylating) activity [GO:0004375]
Zm00001eb016050	-1.74682	0.0106257	Uncharacterized protein	microtubule cytoskeleton organization [GO:0000226]		microtubule binding [GO:0008017]
Zm00001eb024000	-2.65026	0.00236435	Uncharacterized protein	organelle organization [GO:0006996]
Zm00001eb184340	-1.56262	3.23825e-07	Uncharacterized protein	regulation of flower development [GO:0009909]		zinc ion binding [GO:0008270]
Zm00001eb008560	-2.17959	0.00488024	Uncharacterized protein	translation [GO:0006412]	ribosome [GO:0005840]	structural constituent of ribosome [GO:0003735]
Zm00001eb018590	5.14758	3.45238e-06	Uncharacterized protein
Zm00001eb021150	-2.39247	0.00698257	Uncharacterized protein		myosin complex [GO:0016459]	ATP binding [GO:0005524]; cytoskeletal motor activity [GO:0003774]
Zm00001eb022290	-3.27508	0.0249522	Uncharacterized protein			GTP binding [GO:0005525]; GTPase activity [GO:0003924]
Zm00001eb033330	3.82582	0.0091658	Uncharacterized protein			Lys48-specific deubiquitinase activity [GO:1990380]; thiol-dependent deubiquitinase [GO:0004843]
Zm00001eb059260	4.16891	0.0124044	Uncharacterized protein
Zm00001eb111930	2.06205	0.0301644	Uncharacterized protein
Zm00001eb123750	-2.15894	0.00056205	Uncharacterized protein
Zm00001eb128300	-2.31719	0.0227538	Uncharacterized protein
Zm00001eb128650	-1.90705	0.0418943	Uncharacterized protein
Zm00001eb129150	3.33944	0.00813425	Uncharacterized protein
Zm00001eb131920	-2.95906	0.0420504	Uncharacterized protein
Zm00001eb148360	-1.60663	0.0357601	Uncharacterized protein
Zm00001eb148370	-3.7038	0.00555343	Uncharacterized protein
Zm00001eb164340	-4.43506	0.00598476	Uncharacterized protein			oxidoreductase activity [GO:0016491]
Zm00001eb205730	3.40904	0.0102433	Uncharacterized protein
Zm00001eb207340	-3.84917	0.0249498	Uncharacterized protein
Zm00001eb214400	-3.50554	0.0195142	Uncharacterized protein			heme binding [GO:0020037]; iron ion binding [GO:0005506]; monooxygenase activity [GO:0004497]; oxidoreductase activity, acting on paired donors, with incorporation or reduction of molecular oxygen [GO:0016705]
Zm00001eb227580	-2.58637	0.0106245	Uncharacterized protein
Zm00001eb230160	7.50633	8.95672e-05	Uncharacterized protein
Zm00001eb288350	-2.7233	1.81035e-09	Uncharacterized protein
Zm00001eb296010	-3.98193	0.000107803	Uncharacterized protein
Zm00001eb301220	-2.83752	0.026166	Uncharacterized protein
Zm00001eb352340	-1.70934	1.30857e-09	Uncharacterized protein			calcium ion binding [GO:0005509]
Zm00001eb377410	3.99362	0.00827412	Uncharacterized protein
Zm00001eb383610	2.36309	0.0119546	Uncharacterized protein
Zm00001eb386340	-3.2901	0.0396996	Uncharacterized protein
Zm00001eb396570	3.56893	0.00294587	Uncharacterized protein			nucleic acid binding [GO:0003676]; zinc ion binding [GO:0008270]
Zm00001eb397410	-2.75209	0.00496926	Uncharacterized protein			GTP binding [GO:0005525]; GTPase activity [GO:0003924]
Zm00001eb401760	-4.40768	0.0127939	Uncharacterized protein
Zm00001eb407460	-2.74851	0.0454885	Uncharacterized protein		integral component of membrane [GO:0016021]
Zm00001eb408580	-2.02444	0.0295021	Uncharacterized protein			heme binding [GO:0020037]; iron ion binding [GO:0005506]; monooxygenase activity [GO:0004497]; oxidoreductase activity, acting on paired donors, with incorporation or reduction of molecular oxygen [GO:0016705]
Zm00001eb430570	-4.08093	0.0170373	Uncharacterized protein
Zm00001eb431670	4.43914	0.000536067	Uncharacterized protein
Zm00001eb265030	3.6657	0.020521	VARLMGL domain-containing protein
Zm00001eb123560	-5.00143	0.00803067	Xyloglucan 6-xylosyltransferase 2	xyloglucan biosynthetic process [GO:0009969]	Golgi membrane [GO:0000139]; integral component of membrane [GO:0016021]	hexosyltransferase activity [GO:0016758]
Zm00001eb019910	-4.63476	0.0109781	no results were found
Zm00001eb029170	-2.38871	0.00967983	no results were found
Zm00001eb087300	3.83122	0.0210222	no results were found
Zm00001eb131580	-3.14034	0.0342797	no results were found
Zm00001eb178720	4.35646	0.000337609	no results were found
Zm00001eb190480	-4.10038	0.00885292	no results were found
Zm00001eb255660	-3.63942	0.00923531	no results were found
Zm00001eb278790	-2.17063	0.0128756	no results were found
Zm00001eb284140	-1.68677	0.0010968	no results were found
Zm00001eb288930	-3.70837	0.0164963	no results were found
Zm00001eb297080	-2.52235	0.00802376	no results were found
Zm00001eb325860	-2.65901	0.00126957	no results were found
Zm00001eb408740	-2.68854	0.0132754	no results were found
Zm00001eb434480	-3.83951	0.0148048	no results were found

## Sheet: Supplementary Table S14 Ta
Supplementary Table S14: Individual fungal-affected silk, red colour: Up-regulated, green colour: Down-regulated; Ta: T. atriviride. Analysis was conducted by UniProt resource
Ensembl Gene ID	Ta	Pvalue	Protein names	Biological process	Cellular component	Molecular function
Zm00001eb223670	-3.05656	0.0163471	Alanine transaminase, EC 2.6.1.2	biosynthetic process [GO:0009058]		pyridoxal phosphate binding [GO:0030170]; transaminase activity [GO:0008483]	PATHWAY: Amino-acid degradation; L-alanine degradation via transaminase pathway; pyruvate from L-alanine: step 1/1. {ECO:0000256|ARBA:ARBA00025708}.; PATHWAY: Photosynthesis; C4 acid pathway. {ECO:0000256|ARBA:ARBA00025709}.
Zm00001eb330490	-3.06074	0.0145686	AP2-EREBP transcription factor (ERF-like protein)	ethylene-activated signaling pathway [GO:0009873]	nucleus [GO:0005634]	DNA binding [GO:0003677]; DNA-binding transcription factor activity [GO:0003700]
Zm00001eb039160	-3.75703	0.0161444	Apocytochr_F_N domain-containing protein	photosynthesis [GO:0015979]	integral component of thylakoid membrane [GO:0031361]	electron transfer activity [GO:0009055]; heme binding [GO:0020037]; iron ion binding [GO:0005506]
Zm00001eb316350	-4.94812	0.0247836	Aspartyl protease AED1			aspartic-type endopeptidase activity [GO:0004190]
Zm00001eb051750	-4.39875	0.0103815	C2H2-type domain-containing protein			DNA-binding transcription factor activity [GO:0003700]
Zm00001eb166830	-1.639	0.0316634	Cyclin-dependent kinase inhibitor 3		nucleus [GO:0005634]	cyclin-dependent protein serine/threonine kinase inhibitor activity [GO:0004861]; kinase activity [GO:0016301]
Zm00001eb328620	-4.45997	0.00441824	Cytochrome P450 709B2		integral component of membrane [GO:0016021]	heme binding [GO:0020037]; iron ion binding [GO:0005506]; monooxygenase activity [GO:0004497]; oxidoreductase activity, acting on paired donors, with incorporation or reduction of molecular oxygen [GO:0016705]
Zm00001eb285360	2.17586	0.015175	Dehydrin DHN1 (RAB17 protein)	cold acclimation [GO:0009631]; response to abscisic acid [GO:0009737]; response to water deprivation [GO:0009414]
Zm00001eb123940	5.91882	0.0031967	DUF674 family protein
Zm00001eb294300	-3.39103	0.023947	Embryo defective 2752
Zm00001eb391660	5.21895	0.0204801	Extensin-like protein
Zm00001eb071990	-5.73554	0.000263601	Floricaula/leafy-like transcription factor	regulation of transcription, DNA-templated [GO:0006355]	nucleus [GO:0005634]	DNA binding [GO:0003677]
Zm00001eb059870	-3.97381	0.0204826	Gln-synt_C domain-containing protein	nitrogen compound metabolic process [GO:0006807]		glutamate-ammonia ligase activity [GO:0004356]
Zm00001eb004060	4.58186	0.00212126	Glutaredoxin-C13			glutathione oxidoreductase activity [GO:0097573]
Zm00001eb291420	-4.11005	0.0168191	Glycosyltransferase, EC 2.4.1.-			UDP-glycosyltransferase activity [GO:0008194]
Zm00001eb267770	-3.96018	0.013315	Heavy metal transport/detoxification superfamily protein			metal ion binding [GO:0046872]
Zm00001eb297790	3.01156	0.0305382	Histone H2A	fumonisine metabolic process [GO:0005975]	nucleosome [GO:0000786]	DNA binding [GO:0003677]; protein heterodimerization activity [GO:0046982]
Zm00001eb124790	-2.1228	0.00261025	MADS-box transcription factor 56	positive regulation of transcription by RNA polymerase II [GO:0045944]; regulation of transcription by RNA polymerase II [GO:0006357]	nucleus [GO:0005634]	DNA-binding transcription factor activity, RNA polymerase II-specific [GO:0000981]; protein dimerization activity [GO:0046983]; RNA polymerase II cis-regulatory region sequence-specific DNA binding [GO:0000978]
Zm00001eb122800	-1.72643	0.0057745	Myb_DNA-bind_3 domain-containing protein
Zm00001eb379810	-4.46981	0.00417597	Myb_DNA-bind_3 domain-containing protein
Zm00001eb295810	2.33952	0.0258235	NAC87 NAC type transcription factor	regulation of transcription, DNA-templated [GO:0006355]	nucleus [GO:0005634]	DNA-binding transcription factor activity [GO:0003700]; transcription cis-regulatory region binding [GO:0000976]
Zm00001eb308680	1.74667	0.00919844	Protein kinase domain-containing protein			ATP binding [GO:0005524]; protein kinase activity [GO:0004672]
Zm00001eb256510	-4.32028	0.00558289	Protein trichome birefringence-like 1		Golgi apparatus [GO:0005794]; integral component of membrane [GO:0016021]	O-acetyltransferase activity [GO:0016413]
Zm00001eb432540	-3.90084	0.0240803	Putative RING zinc finger domain superfamily protein	ubiquitin-dependent protein catabolic process [GO:0006511]	integral component of membrane [GO:0016021]	ubiquitin protein ligase activity [GO:0061630]
Zm00001eb429280	2.50605	0.0150635	Putative subtilase family protein			serine-type endopeptidase activity [GO:0004252]
Zm00001eb103420	-2.92176	0.00125594	RNA recognition motif 2 family protein		ribonucleoprotein complex [GO:1990904]	RNA binding [GO:0003723]
Zm00001eb174760	-2.57799	0.0244124	SMR7
Zm00001eb014540	-1.86144	0.0330998	Tubulin beta chain	microtubule-based process [GO:0007017]	Golgi transport complex [GO:0017119]; microtubule [GO:0005874]	GTP binding [GO:0005525]; GTPase activity [GO:0003924]; structural constituent of cytoskeleton [GO:0005200]
Zm00001eb139160	-4.96664	0.00844141	Uncharacterized protein	regulation of transcription, DNA-templated [GO:0006355]		sequence-specific DNA binding [GO:0043565]; zinc ion binding [GO:0008270]
Zm00001eb158280	-3.09979	0.0236298	Uncharacterized protein	mitotic DNA replication termination [GO:1902979]	nucleus [GO:0005634]
Zm00001eb110990	3.18654	0.00324165	Uncharacterized protein	intracellular auxin transport [GO:0080162]; transmembrane transport [GO:0055085]	integral component of membrane [GO:0016021]
Zm00001eb020310	-4.21887	0.0143336	Uncharacterized protein		eukaryotic translation initiation factor 3 complex [GO:0005852]	translation initiation factor activity [GO:0003743]
Zm00001eb036600	-4.44513	0.00283191	Uncharacterized protein
Zm00001eb064370	5.50145	0.0031696	Uncharacterized protein			RNA binding [GO:0003723]
Zm00001eb082480	-4.90863	0.00628304	Uncharacterized protein
Zm00001eb085700	-4.13384	0.00924047	Uncharacterized protein
Zm00001eb115410	3.85282	0.00716892	Uncharacterized protein
Zm00001eb128560	-2.71818	0.0323053	Uncharacterized protein
Zm00001eb130790	2.64243	0.0177092	Uncharacterized protein
Zm00001eb139590	4.51102	0.000159834	Uncharacterized protein
Zm00001eb139610	-3.73416	0.0332312	Uncharacterized protein
Zm00001eb146940	4.20892	0.00754889	Uncharacterized protein
Zm00001eb167330	-2.03149	0.0288375	Uncharacterized protein
Zm00001eb168500	-3.93148	0.0117075	Uncharacterized protein
Zm00001eb176990	4.49399	0.0109125	Uncharacterized protein
Zm00001eb184200	-3.76712	0.0227571	Uncharacterized protein
Zm00001eb184230	-4.01025	0.0108179	Uncharacterized protein			GTPase activator activity [GO:0005096]
Zm00001eb202510	-2.10267	4.5567e-06	Uncharacterized protein			calcium ion binding [GO:0005509]
Zm00001eb241260	-3.14481	0.000993748	Uncharacterized protein
Zm00001eb263210	-4.54777	0.00434531	Uncharacterized protein
Zm00001eb273250	-3.88547	0.0133217	Uncharacterized protein
Zm00001eb285720	-1.95256	0.0253849	Uncharacterized protein
Zm00001eb285990	-4.12084	0.0112401	Uncharacterized protein
Zm00001eb333710	-4.64244	0.0238061	Uncharacterized protein
Zm00001eb337590	-2.15175	0.00743792	Uncharacterized protein
Zm00001eb367460	-3.86313	0.0120261	Uncharacterized protein
Zm00001eb378560	-4.14913	0.00781673	Uncharacterized protein
Zm00001eb421410	2.89999	0.00444074	Uncharacterized protein
Zm00001eb295110	-2.47237	0.0434711	VPS37 C-terminal domain-containing protein
Zm00001eb177370	-3.42517	0.0233263	Zinc finger protein (Zinc finger protein 8)	response to gibberellin [GO:0009739]; trichome morphogenesis [GO:0010090]		DNA-binding transcription factor activity [GO:0003700]
Zm00001eb059690	-3.43863	0.0157581	no results were found
Zm00001eb093470	4.46653	0.0217533	no results were found
Zm00001eb116450	-4.46396	0.00683091	no results were found
Zm00001eb119680	-1.85705	0.00530973	no results were found
Zm00001eb183670	-5.33309	0.00259257	no results were found
Zm00001eb367210	-1.7516	0.0036556	no results were found
Zm00001eb376830	-2.5187	0.016878	no results were found
Zm00001eb432040	-3.70148	0.0208648	no results were found

## Sheet: Supplementary Table S15
Supplementary Table S15: Pathway analysis under top 100 protein of CytoHubba scoring method with Mcode cluster. Analysis was conducted by UniProt resource
CytoHubba scoring method	MCODE Clusterer	String Id	LogFC	Pvalue	Padj	Protein names	Primary Gene Name	Biological process	Cellular component	Molecular function	Pathway
Degree EPC MCC MNC	Cluster1	4577.GRMZM2G162529_P01	-4.91454	4.07507e-65	8.79395e-64	Phosphoribulokinase, EC 2.7.1.19	100282845	phosphorylation [GO:0016310]; reductive pentose-phosphate cycle [GO:0019253]	cytoplasm [GO:0005737]	ATP binding [GO:0005524]; phosphoribulokinase activity [GO:0008974]	PATHWAY: Carbohydrate biosynthesis; Calvin cycle. {ECO:0000256|ARBA:ARBA00005215}.
Degree EPC MCC MNC	Cluster1	4577.GRMZM2G081462_P01	-3.06334	3.59262e-08	1.00474e-07	Magnesium-protoporphyrin IX monomethyl ester (oxidative) cyclase, EC 1.14.13.81	103634652	chlorophyll biosynthetic process [GO:0015995]; photosynthesis [GO:0015979]	chloroplast thylakoid membrane [GO:0009535]	magnesium-protoporphyrin IX monomethyl ester (oxidative) cyclase activity [GO:0048529]; metal ion binding [GO:0046872]	PATHWAY: Porphyrin-containing compound metabolism; chlorophyll biosynthesis. {ECO:0000256|ARBA:ARBA00005173}.
Degree EPC MCC MNC	Cluster1	4577.AC190623.3_FGP001	-3.00215	2.2572e-45	2.84068e-44
Degree EPC MCC MNC	Cluster1	4577.GRMZM2G012397_P01	-4.39097	1.85846e-06	4.55156e-06
Degree EPC MCC MNC	Cluster1	4577.GRMZM2G015967_P01	-4.4124	1.33713e-66	3.32058e-65
Degree EPC MCC MNC	Cluster1	4577.GRMZM2G025882_P01	-2.5327	6.07189e-42	6.90887e-41
Degree EPC MCC MNC	Cluster1	4577.GRMZM2G033885_P01	-4.73798	6.98909e-63	1.42527e-61
Degree EPC MCC MNC	Cluster1	4577.GRMZM2G038365_P01	-4.56176	4.02053e-05	8.73844e-05
Degree EPC MCC MNC	Cluster1	4577.GRMZM2G039996_P01	-2.31597	0.000825884	0.00155366
Degree EPC MCC MNC	Cluster1	4577.GRMZM2G047720_P01	-2.19685	8.16637e-19	4.11029e-18
Degree EPC MCC MNC	Cluster1	4577.GRMZM2G048907_P01	-2.19934	2.60581e-33	2.29504e-32
Degree EPC MCC MNC	Cluster1	4577.GRMZM2G052610_P01	-2.90928	1.33713e-66	3.32058e-65
Degree EPC MCC MNC	Cluster1	4577.GRMZM2G056424_P01	-3.94011	1.19001e-65	2.62787e-64
Degree EPC MCC MNC	Cluster1	4577.GRMZM2G057281_P01	-3.58924	2.5164e-07	6.62364e-07
Degree EPC MCC MNC	Cluster1	4577.GRMZM2G058070_P01	-2.36819	9.42206e-17	4.33346e-16
Degree EPC MCC MNC	Cluster1	4577.GRMZM2G070605_P01	-3.47194	0.000197941	0.000400163
Degree EPC MCC MNC	Cluster1	4577.GRMZM2G070847_P01	-2.71979	5.37287e-29	4.08104e-28
Degree EPC MCC MNC	Cluster1	4577.GRMZM2G085646_P01	-3.09202	7.2135e-22	4.16524e-21
Degree EPC MCC MNC	Cluster1	4577.GRMZM2G092311_P02	-3.00226	0.00305308	0.00535234
Degree EPC MCC MNC	Cluster1	4577.GRMZM2G092427_P02	3.44188	1.06296e-21	6.08678e-21
Degree EPC MCC MNC	Cluster1	4577.GRMZM2G105644_P01	-4.33901	0.00713459	0.0118445
Degree EPC MCC MNC	Cluster1	4577.GRMZM2G111216_P01	-3.20384	1.22097e-08	3.52221e-08
Degree EPC MCC MNC	Cluster1	4577.GRMZM2G134130_P01	-3.16574	0.0225491	0.0346335
Degree EPC MCC MNC	Cluster1	4577.GRMZM2G149428_P01	-3.62484	9.84215e-47	1.28243e-45
Degree EPC MCC MNC	Cluster1	4577.GRMZM2G153184_P01	-6.19693	1.33713e-66	3.32058e-65
Degree EPC MCC MNC	Cluster1	4577.GRMZM2G160268_P02	-2.38603	2.31675e-12	8.41439e-12
Degree EPC MCC MNC	Cluster1	4577.GRMZM2G161673_P01	-4.42863	5.07049e-35	4.72584e-34
Degree EPC MCC MNC	Cluster1	4577.GRMZM2G175562_P02	-3.27476	0.0161825	0.025423
Degree EPC MCC MNC	Cluster1	4577.GRMZM2G306732_P01	-3.99104	2.83688e-60	5.36384e-59
Degree EPC MCC MNC	Cluster1	4577.GRMZM2G329047_P01	-2.56201	0.00103757	0.00193046
Degree EPC MCC MNC	Cluster1	4577.GRMZM2G377855_P01	-4.19592	6.54453e-58	1.16971e-56
Degree EPC MCC MNC	Cluster1	4577.GRMZM2G380457_P02	-3.77654	7.19907e-07	1.83076e-06
Degree EPC MCC MNC	Cluster1	4577.GRMZM2G449496_P01	-2.85653	0.0157693	0.0248243
Degree EPC MCC MNC	Cluster1	4577.GRMZM2G451224_P01	-2.78311	1.33713e-66	3.32058e-65
Degree EPC MCC MNC	Cluster1	4577.GRMZM5G804323_P01	-3.47752	0.00419881	0.0072168
Degree EPC MNC	Cluster12	4577.GRMZM2G036464_P01	2.50918	5.19709e-28	3.79909e-27
Degree MNC	Cluster12	4577.GRMZM2G098875_P02	6.89405	6.14672e-11	2.05035e-10
Degree EPC MCC MNC	Cluster2	4577.GRMZM2G046284_P01	-5.5415	1.99112e-06	4.86443e-06	Fructose-bisphosphate aldolase, EC 4.1.2.13	100273196	fructose 1,6-bisphosphate metabolic process [GO:0030388]; glycolytic process [GO:0006096]	cytosol [GO:0005829]	fructose-bisphosphate aldolase activity [GO:0004332]	PATHWAY: Carbohydrate degradation; glycolysis; D-glyceraldehyde 3-phosphate and glycerone phosphate from D-glucose: step 4/4. {ECO:0000256|ARBA:ARBA00004714}.
Degree EPC MCC MNC	Cluster2	4577.GRMZM2G059083_P01	-5.05233	1.26094e-54	2.04913e-53	Ferredoxin--NADP reductase, chloroplastic, FNR, EC 1.18.1.2	L-FNRII	photosynthesis [GO:0015979]	chloroplast [GO:0009507]	ferredoxin-NADP+ reductase activity [GO:0004324]; nucleotide binding [GO:0000166]	PATHWAY: Energy metabolism; photosynthesis. {ECO:0000256|ARBA:ARBA00004748}.
Degree EPC MCC MNC	Cluster2	4577.GRMZM2G155253_P02	-2.96723	2.95266e-06	7.10078e-06	Fructose-bisphosphate aldolase, EC 4.1.2.13	100272845	fructose 1,6-bisphosphate metabolic process [GO:0030388]; glycolytic process [GO:0006096]	cytosol [GO:0005829]	fructose-bisphosphate aldolase activity [GO:0004332]	PATHWAY: Carbohydrate degradation; glycolysis; D-glyceraldehyde 3-phosphate and glycerone phosphate from D-glucose: step 4/4. {ECO:0000256|ARBA:ARBA00004714}.
Degree EPC MCC MNC	Cluster2	4577.GRMZM5G816432_P01	3.27685	3.95705e-37	4.10295e-36	Uracil phosphoribosyltransferase, EC 2.4.2.9 (UMP pyrophosphorylase)	100286008	UMP salvage [GO:0044206]; uracil salvage [GO:0006223]	cytoplasm [GO:0005737]; cytosol [GO:0005829]	GTP binding [GO:0005525]; uracil phosphoribosyltransferase activity [GO:0004845]	PATHWAY: Pyrimidine metabolism; UMP biosynthesis via salvage pathway; UMP from uracil: step 1/1. {ECO:0000256|ARBA:ARBA00005180}.
Degree EPC MCC MNC	Cluster2	4577.GRMZM5G876146_P01	2.43076	9.77709e-65	2.32017e-63	Pantoate--beta-alanine ligase, EC 6.3.2.1 (Pantoate-activating enzyme) (Pantothenate synthetase)	100191171	embryo development ending in seed dormancy [GO:0009793]; pantothenate biosynthetic process [GO:0015940]	cytosol [GO:0005829]	pantoate-beta-alanine ligase activity [GO:0004592]; protein homodimerization activity [GO:0042803]	PATHWAY: Cofactor biosynthesis; (R)-pantothenate biosynthesis; (R)-pantothenate from (R)-pantoate and beta-alanine: step 1/1. {ECO:0000256|ARBA:ARBA00004990}.
Degree EPC MCC MNC	Cluster2	4577.GRMZM5G895554_P05	-2.94058	1.65636e-10	5.38841e-10	Adenylyl-sulfate kinase, EC 2.7.1.25	100276991	hydrogen sulfide biosynthetic process [GO:0070814]; phosphorylation [GO:0016310]; sulfate assimilation [GO:0000103]		adenylylsulfate kinase activity [GO:0004020]; ATP binding [GO:0005524]	PATHWAY: Sulfur metabolism; hydrogen sulfide biosynthesis; sulfite from sulfate: step 2/3. {ECO:0000256|RuleBase:RU004347}.
MCC	Cluster2	4577.GRMZM6G743306_P02	3.00308	2.6655e-42	3.06595e-41	O-acyltransferase WSD1		triglyceride biosynthetic process [GO:0019432]	plasma membrane [GO:0005886]	diacylglycerol O-acyltransferase activity [GO:0004144]; long-chain-alcohol O-fatty-acyltransferase activity [GO:0047196]	PATHWAY: Glycerolipid metabolism; triacylglycerol biosynthesis. {ECO:0000256|ARBA:ARBA00004771}.; PATHWAY: Lipid metabolism. {ECO:0000256|ARBA:ARBA00005189}.
Degree EPC MCC MNC	Cluster2	4577.AC203535.4_FGP004	-4.78742	1.92014e-32	1.64363e-31
EPC MCC MNC	Cluster2	4577.GRMZM2G005984_P01	-2.7411	0.0123409	0.0197531
Degree EPC MCC MNC	Cluster2	4577.GRMZM2G012276_P02	-2.87849	8.12162e-44	9.78207e-43
Degree EPC MCC MNC	Cluster2	4577.GRMZM2G030494_P01	-2.51895	5.91023e-05	0.000126138
EPC MCC	Cluster2	4577.GRMZM2G077333_P01	-2.381	1.61907e-08	4.63056e-08
EPC MCC	Cluster2	4577.GRMZM2G078324_P01	-4.45592	4.0055e-06	9.52787e-06
Degree EPC MCC MNC	Cluster2	4577.GRMZM2G110294_P01	-2.16453	6.65718e-11	2.21689e-10
EPC MCC MNC	Cluster2	4577.GRMZM2G131575_P01	-5.37204	1.33713e-66	3.32058e-65
EPC MCC	Cluster2	4577.GRMZM2G133844_P01	-2.99213	5.10024e-31	4.17088e-30
EPC MCC	Cluster2	4577.GRMZM2G156227_P01	-5.09213	1.33713e-66	3.32058e-65
MCC	Cluster2	4577.GRMZM5G810393_P01	5.14573	6.44156e-26	4.47934e-25
MCC	Cluster2	4577.GRMZM5G811095_P02	9.98327	2.11294e-26	1.46745e-25
MCC MNC	Cluster2	4577.GRMZM5G829544_P01	-2.42021	3.15692e-40	3.42954e-39
MCC	Cluster2	4577.GRMZM5G831102_P02	-2.15052	2.63263e-41	2.9479e-40
MCC	Cluster2	4577.GRMZM5G831200_P01	-3.08896	1.33713e-66	3.32058e-65
MCC	Cluster2	4577.GRMZM5G833332_P01	6.63546	6.7778e-55	1.23779e-53
Degree EPC MCC MNC	Cluster2	4577.GRMZM5G834518_P01	3.50598	6.56337e-31	5.35083e-30
MCC	Cluster2	4577.GRMZM5G834837_P01	-2.9831	6.44738e-06	1.50694e-05
MCC	Cluster2	4577.GRMZM5G835629_P02	-4.47772	0.00159854	0.00290676
Degree EPC MCC MNC	Cluster2	4577.GRMZM5G841619_P01	2.81762	1.72301e-62	3.47996e-61
MCC	Cluster2	4577.GRMZM5G842645_P03	-4.72769	1.33713e-66	3.32058e-65
MCC	Cluster2	4577.GRMZM5G845962_P01	5.05408	1.88932e-06	4.4603e-06
Degree EPC MCC MNC	Cluster2	4577.GRMZM5G847466_P01	2.41525	1.86109e-05	4.17267e-05
MCC	Cluster2	4577.GRMZM5G851862_P01	7.00661	1.36185e-17	6.59678e-17
Degree EPC MCC MNC	Cluster2	4577.GRMZM5G853854_P04	2.59735	1.27786e-40	1.40421e-39
Degree EPC MCC MNC	Cluster2	4577.GRMZM5G859195_P02	2.68866	1.57089e-58	3.1578e-57
MCC	Cluster2	4577.GRMZM5G863146_P01	5.56368	2.61836e-21	1.50515e-20
EPC MCC	Cluster2	4577.GRMZM5G895383_P01	-5.84246	1.33713e-66	3.32058e-65
Degree EPC MCC MNC	Cluster2	4577.GRMZM6G901724_P01	1.75621	4.81e-22	2.83685e-21
EPC MNC	Cluster3	4577.GRMZM2G391936_P02	-3.24582	1.33713e-66	3.32058e-65	Glucose-1-phosphate adenylyltransferase, EC 2.7.7.27 (ADP-glucose pyrophosphorylase)	100101531	glycogen biosynthetic process [GO:0005978]; starch biosynthetic process [GO:0019252]	chloroplast [GO:0009507]	ATP binding [GO:0005524]; glucose-1-phosphate adenylyltransferase activity [GO:0008878]	PATHWAY: Glycan biosynthesis; starch biosynthesis. {ECO:0000256|ARBA:ARBA00004727, ECO:0000256|RuleBase:RU362093}.
EPC	Cluster3	4577.GRMZM2G087207_P01	-3.86881	3.04858e-48	4.1462e-47	Hydroxymethylglutaryl-CoA synthase, HMG-CoA synthase, EC 2.3.3.10 (3-hydroxy-3-methylglutaryl coenzyme A synthase)	100384769	acetyl-CoA metabolic process [GO:0006084]; farnesyl diphosphate biosynthetic process, mevalonate pathway [GO:0010142]; sterol biosynthetic process [GO:0016126]		hydroxymethylglutaryl-CoA synthase activity [GO:0004421]	PATHWAY: Metabolic intermediate biosynthesis; (R)-mevalonate biosynthesis; (R)-mevalonate from acetyl-CoA: step 2/3. {ECO:0000256|RuleBase:RU364071}.
EPC MNC	Cluster3	4577.GRMZM2G177412_P02	-2.71128	6.41829e-39	6.73029e-38	Glutamyl-tRNA reductase, EC 1.2.1.70	100191548	protoporphyrinogen IX biosynthetic process [GO:0006782]		glutamyl-tRNA reductase activity [GO:0008883]; NADP binding [GO:0050661]	PATHWAY: Porphyrin-containing compound metabolism; protoporphyrin-IX biosynthesis; 5-aminolevulinate from L-glutamyl-tRNA(Glu): step 1/2. {ECO:0000256|ARBA:ARBA00005059, ECO:0000256|RuleBase:RU000584}.
Degree EPC MNC	Cluster3	4577.GRMZM2G097283_P01	-4.20832	3.81672e-06	9.09521e-06
EPC	Cluster3	4577.GRMZM2G127230_P01	-4.91732	1.50585e-37	1.51201e-36
Degree EPC MCC MNC	Cluster4	4577.GRMZM2G051806_P01	4.76913	8.00245e-23	4.82687e-22	Phosphotransferase, EC 2.7.1.-		carbohydrate phosphorylation [GO:0046835]; cellular glucose homeostasis [GO:0001678]; glucose 6-phosphate metabolic process [GO:0051156]; glucose metabolic process [GO:0006006]; glycolytic process [GO:0006096]	cytosol [GO:0005829]; mitochondrion [GO:0005739]	ATP binding [GO:0005524]; fructokinase activity [GO:0008865]; glucokinase activity [GO:0004340]; glucose binding [GO:0005536]	PATHWAY: Carbohydrate degradation; glycolysis; D-glyceraldehyde 3-phosphate and glycerone phosphate from D-glucose: step 1/4. {ECO:0000256|ARBA:ARBA00004888}.; PATHWAY: Carbohydrate metabolism; hexose metabolism. {ECO:0000256|ARBA:ARBA00005028}.
EPC	Cluster4	4577.GRMZM2G073351_P02	-2.40678	6.06436e-39	6.36757e-38	NADPH-protochlorophyllide oxidoreductase, EC 1.3.1.33	100381341	chlorophyll biosynthetic process [GO:0015995]; photosynthesis [GO:0015979]	chloroplast [GO:0009507]	protochlorophyllide reductase activity [GO:0016630]	PATHWAY: Porphyrin-containing compound metabolism; chlorophyll biosynthesis. {ECO:0000256|ARBA:ARBA00005173, ECO:0000256|RuleBase:RU365001}.
Degree EPC MCC MNC	Cluster4	4577.GRMZM2G076075_P02	2.12554	1.7131e-141	1.7179e-139	Glucose-6-phosphate isomerase, EC 5.3.1.9		gluconeogenesis [GO:0006094]; glycolytic process [GO:0006096]		carbohydrate derivative binding [GO:0097367]; glucose-6-phosphate isomerase activity [GO:0004347]	PATHWAY: Carbohydrate degradation; glycolysis; D-glyceraldehyde 3-phosphate and glycerone phosphate from D-glucose: step 2/4. {ECO:0000256|ARBA:ARBA00004926, ECO:0000256|RuleBase:RU000612}.
Degree MNC	Cluster4	4577.GRMZM2G091456_P02	-3.26659	1.33713e-66	3.32058e-65	Squalene monooxygenase, EC 1.14.14.17		sterol biosynthetic process [GO:0016126]	endoplasmic reticulum [GO:0005783]; integral component of membrane [GO:0016021]	flavin adenine dinucleotide binding [GO:0050660]; squalene monooxygenase activity [GO:0004506]	PATHWAY: Terpene metabolism; lanosterol biosynthesis; lanosterol from farnesyl diphosphate: step 2/3. {ECO:0000256|ARBA:ARBA00005018, ECO:0000256|RuleBase:RU367121}.
Degree MNC	Cluster4	4577.GRMZM2G105787_P01	-4.76469	3.66087e-16	1.63739e-15	Squalene monooxygenase, EC 1.14.14.17		sterol biosynthetic process [GO:0016126]	endoplasmic reticulum [GO:0005783]; integral component of membrane [GO:0016021]	flavin adenine dinucleotide binding [GO:0050660]; squalene monooxygenase activity [GO:0004506]	PATHWAY: Terpene metabolism; lanosterol biosynthesis; lanosterol from farnesyl diphosphate: step 2/3. {ECO:0000256|ARBA:ARBA00005018, ECO:0000256|RuleBase:RU367121}.
MNC	Cluster4	4577.GRMZM2G171373_P01	2.62339	2.69436e-32	2.37707e-31	Phosphotransferase, EC 2.7.1.-	100279587	carbohydrate phosphorylation [GO:0046835]; cellular glucose homeostasis [GO:0001678]; glucose 6-phosphate metabolic process [GO:0051156]; glucose metabolic process [GO:0006006]; glycolytic process [GO:0006096]	cytosol [GO:0005829]; mitochondrion [GO:0005739]	ATP binding [GO:0005524]; fructokinase activity [GO:0008865]; glucokinase activity [GO:0004340]; glucose binding [GO:0005536]	PATHWAY: Carbohydrate degradation; glycolysis; D-glyceraldehyde 3-phosphate and glycerone phosphate from D-glucose: step 1/4. {ECO:0000256|ARBA:ARBA00004888}.; PATHWAY: Carbohydrate metabolism; hexose metabolism. {ECO:0000256|ARBA:ARBA00005028}.
Degree EPC MCC MNC	Cluster4	4577.GRMZM2G419806_P03	-6.09158	1.04732e-14	4.34009e-14	Mg-protoporphyrin IX chelatase, EC 6.6.1.1	732841	chlorophyll biosynthetic process [GO:0015995]; photosynthesis [GO:0015979]	chloroplast stroma [GO:0009570]	ATP binding [GO:0005524]; magnesium chelatase activity [GO:0016851]	PATHWAY: Porphyrin-containing compound metabolism; chlorophyll biosynthesis. {ECO:0000256|ARBA:ARBA00005173, ECO:0000256|RuleBase:RU362087}.
EPC	Cluster4	4577.GRMZM2G010196_P01	-5.18483	1.17871e-08	3.40215e-08
Degree EPC MNC	Cluster4	4577.GRMZM2G025855_P01	-7.31859	1.33713e-66	3.32058e-65
Degree EPC MNC	Cluster4	4577.GRMZM2G027059_P01	3.23617	3.66106e-42	4.50199e-41
Degree EPC MCC MNC	Cluster4	4577.GRMZM2G074158_P01	-2.48807	4.69546e-09	1.39399e-08
EPC MCC	Cluster4	4577.GRMZM2G081955_P01	-4.30055	1.33713e-66	3.32058e-65
EPC	Cluster4	4577.GRMZM2G085474_P01	-4.5987	1.33713e-66	3.32058e-65
Degree EPC MCC MNC	Cluster4	4577.GRMZM2G085577_P01	-5.6231	2.23317e-46	2.88256e-45
EPC MCC	Cluster4	4577.GRMZM2G101617_P01	-2.82352	7.59866e-16	3.34669e-15
Degree EPC MNC	Cluster4	4577.GRMZM2G137409_P01	4.6854	3.83649e-73	9.88411e-72
Degree	Cluster4	4577.GRMZM2G141607_P01	-3.53555	7.94786e-57	1.38081e-55
Degree EPC MNC	Cluster4	4577.GRMZM2G149317_P01	-4.44594	3.52849e-05	7.714e-05
EPC MNC	Cluster4	4577.GRMZM2G150791_P01	-2.67177	0.00401133	0.00691444
Degree EPC MCC MNC	Cluster4	4577.GRMZM2G161245_P01	1.72745	8.31439e-15	3.45162e-14
Degree EPC MNC	Cluster4	4577.GRMZM2G164965_P01	-5.31981	1.33713e-66	3.32058e-65
MCC	Cluster4	4577.GRMZM2G178775_P01	-5.22166	1.33713e-66	3.32058e-65
EPC MCC MNC	Cluster4	4577.GRMZM2G322953_P05	4.11671	8.39556e-71	2.32938e-69
Degree EPC MCC MNC	Cluster4	4577.GRMZM2G361569_P01	-2.56191	1.90578e-48	2.60199e-47
EPC	Cluster4	4577.GRMZM2G415359_P02	-2.57399	0.01994	0.0308564
Degree EPC MCC MNC	Cluster4	4577.GRMZM2G466833_P01	-6.35213	1.73726e-15	7.51255e-15
MCC	Cluster4	4577.GRMZM2G478212_P01	-2.55795	0.00285828	0.00502809
Degree MNC	Cluster5	4577.GRMZM2G061562_P01	-6.2602	9.82963e-16	4.30593e-15
Degree MNC	Cluster5	4577.GRMZM2G075775_P01	-2.15879	3.32136e-22	1.948e-21
Degree EPC MNC	Cluster6	4577.GRMZM5G870932_P01	9.04199	7.17789e-65	1.70948e-63	Phosphoenolpyruvate carboxykinase (ATP), EC 4.1.1.49		gluconeogenesis [GO:0006094]; phosphorylation [GO:0016310]	cytosol [GO:0005829]	ATP binding [GO:0005524]; kinase activity [GO:0016301]; phosphoenolpyruvate carboxykinase (ATP) activity [GO:0004612]	PATHWAY: Carbohydrate biosynthesis; gluconeogenesis. {ECO:0000256|ARBA:ARBA00004742}.
Degree EPC MCC MNC	Cluster6	4577.GRMZM2G137151_P01	-3.10038	1.33713e-66	3.32058e-65	1-deoxy-D-xylulose-5-phosphate synthase, EC 2.2.1.7		1-deoxy-D-xylulose 5-phosphate biosynthetic process [GO:0052865]; terpenoid biosynthetic process [GO:0016114]; thiamine biosynthetic process [GO:0009228]		1-deoxy-D-xylulose-5-phosphate synthase activity [GO:0008661]; metal ion binding [GO:0046872]	PATHWAY: Metabolic intermediate biosynthesis; 1-deoxy-D-xylulose 5-phosphate biosynthesis; 1-deoxy-D-xylulose 5-phosphate from D-glyceraldehyde 3-phosphate and pyruvate: step 1/1. {ECO:0000256|ARBA:ARBA00004980}.
Degree EPC MCC MNC	Cluster6	4577.GRMZM2G493395_P02	4.7324	9.90572e-38	1.00192e-36	1-deoxy-D-xylulose-5-phosphate synthase, EC 2.2.1.7	606430	1-deoxy-D-xylulose 5-phosphate biosynthetic process [GO:0052865]; terpenoid biosynthetic process [GO:0016114]; thiamine biosynthetic process [GO:0009228]		1-deoxy-D-xylulose-5-phosphate synthase activity [GO:0008661]; metal ion binding [GO:0046872]; transketolase or transaldolase activity [GO:0016744]	PATHWAY: Metabolic intermediate biosynthesis; 1-deoxy-D-xylulose 5-phosphate biosynthesis; 1-deoxy-D-xylulose 5-phosphate from D-glyceraldehyde 3-phosphate and pyruvate: step 1/1. {ECO:0000256|ARBA:ARBA00004980}.
Degree MNC	Cluster7	4577.AC234163.1_FGP002	9.49404	9.89524e-05	0.000201258
Degree MNC	Cluster7	4577.GRMZM2G090980_P01	2.9882	2.26897e-76	7.2695e-75
Degree MNC	Cluster7	4577.GRMZM2G118610_P01	-2.7087	3.04285e-48	4.14018e-47
Degree MNC	Cluster8	4577.GRMZM2G022558_P01	-2.23456	4.07846e-28	2.99311e-27	3-ketoacyl-CoA synthase, EC 2.3.1.-	542018	fatty acid biosynthetic process [GO:0006633]	integral component of membrane [GO:0016021]	acyltransferase activity, transferring groups other than amino-acyl groups [GO:0016747]	PATHWAY: Lipid metabolism; fatty acid biosynthesis. {ECO:0000256|PIRNR:PIRNR036417}.
Degree	Cluster8	4577.GRMZM2G075978_P01	-6.3661	1.33713e-66	3.32058e-65
Degree MNC	Cluster9	4577.GRMZM2G029048_P01	2.66097	4.80536e-47	6.3238e-46	Phenylalanine ammonia-lyase, EC 4.3.1.24	100273579	cinnamic acid biosynthetic process [GO:0009800]; L-phenylalanine catabolic process [GO:0006559]	cytoplasm [GO:0005737]	ammonia-lyase activity [GO:0016841]; phenylalanine ammonia-lyase activity [GO:0045548]	PATHWAY: Phenylpropanoid metabolism; trans-cinnamate biosynthesis; trans-cinnamate from L-phenylalanine: step 1/1. {ECO:0000256|ARBA:ARBA00005138, ECO:0000256|RuleBase:RU003955}.
Degree	Cluster9	4577.GRMZM2G441347_P01	-6.46481	4.58301e-44	5.55589e-43	Phenylalanine ammonia-lyase, EC 4.3.1.24		cinnamic acid biosynthetic process [GO:0009800]; L-phenylalanine catabolic process [GO:0006559]	cytoplasm [GO:0005737]	phenylalanine ammonia-lyase activity [GO:0045548]	PATHWAY: Phenylpropanoid metabolism; trans-cinnamate biosynthesis; trans-cinnamate from L-phenylalanine: step 1/1. {ECO:0000256|ARBA:ARBA00005138, ECO:0000256|RuleBase:RU003955}.
Degree MNC	Cluster9	4577.GRMZM2G100158_P01	5.34255	9.71309e-41	1.13862e-39
