# Supplementary material for: Comparative transcriptome profiling and weighted gene co-expression network analysis to identify core genes in maize (Zea mays L.) silks infected by multiple fungi
Source: Front Plant Sci. 2022 Oct 27;13:985396. doi: 10.3389/fpls.2022.985396 (PMC9647128; doi:10.3389/fpls.2022.985396)
Supplement: Supplementary file 1 [file DataSheet_1.zip › Supplementary Files/Supplementary Table S2 S3.xlsx]

## Sheet: Supplementary Table2 CavsAll
Supplementary Table S2: Differential Expression analysis control A (Ca) vs. All fungal (F. graminearum(Fg), F. verticillioide(Fv), U. maydis(Um), and T. atriviride(Ta) affected samples silk of Z. mays.
F. graminearum (Fg)						U. maydis (Um)						F. Verticilliodes (Fv)						T. atrovirides (Ta)
Down-regulated			Up-regulated			Down-regulated			Up-regulated			Down-regulated			Up-regulated			Down-regulated				Up-regulated
Gene Id	logFC	pvalue	Gene Id	logFC	pvalue	Gene Id	logFC	pvalue	Gene Id	logFC	pvalue	Gene Id	logFC	pvalue	Gene Id	logFC	pvalue	Gene Id	logFC	stat	pvalue	U_reg_Ta	logFC	pvalue
Zm00001eb000020	-2.1379	2.10148e-40	Zm00001eb000070	3.0494	0.00734662	Zm00001eb000020	-1.65469	3.10573e-25	Zm00001eb000070	2.44993	0.0346017	Zm00001eb000090	-1.58948	7.62191e-05	Zm00001eb000070	7.35459	1.7228e-11	Zm00001eb000060	-1.51018	-7.28281	3.26936e-13	Zm00001eb000070	7.50405	6.24223e-12
Zm00001eb000080	-2.27548	3.74865e-28	Zm00001eb000160	5.49513	9.25691e-11	Zm00001eb000130	-1.85462	0.000870394	Zm00001eb000150	2.06169	1.26781e-07	Zm00001eb000280	-2.21135	8.46989e-05	Zm00001eb000260	3.16946	0.00872371	Zm00001eb000090	-1.92436	-4.75044	2.02979e-06	Zm00001eb000130	2.08171	6.92101e-06
Zm00001eb000090	-2.30835	4.04827e-09	Zm00001eb000540	4.76645	1.46476e-14	Zm00001eb000240	-3.34304	4.29682e-66	Zm00001eb000540	4.0735	5.86664e-11	Zm00001eb000300	-1.59939	1.65435e-05	Zm00001eb000540	4.17381	8.40692e-11	Zm00001eb000280	-2.81399	-4.68622	2.78296e-06	Zm00001eb000160	3.11082	0.000947532
Zm00001eb000130	-1.74533	0.00171861	Zm00001eb000600	4.37006	0.001573	Zm00001eb000370	-3.85513	6.39595e-08	Zm00001eb000900	1.74911	0.00135936	Zm00001eb000310	-2.56033	4.84095e-07	Zm00001eb000600	7.22976	9.10315e-08	Zm00001eb000300	-2.10381	-5.45647	4.85704e-08	Zm00001eb000260	2.5503	0.0386949
Zm00001eb000240	-5.27317	5.07694e-107	Zm00001eb000680	2.00837	2.37679e-08	Zm00001eb000380	-3.89351	1.70895e-07	Zm00001eb000930	2.60279	0.0216396	Zm00001eb000380	-2.44657	0.00202012	Zm00001eb001410	7.17914	2.06694e-11	Zm00001eb000310	-2.42511	-4.85873	1.18139e-06	Zm00001eb000490	1.54327	3.23766e-07
Zm00001eb000370	-2.68237	9.41967e-05	Zm00001eb000820	1.78721	1.38582e-89	Zm00001eb000570	-2.91153	1.25714e-22	Zm00001eb001090	1.91325	0.00912335	Zm00001eb000680	-1.69977	0.000264905	Zm00001eb002150	7.21302	3.35557e-06	Zm00001eb000450	-2.68772	-2.00918	0.0445186	Zm00001eb000540	3.70356	1.32077e-08
Zm00001eb000380	-8.56865	1.79351e-10	Zm00001eb000900	2.21991	4.77884e-05	Zm00001eb000740	-1.67737	1.25084e-20	Zm00001eb001770	2.96005	3.17829e-12	Zm00001eb000840	-1.59105	9.36349e-06	Zm00001eb002280	8.00467	6.05204e-09	Zm00001eb000850	-3.32134	-7.11325	1.13345e-12	Zm00001eb000600	8.69133	6.39001e-11
Zm00001eb000450	-2.81332	0.0212674	Zm00001eb000930	6.32366	2.37428e-08	Zm00001eb000750	-1.65006	2.15976e-13	Zm00001eb001780	1.58735	0.00103298	Zm00001eb000850	-1.64763	0.000375705	Zm00001eb002700	4.74154	0.000957424	Zm00001eb000900	-2.24572	-3.88509	0.00010229	Zm00001eb001030	6.07574	0.00240419
Zm00001eb000490	-2.15054	2.1367e-12	Zm00001eb001120	4.12091	3.79545e-62	Zm00001eb000990	-3.69656	1.5135e-42	Zm00001eb001800	1.77289	0.0335529	Zm00001eb000900	-1.63879	0.00391391	Zm00001eb002780	2.73608	5.30249e-05	Zm00001eb000930	-2.75995	-2.26556	0.0234782	Zm00001eb001340	1.50875	0.00332738
Zm00001eb000500	-1.878	3.27976e-45	Zm00001eb001350	1.50413	3.77459e-20	Zm00001eb001010	-2.06543	6.09882e-18	Zm00001eb002280	7.1333	1.9476e-07	Zm00001eb000980	-1.74953	1.98627e-29	Zm00001eb002790	2.74862	6.2488e-07	Zm00001eb000980	-1.67082	-10.8398	2.22917e-27	Zm00001eb001410	7.99551	6.2156e-14
Zm00001eb000570	-4.25416	2.36988e-41	Zm00001eb001690	7.06794	0.0160226	Zm00001eb001100	-4.14122	1.89675e-14	Zm00001eb002380	1.69029	0.0365082	Zm00001eb001020	-1.56375	5.52247e-08	Zm00001eb002800	2.56788	2.46784e-07	Zm00001eb001020	-1.99115	-6.56164	5.32188e-11	Zm00001eb002150	7.50364	1.19819e-06
Zm00001eb000720	-1.91831	1.08018e-11	Zm00001eb001720	2.05237	1.1078e-25	Zm00001eb001140	-5.75614	5.03721e-14	Zm00001eb002410	2.04622	0.000539191	Zm00001eb001060	-1.64771	1.44432e-07	Zm00001eb002890	5.78076	0.0127821	Zm00001eb001190	-1.63057	-5.2026	1.96516e-07	Zm00001eb002280	9.97315	3.17872e-13
Zm00001eb000740	-1.96626	1.8716e-27	Zm00001eb001740	3.01005	7.14137e-15	Zm00001eb001190	-1.81679	1.59848e-09	Zm00001eb002660	2.5436	3.94903e-07	Zm00001eb001190	-1.85342	5.05262e-09	Zm00001eb002900	3.82699	3.28467e-08	Zm00001eb001220	-2.08621	-5.0318	4.85889e-07	Zm00001eb002780	4.21835	1.81312e-10
Zm00001eb000750	-2.39413	4.58077e-25	Zm00001eb001750	3.11314	1.15112e-09	Zm00001eb001200	-1.74152	1.3385e-45	Zm00001eb002700	8.30142	2.50245e-11	Zm00001eb001220	-3.00013	1.98647e-11	Zm00001eb002950	4.04296	5.08712e-10	Zm00001eb001390	-1.54373	-6.03252	1.6142e-09	Zm00001eb002790	3.73633	9.96635e-12
Zm00001eb000840	-5.85766	1.33674e-56	Zm00001eb001760	4.6447	1.40228e-43	Zm00001eb001220	-1.56411	4.69728e-05	Zm00001eb002870	1.59012	9.19178e-19	Zm00001eb001560	-1.90092	6.98011e-36	Zm00001eb003170	1.86847	1.55381e-05	Zm00001eb001740	-1.63641	-3.09932	0.00193968	Zm00001eb002800	3.7621	2.47326e-14
Zm00001eb000850	-3.71395	1.10325e-15	Zm00001eb001770	5.20595	9.56035e-35	Zm00001eb001280	-3.66349	7.93062e-21	Zm00001eb002880	2.20345	0.0171164	Zm00001eb001750	-2.65267	1.35311e-05	Zm00001eb003310	9.02282	7.0092e-13	Zm00001eb001750	-3.48385	-5.19466	2.05098e-07	Zm00001eb002880	3.50469	0.000229021
Zm00001eb000880	-2.22503	2.79118e-55	Zm00001eb001780	2.40981	6.26135e-07	Zm00001eb001340	-2.45648	1.84621e-06	Zm00001eb002950	6.75144	1.82964e-27	Zm00001eb001780	-1.91242	0.000129457	Zm00001eb003570	1.76327	5.39598e-21	Zm00001eb001780	-2.06203	-4.11882	3.80824e-05	Zm00001eb002900	2.15386	0.00375505
Zm00001eb000970	-4.00451	1.47138e-175	Zm00001eb001790	6.11751	0.00753285	Zm00001eb001560	-1.7009	1.30696e-29	Zm00001eb003170	4.49941	2.20361e-28	Zm00001eb002010	-1.60598	0.0010704	Zm00001eb003600	4.69395	1.18687e-36	Zm00001eb001820	-5.95261	-3.98576	6.72644e-05	Zm00001eb003140	1.86766	0.0330784
Zm00001eb000990	-8.10053	5.70388e-133	Zm00001eb001800	3.90628	2.0519e-06	Zm00001eb001640	-2.30069	1.00077e-22	Zm00001eb003450	3.09217	4.31732e-05	Zm00001eb002090	-1.68647	0.000139859	Zm00001eb003700	8.04066	2.93887e-10	Zm00001eb001920	-4.29889	-2.53844	0.0111347	Zm00001eb003270	6.6656	0.00356876
Zm00001eb001010	-5.27301	4.36524e-102	Zm00001eb001930	2.53225	1.32403e-25	Zm00001eb001650	-2.62509	1.06631e-14	Zm00001eb003460	1.99399	6.15717e-05	Zm00001eb002190	-1.92414	0.0454319	Zm00001eb003750	1.83603	3.61937e-28	Zm00001eb002200	-3.49227	-5.37775	7.54207e-08	Zm00001eb003310	7.38781	7.42162e-09
Zm00001eb001060	-4.87756	1.98207e-52	Zm00001eb002170	1.68559	1.70089e-19	Zm00001eb001830	-3.82852	2.31823e-33	Zm00001eb003700	10.3355	3.17125e-16	Zm00001eb002200	-1.8906	0.0021299	Zm00001eb004270	3.61323	7.20464e-11	Zm00001eb002270	-1.72358	-8.825	1.09464e-18	Zm00001eb003570	2.40223	9.46194e-41
Zm00001eb001100	-6.03884	2.73236e-13	Zm00001eb002380	6.81544	3.85827e-19	Zm00001eb002090	-2.39536	5.59398e-08	Zm00001eb004000	3.26857	0.0257272	Zm00001eb002270	-1.93122	5.3031e-23	Zm00001eb004830	5.7995	0.000500299	Zm00001eb002400	-1.74485	-2.94528	0.00322663	Zm00001eb003600	5.92977	5.6628e-61
Zm00001eb001140	-5.55783	3.3902e-13	Zm00001eb002660	1.58466	0.00158413	Zm00001eb002240	-1.73793	3.29544e-11	Zm00001eb004180	2.40669	3.20181e-07	Zm00001eb002330	-4.2854	0.00286876	Zm00001eb004910	8.20384	4.11194e-10	Zm00001eb002660	-1.97812	-3.8779	0.000105363	Zm00001eb003700	5.20743	9.85016e-05
Zm00001eb001190	-4.95293	6.09716e-48	Zm00001eb002700	11.1337	2.80019e-19	Zm00001eb002390	-5.10501	3.97729e-11	Zm00001eb004420	1.6912	2.58352e-26	Zm00001eb002400	-2.52869	0.000174691	Zm00001eb004920	7.91129	1.38697e-28	Zm00001eb002920	-3.04215	-10.1725	2.63029e-24	Zm00001eb003750	2.01842	7.91856e-34
Zm00001eb001200	-1.51344	4.37673e-35	Zm00001eb002830	3.07512	0.00032197	Zm00001eb002400	-4.93889	6.6199e-12	Zm00001eb004550	4.06736	1.80328e-15	Zm00001eb002590	-1.98714	0.00801522	Zm00001eb004930	6.31701	0.000123548	Zm00001eb003150	-2.86064	-2.34465	0.0190449	Zm00001eb004060	5.13248	3.3074e-05
Zm00001eb001220	-8.13173	1.36541e-23	Zm00001eb002870	3.06541	1.62094e-65	Zm00001eb002440	-3.2154	2.2078e-24	Zm00001eb004750	2.1266	0.000533627	Zm00001eb002660	-1.8683	0.000247792	Zm00001eb005210	1.76223	2.97878e-05	Zm00001eb003360	-2.00193	-5.56105	2.68161e-08	Zm00001eb004270	4.47706	3.36434e-16
Zm00001eb001230	-3.1343	2.21682e-06	Zm00001eb002950	12.6485	2.65892e-92	Zm00001eb002510	-4.24205	0.0214335	Zm00001eb005100	5.01105	3.07181e-52	Zm00001eb002690	-1.79239	1.60384e-09	Zm00001eb005570	2.98599	0.00012598	Zm00001eb003450	-2.18608	-2.61434	0.00894001	Zm00001eb004910	8.36332	1.79734e-10
Zm00001eb001280	-8.87577	7.85628e-28	Zm00001eb003170	6.11763	3.53178e-51	Zm00001eb002780	-4.39135	0.000289425	Zm00001eb005460	1.96462	3.82194e-07	Zm00001eb002920	-3.11722	4.98348e-24	Zm00001eb006410	6.60702	5.13898e-07	Zm00001eb003460	-1.74242	-3.35212	0.000801944	Zm00001eb004920	7.71512	3.11411e-27
Zm00001eb001340	-3.92522	3.51092e-14	Zm00001eb003190	2.52162	5.39184e-38	Zm00001eb002790	-6.84836	3.27143e-09	Zm00001eb005570	5.79637	1.00454e-16	Zm00001eb003150	-5.01063	0.00139119	Zm00001eb006420	5.26238	3.09191e-06	Zm00001eb003910	-3.64692	-4.38705	1.14899e-05	Zm00001eb004930	7.18529	9.15821e-06
Zm00001eb001500	-2.07579	9.28548e-08	Zm00001eb003450	2.26412	0.00276577	Zm00001eb002800	-3.01806	9.99473e-08	Zm00001eb005990	2.72759	9.56083e-05	Zm00001eb003220	-2.36802	1.42408e-05	Zm00001eb006430	7.54554	2.65784e-12	Zm00001eb004180	-1.65812	-3.37008	0.000751469	Zm00001eb004950	2.6551	0.00596368
Zm00001eb001530	-1.75703	1.86505e-07	Zm00001eb003460	3.59164	5.15989e-13	Zm00001eb002960	-1.80457	6.64984e-40	Zm00001eb006000	2.60353	0.00096206	Zm00001eb003360	-1.75312	1.08695e-06	Zm00001eb006440	5.16985	5.9152e-12	Zm00001eb004200	-2.52045	-3.31758	0.000908002	Zm00001eb005210	1.8013	1.75655e-05
Zm00001eb001560	-8.46642	0	Zm00001eb003480	1.86742	5.73217e-79	Zm00001eb003080	-4.31681	1.86921e-56	Zm00001eb006050	4.60813	0.0320841	Zm00001eb003400	-1.55039	0.000756195	Zm00001eb006480	3.10483	1.41084e-16	Zm00001eb004430	-1.50442	-6.07271	1.25771e-09	Zm00001eb005310	2.40825	8.57298e-05
Zm00001eb001670	-1.50896	7.53232e-23	Zm00001eb003690	1.50401	1.31127e-76	Zm00001eb003240	-2.61693	1.81876e-17	Zm00001eb006200	3.27852	1.86179e-12	Zm00001eb003470	-1.78823	3.38094e-07	Zm00001eb006600	2.26729	0.00606443	Zm00001eb004550	-1.58878	-2.54662	0.0108772	Zm00001eb005570	3.01099	0.000100818
Zm00001eb001820	-5.03044	1.79464e-05	Zm00001eb003700	13.8596	6.26521e-28	Zm00001eb003400	-1.6018	3.26744e-05	Zm00001eb006410	9.02729	2.4618e-12	Zm00001eb003660	-1.93482	8.99233e-28	Zm00001eb006630	4.86894	3.16438e-08	Zm00001eb004650	-4.67812	-4.7064	2.5213e-06	Zm00001eb005600	1.62175	3.38083e-12
Zm00001eb001830	-7.92106	8.73071e-20	Zm00001eb003760	3.27989	1.16784e-101	Zm00001eb003440	-2.48125	3.92632e-49	Zm00001eb006420	4.08905	0.000276817	Zm00001eb003860	-3.57108	1.02632e-05	Zm00001eb006640	4.52434	0.000395878	Zm00001eb004750	-1.82846	-2.3909	0.0168072	Zm00001eb006430	3.85313	0.00114434
Zm00001eb001840	-1.62559	2.80776e-22	Zm00001eb003860	2.76574	2.4989e-08	Zm00001eb003540	-1.73358	2.21205e-24	Zm00001eb006430	8.14781	2.71085e-14	Zm00001eb003910	-7.03617	9.06871e-08	Zm00001eb006760	2.63532	2.26658e-11	Zm00001eb004760	-2.05119	-5.44118	5.29288e-08	Zm00001eb006480	2.98925	1.82143e-15
Zm00001eb001850	-3.70493	1.51347e-115	Zm00001eb003890	2.24072	1.1928e-81	Zm00001eb003600	-4.49544	0.000255635	Zm00001eb006440	5.74523	7.37328e-15	Zm00001eb003980	-1.96905	0.0104616	Zm00001eb006900	1.99445	2.18812e-11	Zm00001eb005270	-1.62859	-9.82158	9.09107e-23	Zm00001eb006600	2.2174	0.00725433
Zm00001eb001880	-2.04221	2.1969e-49	Zm00001eb003960	3.76633	0.0365884	Zm00001eb003660	-8.03528	7.33018e-229	Zm00001eb006630	7.11302	3.1887e-17	Zm00001eb004330	-2.37237	0.0154139	Zm00001eb007100	7.39025	5.0213e-06	Zm00001eb005450	-2.72211	-2.11557	0.0343815	Zm00001eb006900	1.78535	3.33879e-09
Zm00001eb001990	-3.43894	3.33581e-10	Zm00001eb004000	5.88623	5.10929e-05	Zm00001eb003730	-2.59209	3.79958e-10	Zm00001eb006640	6.61079	7.94738e-08	Zm00001eb004410	-3.03746	0.0449032	Zm00001eb007280	1.7058	1.37381e-12	Zm00001eb005460	-2.16867	-5.10818	3.25282e-07	Zm00001eb007100	5.96375	0.000326515
Zm00001eb002090	-3.4185	1.09746e-14	Zm00001eb004180	3.66517	6.87372e-15	Zm00001eb003750	-1.56014	4.77727e-20	Zm00001eb006660	1.90856	1.57352e-44	Zm00001eb004650	-3.47216	6.70436e-05	Zm00001eb007540	8.63833	2.44475e-12	Zm00001eb005730	-1.89242	-5.51145	3.5589e-08	Zm00001eb007540	9.10965	1.21329e-13
Zm00001eb002200	-1.87121	0.00187197	Zm00001eb004250	2.35932	1.21412e-10	Zm00001eb003870	-1.76938	2.45387e-07	Zm00001eb006690	2.66651	2.22201e-08	Zm00001eb004760	-2.12623	1.70294e-08	Zm00001eb007550	1.83537	3.66694e-06	Zm00001eb005970	-1.50425	-3.48706	0.000488353	Zm00001eb007560	3.67654	0.0339349
Zm00001eb002240	-3.55119	3.51572e-40	Zm00001eb004550	5.42273	2.61504e-26	Zm00001eb004050	-1.90246	8.91386e-23	Zm00001eb006720	4.18152	8.23905e-23	Zm00001eb005510	-3.57309	0.00891002	Zm00001eb007560	3.76283	0.0293547	Zm00001eb005980	-2.25846	-3.0115	0.00259958	Zm00001eb007590	1.55437	2.50964e-14
Zm00001eb002270	-1.67135	8.24166e-18	Zm00001eb004830	9.52417	2.09375e-09	Zm00001eb004320	-1.75984	1.88931e-08	Zm00001eb006760	4.57561	1.43874e-32	Zm00001eb005540	-2.87417	0.0476055	Zm00001eb007720	2.33405	3.38954e-30	Zm00001eb005990	-2.63475	-3.72545	0.000194969	Zm00001eb007720	2.38097	1.7321e-31
Zm00001eb002330	-2.5863	0.00887837	Zm00001eb005100	5.41481	1.0628e-60	Zm00001eb004330	-2.25629	0.00435912	Zm00001eb006890	1.96029	2.35044e-21	Zm00001eb005680	-1.79097	1.47873e-15	Zm00001eb007880	7.10133	3.56662e-07	Zm00001eb006000	-3.27366	-4.09709	4.18384e-05	Zm00001eb007730	1.58521	9.29512e-83
Zm00001eb002390	-8.17745	6.58426e-11	Zm00001eb005190	2.24838	3.45993e-24	Zm00001eb004470	-2.5985	0.0169511	Zm00001eb006940	2.86956	9.51804e-34	Zm00001eb005730	-1.63836	1.73935e-06	Zm00001eb007950	1.70455	4.99505e-10	Zm00001eb006160	-1.76296	-4.15398	3.26747e-05	Zm00001eb007880	4.69969	0.00223341
Zm00001eb002400	-8.50016	2.04243e-11	Zm00001eb005380	2.66478	1.63613e-18	Zm00001eb004520	-9.72939	1.67151e-12	Zm00001eb007270	2.10122	1.13141e-15	Zm00001eb005830	-1.83406	1.87631e-10	Zm00001eb008070	8.7238	5.70339e-12	Zm00001eb006280	-1.94347	-2.91833	0.00351908	Zm00001eb008070	7.0923	4.07122e-08
Zm00001eb002410	-2.22731	0.000557115	Zm00001eb005530	2.0901	3.23332e-52	Zm00001eb004530	-7.93827	2.8414e-06	Zm00001eb007280	4.79349	2.21344e-94	Zm00001eb005980	-2.59828	0.000584878	Zm00001eb008180	7.91359	9.4955e-12	Zm00001eb006950	-3.10496	-3.47575	0.000509433	Zm00001eb008180	5.78715	1.01088e-06
Zm00001eb002440	-6.96381	1.8188e-104	Zm00001eb005570	7.53968	2.3857e-27	Zm00001eb004920	-3.30894	0.0160809	Zm00001eb007560	7.18269	3.13969e-07	Zm00001eb006000	-1.82469	0.0213247	Zm00001eb008200	4.69644	1.65367e-15	Zm00001eb007870	-1.55127	-2.93879	0.00329494	Zm00001eb008200	2.13963	0.000742256
Zm00001eb002470	-2.0392	9.04901e-29	Zm00001eb005640	2.85947	4.3037e-08	Zm00001eb005030	-1.59721	1.32446e-10	Zm00001eb007870	2.6123	1.00477e-07	Zm00001eb006180	-1.56169	1.48154e-10	Zm00001eb008500	2.61354	0.000184488	Zm00001eb008010	-2.11813	-10.1435	3.5412e-24	Zm00001eb008380	4.64586	0.00297306
Zm00001eb002500	-4.82901	0.0426607	Zm00001eb005760	1.60641	1.56841e-26	Zm00001eb005050	-2.15183	0.00635957	Zm00001eb007880	6.8558	5.42648e-07	Zm00001eb006280	-2.19828	0.00127475	Zm00001eb008810	5.90256	2.55044e-29	Zm00001eb008020	-2.01943	-7.03676	1.96756e-12	Zm00001eb008500	3.31503	8.50399e-07
Zm00001eb002600	-5.32848	2.56389e-15	Zm00001eb005770	1.94676	1.18866e-22	Zm00001eb005130	-5.59903	3.24442e-51	Zm00001eb007950	4.08542	1.46131e-50	Zm00001eb006530	-1.67107	0.0304282	Zm00001eb008870	5.71944	0.000511337	Zm00001eb008030	-2.32773	-6.99547	2.64372e-12	Zm00001eb008520	1.76198	6.88684e-12
Zm00001eb002780	-6.14285	5.10855e-06	Zm00001eb005900	1.64352	1.66263e-05	Zm00001eb005310	-3.08837	0.000799739	Zm00001eb008070	12.2367	1.67129e-22	Zm00001eb006860	-1.56697	1.39911e-07	Zm00001eb009180	6.11586	0.013901	Zm00001eb008040	-1.6829	-8.90241	5.46474e-19	Zm00001eb008810	2.45961	2.05102e-05
Zm00001eb002790	-8.5999	3.5223e-11	Zm00001eb005990	4.64294	3.10555e-11	Zm00001eb005540	-4.30403	0.00104883	Zm00001eb008110	2.29937	3.94493e-05	Zm00001eb006930	-1.70655	6.57303e-05	Zm00001eb009190	5.47366	0.0235595	Zm00001eb008110	-2.6998	-4.31342	1.60749e-05	Zm00001eb008870	7.821	7.61247e-07
Zm00001eb002800	-4.44005	1.0441e-10	Zm00001eb006000	3.61441	4.57557e-06	Zm00001eb005600	-2.18817	1.08249e-18	Zm00001eb008130	1.79943	0.0227294	Zm00001eb007020	-4.59928	0.00914098	Zm00001eb009220	8.96983	5.62681e-09	Zm00001eb008250	-3.19659	-2.67225	0.00753455	Zm00001eb008960	3.11079	1.18706e-08
Zm00001eb002850	-2.83663	1.47336e-05	Zm00001eb006040	2.78976	2.52862e-27	Zm00001eb005680	-1.84723	7.78726e-19	Zm00001eb008160	1.54785	5.05043e-08	Zm00001eb007170	-2.26682	2.96442e-11	Zm00001eb009260	2.6338	6.34678e-06	Zm00001eb008710	-1.56436	-2.83479	0.00458562	Zm00001eb009220	7.32427	2.56461e-06
Zm00001eb003080	-6.08864	4.84737e-95	Zm00001eb006050	11.5307	7.13237e-08	Zm00001eb005730	-2.52151	1.15541e-13	Zm00001eb008180	4.36268	0.000202152	Zm00001eb007490	-3.44811	0.0356876	Zm00001eb009270	1.95297	0.00248336	Zm00001eb008800	-1.83137	-4.85223	1.22079e-06	Zm00001eb009380	3.41182	0.00682932
Zm00001eb003140	-5.27548	0.000233845	Zm00001eb006140	4.01707	4.97193e-71	Zm00001eb005830	-3.16962	1.74016e-32	Zm00001eb008200	8.02678	1.37503e-43	Zm00001eb007530	-2.86097	3.2241e-08	Zm00001eb009300	3.52606	0.0322269	Zm00001eb008920	-1.5431	-6.73517	1.63743e-11	Zm00001eb009540	2.38364	0.00950041
Zm00001eb003220	-5.21062	6.81235e-16	Zm00001eb006160	2.87449	2.42481e-13	Zm00001eb005880	-4.97107	0.00303789	Zm00001eb008270	1.82148	1.53638e-06	Zm00001eb008010	-1.68006	4.31763e-16	Zm00001eb009540	5.8406	3.27759e-11	Zm00001eb009250	-2.28748	-5.44523	5.17392e-08	Zm00001eb009620	3.15521	0.00180495
Zm00001eb003230	-4.50513	2.44391e-12	Zm00001eb006180	2.36289	3.08626e-24	Zm00001eb006010	-1.78684	6.97675e-61	Zm00001eb008290	3.19058	5.38035e-06	Zm00001eb008020	-1.96798	7.11819e-12	Zm00001eb009620	3.21937	0.00144788	Zm00001eb009320	-2.98641	-7.85695	3.93596e-15	Zm00001eb010130	2.88945	2.80066e-08
Zm00001eb003240	-8.37256	1.73074e-49	Zm00001eb006200	5.14618	1.64798e-28	Zm00001eb006360	-2.50304	6.42778e-13	Zm00001eb008660	1.74673	3.89255e-29	Zm00001eb008030	-2.45967	2.19398e-13	Zm00001eb010130	2.74425	1.35304e-07	Zm00001eb009600	-1.70965	-3.5095	0.000448952	Zm00001eb010420	1.64758	0.0168683
Zm00001eb003360	-2.57493	6.37643e-13	Zm00001eb006350	1.95832	9.95107e-05	Zm00001eb006530	-4.46759	7.82221e-09	Zm00001eb008810	8.9926	3.60098e-67	Zm00001eb008250	-5.99719	7.64158e-05	Zm00001eb010460	3.78342	0.000394416	Zm00001eb009730	-1.65317	-4.35906	1.30623e-05	Zm00001eb010460	4.9437	1.65338e-06
Zm00001eb003440	-3.46304	2.65408e-93	Zm00001eb006410	11.8556	3.31849e-20	Zm00001eb006590	-1.63506	1.86914e-07	Zm00001eb009010	1.5161	0.000321183	Zm00001eb008360	-1.62338	1.01466e-06	Zm00001eb010640	2.26274	0.0194818	Zm00001eb009790	-2.08379	-8.41623	3.88804e-17	Zm00001eb010750	4.78861	0.00137454
Zm00001eb003470	-3.27617	1.46546e-21	Zm00001eb006420	9.92217	8.36766e-19	Zm00001eb006680	-2.87345	0.000613686	Zm00001eb009180	7.82445	0.00139197	Zm00001eb008560	-2.48921	0.000266905	Zm00001eb010750	4.56457	0.00243234	Zm00001eb009800	-2.28227	-7.36483	1.77375e-13	Zm00001eb010780	3.50753	0.00431059
Zm00001eb003540	-3.76213	1.29243e-105	Zm00001eb006430	13.4051	4.49498e-36	Zm00001eb006830	-3.5561	1.82125e-19	Zm00001eb009190	6.9415	0.00322238	Zm00001eb008800	-1.83474	1.26983e-06	Zm00001eb010780	4.30323	0.000302883	Zm00001eb009850	-2.44418	-4.95917	7.0794e-07	Zm00001eb010830	2.25905	6.02803e-05
Zm00001eb003600	-4.38987	0.000356052	Zm00001eb006440	9.79743	2.18044e-40	Zm00001eb007070	-6.44997	2.68785e-58	Zm00001eb009220	10.4778	7.66695e-12	Zm00001eb008920	-1.54216	1.69118e-11	Zm00001eb010830	1.6191	0.00522916	Zm00001eb010050	-2.74542	-10.9125	1.00424e-27	Zm00001eb011210	1.67554	7.20461e-05
Zm00001eb003650	-1.62692	1.75319e-10	Zm00001eb006630	11.793	1.10548e-44	Zm00001eb007140	-4.3673	1.52459e-90	Zm00001eb009230	4.39984	0.0328488	Zm00001eb009250	-1.7884	1.39122e-05	Zm00001eb011120	3.83678	0.0427177	Zm00001eb010110	-1.56782	-3.76248	0.000168235	Zm00001eb011290	4.03195	8.89946e-06
Zm00001eb003660	-14.7879	1.95974e-35	Zm00001eb006640	11.4827	9.2093e-21	Zm00001eb007470	-3.54415	1.69701e-88	Zm00001eb009250	3.16477	2.73029e-16	Zm00001eb009790	-2.00155	6.09923e-16	Zm00001eb011290	3.37071	0.000315681	Zm00001eb010430	-1.65249	-2.94314	0.003249	Zm00001eb011400	1.88267	0.000290069
Zm00001eb003730	-3.07409	1.11728e-13	Zm00001eb006660	1.73078	6.45991e-37	Zm00001eb007480	-3.52933	0.0026236	Zm00001eb009320	1.7602	8.28464e-09	Zm00001eb009800	-2.21983	7.87509e-13	Zm00001eb011400	2.00535	0.000106223	Zm00001eb010450	-1.51135	-2.41026	0.0159412	Zm00001eb011510	6.06547	1.97245e-05
Zm00001eb003820	-2.75768	4.92499e-09	Zm00001eb006670	3.10745	0.0417328	Zm00001eb007510	-2.32762	8.16988e-114	Zm00001eb009380	7.39775	3.63078e-11	Zm00001eb009850	-2.69057	1.1711e-07	Zm00001eb011510	4.64163	0.00177533	Zm00001eb010480	-1.50485	-6.81756	9.26026e-12	Zm00001eb011520	4.11476	0.0250715
Zm00001eb003870	-3.2114	1.37637e-17	Zm00001eb006720	5.98849	4.7366e-45	Zm00001eb007530	-3.00808	6.57637e-11	Zm00001eb009400	2.23992	0.00144303	Zm00001eb010050	-2.54343	3.25124e-24	Zm00001eb011560	2.51327	0.00236189	Zm00001eb010540	-1.89092	-7.26628	3.69529e-13	Zm00001eb011560	3.40791	1.07528e-05
Zm00001eb003910	-1.78151	0.00345063	Zm00001eb006760	5.50645	1.86774e-46	Zm00001eb007610	-2.76013	5.36219e-22	Zm00001eb009540	3.05358	0.000544785	Zm00001eb010110	-1.91402	7.98253e-06	Zm00001eb011900	1.99025	0.00543437	Zm00001eb010610	-1.56888	-8.66617	4.46915e-18	Zm00001eb011660	3.72459	0.0333479
Zm00001eb003980	-1.70385	0.00255662	Zm00001eb006890	1.67147	6.08956e-16	Zm00001eb007640	-2.2663	7.22716e-16	Zm00001eb009550	1.51982	1.05389e-14	Zm00001eb010360	-1.52286	1.76672e-07	Zm00001eb012700	2.35387	0.0241779	Zm00001eb011090	-3.93373	-2.43723	0.0148001	Zm00001eb011680	1.92248	0.0121938
Zm00001eb004050	-1.8265	4.17899e-21	Zm00001eb006940	5.01756	3.56315e-100	Zm00001eb007900	-5.62823	2.85595e-50	Zm00001eb009780	1.59721	1.29781e-07	Zm00001eb010430	-2.06008	0.000457783	Zm00001eb012880	5.33717	0.00134875	Zm00001eb011250	-2.48282	-2.70912	0.00674621	Zm00001eb012880	4.75437	0.00543403
Zm00001eb004270	-5.52011	2.07282e-05	Zm00001eb006950	2.20648	3.1146e-05	Zm00001eb007920	-2.71958	7.51322e-21	Zm00001eb009930	4.25603	0.00112774	Zm00001eb010450	-2.07152	0.000959022	Zm00001eb012930	3.67331	8.2089e-08	Zm00001eb011740	-1.85084	-2.9604	0.00307235	Zm00001eb013150	1.91434	7.26586e-05
Zm00001eb004320	-4.95753	2.30182e-53	Zm00001eb007120	3.58516	0.0127788	Zm00001eb007940	-3.49687	5.6613e-11	Zm00001eb009990	1.55442	4.51545e-12	Zm00001eb010540	-1.62172	1.77221e-10	Zm00001eb013100	1.6781	6.70461e-05	Zm00001eb011870	-1.65437	-3.97104	7.15607e-05	Zm00001eb013350	5.84771	0.00639148
Zm00001eb004330	-5.63196	7.63345e-06	Zm00001eb007270	1.57691	1.85767e-09	Zm00001eb007980	-2.54529	0.0169886	Zm00001eb010090	4.59727	0.0326563	Zm00001eb010940	-2.86881	0.034452	Zm00001eb013150	2.76652	4.24714e-09	Zm00001eb011950	-1.98647	-10.4349	1.71827e-25	Zm00001eb014720	1.68542	0.023248
Zm00001eb004340	-2.98604	2.62054e-43	Zm00001eb007280	5.83168	6.97848e-139	Zm00001eb008100	-1.6774	9.92152e-22	Zm00001eb010130	3.20442	6.57289e-10	Zm00001eb011090	-3.0131	0.0460544	Zm00001eb013160	2.71246	0.0126051	Zm00001eb012070	-2.02929	-4.55565	5.22246e-06	Zm00001eb015080	3.05775	3.04492e-16
Zm00001eb004430	-1.51298	3.88702e-11	Zm00001eb007320	2.87555	1.97267e-21	Zm00001eb008140	-2.52138	2.35051e-53	Zm00001eb010140	2.43576	5.45714e-23	Zm00001eb011220	-2.13273	3.60601e-09	Zm00001eb013350	4.41727	0.0487519	Zm00001eb012080	-2.16227	-4.91377	8.93393e-07	Zm00001eb015580	3.61405	0.000624278
Zm00001eb004450	-5.47325	0.000790892	Zm00001eb007560	8.21005	4.55339e-09	Zm00001eb008150	-3.28445	4.01329e-06	Zm00001eb010210	3.60106	0.000179156	Zm00001eb011240	-1.73776	1.98799e-05	Zm00001eb013360	3.46615	0.000537303	Zm00001eb012190	-1.78164	-5.00104	5.70217e-07	Zm00001eb015640	4.2816	1.14278e-05
Zm00001eb004520	-9.62383	2.89222e-12	Zm00001eb007740	4.64359	1.11697e-10	Zm00001eb008240	-2.04678	1.75606e-06	Zm00001eb010480	1.75127	4.48035e-19	Zm00001eb011250	-3.42724	0.00333457	Zm00001eb013990	3.77126	2.78462e-17	Zm00001eb012350	-1.66245	-3.91558	9.01874e-05	Zm00001eb015670	3.08571	6.00471e-06
Zm00001eb004530	-7.8327	3.84291e-06	Zm00001eb007870	4.53834	2.04494e-20	Zm00001eb008250	-2.81441	0.00511557	Zm00001eb010500	2.29293	7.6753e-10	Zm00001eb011280	-2.89698	0.0189376	Zm00001eb014000	3.44417	6.0667e-15	Zm00001eb012570	-1.851	-3.99355	6.50918e-05	Zm00001eb015780	3.44572	2.79764e-06
Zm00001eb004540	-2.13093	1.63521e-43	Zm00001eb007880	13.2559	1.61997e-22	Zm00001eb008360	-3.64872	4.27219e-28	Zm00001eb010640	5.5026	2.31166e-10	Zm00001eb011530	-1.85826	9.89288e-05	Zm00001eb014010	3.24854	6.52227e-06	Zm00001eb012810	-3.06161	-2.21461	0.0267868	Zm00001eb016430	4.52226	5.13386e-08
Zm00001eb004650	-8.78804	3.33449e-10	Zm00001eb007950	3.45924	9.73933e-37	Zm00001eb008460	-1.54058	4.48798e-34	Zm00001eb011000	2.05476	7.93823e-12	Zm00001eb011740	-1.52086	0.0102751	Zm00001eb014550	2.15493	0.0101303	Zm00001eb013280	-2.81336	-2.34342	0.0191077	Zm00001eb016910	4.07697	2.02067e-17
Zm00001eb004670	-2.30168	2.53966e-09	Zm00001eb008010	1.71477	8.09333e-18	Zm00001eb008830	-2.66746	0.00318899	Zm00001eb011070	2.40335	2.35372e-53	Zm00001eb011940	-1.62643	0.00253808	Zm00001eb015080	1.65381	1.15099e-05	Zm00001eb013400	-4.61153	-8.74327	2.26456e-18	Zm00001eb016980	1.90004	0.000402635
Zm00001eb004760	-6.03887	1.87436e-57	Zm00001eb008070	15.0544	3.16036e-33	Zm00001eb008910	-2.31067	1.32067e-24	Zm00001eb011080	2.92798	2.31304e-07	Zm00001eb011950	-1.90503	1.24516e-23	Zm00001eb015610	2.80276	0.0124362	Zm00001eb013410	-4.36301	-15.0153	5.82619e-51	Zm00001eb017170	3.22678	1.1289e-17
Zm00001eb005030	-2.63335	5.27737e-26	Zm00001eb008110	3.86216	4.88461e-12	Zm00001eb008930	-1.51103	2.81581e-06	Zm00001eb011120	8.37671	2.16645e-07	Zm00001eb012070	-2.3036	3.27321e-07	Zm00001eb015640	2.22006	0.0301826	Zm00001eb013780	-2.10169	-6.778	1.21853e-11	Zm00001eb017330	3.43021	3.50103e-26
Zm00001eb005050	-1.85253	0.0169277	Zm00001eb008160	1.78155	3.5447e-10	Zm00001eb008980	-5.49646	6.28434e-05	Zm00001eb011140	3.46819	9.45669e-15	Zm00001eb012190	-2.96967	1.54294e-14	Zm00001eb015670	1.88674	0.0128723	Zm00001eb013910	-1.94709	-6.90439	5.04181e-12	Zm00001eb017710	4.33502	2.75466e-19
Zm00001eb005090	-5.41719	0.0127868	Zm00001eb008180	10.5277	7.64708e-20	Zm00001eb009260	-4.00834	0.000535507	Zm00001eb011290	1.84735	0.0431146	Zm00001eb012350	-2.41066	7.08342e-08	Zm00001eb015780	4.24495	3.08504e-09	Zm00001eb013920	-2.00682	-3.68044	0.000232835	Zm00001eb017720	4.59644	2.24527e-07
Zm00001eb005130	-9.55945	3.85718e-95	Zm00001eb008200	11.8916	1.4787e-93	Zm00001eb009270	-1.8369	0.0175742	Zm00001eb011400	2.70361	1.23176e-08	Zm00001eb012570	-1.78215	0.000120542	Zm00001eb016430	3.45438	6.28705e-05	Zm00001eb014210	-3.71918	-4.6058	4.10877e-06	Zm00001eb017980	1.87131	0.00284097
Zm00001eb005270	-2.04238	1.30869e-35	Zm00001eb008270	3.14042	7.91151e-17	Zm00001eb009360	-2.17816	1.35331e-14	Zm00001eb011510	3.0549	0.0360599	Zm00001eb012810	-3.03943	0.0289372	Zm00001eb016730	1.75504	2.68776e-06	Zm00001eb014260	-1.80715	-4.40674	1.04938e-05	Zm00001eb018030	3.1749	2.79396e-13
Zm00001eb005310	-5.84469	8.19332e-06	Zm00001eb008290	3.85701	3.55632e-08	Zm00001eb009510	-3.61374	3.84352e-25	Zm00001eb011650	1.54957	5.90016e-54	Zm00001eb012970	-1.72448	0.00802569	Zm00001eb016870	2.48296	0.000337245	Zm00001eb014540	-1.76291	-2.07853	0.0376608	Zm00001eb018110	1.84975	0.0231808
Zm00001eb005440	-2.62311	2.33284e-68	Zm00001eb008500	2.94415	5.58706e-06	Zm00001eb009720	-2.17514	0.0349256	Zm00001eb011660	4.36969	0.00696652	Zm00001eb013130	-1.92541	1.30612e-23	Zm00001eb016910	2.8873	1.52744e-08	Zm00001eb014770	-2.04282	-2.84147	0.00449059	Zm00001eb018130	8.80661	3.77567e-11
Zm00001eb005450	-7.48368	2.46699e-06	Zm00001eb008530	3.08956	2.11186e-15	Zm00001eb009750	-5.65202	0.0497159	Zm00001eb012080	3.48329	2.73007e-16	Zm00001eb013290	-1.68664	0.00251711	Zm00001eb016950	4.76527	0.00150556	Zm00001eb014790	-1.58863	-2.71855	0.00655692	Zm00001eb018220	5.59351	5.88354e-07
Zm00001eb005510	-2.26584	0.0180723	Zm00001eb008660	2.78442	2.12254e-71	Zm00001eb009760	-6.4395	0.00742652	Zm00001eb012270	1.77323	1.5609e-09	Zm00001eb013400	-2.40245	5.2121e-08	Zm00001eb016980	1.87707	0.000493901	Zm00001eb014860	-2.09783	-2.76807	0.00563894	Zm00001eb018480	2.99048	0.000449967
Zm00001eb005540	-2.99479	0.00952488	Zm00001eb008810	12.8048	2.66207e-134	Zm00001eb009850	-2.34214	1.05254e-07	Zm00001eb012470	2.97327	1.5161e-08	Zm00001eb013410	-2.5014	1.90899e-24	Zm00001eb017020	5.48079	0.00268543	Zm00001eb015120	-2.24252	-4.32345	1.53606e-05	Zm00001eb018660	2.03534	0.0011038
Zm00001eb005600	-6.19094	6.23023e-39	Zm00001eb008820	6.16075	0.022299	Zm00001eb010340	-3.13598	1.14214e-10	Zm00001eb012560	2.60293	2.09001e-33	Zm00001eb013440	-1.52343	2.0908e-13	Zm00001eb017170	2.60496	1.40373e-11	Zm00001eb015160	-2.5502	-5.53215	3.16332e-08	Zm00001eb018870	4.85132	2.18886e-05
Zm00001eb005730	-7.85492	3.35776e-76	Zm00001eb009080	3.49127	1.48647e-05	Zm00001eb010360	-1.63721	1.48896e-08	Zm00001eb012700	7.17837	4.28518e-15	Zm00001eb013780	-2.02074	6.7691e-11	Zm00001eb017330	2.25101	4.45582e-12	Zm00001eb015250	-1.70261	-3.59298	0.00032692	Zm00001eb019080	5.5777	0.00162492
Zm00001eb005810	-4.87135	0.00360692	Zm00001eb009090	4.74206	1.70405e-55	Zm00001eb010420	-1.78303	0.0115394	Zm00001eb012880	9.91109	1.99514e-10	Zm00001eb013910	-2.24036	2.11845e-15	Zm00001eb017400	1.75364	6.13148e-10	Zm00001eb015430	-2.2565	-7.84029	4.49507e-15	Zm00001eb019160	1.94836	0.0202555
Zm00001eb005830	-2.88694	5.5708e-28	Zm00001eb009180	6.1917	0.0116678	Zm00001eb010430	-2.13384	3.20649e-05	Zm00001eb012910	1.60965	0.0159568	Zm00001eb014790	-1.96817	0.00156657	Zm00001eb017710	2.64224	2.49672e-07	Zm00001eb015500	-3.23323	-2.13119	0.0330739	Zm00001eb019550	1.64914	2.20339e-05
Zm00001eb005860	-1.54236	1.91173e-19	Zm00001eb009220	8.03969	1.61253e-07	Zm00001eb010440	-1.6048	5.1293e-08	Zm00001eb012930	4.24771	4.94496e-10	Zm00001eb015130	-1.52678	0.0445424	Zm00001eb017720	2.64846	0.00653173	Zm00001eb015530	-2.78915	-9.18248	4.21271e-20	Zm00001eb019740	5.05307	0.0245195
Zm00001eb005880	-4.86551	0.00372048	Zm00001eb009250	5.03597	8.40395e-39	Zm00001eb010450	-1.52113	0.0152161	Zm00001eb013100	3.45541	1.52285e-17	Zm00001eb015250	-2.4461	2.02851e-06	Zm00001eb017980	1.82902	0.0038334	Zm00001eb015800	-3.10488	-6.89394	5.42692e-12	Zm00001eb020090	2.25465	6.35211e-07
Zm00001eb006020	-3.74849	2.85952e-89	Zm00001eb009300	4.85613	0.00166247	Zm00001eb010520	-2.36964	2.13988e-11	Zm00001eb013150	4.98211	7.48498e-28	Zm00001eb015280	-1.79011	3.04871e-05	Zm00001eb018030	3.81813	5.72095e-19	Zm00001eb015980	-1.79384	-3.9054	9.40686e-05	Zm00001eb020400	6.142	3.48513e-13
Zm00001eb006270	-1.8451	5.72849e-56	Zm00001eb009320	4.75491	7.12301e-55	Zm00001eb010540	-3.39866	4.46299e-43	Zm00001eb013160	5.73985	2.06627e-08	Zm00001eb015430	-2.48612	9.71053e-18	Zm00001eb018110	1.71708	0.0376283	Zm00001eb016090	-2.64393	-9.06044	1.2993e-19	Zm00001eb020410	4.43285	6.47998e-15
Zm00001eb006280	-2.90857	4.26746e-06	Zm00001eb009380	9.62161	6.55186e-18	Zm00001eb010550	-3.68289	3.75332e-15	Zm00001eb013360	5.10878	4.38841e-08	Zm00001eb015800	-1.58422	0.000401909	Zm00001eb018130	7.35059	5.51428e-08	Zm00001eb016230	-2.57221	-2.45496	0.0140898	Zm00001eb020800	3.05418	1.40637e-14
Zm00001eb006360	-4.41142	4.52384e-29	Zm00001eb009400	2.38237	0.000701777	Zm00001eb010660	-2.08813	2.80788e-24	Zm00001eb013370	2.12499	2.29055e-22	Zm00001eb016050	-1.55078	0.0178595	Zm00001eb018220	2.75555	0.0250577	Zm00001eb017030	-2.65484	-5.07646	3.84526e-07	Zm00001eb020830	4.15799	4.51913e-07
Zm00001eb006470	-1.9471	2.8127e-60	Zm00001eb009430	1.60492	2.17918e-53	Zm00001eb010740	-2.63234	2.29657e-35	Zm00001eb013450	4.76944	4.02564e-23	Zm00001eb016090	-2.27915	8.21326e-16	Zm00001eb018290	3.74708	0.0198809	Zm00001eb017120	-1.66357	-2.42246	0.0154157	Zm00001eb021200	2.85503	7.09113e-06
Zm00001eb006530	-10.8775	8.23248e-22	Zm00001eb009540	11.1494	4.41357e-37	Zm00001eb011280	-2.30689	0.00491904	Zm00001eb013600	2.12007	8.85512e-05	Zm00001eb016230	-3.83695	0.000316633	Zm00001eb018480	4.23218	2.72321e-07	Zm00001eb017380	-1.83227	-4.97206	6.62453e-07	Zm00001eb021650	1.54447	2.71516e-05
Zm00001eb006590	-3.02545	4.90022e-20	Zm00001eb009550	1.83575	9.49587e-21	Zm00001eb011370	-4.71441	9.92238e-06	Zm00001eb013740	3.0922	4.95654e-14	Zm00001eb016390	-3.40446	0.0305083	Zm00001eb018590	3.98202	2.22007e-06	Zm00001eb017550	-2.93489	-5.79687	6.75625e-09	Zm00001eb022010	5.54277	6.04929e-09
Zm00001eb006610	-3.55724	2.56118e-61	Zm00001eb009570	4.30102	1.89371e-44	Zm00001eb011460	-2.38316	1.78906e-11	Zm00001eb013790	1.50158	1.80413e-05	Zm00001eb016900	-2.52388	0.0341313	Zm00001eb018640	3.53911	1.39134e-06	Zm00001eb017580	-3.2134	-2.63569	0.00839655	Zm00001eb022020	3.99802	1.3231e-05
Zm00001eb006680	-5.00979	7.6522e-08	Zm00001eb009620	2.82368	0.00302199	Zm00001eb011680	-2.21899	0.00807417	Zm00001eb013810	5.31085	0.001007	Zm00001eb017030	-1.72373	0.00066411	Zm00001eb018660	5.29112	1.28621e-17	Zm00001eb017620	-1.77798	-6.84537	7.62784e-12	Zm00001eb022150	13.0011	9.93274e-28
Zm00001eb006810	-2.72145	0.0367906	Zm00001eb009670	7.52271	0.00566974	Zm00001eb011700	-1.86864	3.79027e-14	Zm00001eb013880	2.93927	6.15753e-06	Zm00001eb017070	-2.60031	9.94703e-39	Zm00001eb018870	6.27629	1.44594e-08	Zm00001eb017630	-1.98676	-5.81466	6.07582e-09	Zm00001eb022390	3.11122	6.6553e-11
Zm00001eb006830	-2.57007	4.22509e-11	Zm00001eb009780	4.99412	1.58633e-62	Zm00001eb011760	-2.65236	7.45172e-36	Zm00001eb013920	2.82546	5.96533e-21	Zm00001eb017550	-2.27411	4.06396e-06	Zm00001eb019050	2.60405	2.49458e-14	Zm00001eb017940	-3.04369	-2.6575	0.00787215	Zm00001eb022500	6.02373	2.60035e-05
Zm00001eb006850	-2.16112	1.33095e-33	Zm00001eb009930	9.36276	3.86429e-13	Zm00001eb011940	-3.94622	2.51989e-13	Zm00001eb013990	5.74352	3.71481e-38	Zm00001eb017580	-3.57565	0.00439596	Zm00001eb019080	4.43212	0.0135787	Zm00001eb017950	-3.68351	-2.79537	0.0051841	Zm00001eb022520	2.93768	4.43577e-06
Zm00001eb006930	-7.00904	3.79438e-51	Zm00001eb009990	1.63473	3.41359e-13	Zm00001eb011970	-3.6955	1.25197e-24	Zm00001eb014000	2.82596	1.31364e-10	Zm00001eb017620	-1.71456	4.08002e-11	Zm00001eb019160	4.18643	7.01238e-09	Zm00001eb018020	-2.00324	-10.7562	5.53868e-27	Zm00001eb022640	4.99852	2.1341e-08
Zm00001eb007000	-2.60255	2.59847e-05	Zm00001eb010070	2.02266	7.75206e-23	Zm00001eb012130	-2.11405	2.65913e-15	Zm00001eb014010	3.04493	2.22365e-05	Zm00001eb017630	-2.30817	7.02979e-11	Zm00001eb019740	5.33852	0.0168591	Zm00001eb018040	-1.65671	-4.41015	1.03301e-05	Zm00001eb022840	3.08475	0.00251851
Zm00001eb007070	-7.7541	3.41657e-75	Zm00001eb010080	4.45174	0.0133042	Zm00001eb012190	-1.9081	1.83886e-08	Zm00001eb014120	2.51734	6.75443e-08	Zm00001eb017660	-1.73341	7.93078e-08	Zm00001eb019880	1.82842	0.0125599	Zm00001eb018190	-2.53768	-2.68747	0.00719951	Zm00001eb022880	3.22113	1.06258e-15
Zm00001eb007140	-7.66938	1.09823e-64	Zm00001eb010090	5.95111	0.00527515	Zm00001eb012350	-1.68824	2.51184e-05	Zm00001eb014210	3.1836	4.51328e-05	Zm00001eb017680	-1.83243	7.26266e-12	Zm00001eb020090	2.70415	1.68667e-09	Zm00001eb018200	-2.21547	-7.33642	2.19387e-13	Zm00001eb023250	1.58663	4.77226e-07
Zm00001eb007310	-5.1974	5.67376e-60	Zm00001eb010130	5.5515	9.58333e-27	Zm00001eb012440	-2.57899	1.30146e-49	Zm00001eb014930	8.87901	1.65121e-05	Zm00001eb017800	-2.76936	0.0403792	Zm00001eb020400	6.01044	1.25432e-12	Zm00001eb018880	-3.45847	-2.95074	0.00317009	Zm00001eb023380	3.91425	6.70522e-05
Zm00001eb007470	-4.6182	7.98312e-139	Zm00001eb010140	2.45713	2.2956e-23	Zm00001eb012570	-1.91556	3.51845e-05	Zm00001eb015120	1.67468	0.000478474	Zm00001eb017940	-1.93923	0.0271472	Zm00001eb020410	4.33463	2.61384e-14	Zm00001eb018890	-2.79679	-2.00288	0.0451903	Zm00001eb023590	2.80819	1.12369e-17
Zm00001eb007480	-5.63755	0.000232723	Zm00001eb010160	1.63004	1.2538e-41	Zm00001eb012830	-5.17903	0.00713577	Zm00001eb015160	2.45731	2.54185e-08	Zm00001eb017950	-3.57273	0.00610501	Zm00001eb020630	4.34464	0.00852168	Zm00001eb019040	-2.72164	-2.1326	0.0329577	Zm00001eb023770	5.91709	1.35222e-14
Zm00001eb007490	-2.72679	0.0315888	Zm00001eb010210	6.47127	1.64329e-11	Zm00001eb012960	-1.64858	9.75141e-10	Zm00001eb015320	2.11176	6.43664e-21	Zm00001eb018020	-2.2984	2.91832e-33	Zm00001eb020640	5.378	0.000178693	Zm00001eb019370	-1.63407	-6.7175	1.84865e-11	Zm00001eb024250	8.32639	1.12258e-10
Zm00001eb007500	-2.96863	9.72536e-22	Zm00001eb010320	2.5879	2.43147e-98	Zm00001eb013020	-1.85106	2.04291e-27	Zm00001eb015380	1.52519	2.18205e-14	Zm00001eb018070	-3.16422	0.000911101	Zm00001eb020800	2.52012	5.82973e-10	Zm00001eb019640	-2.16374	-6.66388	2.66693e-11	Zm00001eb024480	2.33171	3.74338e-06
Zm00001eb007510	-3.02807	5.01081e-185	Zm00001eb010370	2.02013	8.28211e-23	Zm00001eb013130	-6.61934	1.21832e-202	Zm00001eb015400	2.88588	2.90852e-15	Zm00001eb018190	-2.1688	0.0145965	Zm00001eb021050	1.94388	2.78764e-05	Zm00001eb019790	-3.04225	-3.79915	0.000145191	Zm00001eb024670	2.46281	0.000221419
Zm00001eb007530	-4.09183	4.80524e-17	Zm00001eb010460	5.65776	2.0199e-08	Zm00001eb013180	-1.50634	0.000106998	Zm00001eb015500	2.09858	0.0301901	Zm00001eb018200	-2.00187	1.86631e-11	Zm00001eb021200	6.42939	3.32129e-25	Zm00001eb019910	-2.434	-2.48276	0.013037	Zm00001eb024740	1.72244	2.76933e-22
Zm00001eb007610	-6.26222	1.79892e-28	Zm00001eb010480	2.78787	5.89032e-46	Zm00001eb013420	-4.2619	3.3642e-28	Zm00001eb015510	2.25384	3.09401e-29	Zm00001eb018690	-1.79634	1.3032e-27	Zm00001eb021310	1.67498	0.0326171	Zm00001eb020080	-2.94102	-7.96584	1.64108e-15	Zm00001eb024930	3.61594	5.82971e-08
Zm00001eb007640	-2.08222	1.15985e-13	Zm00001eb010500	2.31208	5.54577e-10	Zm00001eb013430	-2.23814	9.88889e-05	Zm00001eb015520	2.02614	4.71515e-11	Zm00001eb018890	-5.56429	0.000893794	Zm00001eb021590	2.78277	0.0461451	Zm00001eb020310	-4.88723	-3.23537	0.00121487	Zm00001eb024970	4.32352	0.0143101
Zm00001eb007900	-9.82143	2.72204e-20	Zm00001eb010530	2.00062	0.000769935	Zm00001eb013500	-1.55001	3.1464e-07	Zm00001eb015530	2.31648	1.429e-26	Zm00001eb018930	-1.71159	0.0119347	Zm00001eb021600	1.7531	0.00108129	Zm00001eb020530	-2.12758	-2.7359	0.00622098	Zm00001eb025050	7.41939	2.51574e-80
Zm00001eb007940	-5.07195	2.1547e-16	Zm00001eb010640	9.23728	1.36668e-26	Zm00001eb013610	-2.51774	8.28666e-35	Zm00001eb015600	3.43225	0.0294428	Zm00001eb019040	-3.16932	0.022247	Zm00001eb021610	7.1787	1.32802e-07	Zm00001eb020730	-1.86871	-4.40491	1.0583e-05	Zm00001eb025280	4.18413	6.37458e-11
Zm00001eb007980	-2.93	0.00896561	Zm00001eb010860	2.05722	5.06229e-22	Zm00001eb013620	-1.59857	1.18527e-16	Zm00001eb015610	2.79389	0.00717606	Zm00001eb019490	-2.55929	0.0485211	Zm00001eb021630	4.7867	0.00942402	Zm00001eb020740	-1.8056	-2.58993	0.00959965	Zm00001eb025840	3.58492	3.47619e-22
Zm00001eb008120	-3.34708	0.0347221	Zm00001eb010940	1.93492	0.00479218	Zm00001eb013640	-1.50661	4.41407e-57	Zm00001eb015620	2.6799	2.9914e-18	Zm00001eb019640	-2.00942	4.6868e-10	Zm00001eb021640	4.72869	0.00212232	Zm00001eb020790	-1.64501	-4.3949	1.10824e-05	Zm00001eb025960	8.00568	2.24813e-09
Zm00001eb008140	-6.24569	6.86146e-280	Zm00001eb010960	4.42877	0.000431733	Zm00001eb013680	-3.18979	3.87708e-07	Zm00001eb015630	5.10897	2.81531e-09	Zm00001eb019790	-3.84194	4.1347e-05	Zm00001eb021650	2.31962	4.73568e-11	Zm00001eb021040	-2.18849	-10.4069	2.30639e-25	Zm00001eb026240	3.80044	0.000374701
Zm00001eb008150	-5.15711	3.43002e-07	Zm00001eb011000	4.03437	3.24959e-41	Zm00001eb013720	-2.73589	8.64908e-08	Zm00001eb015670	1.50588	0.0238738	Zm00001eb019910	-5.77829	4.24323e-05	Zm00001eb021720	2.83126	3.33053e-08	Zm00001eb021150	-1.63882	-3.43562	0.000591206	Zm00001eb026490	8.23217	6.84086e-09
Zm00001eb008250	-4.80105	3.23505e-05	Zm00001eb011070	3.0266	1.03737e-83	Zm00001eb013800	-5.14618	0.00453701	Zm00001eb015800	1.99923	7.42261e-06	Zm00001eb020060	-1.54285	0.0452869	Zm00001eb022010	6.01656	2.02762e-10	Zm00001eb021370	-1.70306	-5.59723	2.17798e-08	Zm00001eb026500	8.30359	6.69935e-16
Zm00001eb008360	-5.26143	2.59986e-55	Zm00001eb011080	3.42681	1.37012e-09	Zm00001eb014160	-2.08344	3.76503e-22	Zm00001eb016620	2.0499	6.35807e-08	Zm00001eb020080	-2.90995	3.39639e-15	Zm00001eb022020	3.61605	0.000102254	Zm00001eb021550	-1.94031	-5.32667	1.00031e-07	Zm00001eb026540	3.93575	2.25675e-07
Zm00001eb008410	-1.80005	1.03394e-25	Zm00001eb011120	9.29442	8.54989e-09	Zm00001eb014260	-5.13519	2.14328e-32	Zm00001eb016730	5.5014	3.64651e-49	Zm00001eb020730	-2.45011	1.99215e-08	Zm00001eb022150	13.0634	5.5774e-28	Zm00001eb021660	-2.41513	-6.40897	1.46509e-10	Zm00001eb026570	4.3964	8.98e-16
Zm00001eb008420	-2.85231	1.27448e-14	Zm00001eb011140	4.5967	9.29493e-25	Zm00001eb014280	-5.17034	0.0220562	Zm00001eb016850	1.56086	2.55548e-05	Zm00001eb020790	-2.33252	6.92337e-10	Zm00001eb022390	2.83694	3.1014e-09	Zm00001eb021990	-2.63201	-4.9175	8.76551e-07	Zm00001eb026580	1.70037	2.22423e-06
Zm00001eb008460	-2.59301	9.19569e-92	Zm00001eb011290	3.22286	0.000266097	Zm00001eb014290	-3.84902	0.00424558	Zm00001eb016950	6.89023	2.171e-07	Zm00001eb021040	-2.15812	1.05281e-24	Zm00001eb022500	6.08273	2.1674e-05	Zm00001eb022240	-2.46656	-11.7503	7.038e-32	Zm00001eb026610	1.70484	0.00242345
Zm00001eb008520	-2.33151	3.48862e-17	Zm00001eb011400	4.06787	5.10353e-18	Zm00001eb014420	-3.52599	0.000146444	Zm00001eb017120	2.536	0.000144991	Zm00001eb021150	-3.16938	1.70047e-07	Zm00001eb022640	5.49808	4.97898e-10	Zm00001eb022290	-2.63191	-2.05153	0.0402153	Zm00001eb026620	3.43064	0.00698396
Zm00001eb008580	-1.66749	1.30902e-21	Zm00001eb011580	1.69895	3.02083e-90	Zm00001eb014430	-3.69402	4.78571e-09	Zm00001eb017390	3.57034	1.12352e-06	Zm00001eb021160	-1.69444	0.00282395	Zm00001eb022840	3.85534	9.46686e-05	Zm00001eb022320	-1.86735	-3.05239	0.00227024	Zm00001eb026690	1.90577	1.94358e-10
Zm00001eb008730	-2.5205	2.30141e-33	Zm00001eb011650	2.4702	3.14255e-135	Zm00001eb014470	-1.61468	7.84048e-14	Zm00001eb017400	2.79182	1.95076e-23	Zm00001eb021180	-1.96056	0.003806	Zm00001eb022880	2.65806	8.73219e-11	Zm00001eb022600	-2.66259	-7.39818	1.38061e-13	Zm00001eb026900	2.77647	1.51591e-10
Zm00001eb008770	-4.65106	0.0152576	Zm00001eb011660	3.62312	0.027159	Zm00001eb014570	-2.46286	5.58221e-07	Zm00001eb017670	5.13505	0.00165322	Zm00001eb021230	-1.55054	2.54151e-06	Zm00001eb022920	2.3552	2.85881e-05	Zm00001eb022630	-2.19044	-5.39739	6.76166e-08	Zm00001eb026970	4.34479	6.10449e-08
Zm00001eb008790	-1.63721	2.04015e-17	Zm00001eb011890	1.7599	8.03435e-09	Zm00001eb014720	-3.16255	0.00059196	Zm00001eb017800	3.66686	2.97292e-05	Zm00001eb021660	-2.00469	2.84291e-08	Zm00001eb023410	5.55563	0.0410813	Zm00001eb022690	-3.41221	-2.12136	0.0338918	Zm00001eb026980	2.4236	0.024719
Zm00001eb008910	-1.89775	3.02253e-17	Zm00001eb011930	3.61709	4.84283e-12	Zm00001eb014790	-2.78852	1.82627e-07	Zm00001eb017930	5.54094	7.10722e-05	Zm00001eb021990	-2.22434	2.59866e-05	Zm00001eb023560	1.62575	0.00887928	Zm00001eb022710	-3.49073	-2.56983	0.0101748	Zm00001eb027010	2.66174	0.00169105
Zm00001eb008930	-2.81144	9.46368e-17	Zm00001eb012030	1.96279	0.0185057	Zm00001eb014860	-2.62589	0.00052933	Zm00001eb017940	2.20434	2.26773e-05	Zm00001eb022240	-2.09405	9.22652e-25	Zm00001eb023590	3.85205	8.44242e-33	Zm00001eb022750	-2.909	-4.85863	1.18199e-06	Zm00001eb027120	3.43982	3.77035e-18
Zm00001eb009040	-2.77729	0.0263176	Zm00001eb012040	1.76378	3.2121e-05	Zm00001eb015000	-1.73808	2.72698e-05	Zm00001eb018010	1.76051	1.40387e-06	Zm00001eb022290	-3.45602	0.0141554	Zm00001eb023770	4.33593	5.19331e-08	Zm00001eb022860	-1.70995	-10.6613	1.54471e-26	Zm00001eb027140	3.30061	1.53081e-11
Zm00001eb009050	-2.7447	2.24288e-05	Zm00001eb012080	4.30406	4.7919e-24	Zm00001eb015080	-5.55022	3.96884e-28	Zm00001eb018270	2.61441	0.000176856	Zm00001eb022630	-1.74096	1.5527e-05	Zm00001eb024250	8.80182	7.96001e-12	Zm00001eb022980	-2.35478	-3.725	0.000195318	Zm00001eb027210	2.64063	5.20627e-08
Zm00001eb009260	-1.73322	0.017118	Zm00001eb012180	1.54596	7.74058e-23	Zm00001eb015100	-2.95158	4.71303e-30	Zm00001eb018480	2.11618	0.0102096	Zm00001eb022750	-2.50851	1.29718e-05	Zm00001eb024620	2.28629	1.04316e-29	Zm00001eb023130	-2.00435	-3.09946	0.00193876	Zm00001eb027280	2.83756	8.33057e-11
Zm00001eb009360	-3.84581	4.24707e-36	Zm00001eb012270	1.52602	2.03522e-07	Zm00001eb015220	-4.20563	5.89657e-12	Zm00001eb018600	3.83849	5.27391e-26	Zm00001eb022980	-2.18717	0.000537571	Zm00001eb024670	3.61519	1.10283e-08	Zm00001eb023460	-2.00459	-5.0309	4.88184e-07	Zm00001eb027400	2.29463	0.0368039
Zm00001eb009460	-2.48272	6.75557e-15	Zm00001eb012310	1.95389	2.81904e-47	Zm00001eb015250	-1.52436	0.000351736	Zm00001eb018630	4.58759	0.00897324	Zm00001eb023070	-1.7543	1.79467e-11	Zm00001eb024930	2.30041	0.00125932	Zm00001eb023740	-3.37015	-2.42031	0.0155071	Zm00001eb027460	3.54587	0.0159825
Zm00001eb009510	-4.45666	6.98074e-37	Zm00001eb012470	4.18306	1.67679e-15	Zm00001eb015280	-3.37217	3.41663e-15	Zm00001eb018640	7.51183	6.67029e-25	Zm00001eb023130	-1.57747	0.0126056	Zm00001eb024970	5.55083	0.00116902	Zm00001eb024020	-1.98594	-6.50137	7.95897e-11	Zm00001eb027530	3.13566	4.94688e-06
Zm00001eb009600	-2.21688	9.89476e-07	Zm00001eb012480	1.53799	1.01696e-51	Zm00001eb015390	-2.44006	8.81367e-07	Zm00001eb018660	7.37727	8.83631e-33	Zm00001eb023220	-2.90546	0.0237329	Zm00001eb025050	5.79098	6.61182e-48	Zm00001eb024120	-2.31237	-7.64637	2.06727e-14	Zm00001eb028010	2.56618	0.00019139
Zm00001eb009640	-2.72452	3.8739e-27	Zm00001eb012540	1.73891	4.84804e-79	Zm00001eb015430	-2.5602	9.27915e-20	Zm00001eb018870	7.98028	1.9937e-13	Zm00001eb023740	-3.22137	0.0185879	Zm00001eb025250	5.15216	0.00857764	Zm00001eb024150	-1.78498	-5.31342	1.07589e-07	Zm00001eb028020	4.45481	0.000150828
Zm00001eb009660	-3.6444	4.19785e-41	Zm00001eb012560	3.67774	5.29608e-65	Zm00001eb015700	-1.65613	2.00604e-12	Zm00001eb018960	3.62632	0.000301752	Zm00001eb023970	-1.73622	0.000554388	Zm00001eb025280	3.58014	3.23074e-08	Zm00001eb024390	-2.73988	-2.0467	0.0406876	Zm00001eb028770	3.99377	3.0963e-06
Zm00001eb009720	-3.66527	0.00584613	Zm00001eb012700	12.3569	1.13498e-41	Zm00001eb015850	-3.41037	1.96179e-05	Zm00001eb019050	5.48612	2.14435e-59	Zm00001eb024000	-3.42098	4.11249e-08	Zm00001eb025550	3.44222	3.96966e-07	Zm00001eb024440	-1.9223	-3.06616	0.00216824	Zm00001eb029050	8.70093	7.29703e-08
Zm00001eb009760	-6.33394	0.00845842	Zm00001eb012800	4.49354	2.10335e-50	Zm00001eb015950	-3.60626	9.36602e-20	Zm00001eb019160	4.77486	5.29088e-12	Zm00001eb024120	-2.16371	6.92301e-13	Zm00001eb025730	5.69699	1.64101e-13	Zm00001eb024470	-3.56107	-1.98467	0.0471812	Zm00001eb029110	4.63252	5.51283e-30
Zm00001eb009790	-2.40151	3.89046e-23	Zm00001eb012850	1.80732	0.000340617	Zm00001eb016040	-5.50336	1.51132e-55	Zm00001eb019620	2.02161	3.80143e-09	Zm00001eb024150	-2.46056	5.095e-13	Zm00001eb025780	4.28965	8.39939e-27	Zm00001eb024870	-1.70307	-7.3818	1.56163e-13	Zm00001eb029140	3.69623	0.0376586
Zm00001eb009800	-2.39981	8.47262e-15	Zm00001eb012860	1.82635	2.57478e-38	Zm00001eb016090	-5.1519	4.92859e-62	Zm00001eb019710	1.66092	0.00146089	Zm00001eb024300	-2.4975	0.0216612	Zm00001eb025840	2.4243	2.93158e-10	Zm00001eb024880	-2.9833	-2.03937	0.0414131	Zm00001eb029150	5.7398	8.76707e-13
Zm00001eb009890	-1.6158	8.60396e-12	Zm00001eb012880	13.0016	6.78643e-17	Zm00001eb016160	-2.12641	2.66176e-61	Zm00001eb019840	2.51973	2.53851e-20	Zm00001eb024390	-3.64272	0.00650613	Zm00001eb025960	5.59151	8.7608e-05	Zm00001eb024950	-3.44291	-4.24787	2.1581e-05	Zm00001eb029430	5.87052	0.000393675
Zm00001eb009940	-2.27553	0.00012657	Zm00001eb012910	7.50791	8.54589e-34	Zm00001eb016230	-2.59337	0.0125505	Zm00001eb019880	2.32296	0.000834264	Zm00001eb024440	-3.2898	9.64285e-06	Zm00001eb026240	4.94988	1.81033e-06	Zm00001eb024960	-1.74881	-3.16726	0.00153885	Zm00001eb029750	7.18184	1.47927e-06
Zm00001eb010170	-6.23802	1.00169e-05	Zm00001eb012930	6.72867	6.26203e-23	Zm00001eb016340	-2.98229	4.46051e-05	Zm00001eb020030	2.14557	2.14529e-10	Zm00001eb024870	-1.61699	2.38592e-12	Zm00001eb026490	6.46061	9.72071e-06	Zm00001eb024990	-2.27656	-8.21681	2.0898e-16	Zm00001eb029880	10.3182	1.62411e-14
Zm00001eb010180	-7.58497	2.35742e-08	Zm00001eb013000	1.73416	2.87668e-35	Zm00001eb016350	-1.50442	2.66385e-09	Zm00001eb020090	2.09206	2.04298e-06	Zm00001eb024880	-2.92434	0.0456013	Zm00001eb026500	4.72744	4.67886e-06	Zm00001eb025140	-1.56286	-2.24085	0.0250357	Zm00001eb029890	9.81434	1.85132e-13
Zm00001eb010340	-4.22907	2.79987e-17	Zm00001eb013070	4.75444	1.80262e-37	Zm00001eb016390	-4.99035	0.000927485	Zm00001eb020180	1.81114	1.58737e-28	Zm00001eb024950	-1.6927	0.00840627	Zm00001eb026540	1.99082	0.0109566	Zm00001eb025490	-2.21635	-11.168	5.8502e-29	Zm00001eb030000	2.21568	0.000198055
Zm00001eb010360	-5.09553	2.11259e-65	Zm00001eb013100	5.46192	1.4615e-41	Zm00001eb016450	-1.5606	1.34115e-37	Zm00001eb020340	7.33368	1.07776e-95	Zm00001eb024960	-2.36176	9.99558e-05	Zm00001eb026570	2.65912	7.18832e-06	Zm00001eb025650	-2.56024	-2.54083	0.011059	Zm00001eb030670	4.19616	1.12073e-27
Zm00001eb010430	-3.12268	8.80413e-09	Zm00001eb013120	1.95604	2.03106e-29	Zm00001eb016830	-2.94035	0.0229527	Zm00001eb020530	2.37617	5.58689e-05	Zm00001eb024990	-2.14547	5.10982e-15	Zm00001eb026900	2.41308	3.87249e-08	Zm00001eb025790	-1.96452	-2.19014	0.0285137	Zm00001eb030720	1.59543	2.59094e-05
Zm00001eb010440	-3.52933	5.99011e-29	Zm00001eb013150	7.58219	2.03015e-62	Zm00001eb016880	-2.11605	0.00205942	Zm00001eb020540	2.98566	1.15965e-05	Zm00001eb025370	-1.75651	0.00594605	Zm00001eb026970	4.07127	5.2038e-07	Zm00001eb025880	-2.14881	-7.94273	1.97785e-15	Zm00001eb030910	4.36633	0.0295774
Zm00001eb010450	-2.73098	1.32165e-05	Zm00001eb013160	5.88568	8.97179e-09	Zm00001eb017030	-1.73743	0.000398059	Zm00001eb020580	1.95339	0.0261685	Zm00001eb025460	-1.5848	2.31803e-10	Zm00001eb026980	2.67306	0.0122574	Zm00001eb025920	-3.10585	-2.09013	0.0366064	Zm00001eb031080	6.50388	1.3449e-05
Zm00001eb010520	-7.55259	1.06796e-52	Zm00001eb013270	1.6303	9.47798e-65	Zm00001eb017070	-4.17328	2.87473e-102	Zm00001eb020630	7.42094	2.26581e-07	Zm00001eb025520	-3.85921	0.0110311	Zm00001eb027010	2.46075	0.00428054	Zm00001eb026140	-3.23333	-2.12847	0.0332978	Zm00001eb031200	2.28968	0.00396341
Zm00001eb010540	-6.70874	7.7398e-47	Zm00001eb013320	3.62969	8.56038e-09	Zm00001eb017280	-2.42871	2.81968e-13	Zm00001eb020640	7.21625	4.65608e-08	Zm00001eb025940	-2.19188	0.00855241	Zm00001eb027120	2.69266	4.41827e-11	Zm00001eb026360	-3.33949	-4.53475	5.7671e-06	Zm00001eb031310	2.00841	3.86465e-10
Zm00001eb010550	-7.12204	6.69664e-26	Zm00001eb013330	3.79067	3.6753e-18	Zm00001eb017290	-2.77149	2.19281e-07	Zm00001eb020740	2.5992	2.0512e-05	Zm00001eb026180	-4.29821	0.00300326	Zm00001eb027140	1.60975	0.00451368	Zm00001eb026440	-3.39659	-1.98883	0.0467202	Zm00001eb031540	6.04031	0.00260282
Zm00001eb010560	-2.8317	1.57335e-52	Zm00001eb013340	2.3493	9.80758e-10	Zm00001eb017330	-5.10435	1.15973e-38	Zm00001eb020900	1.61228	8.73968e-09	Zm00001eb026220	-1.56533	6.95497e-06	Zm00001eb027210	2.03655	4.45445e-05	Zm00001eb026550	-1.58333	-3.49913	0.000466778	Zm00001eb031820	2.06349	0.0035203
Zm00001eb010660	-5.55136	2.07203e-72	Zm00001eb013360	10.2351	2.5918e-28	Zm00001eb017350	-1.61973	2.98617e-09	Zm00001eb020940	5.19372	1.16282e-05	Zm00001eb026360	-3.2763	8.22766e-06	Zm00001eb027460	3.66207	0.0126715	Zm00001eb026850	-1.61038	-2.30122	0.0213789	Zm00001eb032100	3.78761	2.01138e-09
Zm00001eb010740	-2.99333	1.22176e-42	Zm00001eb013370	3.83272	1.36007e-69	Zm00001eb017580	-3.03023	0.00741496	Zm00001eb021000	1.97826	0.0030363	Zm00001eb026530	-1.72957	1.08235e-11	Zm00001eb027530	3.3253	1.16519e-06	Zm00001eb028160	-1.73369	-4.28394	1.83609e-05	Zm00001eb032720	5.63527	3.7265e-16
Zm00001eb010990	-2.89828	2.00072e-38	Zm00001eb013450	3.8623	1.06332e-15	Zm00001eb017640	-3.41515	1.41367e-10	Zm00001eb021050	3.34705	5.43279e-14	Zm00001eb026550	-1.92639	3.06876e-05	Zm00001eb027920	3.50062	2.56016e-16	Zm00001eb028430	-1.62014	-7.87028	3.53853e-15	Zm00001eb032840	2.29779	0.0254977
Zm00001eb011060	-1.92906	1.29489e-17	Zm00001eb013520	2.56178	5.04664e-20	Zm00001eb017760	-2.6058	5.63859e-36	Zm00001eb021200	6.4155	3.41667e-25	Zm00001eb026710	-1.63744	1.90604e-08	Zm00001eb028010	4.79742	6.13695e-15	Zm00001eb028760	-2.85252	-2.01152	0.0442706	Zm00001eb032990	1.68343	1.63762e-10
Zm00001eb011280	-2.89311	0.00099234	Zm00001eb013730	2.05377	9.90998e-26	Zm00001eb018040	-3.00954	8.01414e-16	Zm00001eb021310	4.33099	1.87006e-08	Zm00001eb027080	-2.52373	0.00133511	Zm00001eb028020	2.89884	0.0277629	Zm00001eb029170	-1.6831	-2.79146	0.00524707	Zm00001eb033130	3.7019	0.0197047
Zm00001eb011370	-8.06756	4.74521e-08	Zm00001eb013740	5.43742	4.3198e-40	Zm00001eb018070	-9.16266	1.56806e-10	Zm00001eb021430	5.24246	0.000584681	Zm00001eb027310	-3.05363	0.00950151	Zm00001eb028390	1.65485	5.95589e-12	Zm00001eb029210	-2.84219	-6.32135	2.59283e-10	Zm00001eb033320	3.89987	0.0175425
Zm00001eb011380	-7.30364	1.62713e-07	Zm00001eb013790	3.73221	6.5513e-28	Zm00001eb018470	-1.90854	7.13416e-05	Zm00001eb021450	3.68338	1.07495e-09	Zm00001eb027730	-1.54687	0.00417084	Zm00001eb028770	6.70078	1.66764e-15	Zm00001eb029470	-1.97091	-4.87913	1.06555e-06	Zm00001eb033330	3.28373	0.0102003
Zm00001eb011460	-3.11487	1.59501e-17	Zm00001eb013810	7.03761	1.23545e-05	Zm00001eb018690	-1.6167	8.43134e-23	Zm00001eb021590	7.17405	1.30394e-07	Zm00001eb027740	-4.42014	0.0115558	Zm00001eb029050	7.68208	2.35213e-06	Zm00001eb030170	-1.84461	-5.74204	9.35401e-09	Zm00001eb033800	8.08164	4.86166e-09
Zm00001eb011550	-3.02854	2.19449e-07	Zm00001eb013880	6.24226	3.01244e-22	Zm00001eb019480	-5.7142	4.5841e-24	Zm00001eb021600	2.918	2.02439e-08	Zm00001eb028330	-1.84255	0.000877513	Zm00001eb029110	4.16181	6.38704e-24	Zm00001eb030190	-2.0735	-2.14825	0.031694	Zm00001eb033880	4.13591	1.24775e-08
Zm00001eb011680	-3.92544	0.00014827	Zm00001eb013920	5.06274	1.65775e-64	Zm00001eb019490	-6.09902	7.54942e-05	Zm00001eb021630	5.20562	0.00256332	Zm00001eb028430	-1.56231	3.21865e-14	Zm00001eb029140	7.85767	1.03457e-07	Zm00001eb030400	-1.89313	-6.78145	1.18978e-11	Zm00001eb034130	2.98716	1.2079e-20
Zm00001eb011760	-1.8362	2.97479e-18	Zm00001eb013990	8.99228	6.10897e-91	Zm00001eb019500	-4.61629	2.47229e-23	Zm00001eb021640	7.42617	5.10021e-08	Zm00001eb028540	-3.66975	0.0363993	Zm00001eb029150	6.29716	2.65763e-15	Zm00001eb030650	-1.81732	-2.36221	0.0181664	Zm00001eb034240	3.49854	0.000815573
Zm00001eb011820	-2.51896	8.20551e-77	Zm00001eb014000	6.13105	2.48113e-44	Zm00001eb019550	-2.88365	3.03621e-11	Zm00001eb021650	3.18558	5.27534e-22	Zm00001eb029020	-1.93986	6.30084e-23	Zm00001eb029750	6.82277	5.59215e-06	Zm00001eb030730	-1.58723	-9.22615	2.80543e-20	Zm00001eb034290	6.15171	0.0135846
Zm00001eb011920	-2.47707	4.54645e-58	Zm00001eb014010	7.46117	2.33691e-25	Zm00001eb019640	-1.68485	1.21842e-08	Zm00001eb021720	6.02092	2.11773e-32	Zm00001eb029170	-3.03704	1.59153e-05	Zm00001eb029880	9.10348	1.52665e-11	Zm00001eb030740	-1.98833	-7.11862	1.09014e-12	Zm00001eb034610	5.69219	0.000167157
Zm00001eb011940	-3.48978	9.20548e-11	Zm00001eb014590	7.45755	0.00946385	Zm00001eb019890	-2.2307	5.86529e-12	Zm00001eb021790	2.95002	1.62079e-06	Zm00001eb029210	-2.98698	4.42314e-11	Zm00001eb029890	8.41489	3.76481e-10	Zm00001eb031140	-2.9913	-2.2063	0.0273633	Zm00001eb035150	3.40587	7.92896e-08
Zm00001eb011970	-6.36106	2.5294e-30	Zm00001eb014830	2.11293	1.64927e-127	Zm00001eb020060	-3.22528	2.025e-05	Zm00001eb021970	4.03692	8.69909e-08	Zm00001eb029470	-2.56554	7.58187e-10	Zm00001eb030000	1.65651	0.0073814	Zm00001eb031380	-1.74307	-2.89215	0.00382617	Zm00001eb035160	2.36528	2.49688e-05
Zm00001eb012130	-2.20904	1.61677e-16	Zm00001eb014930	10.7912	1.64402e-07	Zm00001eb020080	-2.75229	1.73035e-14	Zm00001eb021980	4.41663	0.00267477	Zm00001eb029520	-1.84989	4.00349e-13	Zm00001eb030110	1.64176	3.42015e-07	Zm00001eb031560	-2.62262	-2.31177	0.0207906	Zm00001eb035290	3.74447	1.46571e-05
Zm00001eb012160	-2.19546	1.05901e-22	Zm00001eb015150	2.44202	8.03435e-122	Zm00001eb020140	-1.56913	1.16986e-07	Zm00001eb021990	1.50407	0.00289199	Zm00001eb030270	-2.4099	0.0222038	Zm00001eb030150	6.34393	0.0125926	Zm00001eb031610	-1.73822	-4.10813	3.98884e-05	Zm00001eb035300	2.59074	5.7513e-06
Zm00001eb012190	-7.35931	8.77425e-39	Zm00001eb015160	4.53422	8.5648e-25	Zm00001eb020470	-2.4207	1.08542e-24	Zm00001eb022390	3.52313	6.52558e-14	Zm00001eb030400	-2.04969	2.37566e-13	Zm00001eb030670	2.97779	3.33205e-13	Zm00001eb031760	-3.88391	-3.28377	0.0010243	Zm00001eb035510	3.95735	1.4961e-15
Zm00001eb012230	-2.05472	2.56144e-19	Zm00001eb015320	3.66847	6.40191e-60	Zm00001eb020730	-2.3495	9.57375e-09	Zm00001eb022410	1.84878	1.05947e-09	Zm00001eb030730	-1.77754	3.97396e-24	Zm00001eb031080	6.78673	5.02691e-06	Zm00001eb031850	-2.5945	-6.76116	1.3689e-11	Zm00001eb036210	2.79082	6.24904e-11
Zm00001eb012360	-6.59472	1.60905e-49	Zm00001eb015380	2.8368	7.39585e-46	Zm00001eb020790	-2.00019	6.65567e-08	Zm00001eb022440	1.628	1.85505e-16	Zm00001eb030740	-2.54109	1.47205e-18	Zm00001eb031200	1.71205	0.0356099	Zm00001eb032010	-2.29304	-5.55359	2.79865e-08	Zm00001eb036340	6.08495	0.010371
Zm00001eb012440	-7.17854	3.53387e-81	Zm00001eb015400	5.00055	1.05266e-42	Zm00001eb021140	-2.02367	0.000460733	Zm00001eb022760	3.68242	1.32185e-16	Zm00001eb031040	-2.29568	8.35793e-07	Zm00001eb031310	1.5684	1.14107e-06	Zm00001eb032050	-2.63409	-3.48268	0.000496417	Zm00001eb036440	2.44713	7.40374e-20
Zm00001eb012570	-3.90145	3.8894e-17	Zm00001eb015450	1.75382	2.58023e-21	Zm00001eb021230	-2.98327	2.52753e-20	Zm00001eb022920	6.73105	6.56009e-42	Zm00001eb031100	-1.56975	1.64763e-05	Zm00001eb032100	3.28532	3.81479e-07	Zm00001eb032220	-1.66615	-3.24074	0.00119219	Zm00001eb036700	4.45063	1.27201e-06
Zm00001eb012580	-1.90296	1.04258e-20	Zm00001eb015480	6.67287	3.36703e-07	Zm00001eb021270	-2.27428	2.60669e-42	Zm00001eb023490	2.92515	3.42962e-07	Zm00001eb031140	-2.93234	0.030556	Zm00001eb032300	2.08731	0.0187413	Zm00001eb032350	-2.37074	-6.13822	8.34514e-10	Zm00001eb036880	4.64949	6.65537e-14
Zm00001eb012780	-2.12473	1.64767e-18	Zm00001eb015500	4.12577	1.70059e-05	Zm00001eb021290	-2.29165	3.47704e-13	Zm00001eb023540	2.52462	4.08177e-29	Zm00001eb031610	-2.69919	3.30689e-09	Zm00001eb032560	3.13899	0.00201361	Zm00001eb032420	-2.9666	-3.4119	0.00064511	Zm00001eb036930	1.84372	0.00374406
Zm00001eb012810	-4.95908	0.000331378	Zm00001eb015510	4.20914	5.76574e-98	Zm00001eb021530	-2.55191	0.000163821	Zm00001eb023550	2.40076	1.32538e-26	Zm00001eb031760	-1.98926	0.0130734	Zm00001eb032580	1.8286	0.0480019	Zm00001eb032430	-1.63614	-5.24395	1.57172e-07	Zm00001eb037140	7.09171	9.42969e-15
Zm00001eb012830	-6.03526	0.00171712	Zm00001eb015520	3.90608	5.93495e-37	Zm00001eb021710	-1.83812	1.45268e-10	Zm00001eb023560	2.33339	3.95819e-05	Zm00001eb031850	-2.79894	1.23334e-12	Zm00001eb032720	5.30831	2.68215e-14	Zm00001eb032580	-6.17274	-4.13602	3.53376e-05	Zm00001eb037740	2.80606	0.000374228
Zm00001eb012960	-2.50744	1.48612e-19	Zm00001eb015530	4.50966	2.58445e-96	Zm00001eb021780	-4.1802	1.62485e-82	Zm00001eb023590	2.14527	2.60169e-11	Zm00001eb031940	-4.78514	0.000456747	Zm00001eb032890	1.62933	0.000325239	Zm00001eb032630	-2.8452	-6.55882	5.42344e-11	Zm00001eb037750	2.78182	0.000898213
Zm00001eb013130	-11.2995	9.41985e-75	Zm00001eb015600	4.1506	0.00827976	Zm00001eb022040	-1.74126	1.39417e-11	Zm00001eb023680	5.90612	9.82352e-22	Zm00001eb032000	-1.86158	0.0155243	Zm00001eb032990	3.71061	2.85164e-55	Zm00001eb032860	-3.99895	-6.81277	9.57359e-12	Zm00001eb038200	2.08332	0.000676117
Zm00001eb013180	-2.19629	1.68937e-08	Zm00001eb015610	4.94155	1.22444e-06	Zm00001eb022050	-2.05642	1.46189e-09	Zm00001eb023830	2.26868	3.04369e-14	Zm00001eb032010	-2.02537	6.70436e-07	Zm00001eb033130	6.83095	7.05227e-08	Zm00001eb033080	-3.5336	-7.89947	2.8009e-15	Zm00001eb038660	7.27816	2.87906e-07
Zm00001eb013420	-2.11689	5.35575e-10	Zm00001eb015620	4.43772	3.49238e-47	Zm00001eb022180	-2.06314	1.10183e-18	Zm00001eb023870	1.56368	1.39467e-14	Zm00001eb032050	-2.55762	0.000689888	Zm00001eb033320	3.6302	0.0288873	Zm00001eb033140	-2.18864	-2.96034	0.00307297	Zm00001eb038780	4.66576	6.93875e-11
Zm00001eb013430	-5.3601	1.45971e-20	Zm00001eb015630	5.86679	8.86011e-12	Zm00001eb022280	-1.62242	1.40932e-19	Zm00001eb024300	2.73032	0.000716337	Zm00001eb032170	-3.4308	0.0460619	Zm00001eb033330	4.09508	0.00110205	Zm00001eb033740	-1.71503	-2.97233	0.00295553	Zm00001eb039330	2.79852	6.15439e-06
Zm00001eb013440	-2.33277	5.54305e-34	Zm00001eb015720	1.87755	7.34654e-08	Zm00001eb022520	-1.89977	0.0238415	Zm00001eb024350	1.775	0.00655131	Zm00001eb032350	-1.89826	1.60315e-07	Zm00001eb033440	2.11826	1.06308e-08	Zm00001eb033930	-2.89766	-2.98506	0.00283519	Zm00001eb039420	1.77474	4.99733e-10
Zm00001eb013480	-5.43443	6.57464e-09	Zm00001eb015800	2.28765	2.93276e-07	Zm00001eb022540	-4.22686	0.0104044	Zm00001eb024380	1.50417	1.57904e-15	Zm00001eb032420	-2.07197	0.0130198	Zm00001eb033800	6.82325	1.25508e-06	Zm00001eb034050	-1.91684	-3.96877	7.22445e-05	Zm00001eb039580	5.03295	0.00284299
Zm00001eb013500	-2.72438	5.72362e-19	Zm00001eb015880	1.56556	1.25494e-48	Zm00001eb022570	-1.67974	1.06197e-11	Zm00001eb024670	1.67811	0.00772341	Zm00001eb032470	-3.45474	0.0296031	Zm00001eb033880	3.90059	9.52125e-08	Zm00001eb034250	-2.89281	-2.11031	0.034832	Zm00001eb040420	8.4282	1.99387e-10
Zm00001eb013540	-1.94815	3.03407e-07	Zm00001eb016370	3.59	0.037656	Zm00001eb022580	-2.17257	2.00538e-15	Zm00001eb024820	1.76287	1.02888e-08	Zm00001eb032630	-2.47555	8.74998e-09	Zm00001eb034130	3.02007	4.57907e-21	Zm00001eb034400	-1.86378	-3.68112	0.000232215	Zm00001eb040450	1.94262	1.89838e-05
Zm00001eb013610	-4.15595	2.08867e-83	Zm00001eb016620	4.44974	7.33713e-32	Zm00001eb022860	-4.43766	2.58738e-158	Zm00001eb024960	2.7538	6.2826e-10	Zm00001eb032830	-2.74622	0.0339303	Zm00001eb034410	1.75367	5.15821e-06	Zm00001eb034650	-1.53742	-6.67387	2.49138e-11	Zm00001eb040600	6.80968	1.36905e-31
Zm00001eb013650	-3.9454	3.03016e-148	Zm00001eb016730	7.36236	1.32702e-86	Zm00001eb022900	-4.05114	0.00350777	Zm00001eb025250	4.00008	0.0364213	Zm00001eb032860	-2.38057	1.24574e-05	Zm00001eb034610	6.80126	3.54599e-06	Zm00001eb034900	-2.12056	-9.29594	1.45914e-20	Zm00001eb041030	1.85363	0.0307771
Zm00001eb013680	-4.02972	2.20898e-09	Zm00001eb016850	3.83966	3.81557e-25	Zm00001eb023070	-13.5291	2.8783e-29	Zm00001eb025540	3.72529	3.6011e-12	Zm00001eb032940	-1.87833	1.01335e-10	Zm00001eb035290	2.27882	0.0139961	Zm00001eb035200	-1.527	-2.91783	0.00352476	Zm00001eb041540	1.57053	0.00434758
Zm00001eb013720	-2.04992	2.68645e-05	Zm00001eb016870	4.13649	7.34643e-11	Zm00001eb023130	-2.55651	2.38265e-05	Zm00001eb025550	8.04229	2.09594e-34	Zm00001eb033080	-2.53646	5.91828e-09	Zm00001eb035300	1.57673	0.0080662	Zm00001eb035540	-4.40175	-2.12366	0.0336987	Zm00001eb041670	7.06302	3.3723e-06
Zm00001eb013800	-5.04062	0.00543639	Zm00001eb016880	2.42868	6.08735e-05	Zm00001eb023220	-7.94486	6.77637e-07	Zm00001eb025570	3.39887	1.60232e-08	Zm00001eb033140	-2.06577	0.00519465	Zm00001eb035510	1.91914	0.000310119	Zm00001eb035610	-2.7482	-11.0988	1.27188e-28	Zm00001eb041860	1.59346	0.0199801
Zm00001eb014160	-3.97432	2.83811e-66	Zm00001eb016920	2.90512	1.16984e-20	Zm00001eb023330	-3.77393	3.91745e-81	Zm00001eb025610	4.72364	0.00113525	Zm00001eb033760	-1.7843	2.86969e-08	Zm00001eb036060	5.8196	0.0224712	Zm00001eb035620	-2.6844	-11.7953	4.12958e-32	Zm00001eb041970	1.64577	7.02792e-15
Zm00001eb014250	-4.47635	3.13748e-110	Zm00001eb016950	11.0296	6.18155e-17	Zm00001eb023360	-3.87916	9.49218e-51	Zm00001eb025720	2.79696	0.015771	Zm00001eb033930	-2.43691	0.00553683	Zm00001eb036120	4.50534	0.000183092	Zm00001eb036000	-1.70389	-3.11978	0.00180987	Zm00001eb042640	3.42591	2.15743e-20
Zm00001eb014260	-11.8787	1.13339e-21	Zm00001eb017020	4.12729	0.0215482	Zm00001eb023400	-5.84092	3.63283e-246	Zm00001eb025730	8.83446	8.05686e-32	Zm00001eb034050	-2.01827	3.02169e-05	Zm00001eb036210	3.35806	8.12574e-16	Zm00001eb036050	-1.53103	-5.30002	1.15792e-07	Zm00001eb042820	3.42649	5.62737e-05
Zm00001eb014280	-6.02657	0.00761835	Zm00001eb017390	5.53886	2.15941e-14	Zm00001eb023420	-5.07536	2.58658e-26	Zm00001eb025780	6.97488	3.93814e-72	Zm00001eb034170	-2.65016	0.0462001	Zm00001eb036440	1.61838	1.98533e-08	Zm00001eb036300	-1.71812	-6.59577	4.23068e-11	Zm00001eb042930	2.06982	3.15067e-05
Zm00001eb014290	-5.9904	0.000336692	Zm00001eb017400	4.72558	4.09719e-64	Zm00001eb023430	-5.42294	0.00274186	Zm00001eb025790	1.84772	0.0128403	Zm00001eb034220	-2.67084	3.24029e-08	Zm00001eb036700	3.69738	8.00772e-05	Zm00001eb036600	-5.18933	-4.05194	5.07938e-05	Zm00001eb043110	1.98969	0.000849617
Zm00001eb014370	-4.14111	6.20817e-07	Zm00001eb017590	2.3703	0.000372484	Zm00001eb023460	-2.02389	3.66713e-07	Zm00001eb026100	5.52832	0.0459771	Zm00001eb034250	-2.83385	0.0387065	Zm00001eb036880	3.35163	7.3959e-08	Zm00001eb036680	-3.62293	-2.45946	0.0139147	Zm00001eb043670	1.91054	1.55668e-07
Zm00001eb014420	-5.24994	2.32935e-06	Zm00001eb017660	1.5469	1.05323e-06	Zm00001eb023600	-2.34368	2.94923e-06	Zm00001eb026440	6.38356	2.45193e-07	Zm00001eb034900	-3.12551	1.74033e-39	Zm00001eb036910	1.86683	3.96794e-14	Zm00001eb037040	-1.92135	-6.43158	1.26282e-10	Zm00001eb043810	1.96063	1.86872e-05
Zm00001eb014430	-7.66823	2.99709e-09	Zm00001eb017670	12.138	7.67015e-14	Zm00001eb023690	-3.36154	3.15061e-50	Zm00001eb026450	8.70576	6.63515e-06	Zm00001eb035050	-1.55736	1.09457e-15	Zm00001eb037140	7.07794	1.10048e-14	Zm00001eb037500	-2.2298	-9.16548	4.93253e-20	Zm00001eb044080	2.88157	1.74133e-10
Zm00001eb014460	-1.77252	2.10958e-14	Zm00001eb017800	7.95031	1.19633e-19	Zm00001eb023700	-5.97771	5.64445e-131	Zm00001eb026670	4.30321	0.016715	Zm00001eb035200	-2.31572	3.59437e-05	Zm00001eb037750	4.80407	8.14485e-10	Zm00001eb037530	-5.20367	-2.97494	0.0029305	Zm00001eb044220	3.0578	3.71015e-06
Zm00001eb014470	-3.58201	3.4662e-60	Zm00001eb017920	1.51746	4.334e-20	Zm00001eb023710	-3.08226	5.66834e-21	Zm00001eb027630	2.48687	3.1831e-05	Zm00001eb035340	-1.96968	8.27066e-10	Zm00001eb037940	2.50963	1.35532e-12	Zm00001eb037670	-1.62919	-5.1698	2.34339e-07	Zm00001eb044370	1.73552	2.41828e-12
Zm00001eb014480	-4.17278	0.00275217	Zm00001eb017930	9.60691	4.41736e-12	Zm00001eb023720	-2.54031	0.00268554	Zm00001eb027920	4.56363	6.56162e-28	Zm00001eb035540	-4.34279	0.0361521	Zm00001eb037960	2.42953	0.0093122	Zm00001eb037800	-3.49924	-2.08539	0.0370337	Zm00001eb044590	2.17907	0.000607552
Zm00001eb014490	-1.76211	1.03833e-13	Zm00001eb017980	1.57209	0.00611864	Zm00001eb024150	-2.49669	5.18056e-14	Zm00001eb028010	5.30487	5.73875e-19	Zm00001eb035610	-1.77961	1.14122e-13	Zm00001eb038200	1.63323	0.00787513	Zm00001eb037830	-2.17988	-2.03935	0.0414146	Zm00001eb045260	5.87724	1.64406e-16
Zm00001eb014550	-4.82279	0.000596342	Zm00001eb018010	1.81889	6.27894e-07	Zm00001eb024440	-6.06076	7.29262e-13	Zm00001eb028020	10.1663	2.45075e-20	Zm00001eb036000	-2.10455	0.000405899	Zm00001eb038290	2.56812	0.0207638	Zm00001eb038030	-2.99375	-5.13375	2.84024e-07	Zm00001eb045750	6.68712	1.49384e-07
Zm00001eb014570	-2.35628	1.6752e-06	Zm00001eb018180	3.29315	1.20074e-29	Zm00001eb024680	-2.27934	6.94095e-15	Zm00001eb028030	2.17798	2.31361e-23	Zm00001eb036100	-2.75884	0.028196	Zm00001eb038660	3.79789	0.0266049	Zm00001eb038070	-6.93227	-3.42466	0.000615563	Zm00001eb046070	6.40683	0.000395691
Zm00001eb014720	-2.33121	0.00571656	Zm00001eb018190	2.91864	1.38365e-06	Zm00001eb025140	-3.86742	3.05963e-08	Zm00001eb028070	1.59532	0.0115488	Zm00001eb036300	-2.05302	7.14855e-15	Zm00001eb038780	4.69461	5.30087e-11	Zm00001eb038080	-4.62759	-3.04228	0.00234793	Zm00001eb046130	4.28879	9.53937e-15
Zm00001eb014760	-1.64407	2.99807e-28	Zm00001eb018270	6.41696	1.48685e-20	Zm00001eb025160	-1.92342	2.37726e-15	Zm00001eb028850	5.50322	9.01314e-08	Zm00001eb036310	-1.72055	0.0217019	Zm00001eb039330	1.81554	0.00623572	Zm00001eb038120	-2.45398	-3.73653	0.000186577	Zm00001eb046680	4.10163	2.16409e-09
Zm00001eb014770	-1.66791	0.00585907	Zm00001eb018460	1.68377	2.94844e-33	Zm00001eb025210	-1.54566	7.70538e-44	Zm00001eb028860	2.30414	4.7756e-55	Zm00001eb036600	-2.23739	0.00178065	Zm00001eb039580	6.72687	2.66425e-05	Zm00001eb038270	-1.70846	-2.3765	0.0174778	Zm00001eb046910	5.14033	0.0097441
Zm00001eb014790	-3.79707	4.8833e-10	Zm00001eb018480	8.03562	9.37617e-24	Zm00001eb025460	-2.01952	6.31162e-16	Zm00001eb029140	11.1149	2.33295e-14	Zm00001eb037040	-2.2271	1.68412e-13	Zm00001eb039650	3.88686	0.000192746	Zm00001eb038710	-1.52354	-7.24688	4.26496e-13	Zm00001eb046960	3.90575	0.00647622
Zm00001eb014860	-6.76351	5.09378e-19	Zm00001eb018600	3.08247	2.50615e-17	Zm00001eb025480	-1.8323	0.00179782	Zm00001eb029200	2.12524	1.14912e-50	Zm00001eb037150	-3.15115	0.0169479	Zm00001eb039970	5.51512	0.00605448	Zm00001eb038750	-3.5733	-3.1201	0.00180791	Zm00001eb047350	3.40821	0.00484233
Zm00001eb014970	-2.70311	5.09417e-60	Zm00001eb018630	9.17362	9.17379e-08	Zm00001eb025840	-2.08349	1.57467e-05	Zm00001eb029530	2.24127	2.19814e-23	Zm00001eb037500	-1.69964	9.84778e-13	Zm00001eb040070	2.36395	1.25153e-09	Zm00001eb038880	-1.69248	-3.77552	0.000159675	Zm00001eb047570	2.64351	1.11222e-07
Zm00001eb014980	-6.11898	3.90709e-117	Zm00001eb018640	10.6949	9.5584e-49	Zm00001eb025870	-3.89176	0.0325168	Zm00001eb029730	3.96971	7.86948e-35	Zm00001eb037530	-5.14471	0.00326914	Zm00001eb040420	9.12101	4.77313e-12	Zm00001eb038960	-4.15573	-2.78953	0.00527845	Zm00001eb047620	4.6862	0.0015874
Zm00001eb015000	-5.5841	9.75245e-37	Zm00001eb018660	11.0681	1.38858e-71	Zm00001eb025890	-2.24745	6.91927e-10	Zm00001eb029750	3.27749	0.0373887	Zm00001eb037540	-1.53256	0.000158866	Zm00001eb040450	3.42734	1.18188e-14	Zm00001eb038980	-6.55514	-4.18875	2.80499e-05	Zm00001eb047770	2.43519	1.71847e-09
Zm00001eb015080	-8.02942	1.45089e-18	Zm00001eb018720	1.79881	3.84991e-05	Zm00001eb026090	-3.91782	2.36244e-56	Zm00001eb030000	1.68639	0.00292253	Zm00001eb037570	-1.79328	3.24922e-09	Zm00001eb040600	4.84297	8.7053e-16	Zm00001eb038990	-6.70954	-4.49575	6.93248e-06	Zm00001eb048070	2.10038	3.29218e-05
Zm00001eb015100	-6.40601	2.81435e-55	Zm00001eb018870	9.90917	6.48475e-20	Zm00001eb026110	-4.07227	2.73338e-68	Zm00001eb030190	3.77164	1.59117e-05	Zm00001eb037670	-1.9309	1.37899e-09	Zm00001eb040790	4.97847	9.21287e-13	Zm00001eb039150	-3.5875	-2.22663	0.0259719	Zm00001eb048250	2.12455	1.69618e-05
Zm00001eb015110	-1.58956	1.20696e-12	Zm00001eb018910	2.7807	0.0047449	Zm00001eb026220	-3.04671	5.55941e-19	Zm00001eb030390	2.21038	2.96168e-31	Zm00001eb037800	-3.44028	0.0403396	Zm00001eb041500	5.15494	0.041647	Zm00001eb039160	-4.25759	-3.096	0.00196147	Zm00001eb048260	5.03523	0.00235935
Zm00001eb015130	-1.64791	0.0234391	Zm00001eb018960	7.2534	3.46156e-13	Zm00001eb026330	-1.57262	7.30071e-13	Zm00001eb030550	6.19134	5.5035e-05	Zm00001eb038030	-3.05874	2.14448e-07	Zm00001eb041670	7.17731	2.29471e-06	Zm00001eb039320	-1.74284	-2.07111	0.0383485	Zm00001eb048330	4.23648	0.0207069
Zm00001eb015220	-3.70635	2.39335e-10	Zm00001eb019050	10.0502	6.13396e-195	Zm00001eb026350	-2.31592	2.55097e-19	Zm00001eb031080	4.27302	0.00445709	Zm00001eb038070	-4.59743	0.0106171	Zm00001eb041860	4.09882	3.50926e-12	Zm00001eb039750	-3.35379	-3.52028	0.000431094	Zm00001eb048360	2.32061	0.0207314
Zm00001eb015280	-6.20467	4.37505e-44	Zm00001eb019130	1.75625	4.0448e-47	Zm00001eb026430	-2.23651	0.000849535	Zm00001eb031140	1.86142	0.00740486	Zm00001eb038090	-1.55585	0.00170103	Zm00001eb042310	1.7265	6.56347e-10	Zm00001eb040000	-1.95559	-2.48395	0.0129935	Zm00001eb048410	2.01551	2.49376e-06
Zm00001eb015390	-1.6534	0.000677656	Zm00001eb019160	9.25218	2.18505e-41	Zm00001eb026500	-5.96357	0.000136366	Zm00001eb031160	2.343	0.00833002	Zm00001eb038120	-1.70328	0.00484078	Zm00001eb042370	2.00244	3.32266e-18	Zm00001eb040180	-2.18663	-4.21613	2.48527e-05	Zm00001eb048580	1.72814	0.00225571
Zm00001eb015430	-7.84384	2.38003e-94	Zm00001eb019250	2.53233	3.68118e-60	Zm00001eb026520	-1.77155	0.00119685	Zm00001eb031580	3.86937	0.00138007	Zm00001eb038440	-2.60457	0.000850995	Zm00001eb042640	3.95205	3.10657e-27	Zm00001eb040220	-2.04821	-6.93231	4.14024e-12	Zm00001eb048710	1.99019	0.00079291
Zm00001eb015460	-2.33891	5.43646e-08	Zm00001eb019530	1.64074	7.90265e-18	Zm00001eb026530	-11.8661	0	Zm00001eb031590	4.32362	4.49669e-59	Zm00001eb038680	-2.92406	1.28161e-10	Zm00001eb042720	4.79368	0.020676	Zm00001eb040480	-2.12307	-4.95883	7.09185e-07	Zm00001eb048790	2.22204	1.04818e-06
Zm00001eb015700	-3.52532	1.63185e-49	Zm00001eb019620	4.16359	5.30174e-34	Zm00001eb026540	-2.59995	0.00429006	Zm00001eb031930	2.17249	3.96069e-91	Zm00001eb038710	-1.98317	4.22614e-21	Zm00001eb042820	4.32263	1.97926e-07	Zm00001eb040550	-2.26384	-6.84786	7.49629e-12	Zm00001eb048890	2.38436	2.5738e-07
Zm00001eb015710	-2.30082	1.0477e-37	Zm00001eb019650	1.84067	3.70647e-19	Zm00001eb026550	-7.52564	1.74269e-22	Zm00001eb032560	6.54603	4.28834e-11	Zm00001eb038750	-3.54454	0.00211693	Zm00001eb042930	2.21754	7.21185e-06	Zm00001eb040760	-5.30853	-2.98408	0.00284436	Zm00001eb049070	2.03446	2.46014e-08
Zm00001eb015760	-2.66995	1.01821e-66	Zm00001eb019840	3.19858	8.95436e-32	Zm00001eb026580	-5.13881	4.63003e-14	Zm00001eb032580	7.02458	1.78885e-14	Zm00001eb038760	-4.21053	0.000265968	Zm00001eb043810	2.71333	2.22478e-09	Zm00001eb040820	-1.97226	-7.59903	2.98367e-14	Zm00001eb049330	2.36126	8.04731e-12
Zm00001eb015790	-1.99862	1.73161e-22	Zm00001eb019880	2.36064	0.000690013	Zm00001eb026680	-1.9533	3.064e-08	Zm00001eb032650	7.94833	5.53346e-09	Zm00001eb038820	-2.36801	0.00837299	Zm00001eb044080	2.11883	3.51065e-06	Zm00001eb040830	-8.22385	-7.86172	3.78904e-15	Zm00001eb049340	4.30208	0.00738253
Zm00001eb015850	-2.49256	0.000587267	Zm00001eb020180	2.28269	1.89408e-44	Zm00001eb026690	-2.04624	4.35648e-11	Zm00001eb032780	1.96889	9.5351e-19	Zm00001eb038880	-1.91721	2.14445e-05	Zm00001eb044220	3.96986	7.1801e-10	Zm00001eb040950	-1.95188	-2.88704	0.00388879	Zm00001eb049370	6.30066	0.0219387
Zm00001eb015890	-3.58542	2.34251e-28	Zm00001eb020340	10.7881	8.60341e-205	Zm00001eb026710	-5.70746	5.40009e-83	Zm00001eb032830	3.02147	0.00017332	Zm00001eb038890	-2.51758	2.24971e-20	Zm00001eb045260	5.77182	6.51808e-16	Zm00001eb041070	-1.76453	-6.47269	9.62757e-11	Zm00001eb049730	1.76064	2.983e-16
Zm00001eb015950	-4.94079	8.56093e-35	Zm00001eb020530	2.11266	0.00034564	Zm00001eb026720	-4.93887	2.15142e-28	Zm00001eb032840	2.24764	0.0191544	Zm00001eb038960	-5.91809	0.000204701	Zm00001eb045720	2.66662	0.015254	Zm00001eb041220	-1.56612	-6.77633	1.23264e-11	Zm00001eb049790	2.92168	5.63908e-12
Zm00001eb015990	-1.65049	1.1104e-23	Zm00001eb020540	3.44362	4.09358e-07	Zm00001eb026840	-4.51853	7.60448e-09	Zm00001eb032850	3.83887	4.70872e-05	Zm00001eb038980	-6.49618	3.30924e-05	Zm00001eb045750	11.0152	2.1453e-19	Zm00001eb041430	-1.58356	-4.56175	5.073e-06	Zm00001eb049850	2.29393	0.0325748
Zm00001eb016040	-8.75972	5.74955e-30	Zm00001eb020580	1.9078	0.0299638	Zm00001eb026930	-2.18716	1.12111e-14	Zm00001eb032860	1.56946	0.00264635	Zm00001eb038990	-4.73443	0.000476874	Zm00001eb046070	5.84862	0.00140945	Zm00001eb041590	-3.68209	-2.36076	0.0182377	Zm00001eb049870	2.58298	1.50412e-05
Zm00001eb016090	-9.84949	5.49263e-21	Zm00001eb020600	2.20634	3.12864e-20	Zm00001eb027150	-1.61744	0.0311887	Zm00001eb032880	3.99263	6.70199e-05	Zm00001eb039040	-3.09132	8.2432e-06	Zm00001eb046130	4.07882	1.86074e-13	Zm00001eb041680	-1.61179	-5.51676	3.45305e-08	Zm00001eb049880	3.52996	1.48469e-12
Zm00001eb016160	-5.01038	4.58196e-305	Zm00001eb020610	8.52447	0.000368284	Zm00001eb027310	-1.53459	0.0204564	Zm00001eb032890	5.70791	6.00037e-59	Zm00001eb039270	-1.60904	4.49172e-22	Zm00001eb046680	3.15257	8.59517e-06	Zm00001eb042410	-2.60984	-7.29356	3.01861e-13	Zm00001eb050430	5.44214	0.00110143
Zm00001eb016200	-7.80467	1.59721e-09	Zm00001eb020630	12.2646	8.38903e-18	Zm00001eb027690	-4.71766	1.25818e-08	Zm00001eb032990	3.07598	1.61435e-40	Zm00001eb039320	-1.89226	0.0292887	Zm00001eb047160	3.8549	0.0155322	Zm00001eb042460	-1.82587	-5.77389	7.74642e-09	Zm00001eb050570	9.25436	6.74797e-12
Zm00001eb016230	-4.73943	6.38625e-06	Zm00001eb020640	13.3866	1.95411e-24	Zm00001eb027730	-4.46952	4.15694e-14	Zm00001eb033130	9.10523	8.52923e-14	Zm00001eb039490	-2.06445	0.0234513	Zm00001eb047250	3.49411	0.0049194	Zm00001eb043050	-3.72679	-2.41996	0.0155224	Zm00001eb050580	6.85102	8.47807e-39
Zm00001eb016340	-2.58393	0.000265191	Zm00001eb020710	1.88687	1.77962e-55	Zm00001eb027740	-6.48609	0.000210729	Zm00001eb033140	1.90392	0.00964098	Zm00001eb039530	-1.61886	0.01318	Zm00001eb047350	2.89262	0.0194038	Zm00001eb043080	-3.64642	-3.85833	0.000114164	Zm00001eb050630	1.82066	0.0219402
Zm00001eb016390	-4.86151	0.00122918	Zm00001eb020900	5.55789	2.94861e-88	Zm00001eb027760	-5.37713	3.71497e-66	Zm00001eb033250	1.80176	0.000687025	Zm00001eb039600	-2.69603	0.0101899	Zm00001eb047570	1.77333	0.000597502	Zm00001eb043280	-5.42378	-3.86835	0.000109574	Zm00001eb050660	1.7771	5.3598e-10
Zm00001eb016470	-3.11507	1.75653e-28	Zm00001eb020940	8.47188	5.65048e-13	Zm00001eb027860	-2.10256	6.10528e-52	Zm00001eb033440	5.80032	4.61065e-56	Zm00001eb039750	-4.33243	0.000316214	Zm00001eb047620	6.37202	2.75125e-06	Zm00001eb043290	-4.52625	-3.09468	0.00197024	Zm00001eb050950	5.38028	1.74796e-07
Zm00001eb016750	-2.64611	1.14007e-11	Zm00001eb020950	1.98426	1.41129e-18	Zm00001eb027890	-4.45558	6.13435e-12	Zm00001eb034240	5.26679	2.69178e-07	Zm00001eb040180	-2.12523	4.17534e-05	Zm00001eb047670	2.24365	0.000214345	Zm00001eb043400	-2.40256	-5.97015	2.3703e-09	Zm00001eb051160	1.88443	0.000355645
Zm00001eb016830	-2.82384	0.0287646	Zm00001eb021050	6.66276	4.71945e-51	Zm00001eb027970	-3.20145	2.61554e-35	Zm00001eb034310	2.58585	0.00647719	Zm00001eb040190	-1.96215	5.97586e-09	Zm00001eb047770	2.19697	7.5127e-08	Zm00001eb043700	-1.51985	-3.47011	0.00052025	Zm00001eb051670	5.27648	0.000911842
Zm00001eb017070	-5.81367	6.14255e-149	Zm00001eb021200	12.9279	4.55236e-97	Zm00001eb028180	-1.77933	0.00681267	Zm00001eb034410	4.71447	1.79876e-41	Zm00001eb040220	-1.64276	7.80836e-09	Zm00001eb047850	1.9695	0.0120411	Zm00001eb043820	-2.56902	-2.04576	0.0407803	Zm00001eb051680	6.06345	0.000359569
Zm00001eb017120	-6.68266	4.03616e-16	Zm00001eb021310	6.76966	1.42906e-18	Zm00001eb028330	-7.21685	4.47756e-20	Zm00001eb034540	1.55191	5.56039e-07	Zm00001eb040350	-2.25801	0.00071335	Zm00001eb047940	2.85273	6.21889e-11	Zm00001eb043900	-2.34806	-7.30185	2.83828e-13	Zm00001eb051730	3.798	1.50288e-10
Zm00001eb017280	-4.20872	4.98589e-31	Zm00001eb021360	1.85056	8.20521e-20	Zm00001eb028400	-1.66833	6.01163e-09	Zm00001eb034760	1.77616	2.27991e-13	Zm00001eb040480	-1.95777	4.64407e-06	Zm00001eb048260	6.51389	3.58259e-05	Zm00001eb043940	-1.51551	-4.83442	1.33531e-06	Zm00001eb051740	3.57465	0.000617722
Zm00001eb017290	-4.19323	1.24866e-11	Zm00001eb021430	5.55916	0.000263102	Zm00001eb028770	-4.98958	0.000558982	Zm00001eb034780	1.60044	0.0159322	Zm00001eb040550	-2.12682	1.13853e-10	Zm00001eb048330	4.29423	0.0190425	Zm00001eb044000	-2.60631	-2.13391	0.0328501	Zm00001eb051810	2.5925	1.49242e-06
Zm00001eb017370	-4.89656	0.0166934	Zm00001eb021510	1.92718	5.91076e-43	Zm00001eb029210	-7.84558	8.57759e-40	Zm00001eb035010	5.59782	4.75804e-10	Zm00001eb040800	-1.77619	1.56903e-10	Zm00001eb048840	1.52668	0.000242325	Zm00001eb044150	-1.92272	-8.82398	1.10461e-18	Zm00001eb052300	4.23341	0.0178165
Zm00001eb017550	-4.11402	5.66997e-17	Zm00001eb021550	2.76356	1.4642e-14	Zm00001eb029260	-3.27556	5.02466e-16	Zm00001eb035270	3.43109	0.0262353	Zm00001eb040810	-2.08038	1.43804e-12	Zm00001eb048860	4.40636	0.000330258	Zm00001eb044260	-2.16454	-11.5464	7.70034e-31	Zm00001eb052670	2.75974	0.048311
Zm00001eb017580	-4.89166	4.81841e-05	Zm00001eb021590	12.4427	5.31244e-20	Zm00001eb029300	-2.49229	4.7649e-12	Zm00001eb035440	2.85384	6.17667e-19	Zm00001eb040820	-2.96057	1.79375e-20	Zm00001eb048940	5.63225	0.0121418	Zm00001eb044310	-2.19224	-4.05872	4.93423e-05	Zm00001eb052930	5.83838	4.80348e-13
Zm00001eb017620	-1.53777	2.51776e-09	Zm00001eb021600	8.83741	3.31326e-65	Zm00001eb029520	-1.7354	1.43261e-12	Zm00001eb035500	2.61445	4.158e-29	Zm00001eb040830	-7.1779	3.62601e-21	Zm00001eb049070	2.07091	1.41807e-08	Zm00001eb044320	-4.53544	-5.33539	9.53383e-08	Zm00001eb053040	1.87638	1.41688e-17
Zm00001eb017640	-7.59807	2.95653e-33	Zm00001eb021610	5.1075	0.000176243	Zm00001eb029590	-5.11184	3.41546e-46	Zm00001eb035640	1.64441	4.19468e-62	Zm00001eb040900	-2.6532	0.00089484	Zm00001eb049340	5.34201	0.000358746	Zm00001eb044330	-2.12263	-5.7176	1.08037e-08	Zm00001eb053110	2.70992	0.00129087
Zm00001eb017720	-3.45557	0.0176964	Zm00001eb021630	13.3774	3.5226e-15	Zm00001eb029610	-2.39338	9.10017e-13	Zm00001eb035750	1.51754	2.06925e-23	Zm00001eb040930	-3.57438	0.00213437	Zm00001eb049350	4.37963	7.05386e-06	Zm00001eb044660	-2.25482	-5.76358	8.23503e-09	Zm00001eb053160	5.91952	1.83867e-07
Zm00001eb017760	-3.35408	7.09195e-51	Zm00001eb021640	13.3023	1.02682e-22	Zm00001eb029640	-3.06169	5.27465e-62	Zm00001eb035780	3.08383	0.000254008	Zm00001eb041050	-1.70847	2.15396e-05	Zm00001eb049730	1.745	6.29266e-16	Zm00001eb044960	-2.20961	-6.9597	3.40994e-12	Zm00001eb053400	5.91084	0.00418659
Zm00001eb017810	-1.63367	1.06855e-25	Zm00001eb021650	5.07709	4.46726e-54	Zm00001eb029660	-2.80026	1.52972e-13	Zm00001eb036120	6.76748	2.39517e-09	Zm00001eb041140	-1.81234	1.12612e-15	Zm00001eb049790	3.36255	1.01561e-15	Zm00001eb044970	-2.57348	-5.7006	1.19385e-08	Zm00001eb053560	6.27621	7.4494e-92
Zm00001eb017950	-4.00825	8.75095e-05	Zm00001eb021720	8.20063	1.23562e-58	Zm00001eb030110	-2.49015	6.4643e-11	Zm00001eb036270	1.97176	1.75398e-11	Zm00001eb041220	-2.09479	2.98066e-18	Zm00001eb049880	3.30894	4.64127e-11	Zm00001eb045330	-3.87493	-3.24503	0.00117437	Zm00001eb054270	6.87266	1.21595e-06
Zm00001eb018040	-6.42511	8.77109e-56	Zm00001eb021790	1.5959	0.0101072	Zm00001eb030510	-5.32534	2.04624e-05	Zm00001eb036480	1.535	7.78511e-17	Zm00001eb041310	-2.11274	1.36101e-09	Zm00001eb050430	4.78652	0.00556226	Zm00001eb045580	-1.63371	-2.32636	0.0199993	Zm00001eb054340	7.77141	3.00524e-07
Zm00001eb018070	-9.05709	2.53425e-10	Zm00001eb021970	5.17523	5.31206e-12	Zm00001eb030650	-2.46991	0.000722609	Zm00001eb036550	3.12356	2.11796e-09	Zm00001eb041390	-1.52458	0.037524	Zm00001eb050470	3.03468	0.0355066	Zm00001eb045990	-1.71511	-6.24542	4.22673e-10	Zm00001eb054350	2.47274	0.0139782
Zm00001eb018440	-1.53845	0.000864051	Zm00001eb021980	5.17206	0.000415246	Zm00001eb030720	-1.63079	3.25765e-05	Zm00001eb036630	2.6216	2.05911e-06	Zm00001eb041450	-3.08293	0.0035638	Zm00001eb050530	1.83716	7.39453e-10	Zm00001eb046000	-2.07518	-5.48733	4.08054e-08	Zm00001eb054490	1.53973	6.34185e-06
Zm00001eb018470	-3.0519	6.88112e-09	Zm00001eb022030	4.08085	7.40593e-09	Zm00001eb030780	-3.45939	5.71856e-14	Zm00001eb036910	1.85846	3.7912e-14	Zm00001eb041590	-3.62313	0.0201817	Zm00001eb050570	8.79228	7.88196e-11	Zm00001eb046170	-2.81769	-11.8981	1.21046e-32	Zm00001eb054600	3.70371	2.21968e-10
Zm00001eb018560	-4.39968	0.000394712	Zm00001eb022390	3.8011	5.88987e-16	Zm00001eb031100	-3.32189	4.42477e-20	Zm00001eb037480	2.07367	3.94743e-12	Zm00001eb042170	-1.84613	0.00226824	Zm00001eb050580	6.56509	1.43726e-35	Zm00001eb046400	-1.60838	-2.42078	0.0154872	Zm00001eb054610	3.28995	1.75773e-09
Zm00001eb018690	-2.87749	2.31677e-68	Zm00001eb022410	1.54346	3.53563e-07	Zm00001eb031110	-2.04341	1.22397e-19	Zm00001eb037500	1.68777	6.38971e-14	Zm00001eb042190	-2.35872	4.75555e-05	Zm00001eb050630	3.26652	3.20296e-05	Zm00001eb046410	-1.99249	-2.27761	0.0227499	Zm00001eb054700	4.67688	0.00496237
Zm00001eb018700	-3.21217	1.63154e-21	Zm00001eb022440	2.18758	1.79544e-28	Zm00001eb031170	-1.73211	5.27483e-09	Zm00001eb037740	2.86191	0.000122871	Zm00001eb042330	-1.509	0.00233074	Zm00001eb050820	2.99112	0.0122346	Zm00001eb046500	-1.81556	-3.78352	0.000154624	Zm00001eb054920	5.6096	1.63351e-11
Zm00001eb018840	-6.41271	9.47566e-78	Zm00001eb022500	5.77423	4.63602e-05	Zm00001eb031290	-3.19057	1.99052e-50	Zm00001eb037750	5.69515	9.41382e-14	Zm00001eb042410	-1.94593	4.25357e-08	Zm00001eb050950	2.7454	0.0162726	Zm00001eb046760	-1.70583	-2.93233	0.00336425	Zm00001eb055040	2.97151	0.0222511
Zm00001eb018850	-1.73123	1.34406e-32	Zm00001eb022750	1.91217	6.42776e-05	Zm00001eb031360	-1.72468	5.14287e-29	Zm00001eb037760	1.99925	0.00466542	Zm00001eb042650	-1.76962	4.68427e-07	Zm00001eb051670	5.71976	0.000257991	Zm00001eb046820	-3.57566	-3.20567	0.0013475	Zm00001eb055120	4.15528	4.87157e-46
Zm00001eb019220	-4.39857	2.57166e-61	Zm00001eb022760	5.22964	2.87795e-32	Zm00001eb031380	-1.79279	0.000373562	Zm00001eb037790	1.50301	0.00121166	Zm00001eb043040	-1.50227	7.06146e-08	Zm00001eb051680	5.89534	0.000543428	Zm00001eb046920	-1.74381	-4.52255	6.10995e-06	Zm00001eb055130	5.88746	2.31424e-05
Zm00001eb019340	-3.74898	2.11466e-53	Zm00001eb022810	6.22992	0.000859602	Zm00001eb031560	-3.47894	0.00155543	Zm00001eb037940	2.27663	1.03923e-10	Zm00001eb043230	-2.57398	2.71372e-10	Zm00001eb051730	3.11718	3.18738e-07	Zm00001eb047080	-2.96087	-6.89247	5.48332e-12	Zm00001eb055590	2.18924	0.000361112
Zm00001eb019480	-9.15643	4.5032e-16	Zm00001eb022920	8.22363	8.41905e-62	Zm00001eb031630	-4.30541	0.013885	Zm00001eb037960	4.81749	3.91927e-08	Zm00001eb043280	-5.36482	0.000130084	Zm00001eb051810	2.99767	2.51936e-08	Zm00001eb047200	-1.70378	-5.67994	1.34746e-08	Zm00001eb055610	6.23119	2.80416e-09
Zm00001eb019490	-5.99346	0.000100343	Zm00001eb022930	1.62657	1.32896e-47	Zm00001eb031820	-4.60162	4.62044e-07	Zm00001eb038250	7.03313	1.86707e-05	Zm00001eb043290	-4.46729	0.00225535	Zm00001eb052670	3.60206	0.00790744	Zm00001eb047260	-1.51383	-4.02639	5.66398e-05	Zm00001eb055630	3.31668	3.58586e-30
Zm00001eb019500	-9.6944	2.41048e-15	Zm00001eb022980	2.73382	1.35512e-05	Zm00001eb031870	-2.02377	1.81702e-13	Zm00001eb038270	4.60075	1.83005e-11	Zm00001eb043400	-1.78854	3.29774e-06	Zm00001eb052930	4.64782	1.83998e-08	Zm00001eb047270	-3.01226	-5.95694	2.57007e-09	Zm00001eb055700	1.92494	0.00225173
Zm00001eb019550	-2.15189	2.1963e-07	Zm00001eb022990	3.99353	0.000240715	Zm00001eb032050	-1.64444	0.00328231	Zm00001eb038290	7.90991	2.08535e-16	Zm00001eb043460	-3.8249	0.0145616	Zm00001eb053160	3.99193	0.000443707	Zm00001eb047480	-1.63845	-3.15932	0.00158138	Zm00001eb055940	6.62738	1.75079e-05
Zm00001eb019600	-3.88838	1.4209e-24	Zm00001eb023110	1.67331	2.27444e-63	Zm00001eb032200	-1.82577	3.32099e-14	Zm00001eb039280	6.29779	0.0147194	Zm00001eb043790	-2.95737	0.00214126	Zm00001eb053400	4.86398	0.0221495	Zm00001eb047520	-1.62834	-6.69961	2.08983e-11	Zm00001eb056010	1.95243	0.000353516
Zm00001eb019640	-1.74233	4.20948e-09	Zm00001eb023280	4.38707	2.268e-49	Zm00001eb032630	-3.89583	4.70402e-20	Zm00001eb039650	5.84634	1.73076e-08	Zm00001eb043820	-4.356	0.00165223	Zm00001eb053560	6.2497	5.09084e-91	Zm00001eb047580	-2.05444	-6.24689	4.18703e-10	Zm00001eb056120	1.82281	5.2272e-05
Zm00001eb019860	-4.53796	2.1311e-06	Zm00001eb023440	3.82596	1.42608e-06	Zm00001eb032960	-4.64148	0.0363899	Zm00001eb039970	5.62733	0.00387484	Zm00001eb043900	-2.73247	4.32445e-17	Zm00001eb054270	7.72612	3.32963e-08	Zm00001eb047780	-1.94338	-7.98324	1.42546e-15	Zm00001eb056190	1.50585	0.00890718
Zm00001eb019890	-1.89264	4.82901e-09	Zm00001eb023540	3.09366	6.18048e-43	Zm00001eb032970	-3.35235	1.18673e-08	Zm00001eb040000	1.6663	0.0177678	Zm00001eb043940	-1.66858	1.08056e-07	Zm00001eb054340	5.77052	0.000260772	Zm00001eb047820	-1.6357	-7.13914	9.39196e-13	Zm00001eb056290	1.80875	0.0494716
Zm00001eb019900	-1.63047	3.56899e-22	Zm00001eb023550	3.13584	1.75214e-44	Zm00001eb033060	-2.83399	5.75547e-64	Zm00001eb040070	4.44514	6.71252e-32	Zm00001eb043960	-1.64205	4.0253e-05	Zm00001eb054350	2.4715	0.0142531	Zm00001eb047990	-1.75049	-8.48611	2.13667e-17	Zm00001eb056300	2.09392	2.61289e-10
Zm00001eb020020	-1.91905	5.05909e-35	Zm00001eb023560	3.1338	2.76557e-08	Zm00001eb033160	-10.9467	5.48797e-63	Zm00001eb040100	2.11929	4.17494e-17	Zm00001eb044150	-2.18189	3.33638e-23	Zm00001eb054600	4.18843	3.32996e-13	Zm00001eb048030	-3.44703	-3.20537	0.00134891	Zm00001eb056630	6.92937	1.00873e-07
Zm00001eb020080	-7.38119	6.94874e-67	Zm00001eb023590	4.96126	8.54537e-55	Zm00001eb033180	-2.58328	4.76535e-08	Zm00001eb040450	6.57385	6.60352e-51	Zm00001eb044260	-2.55191	1.16031e-41	Zm00001eb054610	3.13759	1.4558e-08	Zm00001eb048140	-1.91373	-6.79449	1.08698e-11	Zm00001eb056840	1.95713	1.73459e-06
Zm00001eb020140	-2.89	2.97309e-20	Zm00001eb023680	7.38678	4.07447e-33	Zm00001eb033390	-1.82608	1.0119e-48	Zm00001eb040470	4.95239	5.11022e-07	Zm00001eb044310	-2.22505	4.37974e-05	Zm00001eb054920	4.4826	1.97768e-07	Zm00001eb048770	-2.60491	-2.29839	0.0215395	Zm00001eb056910	1.63368	4.07589e-16
Zm00001eb020360	-1.72272	2.59109e-27	Zm00001eb023770	3.86082	5.30929e-07	Zm00001eb033470	-2.10484	4.91886e-26	Zm00001eb040580	3.81324	0.0325141	Zm00001eb044320	-4.00106	2.73622e-07	Zm00001eb055120	3.51482	3.03546e-32	Zm00001eb048780	-3.28473	-2.4924	0.0126884	Zm00001eb057320	4.39152	3.01482e-11
Zm00001eb020390	-1.57761	3.03725e-07	Zm00001eb023830	2.71647	9.12014e-20	Zm00001eb033760	-6.03958	1.24036e-63	Zm00001eb040780	5.21059	3.54846e-24	Zm00001eb044660	-2.11922	5.34228e-08	Zm00001eb055130	4.07245	0.00449779	Zm00001eb049040	-2.71277	-5.40171	6.6008e-08	Zm00001eb057420	1.67616	0.0105889
Zm00001eb020400	-2.89365	0.0444882	Zm00001eb023920	1.65547	3.38121e-43	Zm00001eb033870	-2.74263	7.92784e-10	Zm00001eb040790	6.09537	2.95262e-19	Zm00001eb044680	-2.54645	0.00747875	Zm00001eb055610	5.18928	1.16325e-06	Zm00001eb049190	-1.88291	-3.29479	0.000984963	Zm00001eb057520	2.75337	1.69192e-12
Zm00001eb020470	-3.82044	7.12321e-52	Zm00001eb024180	3.62761	2.60483e-19	Zm00001eb033880	-2.02713	0.0441945	Zm00001eb040950	2.71049	5.63235e-05	Zm00001eb044900	-2.47617	1.3809e-06	Zm00001eb055630	2.46713	2.22984e-16	Zm00001eb049270	-2.32418	-8.07424	6.78956e-16	Zm00001eb057850	6.23294	9.07211e-10
Zm00001eb020730	-3.32557	1.85867e-15	Zm00001eb024300	3.94103	1.00654e-06	Zm00001eb033960	-3.11165	1.60118e-27	Zm00001eb041120	2.45618	6.86725e-09	Zm00001eb044970	-2.33424	1.85202e-07	Zm00001eb055710	2.05945	2.56122e-05	Zm00001eb049280	-3.27887	-9.04735	1.46474e-19	Zm00001eb057920	1.73358	0.00019186
Zm00001eb020790	-4.00313	2.04823e-26	Zm00001eb024380	3.38537	1.28477e-73	Zm00001eb034050	-4.39748	1.34113e-19	Zm00001eb041390	3.6076	6.09898e-07	Zm00001eb045330	-2.28424	0.00847107	Zm00001eb055940	6.87718	7.74668e-06	Zm00001eb049600	-1.68531	-4.98517	6.19077e-07	Zm00001eb058030	1.80262	0.0381538
Zm00001eb021090	-4.40438	0.0130063	Zm00001eb024390	1.8392	0.00484402	Zm00001eb034220	-11.7093	2.30262e-25	Zm00001eb041860	6.43045	7.53164e-30	Zm00001eb045580	-2.15969	0.00254968	Zm00001eb056010	2.99479	1.39317e-08	Zm00001eb049640	-1.58803	-4.50243	6.71808e-06	Zm00001eb058050	4.66788	1.13494e-07
Zm00001eb021150	-2.72061	9.0444e-10	Zm00001eb024450	1.86805	1.12566e-41	Zm00001eb034340	-1.63066	0.0112976	Zm00001eb041940	1.52917	7.50168e-05	Zm00001eb045740	-2.758	0.000944652	Zm00001eb056070	1.62852	0.00412778	Zm00001eb050380	-2.1419	-6.52419	6.83683e-11	Zm00001eb058060	5.34166	7.30566e-12
Zm00001eb021160	-2.70502	1.58042e-07	Zm00001eb024460	1.52215	6.27573e-17	Zm00001eb034890	-3.32409	1.82201e-33	Zm00001eb042020	3.07239	0.000422614	Zm00001eb045780	-2.13398	4.10856e-05	Zm00001eb056310	2.30687	0.046735	Zm00001eb050510	-1.5755	-5.34874	8.8569e-08	Zm00001eb058080	3.41622	0.000175575
Zm00001eb021230	-4.95283	3.47476e-43	Zm00001eb024670	5.36971	5.5252e-19	Zm00001eb034900	-2.6619	4.92133e-33	Zm00001eb042200	3.94232	1.60363e-12	Zm00001eb045960	-2.00545	1.68495e-09	Zm00001eb056630	6.88882	1.23994e-07	Zm00001eb050710	-2.16021	-4.53932	5.64361e-06	Zm00001eb058190	1.63337	5.90547e-05
Zm00001eb021270	-3.51723	5.49975e-97	Zm00001eb024920	1.92006	9.29821e-24	Zm00001eb035190	-2.99795	9.73727e-35	Zm00001eb042240	1.83418	2.20907e-12	Zm00001eb045990	-2.5871	1.75917e-20	Zm00001eb056910	2.0742	3.99841e-25	Zm00001eb050930	-1.9926	-6.62744	3.41564e-11	Zm00001eb058240	5.01709	0.00171664
Zm00001eb021290	-3.95904	3.71872e-26	Zm00001eb024960	3.15985	1.2578e-12	Zm00001eb035200	-2.59158	2.1511e-07	Zm00001eb042370	2.98598	1.22297e-40	Zm00001eb046000	-2.52038	4.23156e-11	Zm00001eb057150	1.77096	4.82905e-29	Zm00001eb051000	-2.01237	-3.61751	0.000297447	Zm00001eb058380	4.99667	0.000166334
Zm00001eb021350	-1.7338	0.00301801	Zm00001eb025040	1.71082	6.23294e-42	Zm00001eb035210	-2.84682	3.58705e-05	Zm00001eb042720	4.16027	0.0368303	Zm00001eb046170	-2.13916	6.05729e-20	Zm00001eb057320	3.08051	1.11714e-05	Zm00001eb051130	-2.81146	-9.44702	3.48608e-21	Zm00001eb058490	2.11423	2.8082e-43
Zm00001eb021420	-6.39478	2.62873e-09	Zm00001eb025100	5.68446	4.66686e-21	Zm00001eb035240	-1.58061	4.09699e-12	Zm00001eb042770	1.73775	3.87434e-20	Zm00001eb046280	-1.50221	5.04962e-07	Zm00001eb057520	2.27543	1.13246e-08	Zm00001eb051280	-2.13159	-8.91869	4.71857e-19	Zm00001eb058500	6.78104	1.93078e-06
Zm00001eb021530	-7.62747	7.51319e-09	Zm00001eb025300	2.46991	3.90799e-25	Zm00001eb035510	-3.25299	5.47611e-05	Zm00001eb042780	1.90211	2.90219e-06	Zm00001eb046400	-2.881	3.99138e-05	Zm00001eb057790	3.01395	0.033694	Zm00001eb051430	-2.23379	-6.17167	6.75726e-10	Zm00001eb058540	5.1662	2.54994e-39
Zm00001eb021710	-5.64508	1.30693e-78	Zm00001eb025540	6.24078	6.59193e-32	Zm00001eb035990	-3.76368	7.97021e-36	Zm00001eb042820	3.64381	7.82587e-06	Zm00001eb046410	-2.12554	0.015496	Zm00001eb057850	5.82533	1.27621e-08	Zm00001eb051750	-5.27305	-3.73712	0.000186143	Zm00001eb058870	5.72527	8.19212e-11
Zm00001eb021750	-2.25322	0.000118205	Zm00001eb025550	12.1177	6.71437e-76	Zm00001eb036220	-6.67524	2.20274e-06	Zm00001eb042870	2.8486	0.0116741	Zm00001eb046440	-1.85109	1.32356e-07	Zm00001eb057970	1.75768	0.000684224	Zm00001eb051890	-2.09164	-5.72772	1.01789e-08	Zm00001eb058890	8.83265	6.33813e-23
Zm00001eb021780	-5.6769	1.24093e-120	Zm00001eb025570	7.39744	5.62787e-36	Zm00001eb036580	-3.30019	3.46661e-20	Zm00001eb043080	3.11533	8.00223e-06	Zm00001eb046500	-1.84995	0.000131896	Zm00001eb058030	2.22841	0.00896165	Zm00001eb051960	-3.96875	-4.71393	2.42984e-06	Zm00001eb058900	5.83926	0.0053921
Zm00001eb022050	-6.63513	1.80008e-73	Zm00001eb025610	8.01647	2.61373e-08	Zm00001eb036750	-2.18099	1.24802e-32	Zm00001eb043140	4.07251	0.0249268	Zm00001eb046760	-2.64906	6.76043e-05	Zm00001eb058050	6.44886	1.19685e-13	Zm00001eb052000	-1.7672	-2.29328	0.0218319	Zm00001eb058960	6.79782	2.88506e-05
Zm00001eb022060	-5.90633	0.000709201	Zm00001eb025720	4.54489	7.22909e-05	Zm00001eb036770	-2.86139	2.87459e-17	Zm00001eb043150	2.59796	6.79499e-12	Zm00001eb046770	-2.71632	1.31541e-09	Zm00001eb058060	6.37895	2.00304e-16	Zm00001eb052110	-2.14651	-7.07382	1.50722e-12	Zm00001eb058990	2.50856	1.87391e-18
Zm00001eb022180	-1.71621	1.50273e-13	Zm00001eb025730	11.4928	1.03089e-52	Zm00001eb036880	-3.60904	7.16202e-07	Zm00001eb043280	2.18172	0.00427531	Zm00001eb046820	-3.08618	0.00277633	Zm00001eb058240	5.61228	0.000318972	Zm00001eb052250	-2.04515	-5.03153	4.8657e-07	Zm00001eb059020	2.28711	1.15808e-12
Zm00001eb022280	-6.39124	3.23996e-213	Zm00001eb025780	9.49017	3.76408e-132	Zm00001eb036940	-2.57144	5.27679e-126	Zm00001eb043290	2.46101	0.00473057	Zm00001eb046830	-3.20937	0.00978607	Zm00001eb058380	4.95487	0.000195886	Zm00001eb052520	-2.38712	-4.17458	2.98541e-05	Zm00001eb059520	4.33731	1.27454e-06
Zm00001eb022380	-6.5196	1.45054e-06	Zm00001eb025840	2.02361	3.75161e-08	Zm00001eb036990	-4.82616	7.73813e-14	Zm00001eb043400	2.15385	3.6992e-10	Zm00001eb047030	-1.61691	2.22954e-11	Zm00001eb058490	1.52171	1.06624e-21	Zm00001eb052620	-2.15097	-7.10748	1.18182e-12	Zm00001eb059730	6.14265	1.07075e-06
Zm00001eb022540	-5.08309	0.00206242	Zm00001eb026120	1.85489	2.84393e-158	Zm00001eb037120	-2.21199	2.56718e-13	Zm00001eb043450	2.0588	8.00713e-05	Zm00001eb047080	-2.6928	1.73936e-10	Zm00001eb058500	5.0617	0.000906275	Zm00001eb052700	-1.95577	-5.27553	1.32374e-07	Zm00001eb059920	2.26426	0.000330197
Zm00001eb022570	-4.28641	1.58957e-56	Zm00001eb026140	2.98551	0.00200269	Zm00001eb037280	-2.35875	9.50386e-37	Zm00001eb043620	2.40562	4.75861e-08	Zm00001eb047520	-1.53818	2.45303e-10	Zm00001eb058540	4.321	3.27e-27	Zm00001eb052980	-6.16655	-4.01698	5.89481e-05	Zm00001eb060260	2.40764	7.33604e-10
Zm00001eb022580	-6.97766	2.55337e-67	Zm00001eb026440	8.11018	5.44756e-11	Zm00001eb037290	-2.45345	0.00176116	Zm00001eb043700	3.52499	1.252e-20	Zm00001eb047780	-1.55502	1.04003e-10	Zm00001eb058550	1.76118	1.7687e-33	Zm00001eb053090	-1.51709	-3.12384	0.00178509	Zm00001eb060310	7.02166	3.76292e-09
Zm00001eb022600	-1.85661	2.20786e-10	Zm00001eb026450	8.92223	3.88482e-06	Zm00001eb037540	-2.23025	4.77294e-09	Zm00001eb043760	3.22309	2.02742e-22	Zm00001eb047820	-1.65198	6.00133e-13	Zm00001eb058870	4.31089	2.46128e-06	Zm00001eb053340	-1.67152	-6.57428	4.88904e-11	Zm00001eb060390	2.69957	6.62683e-10
Zm00001eb022670	-1.60653	3.21156e-73	Zm00001eb026670	10.2261	9.95527e-09	Zm00001eb037690	-2.03787	6.15184e-21	Zm00001eb043810	4.54502	2.70547e-24	Zm00001eb047880	-2.20436	0.0366631	Zm00001eb058890	7.54784	5.28242e-17	Zm00001eb053550	-1.65183	-5.60789	2.04814e-08	Zm00001eb060900	4.19248	8.73805e-06
Zm00001eb022840	-3.26106	0.0299511	Zm00001eb026860	3.4622	2.73618e-31	Zm00001eb037700	-1.54431	6.44861e-05	Zm00001eb044080	1.50143	0.000826423	Zm00001eb047970	-2.14567	0.000670981	Zm00001eb058900	5.65923	0.00728205	Zm00001eb053600	-3.61435	-4.52954	5.91124e-06	Zm00001eb060940	4.10371	1.70291e-30
Zm00001eb022860	-7.40406	5.31842e-204	Zm00001eb026980	2.29168	0.0230559	Zm00001eb037890	-3.04343	1.52598e-15	Zm00001eb044220	4.81031	1.50283e-14	Zm00001eb047990	-1.7064	1.32178e-16	Zm00001eb058960	5.04705	0.00327922	Zm00001eb053620	-1.74305	-3.21804	0.00129068	Zm00001eb061140	2.04131	0.00923161
Zm00001eb022900	-5.80245	0.000118396	Zm00001eb027010	2.36254	0.00314039	Zm00001eb038080	-3.55946	0.000930824	Zm00001eb044280	1.55168	7.31552e-14	Zm00001eb048030	-2.14764	0.0304134	Zm00001eb059020	1.96925	2.99123e-09	Zm00001eb053640	-1.57684	-3.06654	0.00216554	Zm00001eb061320	4.98678	2.37031e-07
Zm00001eb022970	-4.34642	6.52202e-28	Zm00001eb027020	5.02661	0.000145625	Zm00001eb038090	-3.76823	5.61069e-14	Zm00001eb044540	3.99481	1.21528e-18	Zm00001eb048140	-1.5869	1.6745e-08	Zm00001eb059260	2.57394	0.0244684	Zm00001eb053860	-1.58983	-6.82775	8.62541e-12	Zm00001eb061410	2.13737	0.0350723
Zm00001eb023010	-1.70075	2.76948e-13	Zm00001eb027550	5.40527	2.26153e-19	Zm00001eb038140	-4.11603	4.30581e-19	Zm00001eb044860	5.27697	2.92563e-52	Zm00001eb048150	-1.88085	2.93708e-07	Zm00001eb059320	3.21363	3.62979e-17	Zm00001eb053920	-2.59519	-5.65538	1.55499e-08	Zm00001eb061680	4.90858	0.0023016
Zm00001eb023070	-11.5649	3.30348e-28	Zm00001eb027630	3.3919	1.02276e-08	Zm00001eb038200	-2.62056	3.59988e-05	Zm00001eb044970	2.08019	6.66393e-07	Zm00001eb048380	-4.10728	0.0074563	Zm00001eb059350	2.67048	2.63494e-34	Zm00001eb053930	-2.54839	-6.41792	1.38147e-10	Zm00001eb061700	6.91914	2.57487e-07
Zm00001eb023100	-1.6355	5.71594e-12	Zm00001eb027900	8.05245	2.10249e-27	Zm00001eb038220	-2.0026	3.27387e-05	Zm00001eb045270	3.69035	7.14527e-05	Zm00001eb048680	-1.66988	0.000112955	Zm00001eb059390	2.94928	0.0486175	Zm00001eb054040	-1.89941	-3.02464	0.00248932	Zm00001eb061720	3.35331	0.0167305
Zm00001eb023130	-4.25723	1.43457e-10	Zm00001eb027920	9.61382	1.67599e-118	Zm00001eb038370	-1.76377	2.42019e-33	Zm00001eb045340	5.42972	0.00032767	Zm00001eb048770	-6.01178	8.21877e-05	Zm00001eb059520	4.54387	3.5353e-07	Zm00001eb055600	-3.10577	-3.4457	0.000569574	Zm00001eb061750	2.05446	0.00809803
Zm00001eb023210	-1.81634	5.99727e-07	Zm00001eb027940	4.25829	1.70603e-78	Zm00001eb038440	-1.80115	0.0012257	Zm00001eb045370	2.95148	1.88918e-22	Zm00001eb048970	-1.54027	0.0263311	Zm00001eb059730	2.90451	0.0431957	Zm00001eb055680	-2.07005	-2.16791	0.0301659	Zm00001eb061770	1.8247	0.0306333
Zm00001eb023220	-5.95579	5.75811e-05	Zm00001eb027960	1.59252	7.02762e-15	Zm00001eb038530	-1.84154	8.56676e-08	Zm00001eb045420	1.6195	2.3037e-42	Zm00001eb049000	-1.61431	0.000240278	Zm00001eb060060	2.37521	5.03006e-06	Zm00001eb055810	-2.38549	-3.57832	0.000345815	Zm00001eb062000	1.52072	1.90946e-11
Zm00001eb023330	-12.8582	3.86339e-27	Zm00001eb028010	8.58948	1.42898e-47	Zm00001eb038580	-4.34098	8.41952e-43	Zm00001eb045540	3.85067	9.69209e-07	Zm00001eb049040	-1.94185	7.32282e-05	Zm00001eb060150	4.59477	0.0018986	Zm00001eb055880	-1.68318	-10.7801	4.27626e-27	Zm00001eb062250	3.09724	2.03208e-43
Zm00001eb023360	-10.4882	2.11255e-276	Zm00001eb028020	11.6262	4.11613e-26	Zm00001eb038680	-5.00867	3.43621e-28	Zm00001eb045750	9.45085	1.05955e-14	Zm00001eb049130	-3.31162	0.0199946	Zm00001eb060190	3.38163	4.25232e-17	Zm00001eb056090	-2.01967	-2.8203	0.00479791	Zm00001eb062270	5.60349	5.40256e-106
Zm00001eb023400	-12.2708	5.38716e-62	Zm00001eb028030	2.88471	9.06672e-40	Zm00001eb038890	-6.47036	7.57126e-123	Zm00001eb045780	2.43605	1.80539e-11	Zm00001eb049160	-2.56545	1.32413e-09	Zm00001eb060260	2.8437	3.45112e-13	Zm00001eb056110	-1.91145	-5.6393	1.70738e-08	Zm00001eb062410	4.41093	4.92577e-57
Zm00001eb023420	-12.7954	3.22625e-75	Zm00001eb028060	1.8222	8.98514e-47	Zm00001eb038930	-2.32952	5.34181e-47	Zm00001eb046300	3.94996	1.16636e-05	Zm00001eb049190	-2.04601	0.000348402	Zm00001eb060310	6.88816	7.76411e-09	Zm00001eb056440	-2.56239	-5.96123	2.50343e-09	Zm00001eb062500	2.13196	1.22813e-13
Zm00001eb023430	-5.31738	0.00331424	Zm00001eb028070	1.84104	0.00344138	Zm00001eb039000	-1.56904	2.74478e-29	Zm00001eb046740	2.29147	6.73059e-17	Zm00001eb049270	-1.94766	5.29497e-12	Zm00001eb060510	2.33823	0.00219218	Zm00001eb056650	-2.28709	-13.0315	8.10015e-39	Zm00001eb062920	2.21279	1.71832e-12
Zm00001eb023460	-9.60917	1.22539e-110	Zm00001eb028160	4.54547	9.01041e-31	Zm00001eb039040	-9.16451	7.55082e-13	Zm00001eb046760	1.58464	0.00114452	Zm00001eb049280	-2.9291	1.24097e-16	Zm00001eb060900	3.76623	8.41057e-05	Zm00001eb056660	-2.41251	-11.3942	4.46926e-30	Zm00001eb062980	2.59471	0.0450181
Zm00001eb023610	-5.16416	0.0328465	Zm00001eb028210	1.81417	4.40154e-23	Zm00001eb039270	-1.5314	7.90857e-25	Zm00001eb046870	2.21714	0.0114575	Zm00001eb049470	-1.6664	0.00452207	Zm00001eb060940	3.69186	2.85729e-24	Zm00001eb056760	-2.6746	-5.32588	1.00466e-07	Zm00001eb063140	5.49718	1.30753e-09
Zm00001eb023620	-1.71585	4.29782e-12	Zm00001eb028390	1.77845	3.49182e-14	Zm00001eb039320	-1.74158	0.0124348	Zm00001eb046930	3.81646	0.0214144	Zm00001eb049600	-1.70588	5.74602e-07	Zm00001eb061110	5.0023	0.0166413	Zm00001eb056830	-2.82527	-2.09831	0.0358781	Zm00001eb063260	4.27098	6.93873e-11
Zm00001eb023690	-10.9442	4.92744e-37	Zm00001eb028620	3.43773	0.0378249	Zm00001eb039560	-1.51108	1.98597e-11	Zm00001eb046960	2.88461	0.0377487	Zm00001eb049630	-2.66335	6.20822e-38	Zm00001eb061320	4.21051	1.77456e-05	Zm00001eb057220	-4.24247	-4.05192	5.07984e-05	Zm00001eb063350	4.6833	0.00206025
Zm00001eb023700	-8.71053	5.77947e-98	Zm00001eb028770	1.81155	0.0351606	Zm00001eb039600	-1.72782	0.0320061	Zm00001eb047150	2.64793	5.8253e-14	Zm00001eb049640	-2.9009	4.28742e-15	Zm00001eb061410	5.16201	1.44862e-09	Zm00001eb057250	-2.22589	-4.21297	2.52039e-05	Zm00001eb063360	1.64255	5.68073e-42
Zm00001eb023710	-3.0194	5.29679e-20	Zm00001eb028850	9.09344	7.18112e-19	Zm00001eb039820	-1.94781	6.78986e-23	Zm00001eb047160	5.52678	0.000438158	Zm00001eb050140	-2.15484	1.60656e-08	Zm00001eb061680	3.7482	0.0277259	Zm00001eb057440	-2.06045	-8.92699	4.37759e-19	Zm00001eb063400	1.79361	0.0361024
Zm00001eb023740	-2.07058	0.0376793	Zm00001eb028860	3.59635	6.97854e-132	Zm00001eb039850	-2.7981	1.05379e-30	Zm00001eb047200	2.4124	7.85229e-17	Zm00001eb050300	-2.34501	1.09789e-06	Zm00001eb061700	5.46542	7.65894e-05	Zm00001eb057480	-2.25889	-5.6404	1.69652e-08	Zm00001eb063820	1.7313	0.00325787
Zm00001eb023970	-2.57635	4.78546e-08	Zm00001eb029110	1.64958	8.79262e-05	Zm00001eb039860	-6.00047	0.000208203	Zm00001eb047220	3.47124	4.15922e-20	Zm00001eb050380	-1.69483	2.19447e-07	Zm00001eb061770	2.98208	0.000367655	Zm00001eb058100	-2.02783	-3.86553	0.00011085	Zm00001eb064270	1.85602	6.47429e-22
Zm00001eb024050	-4.15495	0.0105979	Zm00001eb029140	9.22688	2.48597e-10	Zm00001eb039870	-8.09938	1.08617e-18	Zm00001eb047230	3.98311	8.90095e-10	Zm00001eb050540	-1.53534	2.13538e-06	Zm00001eb062250	4.03063	4.66483e-74	Zm00001eb058150	-1.94544	-5.95238	2.64278e-09	Zm00001eb064360	7.41782	4.20531e-06
Zm00001eb024150	-1.53742	3.26174e-06	Zm00001eb029360	3.67461	0.00257688	Zm00001eb039880	-5.31767	1.59955e-06	Zm00001eb047250	6.50526	3.43523e-09	Zm00001eb050790	-1.98468	1.11527e-14	Zm00001eb062260	6.03311	0.0397887	Zm00001eb058160	-1.6894	-2.31255	0.0207475	Zm00001eb064370	9.19413	3.14386e-12
Zm00001eb024290	-2.74193	4.45058e-57	Zm00001eb029390	2.2953	2.27378e-44	Zm00001eb040040	-1.51603	1.01645e-46	Zm00001eb047260	4.04236	4.22118e-63	Zm00001eb050830	-3.53157	0.0238213	Zm00001eb062270	5.92979	2.60565e-119	Zm00001eb058270	-3.66102	-3.88155	0.000103793	Zm00001eb064510	4.53151	0.00116844
Zm00001eb024440	-6.28789	3.97618e-12	Zm00001eb029530	3.07904	1.06091e-42	Zm00001eb040190	-2.42607	4.55681e-13	Zm00001eb047270	1.85151	4.79269e-07	Zm00001eb050930	-2.34692	1.02015e-14	Zm00001eb062410	3.40511	4.483e-32	Zm00001eb058390	-2.075	-3.33963	0.000838902	Zm00001eb065030	1.8785	0.000136015
Zm00001eb024570	-2.33109	5.01712e-87	Zm00001eb029730	5.52301	5.25797e-66	Zm00001eb040350	-4.39756	5.85169e-11	Zm00001eb047280	3.34578	5.01549e-30	Zm00001eb051000	-1.94781	0.00045964	Zm00001eb063140	3.24568	0.00110016	Zm00001eb058420	-2.18455	-7.06501	1.60605e-12	Zm00001eb065060	5.31801	0.0116422
Zm00001eb024680	-5.36071	3.17196e-64	Zm00001eb029940	6.85237	0.000646839	Zm00001eb040460	-1.78675	3.56293e-06	Zm00001eb047580	2.85316	1.53937e-22	Zm00001eb051130	-2.6226	9.7149e-19	Zm00001eb063260	2.40503	0.000630857	Zm00001eb058430	-1.59373	-6.40831	1.47141e-10	Zm00001eb065400	2.794	0.0130707
Zm00001eb024900	-1.936	6.37267e-79	Zm00001eb030010	3.14645	9.3891e-17	Zm00001eb040480	-3.52933	9.39213e-17	Zm00001eb047620	7.87568	1.39806e-09	Zm00001eb051260	-4.12457	0.0104552	Zm00001eb063350	7.61663	2.26285e-08	Zm00001eb058640	-3.60131	-2.59894	0.0093511	Zm00001eb065810	2.78982	0.000798499
Zm00001eb025140	-3.74964	7.89023e-08	Zm00001eb030030	2.23963	0.0178853	Zm00001eb040800	-2.41555	3.04809e-22	Zm00001eb047630	3.67032	2.40571e-06	Zm00001eb051280	-1.97729	1.03218e-16	Zm00001eb063820	2.16943	0.000165134	Zm00001eb058910	-4.79675	-3.33923	0.000840108	Zm00001eb066090	2.07981	0.0263313
Zm00001eb025150	-1.91722	2.80655e-33	Zm00001eb030170	1.89833	1.81057e-10	Zm00001eb041050	-2.17889	1.00507e-08	Zm00001eb047940	3.00325	2.60106e-12	Zm00001eb051430	-1.76305	7.08426e-07	Zm00001eb063910	3.49725	6.15414e-10	Zm00001eb058930	-2.27665	-6.59528	4.2445e-11	Zm00001eb066270	3.97882	3.90701e-07
Zm00001eb025160	-1.84502	3.08035e-14	Zm00001eb030190	7.32159	5.23377e-17	Zm00001eb041070	-2.03543	5.7739e-14	Zm00001eb048410	1.8414	6.19197e-06	Zm00001eb051890	-1.59001	1.00986e-05	Zm00001eb064360	5.94095	0.00034023	Zm00001eb059150	-2.63786	-3.3876	0.000705076	Zm00001eb067230	2.77255	2.39436e-20
Zm00001eb025370	-2.31422	4.46847e-05	Zm00001eb030390	2.0604	2.26147e-27	Zm00001eb041200	-2.2646	2.77646e-21	Zm00001eb048770	5.08701	1.63007e-07	Zm00001eb052010	-1.7935	9.21751e-10	Zm00001eb064370	7.47949	2.37782e-08	Zm00001eb059250	-2.73381	-2.45698	0.0140109	Zm00001eb067760	5.00813	2.54763e-06
Zm00001eb025430	-2.03169	2.5063e-12	Zm00001eb030550	7.2359	2.30182e-06	Zm00001eb041310	-3.39319	1.73042e-24	Zm00001eb048780	4.16635	0.000814836	Zm00001eb052020	-1.62065	0.00516503	Zm00001eb064510	6.62286	4.48513e-07	Zm00001eb059470	-1.87072	-7.47224	7.8839e-14	Zm00001eb067780	5.98003	1.07598e-05
Zm00001eb025460	-6.04011	1.03284e-127	Zm00001eb030730	2.4279	1.42346e-56	Zm00001eb041460	-4.71772	3.37304e-44	Zm00001eb048860	3.02929	0.0126076	Zm00001eb052110	-1.75549	1.09204e-09	Zm00001eb065060	5.60607	0.00748956	Zm00001eb059500	-1.56164	-2.22809	0.0258746	Zm00001eb067840	2.55492	0.000844925
Zm00001eb025480	-1.8939	0.00138707	Zm00001eb030750	1.5208	0.000126112	Zm00001eb041540	-2.37428	2.55411e-05	Zm00001eb048940	8.16891	0.000183754	Zm00001eb052250	-1.71859	1.86667e-05	Zm00001eb065170	6.38769	7.29056e-05	Zm00001eb059680	-1.82649	-6.09968	1.06283e-09	Zm00001eb067860	2.49029	0.00148021
Zm00001eb025490	-1.53966	6.18356e-15	Zm00001eb030970	2.11509	4.86309e-53	Zm00001eb041620	-2.11237	0.049405	Zm00001eb048950	4.07407	1.22168e-06	Zm00001eb052700	-1.55481	2.20464e-05	Zm00001eb065190	1.73592	0.00466889	Zm00001eb059690	-3.71205	-2.75199	0.00592346	Zm00001eb067980	3.55805	7.24999e-11
Zm00001eb025790	-1.97088	0.012049	Zm00001eb030990	1.8434	2.46407e-19	Zm00001eb041730	-1.80518	1.35984e-28	Zm00001eb049210	3.05687	1.74825e-06	Zm00001eb053220	-1.54147	1.15353e-12	Zm00001eb065400	2.29758	0.0481297	Zm00001eb059700	-3.42005	-5.502	3.75509e-08	Zm00001eb068170	4.1742	9.82928e-13
Zm00001eb025870	-6.64511	0.00115469	Zm00001eb031080	8.52442	3.82523e-09	Zm00001eb041740	-2.39006	9.15949e-08	Zm00001eb049340	7.5464	4.82127e-08	Zm00001eb053340	-2.29176	2.4409e-19	Zm00001eb066270	3.03879	0.000212539	Zm00001eb059740	-2.09616	-3.75181	0.000175564	Zm00001eb068560	4.22374	5.49022e-06
Zm00001eb025890	-3.50608	8.84526e-20	Zm00001eb031330	2.95134	3.11432e-66	Zm00001eb041910	-1.75688	9.2284e-08	Zm00001eb049350	4.85535	2.02363e-07	Zm00001eb053600	-2.96927	3.76985e-05	Zm00001eb067090	2.28793	0.00718791	Zm00001eb059750	-1.63276	-4.07679	4.56623e-05	Zm00001eb068660	9.11819	1.63919e-08
Zm00001eb025940	-3.16931	1.2501e-05	Zm00001eb031390	4.94207	9.70997e-31	Zm00001eb041960	-2.20202	0.00129717	Zm00001eb049740	2.45563	0.00360508	Zm00001eb053920	-1.76163	3.88276e-05	Zm00001eb067510	3.25347	8.28581e-09	Zm00001eb059870	-4.98674	-3.93168	8.43548e-05	Zm00001eb068820	4.79788	3.05887e-15
Zm00001eb026010	-5.98473	0.00190513	Zm00001eb031580	7.64126	1.69187e-10	Zm00001eb042090	-2.94601	2.8915e-33	Zm00001eb049790	3.16517	6.6885e-15	Zm00001eb053930	-2.07593	1.28651e-07	Zm00001eb067760	4.02692	0.000261294	Zm00001eb059970	-2.11328	-6.25865	3.88332e-10	Zm00001eb068890	6.48287	1.09283e-08
Zm00001eb026090	-6.56107	3.31398e-111	Zm00001eb031590	7.1611	3.37154e-159	Zm00001eb042160	-3.14184	1.72166e-31	Zm00001eb049960	1.81333	0.0343594	Zm00001eb054430	-1.61275	0.00126263	Zm00001eb067780	3.76306	0.0124455	Zm00001eb060110	-1.72967	-5.51576	3.47281e-08	Zm00001eb069540	2.18046	0.00408597
Zm00001eb026110	-6.08266	8.39992e-119	Zm00001eb031850	4.07572	1.21924e-35	Zm00001eb042190	-1.63214	0.00316794	Zm00001eb049970	3.51635	8.10791e-16	Zm00001eb055090	-3.12593	0.0252564	Zm00001eb067840	3.43485	2.5299e-06	Zm00001eb060480	-3.77219	-3.59863	0.000319898	Zm00001eb069610	1.80599	0.000549906
Zm00001eb026220	-3.16383	3.94308e-20	Zm00001eb031930	2.55877	5.44728e-126	Zm00001eb042220	-1.83351	3.62271e-13	Zm00001eb050430	4.94892	0.0020587	Zm00001eb055600	-1.79831	0.0175726	Zm00001eb067860	2.66287	0.000633104	Zm00001eb060610	-1.7319	-3.6039	0.00031348	Zm00001eb069640	4.82532	2.10216e-09
Zm00001eb026250	-1.93357	0.0357486	Zm00001eb031940	4.53775	5.23303e-11	Zm00001eb042320	-1.56503	2.22625e-05	Zm00001eb050470	4.70164	0.000226197	Zm00001eb055660	-3.44231	0.0443122	Zm00001eb067870	3.06859	9.0991e-07	Zm00001eb060650	-4.84535	-2.70178	0.00689702	Zm00001eb069660	5.45704	0.000321379
Zm00001eb026280	-6.02547	0.00300152	Zm00001eb032280	2.26346	4.49474e-17	Zm00001eb042330	-2.67779	6.38098e-08	Zm00001eb050520	4.46281	0.000260351	Zm00001eb055690	-3.52858	0.024695	Zm00001eb067980	4.6817	8.74117e-19	Zm00001eb060700	-4.07944	-2.23607	0.0253475	Zm00001eb070430	1.89302	9.92832e-05
Zm00001eb026300	-2.22464	3.32826e-14	Zm00001eb032300	2.33463	0.00269344	Zm00001eb042410	-2.62953	7.7423e-14	Zm00001eb050530	4.32689	3.52958e-62	Zm00001eb055880	-1.95626	5.9703e-36	Zm00001eb068170	4.6917	7.41872e-16	Zm00001eb060780	-2.1528	-9.26966	1.86745e-20	Zm00001eb070490	3.67036	0.0416367
Zm00001eb026430	-4.2088	4.94743e-10	Zm00001eb032340	1.52229	3.50988e-30	Zm00001eb042450	-2.25341	1.19204e-26	Zm00001eb050630	5.03389	1.10323e-10	Zm00001eb056090	-1.5094	0.0232359	Zm00001eb068330	1.61015	2.54629e-05	Zm00001eb060840	-2.24518	-4.92517	8.42857e-07	Zm00001eb070670	2.70218	2.0826e-05
Zm00001eb026500	-5.858	0.000178861	Zm00001eb032360	2.05959	1.39793e-09	Zm00001eb042520	-2.59881	2.96473e-59	Zm00001eb050710	2.05657	1.05586e-05	Zm00001eb056440	-1.71375	5.82135e-05	Zm00001eb068560	3.52301	0.000270036	Zm00001eb060890	-1.89327	-4.49296	7.02409e-06	Zm00001eb070880	8.18273	2.96868e-10
Zm00001eb026520	-2.18725	0.00012248	Zm00001eb032560	10.1366	1.68692e-24	Zm00001eb042530	-4.80484	0.000957778	Zm00001eb050820	8.64566	1.2845e-14	Zm00001eb056650	-1.84508	2.00813e-26	Zm00001eb068660	5.73216	0.000683755	Zm00001eb060910	-1.56522	-2.92713	0.00342104	Zm00001eb071050	5.01057	0.0176789
Zm00001eb026530	-11.8525	0	Zm00001eb032580	10.1286	2.13147e-28	Zm00001eb042630	-2.69632	0.0397732	Zm00001eb050850	1.98977	7.5563e-18	Zm00001eb056660	-2.29912	1.41632e-27	Zm00001eb068820	4.40487	7.22036e-13	Zm00001eb060930	-2.05711	-11.5002	1.31623e-30	Zm00001eb071310	5.71748	0.000320442
Zm00001eb026540	-6.34142	5.72477e-06	Zm00001eb032600	5.08765	1.12036e-50	Zm00001eb042650	-1.95949	7.96475e-09	Zm00001eb050950	2.54802	0.0148991	Zm00001eb056750	-3.95379	0.00514687	Zm00001eb068890	5.91923	2.30384e-07	Zm00001eb061020	-2.97206	-5.87284	4.28397e-09	Zm00001eb071510	4.30095	0.0147077
Zm00001eb026550	-8.73238	2.27478e-15	Zm00001eb032650	7.46248	4.47693e-08	Zm00001eb042670	-2.3301	7.73961e-64	Zm00001eb051290	3.8744	0.00903312	Zm00001eb056760	-2.04204	3.02166e-05	Zm00001eb069400	6.03149	0.0165801	Zm00001eb061150	-1.58336	-3.59972	0.000318566	Zm00001eb071630	3.21499	6.42809e-46
Zm00001eb026580	-8.47373	4.90033e-12	Zm00001eb032780	3.0969	5.04626e-44	Zm00001eb042710	-3.31946	2.03062e-34	Zm00001eb051380	3.84585	0.00263296	Zm00001eb056790	-1.83048	4.05015e-17	Zm00001eb069410	3.1142	5.83041e-05	Zm00001eb061160	-2.29167	-5.1409	2.73423e-07	Zm00001eb071760	2.05956	0.00240605
Zm00001eb026680	-3.92951	3.09439e-22	Zm00001eb032830	3.88718	1.31235e-06	Zm00001eb042930	-6.11662	1.16322e-06	Zm00001eb051810	2.05768	0.000125336	Zm00001eb057010	-1.91668	2.57374e-05	Zm00001eb069460	1.50149	4.76583e-09	Zm00001eb061230	-1.92236	-9.8632	6.01026e-23	Zm00001eb071980	2.55547	0.015148
Zm00001eb026690	-6.60562	1.15416e-31	Zm00001eb032840	2.93798	0.00201005	Zm00001eb042940	-2.46078	7.51139e-41	Zm00001eb051960	2.95227	0.000121757	Zm00001eb057290	-1.84135	7.58636e-22	Zm00001eb069530	4.89236	6.81343e-15	Zm00001eb061270	-3.9264	-2.72132	0.00650209	Zm00001eb072150	6.10174	7.48854e-10
Zm00001eb026710	-3.06712	5.40328e-26	Zm00001eb032850	5.61888	2.55471e-09	Zm00001eb042970	-2.3513	8.9974e-29	Zm00001eb052000	5.23378	7.42462e-13	Zm00001eb057480	-2.11392	1.05777e-07	Zm00001eb069540	2.34365	0.00188468	Zm00001eb061280	-1.90718	-4.47584	7.61124e-06	Zm00001eb072230	1.5906	0.00545418
Zm00001eb026720	-2.75218	5.81136e-16	Zm00001eb032880	8.5569	3.1489e-18	Zm00001eb042990	-2.59087	3.08604e-17	Zm00001eb052110	2.07653	3.72161e-21	Zm00001eb058150	-2.60741	1.7029e-15	Zm00001eb069640	3.38245	3.57493e-05	Zm00001eb061400	-4.04747	-4.86248	1.15926e-06	Zm00001eb072430	5.71853	0.00045187
Zm00001eb026840	-4.40851	1.70729e-08	Zm00001eb032890	9.37088	5.59576e-157	Zm00001eb043040	-4.52872	1.05057e-56	Zm00001eb052460	1.76556	2.25463e-16	Zm00001eb058420	-1.71594	6.8194e-09	Zm00001eb069660	5.41193	0.000367755	Zm00001eb061540	-3.10061	-4.92099	8.61077e-07	Zm00001eb072730	1.85817	0.00141424
Zm00001eb026900	-1.95537	0.000179976	Zm00001eb032990	4.20181	3.1656e-75	Zm00001eb043050	-4.81361	0.00119489	Zm00001eb052520	2.94707	2.36343e-07	Zm00001eb058480	-4.30064	0.0129676	Zm00001eb070170	1.80493	0.0147451	Zm00001eb061670	-1.59079	-5.24934	1.52647e-07	Zm00001eb072830	2.81244	0.0356703
Zm00001eb026930	-2.97303	2.81466e-25	Zm00001eb033110	1.96893	3.28031e-33	Zm00001eb043060	-2.82584	1.28843e-159	Zm00001eb052590	6.38049	7.17285e-13	Zm00001eb058590	-1.75802	0.0200755	Zm00001eb070490	5.35094	0.000768636	Zm00001eb061740	-1.63315	-5.24802	1.53746e-07	Zm00001eb072870	1.82495	2.9166e-09
Zm00001eb027060	-4.94263	0.00804254	Zm00001eb033130	13.8705	4.7143e-30	Zm00001eb043100	-3.91399	3.30869e-19	Zm00001eb052670	6.00027	3.85173e-06	Zm00001eb058770	-4.43447	0.00808222	Zm00001eb070660	5.50194	0.00289481	Zm00001eb061810	-1.84548	-10.7175	8.42344e-27	Zm00001eb073340	3.69664	0.0263731
Zm00001eb027150	-3.06179	0.000256004	Zm00001eb033140	2.83844	0.000113807	Zm00001eb043110	-7.19532	4.00003e-08	Zm00001eb052890	4.76324	4.71425e-06	Zm00001eb058850	-3.73625	0.0418979	Zm00001eb070670	1.97309	0.00313364	Zm00001eb061840	-1.92323	-3.00807	0.00262916	Zm00001eb073370	3.99685	6.62411e-10
Zm00001eb027380	-4.09806	6.54034e-11	Zm00001eb033150	2.79703	2.7594e-58	Zm00001eb043120	-4.25166	0.00339391	Zm00001eb052950	1.71344	1.03159e-05	Zm00001eb058910	-4.73778	0.000973121	Zm00001eb070880	6.9956	1.24174e-07	Zm00001eb061880	-1.54014	-6.34692	2.19672e-10	Zm00001eb073440	2.77604	5.99673e-11
Zm00001eb027690	-3.81141	5.14809e-07	Zm00001eb033440	8.95593	4.49618e-131	Zm00001eb043230	-3.47735	5.58865e-19	Zm00001eb053010	1.52355	6.92157e-07	Zm00001eb058930	-1.62367	1.84889e-06	Zm00001eb071050	4.7316	0.0269193	Zm00001eb062030	-7.63786	-5.59075	2.26088e-08	Zm00001eb073920	3.04422	1.0784e-07
Zm00001eb027730	-4.90227	1.76849e-14	Zm00001eb033460	1.97527	1.23402e-12	Zm00001eb043240	-1.70707	3.36604e-22	Zm00001eb053090	3.64334	4.51142e-17	Zm00001eb059150	-1.93656	0.00614364	Zm00001eb071510	3.71306	0.046997	Zm00001eb062130	-3.50065	-3.5855	0.000336432	Zm00001eb074370	1.73765	0.00896841
Zm00001eb027740	-6.38053	0.000266891	Zm00001eb033480	1.74793	4.8303e-49	Zm00001eb043520	-4.23922	0.0047506	Zm00001eb053130	3.13374	4.50707e-24	Zm00001eb059240	-2.59523	0.0290228	Zm00001eb071520	1.52361	0.0151288	Zm00001eb062190	-1.56527	-9.25541	2.13405e-20	Zm00001eb074750	5.70933	0.0429089
Zm00001eb027760	-8.00264	2.66256e-132	Zm00001eb033540	7.41786	0.000135153	Zm00001eb043610	-3.29548	1.76067e-25	Zm00001eb053560	1.99488	2.9123e-10	Zm00001eb059550	-1.55382	0.00298299	Zm00001eb071630	2.42178	2.22605e-24	Zm00001eb062430	-3.39582	-3.01741	0.00254948	Zm00001eb074850	2.08889	0.0210584
Zm00001eb027820	-2.43946	1.7349e-28	Zm00001eb033580	2.58168	1.25468e-77	Zm00001eb043680	-5.41614	4.55142e-189	Zm00001eb053780	6.33671	1.92787e-08	Zm00001eb059580	-3.80184	0.00923709	Zm00001eb071870	2.13695	0.00013405	Zm00001eb062560	-1.66485	-2.37124	0.0177287	Zm00001eb074870	1.54614	0.00145996
Zm00001eb027860	-6.0355	0	Zm00001eb033870	3.61598	4.73465e-16	Zm00001eb043770	-1.76043	6.04552e-12	Zm00001eb054040	2.52653	5.30656e-05	Zm00001eb059740	-2.22843	7.26532e-05	Zm00001eb071980	3.98894	5.44797e-05	Zm00001eb062570	-6.25927	-3.58202	0.000340952	Zm00001eb075010	2.89206	0.0170933
Zm00001eb027890	-3.97188	1.60332e-10	Zm00001eb033880	2.6243	0.000276778	Zm00001eb043900	-3.86427	7.75896e-34	Zm00001eb054050	2.42299	2.79537e-12	Zm00001eb059870	-3.08397	0.00614493	Zm00001eb072150	5.95224	2.13419e-09	Zm00001eb062740	-2.11744	-5.35358	8.62299e-08	Zm00001eb075020	2.27069	3.11388e-07
Zm00001eb027970	-3.82211	9.77513e-49	Zm00001eb034120	2.26176	1.25579e-21	Zm00001eb043930	-3.46341	1.36512e-44	Zm00001eb054600	4.28086	1.32458e-14	Zm00001eb059970	-2.54954	6.89055e-13	Zm00001eb072200	3.82237	0.018881	Zm00001eb062850	-1.77633	-4.93361	8.07253e-07	Zm00001eb075230	1.65515	0.00136686
Zm00001eb028180	-2.93913	0.000156458	Zm00001eb034180	1.96902	1.43709e-55	Zm00001eb043960	-6.63409	7.12595e-30	Zm00001eb054610	3.70773	3.06813e-13	Zm00001eb060100	-3.46593	0.0274465	Zm00001eb072230	4.39105	4.98618e-20	Zm00001eb062860	-2.43223	-6.7394	1.59042e-11	Zm00001eb075350	5.42993	0.00257527
Zm00001eb028260	-2.36329	0.03988	Zm00001eb034240	10.7032	1.18366e-25	Zm00001eb044090	-3.08265	1.16939e-33	Zm00001eb054720	5.57011	0.00801336	Zm00001eb060230	-1.5311	6.93026e-07	Zm00001eb072430	7.01755	9.44421e-06	Zm00001eb063110	-1.62526	-5.60384	2.0966e-08	Zm00001eb075600	6.01977	2.08407e-05
Zm00001eb028330	-10.5531	2.54768e-16	Zm00001eb034310	4.73008	4.08321e-07	Zm00001eb044260	-1.79317	2.72277e-22	Zm00001eb054760	4.24739	1.95129e-06	Zm00001eb060480	-1.65888	0.0497364	Zm00001eb072440	3.75481	0.00204909	Zm00001eb063210	-1.68833	-14.111	3.2516e-45	Zm00001eb075830	5.35288	1.68491e-19
Zm00001eb028670	-1.62739	9.57668e-63	Zm00001eb034410	6.48547	3.228e-77	Zm00001eb044650	-3.70269	3.51973e-17	Zm00001eb054920	4.22059	3.09478e-07	Zm00001eb060650	-4.78639	0.00761003	Zm00001eb072670	2.08341	1.28112e-06	Zm00001eb063330	-3.95709	-3.54122	0.000398277	Zm00001eb075920	4.98527	5.60188e-25
Zm00001eb028680	-3.72376	2.33539e-59	Zm00001eb034540	3.67971	2.91006e-33	Zm00001eb044660	-3.2358	5.44951e-18	Zm00001eb055260	1.65065	9.82009e-05	Zm00001eb060780	-1.53413	2.57615e-11	Zm00001eb072820	3.73677	0.0292044	Zm00001eb063460	-1.95718	-9.72925	2.26265e-22	Zm00001eb076170	2.83432	0.0401514
Zm00001eb028720	-1.88454	2.43022e-10	Zm00001eb034760	2.59389	9.36949e-27	Zm00001eb044810	-3.82127	4.97125e-09	Zm00001eb055410	3.31786	1.54112e-08	Zm00001eb060840	-2.08265	4.38763e-06	Zm00001eb072830	3.46453	0.00641011	Zm00001eb063540	-3.54264	-2.17903	0.0293294	Zm00001eb076260	2.88199	5.7495e-18
Zm00001eb028760	-2.6404	0.0172741	Zm00001eb034780	1.76413	0.00782987	Zm00001eb044900	-3.03106	1.45154e-10	Zm00001eb055430	1.73474	1.40145e-08	Zm00001eb060890	-1.55291	0.00021286	Zm00001eb072870	2.12029	5.23831e-12	Zm00001eb063670	-1.69127	-8.42157	3.71478e-17	Zm00001eb076310	7.65283	2.02366e-103
Zm00001eb028990	-2.72557	8.70179e-53	Zm00001eb034940	3.48529	1.80041e-27	Zm00001eb045260	-3.77982	0.00579704	Zm00001eb055710	5.1293	1.35576e-29	Zm00001eb061020	-3.07723	2.34003e-09	Zm00001eb072990	1.81555	5.3014e-11	Zm00001eb063780	-1.77054	-4.00059	6.31846e-05	Zm00001eb076450	5.89414	2.22058e-05
Zm00001eb029210	-7.72951	8.25154e-39	Zm00001eb034980	1.79319	7.71383e-36	Zm00001eb045580	-4.15434	5.85424e-09	Zm00001eb055950	2.47392	6.34313e-05	Zm00001eb061030	-4.87989	0.024169	Zm00001eb073340	4.34108	0.00528173	Zm00001eb063830	-4.33024	-6.89942	5.22159e-12	Zm00001eb076480	1.75812	0.0285633
Zm00001eb029220	-2.47862	9.0565e-14	Zm00001eb035010	10.7508	4.3605e-33	Zm00001eb045600	-4.31803	0.0405984	Zm00001eb056010	3.82732	6.52297e-14	Zm00001eb061270	-3.86744	0.00735212	Zm00001eb073370	3.40979	2.095e-07	Zm00001eb063960	-2.98515	-2.89359	0.00380862	Zm00001eb076550	2.04327	2.10902e-08
Zm00001eb029260	-2.69752	8.65614e-13	Zm00001eb035270	6.52074	2.00686e-05	Zm00001eb045740	-2.54797	0.000194213	Zm00001eb056070	1.67116	0.00309281	Zm00001eb061280	-2.97742	4.70898e-12	Zm00001eb073920	1.9107	0.00158796	Zm00001eb063970	-1.56521	-6.19255	5.91985e-10	Zm00001eb076790	2.45266	0.00829306
Zm00001eb029300	-6.37603	1.68769e-25	Zm00001eb035280	3.60275	0.000284944	Zm00001eb045790	-1.64779	5.09247e-52	Zm00001eb056740	2.58446	5.3786e-16	Zm00001eb061350	-2.51459	0.0148362	Zm00001eb074840	3.72429	0.0339039	Zm00001eb064130	-2.2357	-6.61119	3.81236e-11	Zm00001eb076890	3.46512	0.0214743
Zm00001eb029440	-5.93936	1.18885e-16	Zm00001eb035500	2.07323	7.18009e-19	Zm00001eb045860	-1.7005	1.43275e-37	Zm00001eb056750	1.60897	0.0409232	Zm00001eb061400	-2.63489	0.00114681	Zm00001eb074900	4.31968	0.00681542	Zm00001eb064150	-2.33313	-4.44573	8.75943e-06	Zm00001eb076940	2.63969	3.53739e-09
Zm00001eb029520	-2.73732	2.98494e-28	Zm00001eb035640	1.89323	9.70643e-82	Zm00001eb045930	-1.91018	9.18523e-41	Zm00001eb056760	3.62397	4.52429e-15	Zm00001eb061540	-2.1862	9.13831e-05	Zm00001eb074930	2.08358	1.85806e-16	Zm00001eb064160	-5.21361	-11.3203	1.04094e-29	Zm00001eb077290	5.50597	0.000166565
Zm00001eb029590	-10.8717	9.77344e-57	Zm00001eb035750	3.50845	5.75498e-118	Zm00001eb045960	-3.05013	2.27235e-20	Zm00001eb056910	2.35819	2.22536e-32	Zm00001eb061740	-1.9796	2.41188e-10	Zm00001eb074960	1.90518	0.0318449	Zm00001eb064170	-2.86129	-13.9485	3.21123e-44	Zm00001eb077310	3.86583	3.38204e-13
Zm00001eb029610	-3.09378	1.2373e-19	Zm00001eb035780	5.554	4.0936e-11	Zm00001eb045990	-3.99838	1.08642e-47	Zm00001eb057060	1.66486	9.48843e-14	Zm00001eb061840	-1.77301	0.00527251	Zm00001eb075230	1.6766	0.0011928	Zm00001eb064420	-2.40203	-9.65825	4.53529e-22	Zm00001eb077330	3.19281	5.81626e-12
Zm00001eb029640	-3.38226	1.55986e-72	Zm00001eb035840	1.58887	4.56205e-26	Zm00001eb046000	-4.31013	7.46854e-30	Zm00001eb057080	7.04759	0.00301102	Zm00001eb061880	-1.91221	3.52283e-15	Zm00001eb075350	4.48231	0.0139433	Zm00001eb064540	-1.52588	-13.0653	5.19522e-39	Zm00001eb077410	3.4003	0.0016881
Zm00001eb029660	-3.52253	2.22648e-19	Zm00001eb036120	6.83214	1.69232e-09	Zm00001eb046010	-1.50062	0.000255189	Zm00001eb057150	1.82251	9.47977e-31	Zm00001eb061920	-2.16876	4.97037e-08	Zm00001eb075600	6.09225	1.6523e-05	Zm00001eb064560	-3.65717	-2.41094	0.0159114	Zm00001eb077430	1.77649	0.000536079
Zm00001eb029990	-3.24622	4.8039e-101	Zm00001eb036240	2.60912	4.54801e-43	Zm00001eb046050	-2.17079	2.12615e-09	Zm00001eb057230	2.29251	1.10685e-33	Zm00001eb062030	-3.41269	8.40421e-06	Zm00001eb075830	4.38288	5.45425e-13	Zm00001eb064750	-1.87285	-2.53737	0.0111687	Zm00001eb077600	3.72333	0.0435205
Zm00001eb030110	-6.6345	4.4289e-10	Zm00001eb036270	2.24485	1.90545e-14	Zm00001eb046120	-1.57689	1.28798e-32	Zm00001eb057380	3.46156	4.78356e-12	Zm00001eb062100	-1.8796	0.0438987	Zm00001eb075920	2.87569	1.72323e-08	Zm00001eb065020	-1.57538	-3.87307	0.000107473	Zm00001eb077680	2.01609	0.00572741
Zm00001eb030260	-2.67176	2.95075e-26	Zm00001eb036440	4.02065	1.55371e-60	Zm00001eb046130	-1.79001	0.00264405	Zm00001eb057440	1.83583	7.80402e-16	Zm00001eb062130	-3.82927	0.000112616	Zm00001eb076170	6.42858	7.16301e-08	Zm00001eb065100	-1.85771	-4.35988	1.30135e-05	Zm00001eb077690	1.52537	0.00376039
Zm00001eb030270	-2.27994	0.00712525	Zm00001eb036480	3.11147	2.1696e-64	Zm00001eb046400	-6.25317	1.49793e-15	Zm00001eb057740	3.4936	7.69232e-28	Zm00001eb062190	-1.83418	5.59695e-25	Zm00001eb076180	4.64496	2.01302e-08	Zm00001eb065120	-2.5009	-12.7802	2.11654e-37	Zm00001eb078130	5.17654	2.36402e-14
Zm00001eb030510	-5.21111	2.95001e-05	Zm00001eb036550	8.18961	1.62203e-56	Zm00001eb046410	-6.90705	8.41626e-12	Zm00001eb057770	5.71752	1.00033e-31	Zm00001eb062200	-1.72786	4.41757e-26	Zm00001eb076200	4.65302	9.64257e-15	Zm00001eb065540	-3.01104	-2.06071	0.0393309	Zm00001eb078150	1.74414	0.00088521
Zm00001eb030720	-2.19934	6.02445e-08	Zm00001eb036630	2.62274	2.06687e-06	Zm00001eb046440	-3.94086	2.9473e-29	Zm00001eb057790	3.33675	0.0115347	Zm00001eb062430	-6.17165	2.30496e-05	Zm00001eb076310	6.15877	3.74868e-66	Zm00001eb065620	-5.78388	-3.59704	0.000321857	Zm00001eb078250	5.78143	1.38382e-29
Zm00001eb030770	-5.07323	4.36112e-09	Zm00001eb036710	1.58701	6.49206e-34	Zm00001eb046620	-2.29945	6.93838e-09	Zm00001eb057860	1.59985	2.43947e-12	Zm00001eb062510	-2.13443	1.03365e-10	Zm00001eb076450	6.07183	1.21527e-05	Zm00001eb066030	-2.48332	-2.38856	0.0169146	Zm00001eb078340	1.71048	0.0254318
Zm00001eb030780	-7.40438	9.2476e-19	Zm00001eb036910	2.8255	1.11494e-30	Zm00001eb047490	-3.42483	4.80517e-08	Zm00001eb057880	2.43035	1.51981e-06	Zm00001eb062740	-1.84053	3.11916e-06	Zm00001eb076480	1.95044	0.0140368	Zm00001eb066100	-1.54461	-5.06105	4.16945e-07	Zm00001eb078360	2.02469	1.91511e-37
Zm00001eb031130	-2.3593	4.78237e-14	Zm00001eb036920	2.99934	5.17582e-32	Zm00001eb047510	-2.65541	9.55861e-14	Zm00001eb057970	5.97785	1.47151e-47	Zm00001eb063110	-1.92979	4.10941e-11	Zm00001eb076550	3.00681	3.11742e-17	Zm00001eb066540	-2.40218	-5.26901	1.37163e-07	Zm00001eb078560	2.18851	0.000240606
Zm00001eb031190	-4.29917	4.94814e-37	Zm00001eb037000	6.24981	7.47496e-170	Zm00001eb047670	-1.70057	0.0154031	Zm00001eb058050	8.20098	2.54181e-21	Zm00001eb063160	-1.79474	5.00588e-12	Zm00001eb076900	2.29636	1.74048e-06	Zm00001eb066740	-1.81218	-2.10044	0.0356902	Zm00001eb078710	2.12625	0.000178318
Zm00001eb031290	-7.45058	1.02739e-180	Zm00001eb037080	2.00074	2.14326e-46	Zm00001eb047750	-2.79718	0.00590562	Zm00001eb058060	6.81394	1.14943e-18	Zm00001eb063420	-2.21754	0.000256815	Zm00001eb076940	5.09896	6.67575e-35	Zm00001eb066880	-5.29904	-3.73574	0.000187165	Zm00001eb078740	6.26411	1.16967e-26
Zm00001eb031360	-3.25774	1.27972e-92	Zm00001eb037220	1.70378	0.0016863	Zm00001eb047830	-2.38515	2.32332e-27	Zm00001eb058070	2.42911	2.25596e-08	Zm00001eb063540	-5.29801	0.00206913	Zm00001eb077270	4.64372	1.0085e-29	Zm00001eb066890	-1.56403	-4.17404	2.99243e-05	Zm00001eb079100	6.81127	0.000181627
Zm00001eb031380	-4.14034	2.00411e-10	Zm00001eb037500	2.39675	1.64455e-26	Zm00001eb047860	-1.67157	9.604e-07	Zm00001eb058240	5.16559	0.000552646	Zm00001eb063670	-1.71323	1.52765e-17	Zm00001eb077290	5.64039	0.000108501	Zm00001eb067190	-3.40009	-3.67588	0.000237028	Zm00001eb079170	4.81168	1.88629e-20
Zm00001eb031410	-1.57801	1.50523e-23	Zm00001eb037560	2.83488	0.00725329	Zm00001eb047930	-1.94327	1.2307e-50	Zm00001eb058270	3.68449	1.87197e-05	Zm00001eb063760	-1.83564	0.00379006	Zm00001eb077310	5.08297	6.99064e-23	Zm00001eb067310	-2.30472	-3.47701	0.000507035	Zm00001eb079180	1.73442	1.54971e-40
Zm00001eb031510	-1.66872	5.00824e-43	Zm00001eb037600	1.74328	0.00216418	Zm00001eb047970	-5.27785	6.3241e-17	Zm00001eb058370	5.58648	1.33943e-34	Zm00001eb063830	-3.07744	4.95333e-09	Zm00001eb077330	5.17084	1.63025e-33	Zm00001eb067380	-2.47476	-7.76223	8.34495e-15	Zm00001eb079340	2.40556	5.11846e-10
Zm00001eb031610	-3.22828	6.99816e-15	Zm00001eb037740	4.70977	1.50022e-10	Zm00001eb048030	-2.21689	0.0187187	Zm00001eb058380	3.60108	0.00601582	Zm00001eb063960	-3.04258	0.00335203	Zm00001eb077690	2.88718	6.90518e-09	Zm00001eb067400	-5.50526	-3.94733	7.90284e-05	Zm00001eb079460	3.65028	0.0154256
Zm00001eb031670	-1.62016	3.50855e-12	Zm00001eb037750	6.60349	5.16966e-18	Zm00001eb048130	-4.10719	4.34879e-08	Zm00001eb058460	3.7294	2.1956e-84	Zm00001eb064060	-2.77401	0.032464	Zm00001eb077700	2.57731	0.00201075	Zm00001eb067570	-3.13071	-5.27782	1.30729e-07	Zm00001eb079530	5.4117	7.86844e-05
Zm00001eb031820	-3.74335	6.81132e-06	Zm00001eb037760	3.80865	4.30596e-08	Zm00001eb048140	-2.79452	2.0437e-23	Zm00001eb058550	2.16236	3.98419e-50	Zm00001eb064130	-2.61057	4.91198e-14	Zm00001eb078100	1.8393	4.45472e-38	Zm00001eb067630	-3.36392	-3.84819	0.000118993	Zm00001eb079720	4.16425	5.65213e-29
Zm00001eb031870	-2.39528	1.01502e-17	Zm00001eb037790	3.45068	6.03996e-14	Zm00001eb048150	-5.21202	2.88661e-45	Zm00001eb058670	1.52607	0.0233593	Zm00001eb064160	-2.66718	5.64924e-21	Zm00001eb078130	3.19663	8.79528e-06	Zm00001eb067710	-3.16794	-9.27515	1.7737e-20	Zm00001eb079730	8.78521	2.66659e-132
Zm00001eb031990	-1.92142	1.53499e-09	Zm00001eb037800	3.2978	0.005943	Zm00001eb048250	-1.65066	0.00279618	Zm00001eb059320	6.07313	4.19379e-67	Zm00001eb064170	-1.73522	8.27672e-19	Zm00001eb078250	4.61142	1.66352e-18	Zm00001eb067910	-2.6849	-13.581	5.19464e-42	Zm00001eb079960	2.34255	0.0365068
Zm00001eb032180	-2.98227	0.0120504	Zm00001eb037870	6.50008	0.00178192	Zm00001eb048340	-2.51818	2.02608e-54	Zm00001eb059350	4.8612	3.64836e-120	Zm00001eb064230	-1.80532	0.020064	Zm00001eb078360	1.53402	5.91796e-22	Zm00001eb068060	-2.39934	-6.12051	9.32758e-10	Zm00001eb080000	5.65468	0.0240027
Zm00001eb032200	-1.54438	1.33144e-10	Zm00001eb037920	3.38121	4.53778e-07	Zm00001eb048380	-2.32238	0.0362654	Zm00001eb059360	2.32292	2.66096e-15	Zm00001eb064420	-1.54652	2.90491e-10	Zm00001eb078710	1.9192	0.000763459	Zm00001eb068070	-2.02599	-7.14205	9.19469e-13	Zm00001eb080170	2.88198	0.0101267
Zm00001eb032420	-1.9333	0.0154501	Zm00001eb037940	5.27817	6.94538e-51	Zm00001eb048440	-3.64633	3.41175e-147	Zm00001eb059540	6.43777	3.55775e-07	Zm00001eb064650	-1.72968	1.24968e-15	Zm00001eb078720	2.42265	8.56729e-14	Zm00001eb068080	-1.73513	-7.27858	3.37345e-13	Zm00001eb080180	2.74132	0.000241774
Zm00001eb032470	-2.53818	0.0480235	Zm00001eb037950	6.5567	2.18626e-06	Zm00001eb048560	-9.74866	9.3367e-101	Zm00001eb059860	1.58551	1.65349e-72	Zm00001eb064740	-2.00042	7.57639e-07	Zm00001eb078730	1.90356	0.000464338	Zm00001eb068090	-1.91961	-4.36757	1.25637e-05	Zm00001eb080260	5.67772	1.30351e-07
Zm00001eb032500	-5.90738	1.86123e-50	Zm00001eb037960	4.42134	4.75698e-07	Zm00001eb048710	-4.92298	2.45109e-05	Zm00001eb060060	4.6358	4.22666e-25	Zm00001eb064750	-2.4613	0.00306802	Zm00001eb078740	7.91043	3.6439e-42	Zm00001eb068610	-4.74217	-3.67263	0.000240066	Zm00001eb080680	5.94034	2.93848e-25
Zm00001eb032630	-3.42955	4.90988e-16	Zm00001eb037990	7.13398	0.0168293	Zm00001eb048790	-3.45013	1.18148e-08	Zm00001eb060110	1.76262	1.05289e-09	Zm00001eb065000	-2.36697	2.67885e-11	Zm00001eb079170	6.23777	2.01202e-33	Zm00001eb068740	-6.06918	-4.87388	1.09428e-06	Zm00001eb080770	2.56204	0.0243574
Zm00001eb032790	-4.16039	5.30998e-74	Zm00001eb038060	8.0232	3.73958e-12	Zm00001eb048870	-5.51966	1.45407e-12	Zm00001eb060150	7.07591	2.8992e-07	Zm00001eb065100	-2.84815	6.66411e-09	Zm00001eb079490	6.98332	1.11477e-15	Zm00001eb069110	-2.44474	-3.06533	0.00217431	Zm00001eb081150	1.75632	0.0197861
Zm00001eb032860	-1.57013	0.00279196	Zm00001eb038160	1.77041	8.62888e-28	Zm00001eb048890	-3.62034	2.74434e-10	Zm00001eb060190	6.63381	1.54923e-69	Zm00001eb065120	-1.85082	1.92635e-21	Zm00001eb079530	4.61256	0.00114208	Zm00001eb069180	-2.63963	-3.70407	0.000212165	Zm00001eb081180	2.95119	8.38871e-07
Zm00001eb032960	-4.53195	0.0409809	Zm00001eb038180	3.71111	8.55053e-22	Zm00001eb048980	-5.83883	0.000552354	Zm00001eb060470	4.57668	0.000140865	Zm00001eb065620	-3.89775	0.00316061	Zm00001eb079720	4.17155	4.86027e-29	Zm00001eb069560	-4.7005	-3.53487	0.00040798	Zm00001eb081920	2.55158	0.0278494
Zm00001eb032970	-2.46402	2.70341e-05	Zm00001eb038250	10.5033	1.62021e-10	Zm00001eb049000	-1.94132	6.10977e-07	Zm00001eb060500	3.91495	1.2599e-18	Zm00001eb065710	-3.20857	0.00183659	Zm00001eb079730	8.74302	5.32517e-131	Zm00001eb070350	-2.56209	-2.73474	0.00624298	Zm00001eb082360	2.62073	7.17529e-06
Zm00001eb033040	-1.57647	1.5424e-19	Zm00001eb038270	7.69913	2.43829e-29	Zm00001eb049040	-4.6195	2.50324e-20	Zm00001eb060510	2.20623	0.00312995	Zm00001eb066060	-2.39355	0.0315108	Zm00001eb079960	3.44269	0.00124398	Zm00001eb070500	-1.73549	-2.76516	0.00568946	Zm00001eb082510	6.26183	1.78683e-05
Zm00001eb033060	-2.74927	2.69692e-60	Zm00001eb038290	8.6354	2.86413e-19	Zm00001eb049160	-4.12514	5.49167e-23	Zm00001eb060610	2.90675	1.51775e-12	Zm00001eb066100	-1.95636	3.79463e-10	Zm00001eb080160	2.56891	0.000546196	Zm00001eb070510	-1.59717	-2.69848	0.00696572	Zm00001eb082530	7.01063	3.67788e-07
Zm00001eb033080	-3.51574	2.72272e-16	Zm00001eb038730	4.67064	0.00143714	Zm00001eb049190	-4.02829	1.86129e-12	Zm00001eb060680	2.66472	5.047e-30	Zm00001eb066440	-2.18685	0.0124546	Zm00001eb080170	3.55273	0.00101512	Zm00001eb070600	-2.77502	-8.12159	4.60117e-16	Zm00001eb082620	2.41414	2.34233e-13
Zm00001eb033160	-8.17595	7.94996e-110	Zm00001eb038820	4.45666	3.06063e-17	Zm00001eb049240	-1.70479	1.28098e-29	Zm00001eb061140	2.2438	0.0014704	Zm00001eb066480	-1.6062	1.52103e-09	Zm00001eb080180	3.8708	1.02602e-07	Zm00001eb070640	-1.93248	-6.68888	2.24884e-11	Zm00001eb082940	2.02929	0.0198616
Zm00001eb033390	-1.63247	2.30428e-39	Zm00001eb038880	2.18134	5.3573e-07	Zm00001eb049590	-3.03811	1.09086e-39	Zm00001eb061150	3.53265	1.24561e-21	Zm00001eb066880	-3.29407	0.00191028	Zm00001eb080230	1.7085	0.00949414	Zm00001eb070700	-1.86068	-5.05792	4.23859e-07	Zm00001eb083000	3.37739	2.37636e-05
Zm00001eb033470	-1.90251	1.00605e-21	Zm00001eb038920	2.55964	1.75073e-217	Zm00001eb049600	-3.08478	3.21946e-22	Zm00001eb061160	2.89464	5.43057e-18	Zm00001eb067190	-1.62613	0.0206151	Zm00001eb080260	4.7538	1.37418e-05	Zm00001eb070730	-1.69886	-6.93709	4.00272e-12	Zm00001eb083010	7.85248	1.85046e-08
Zm00001eb033740	-5.85013	1.20669e-20	Zm00001eb039280	6.52098	0.0115275	Zm00001eb049630	-7.79504	9.82006e-132	Zm00001eb061210	2.06737	2.86871e-06	Zm00001eb067250	-4.24394	0.00059068	Zm00001eb080580	3.23718	0.0197465	Zm00001eb070780	-1.95813	-5.89804	3.67854e-09	Zm00001eb083380	1.77525	0.000175546
Zm00001eb033760	-10.9392	9.65003e-25	Zm00001eb039450	5.06874	2.93321e-21	Zm00001eb049640	-8.67585	2.92089e-45	Zm00001eb061250	1.51389	5.1164e-08	Zm00001eb067310	-2.95471	3.23203e-05	Zm00001eb080680	3.72957	1.3993e-09	Zm00001eb071080	-3.38441	-2.89436	0.00379928	Zm00001eb083480	2.04874	9.08106e-05
Zm00001eb033940	-2.54961	2.23673e-15	Zm00001eb039490	3.71323	1.67538e-11	Zm00001eb049660	-1.63807	0.000120873	Zm00001eb061410	7.84655	2.58588e-21	Zm00001eb067380	-2.66641	7.70917e-17	Zm00001eb080770	2.31163	0.0450371	Zm00001eb071110	-1.55661	-9.20397	3.44969e-20	Zm00001eb083590	4.62757	0.00154702
Zm00001eb033960	-3.92302	3.11124e-42	Zm00001eb039520	4.01654	3.82382e-05	Zm00001eb050010	-1.90601	3.4391e-10	Zm00001eb061490	1.8466	9.62589e-17	Zm00001eb067540	-4.18329	0.00950398	Zm00001eb080960	3.9657	0.00943068	Zm00001eb071190	-2.43292	-3.03226	0.00242729	Zm00001eb083700	8.2041	1.3777e-09
Zm00001eb034050	-6.77	5.85041e-38	Zm00001eb039540	2.98165	1.75265e-20	Zm00001eb050140	-2.46901	5.14335e-12	Zm00001eb061930	3.23395	1.46213e-06	Zm00001eb067570	-3.79854	5.48947e-08	Zm00001eb081180	2.21716	0.00048169	Zm00001eb071330	-2.0866	-7.58792	3.25075e-14	Zm00001eb083790	6.32149	0.00136684
Zm00001eb034220	-11.6038	6.01947e-25	Zm00001eb039650	8.36899	6.94445e-16	Zm00001eb050300	-1.80776	1.74376e-06	Zm00001eb062170	3.72382	5.32875e-21	Zm00001eb067630	-4.03344	7.31116e-05	Zm00001eb081570	2.3995	0.000220723	Zm00001eb071350	-1.66378	-7.86245	3.76694e-15	Zm00001eb084090	7.52904	3.97925e-09
Zm00001eb034370	-4.46301	0.0456278	Zm00001eb039710	2.0379	3.52668e-30	Zm00001eb050380	-2.91078	3.54477e-19	Zm00001eb062300	1.53066	0.0109258	Zm00001eb067710	-2.63058	1.14768e-14	Zm00001eb082210	1.5654	1.02402e-10	Zm00001eb071570	-2.54056	-8.00095	1.23465e-15	Zm00001eb084380	11.4059	3.09694e-19
Zm00001eb034400	-1.58424	0.000431716	Zm00001eb039750	3.47629	2.98086e-08	Zm00001eb050410	-1.81694	3.06668e-24	Zm00001eb062560	2.03015	0.000574666	Zm00001eb067730	-1.91073	7.54491e-08	Zm00001eb082270	2.82813	0.000852947	Zm00001eb071700	-2.74992	-8.34064	7.38868e-17	Zm00001eb084680	3.54192	0.000413459
Zm00001eb034420	-5.21997	0.0201428	Zm00001eb039810	3.20053	0.0439369	Zm00001eb050910	-1.58071	3.39521e-08	Zm00001eb062570	4.85717	0.000168062	Zm00001eb067800	-1.54596	0.000197862	Zm00001eb082360	2.51427	1.8896e-05	Zm00001eb071990	-6.9261	-5.55653	2.75189e-08	Zm00001eb084700	5.17152	0.00239487
Zm00001eb034520	-3.15194	3.42248e-05	Zm00001eb039970	8.36225	1.52902e-05	Zm00001eb051000	-2.04602	3.38299e-05	Zm00001eb062580	4.69362	5.33409e-10	Zm00001eb067910	-1.63494	1.00565e-17	Zm00001eb082510	6.67174	4.39609e-06	Zm00001eb072060	-1.68927	-6.59118	4.36345e-11	Zm00001eb084830	7.25856	4.31537e-07
Zm00001eb034800	-4.36162	0.0312907	Zm00001eb040000	1.61207	0.0218731	Zm00001eb051310	-6.83094	4.987e-05	Zm00001eb062680	2.93625	1.04338e-12	Zm00001eb068000	-2.26288	1.31352e-08	Zm00001eb082530	7.66948	1.95968e-08	Zm00001eb072080	-2.79393	-19.9438	1.6971e-88	Zm00001eb084880	4.8028	0.00111106
Zm00001eb034820	-1.65806	3.75935e-12	Zm00001eb040050	4.08815	3.93459e-16	Zm00001eb051360	-2.79989	3.30488e-25	Zm00001eb063310	5.6412	7.90056e-51	Zm00001eb068060	-2.07579	4.33444e-08	Zm00001eb083000	4.6081	2.61545e-09	Zm00001eb072400	-6.08484	-2.83895	0.00452624	Zm00001eb084910	2.04295	5.58195e-09
Zm00001eb034840	-3.10292	2.84063e-35	Zm00001eb040070	5.67511	5.34498e-51	Zm00001eb051500	-4.0553	2.70953e-36	Zm00001eb063330	3.03376	1.87815e-11	Zm00001eb068160	-2.00896	0.000112331	Zm00001eb083010	9.28572	1.88964e-11	Zm00001eb072470	-2.45847	-1.97007	0.0488306	Zm00001eb085040	5.7451	5.27372e-06
Zm00001eb034890	-5.05831	5.39975e-63	Zm00001eb040100	3.59668	1.26902e-46	Zm00001eb051650	-5.79215	0.00833878	Zm00001eb063350	5.00029	0.000274904	Zm00001eb068280	-1.7387	0.0188187	Zm00001eb083490	4.70487	7.2839e-10	Zm00001eb072690	-3.81832	-2.03378	0.0419737	Zm00001eb085080	8.08464	6.13614e-09
Zm00001eb034900	-6.71259	6.64949e-134	Zm00001eb040260	1.73429	2.93374e-20	Zm00001eb051730	-3.31802	0.00442681	Zm00001eb063760	1.74711	1.26102e-07	Zm00001eb068360	-2.05556	0.0393026	Zm00001eb083700	6.7508	1.09789e-06	Zm00001eb073040	-4.53498	-8.2612	1.4422e-16	Zm00001eb085120	4.98809	0.00359147
Zm00001eb035120	-1.81623	0.000893644	Zm00001eb040280	1.53699	2.11277e-09	Zm00001eb051770	-2.10868	2.14756e-08	Zm00001eb063900	1.64251	9.82606e-11	Zm00001eb068610	-4.31403	0.000444575	Zm00001eb083790	5.10358	0.0121338	Zm00001eb073310	-1.95111	-3.25397	0.00113805	Zm00001eb085150	1.56994	5.48176e-05
Zm00001eb035130	-1.68132	0.000933523	Zm00001eb040450	7.19487	1.23386e-60	Zm00001eb051950	-2.19877	1.44079e-65	Zm00001eb063910	5.55712	3.66625e-23	Zm00001eb068740	-5.04842	5.03157e-05	Zm00001eb084090	6.48059	5.74336e-07	Zm00001eb073470	-2.23692	-5.55486	2.77828e-08	Zm00001eb085180	3.33111	0.00370095
Zm00001eb035190	-7.2381	3.63509e-69	Zm00001eb040470	6.53096	2.93966e-11	Zm00001eb052010	-4.64737	3.88175e-52	Zm00001eb063930	3.39657	1.17489e-05	Zm00001eb069110	-3.76743	0.000124921	Zm00001eb084380	9.40414	1.89775e-13	Zm00001eb073480	-1.58559	-4.35414	1.33589e-05	Zm00001eb085830	1.67403	8.84344e-09
Zm00001eb035200	-6.48536	5.64281e-16	Zm00001eb040560	2.23691	2.29471e-26	Zm00001eb052020	-4.63156	4.83916e-15	Zm00001eb064110	5.11834	3.91098e-10	Zm00001eb069180	-2.36813	0.000745358	Zm00001eb084680	4.43697	7.53161e-06	Zm00001eb073550	-7.51215	-4.66351	3.10867e-06	Zm00001eb085930	5.13859	2.21947e-06
Zm00001eb035210	-8.24843	6.25399e-10	Zm00001eb040580	5.12223	0.00384524	Zm00001eb052470	-2.28358	1.10407e-39	Zm00001eb064450	2.5933	2.14009e-12	Zm00001eb069870	-2.65214	0.0465741	Zm00001eb084700	4.59811	0.00801443	Zm00001eb073590	-1.73938	-2.43089	0.0150618	Zm00001eb086020	6.96636	0.0436745
Zm00001eb035240	-2.81339	2.30568e-34	Zm00001eb040780	6.42993	5.92396e-36	Zm00001eb052600	-3.0038	9.02645e-11	Zm00001eb064510	6.29618	1.1071e-06	Zm00001eb070350	-3.07604	0.00263219	Zm00001eb084830	7.87025	3.42947e-08	Zm00001eb073610	-1.7848	-5.36267	8.1999e-08	Zm00001eb086180	4.67246	0.00194284
Zm00001eb035300	-3.09142	0.000121535	Zm00001eb040790	11.234	8.95301e-62	Zm00001eb052610	-3.48503	0.00945701	Zm00001eb065170	5.63349	0.000359189	Zm00001eb070500	-2.99098	1.14789e-05	Zm00001eb084880	4.47607	0.00261814	Zm00001eb073630	-2.04182	-11.0905	1.39519e-28	Zm00001eb086370	2.74861	0.0140802
Zm00001eb035340	-2.6858	3.28823e-20	Zm00001eb041120	3.44011	4.71224e-16	Zm00001eb052620	-2.87477	1.40082e-25	Zm00001eb065580	2.81883	4.03711e-06	Zm00001eb070510	-2.02994	0.000650916	Zm00001eb085040	6.02126	1.68833e-06	Zm00001eb074090	-2.25489	-6.39221	1.63502e-10	Zm00001eb086450	2.60203	0.00166747
Zm00001eb035510	-2.9014	0.000148466	Zm00001eb041390	1.92111	0.00791618	Zm00001eb052690	-2.25677	4.54873e-35	Zm00001eb065600	2.41218	5.78806e-08	Zm00001eb070530	-1.76447	0.000216067	Zm00001eb085080	5.7047	0.000101655	Zm00001eb074310	-2.26493	-6.64144	3.10634e-11	Zm00001eb086580	1.73209	0.0190874
Zm00001eb035550	-6.89667	0.0120108	Zm00001eb041400	1.88397	2.30296e-20	Zm00001eb052730	-2.64077	2.49223e-18	Zm00001eb065660	6.06543	8.69474e-39	Zm00001eb070600	-2.33995	4.59603e-12	Zm00001eb085120	5.74246	0.000562175	Zm00001eb074360	-1.86406	-6.48125	9.09685e-11	Zm00001eb086870	2.94363	1.0914e-09
Zm00001eb035650	-1.75793	2.05842e-14	Zm00001eb041750	2.4046	9.79417e-28	Zm00001eb053000	-2.62299	0.0470336	Zm00001eb065730	2.68358	5.89378e-58	Zm00001eb070640	-2.01145	4.02679e-12	Zm00001eb085150	1.72385	8.96334e-06	Zm00001eb074420	-4.16524	-2.62891	0.00856578	Zm00001eb087140	5.69269	4.48977e-05
Zm00001eb035710	-1.69955	0.0016554	Zm00001eb041860	7.885	4.00312e-44	Zm00001eb053040	-3.72191	9.98886e-40	Zm00001eb066030	2.21364	0.000446848	Zm00001eb070780	-1.60456	1.2961e-06	Zm00001eb085180	3.44121	0.00267888	Zm00001eb074530	-2.15864	-4.54258	5.55703e-06	Zm00001eb087180	1.74837	0.00407336
Zm00001eb035720	-2.38097	7.16203e-26	Zm00001eb042020	4.82699	3.02688e-08	Zm00001eb053160	-7.93345	1.2306e-06	Zm00001eb066130	3.25585	2.28372e-22	Zm00001eb070980	-2.42164	4.06727e-06	Zm00001eb085600	2.44596	0.00706732	Zm00001eb074600	-2.0933	-4.31173	1.6198e-05	Zm00001eb087570	3.72996	0.0384023
Zm00001eb035870	-4.35983	1.13198e-114	Zm00001eb042050	2.66929	7.37641e-89	Zm00001eb053320	-2.06158	2.0702e-36	Zm00001eb066540	3.03178	1.40651e-11	Zm00001eb071010	-1.70739	2.51819e-06	Zm00001eb085930	5.1807	1.85008e-06	Zm00001eb074620	-3.73917	-11.6118	3.59029e-31	Zm00001eb087950	2.07565	8.40557e-44
Zm00001eb035970	-2.87626	2.35912e-61	Zm00001eb042110	1.75511	4.4269e-25	Zm00001eb053340	-1.91942	3.69883e-14	Zm00001eb066620	2.12734	8.58026e-36	Zm00001eb071080	-3.42003	0.00350019	Zm00001eb086100	1.98415	1.45808e-15	Zm00001eb074740	-4.13401	-2.8256	0.00471928	Zm00001eb087970	5.48846	2.90878e-31
Zm00001eb035990	-5.24918	8.88111e-52	Zm00001eb042200	3.51124	3.32176e-10	Zm00001eb053360	-2.7015	6.57333e-54	Zm00001eb066890	3.68143	4.09456e-24	Zm00001eb071110	-1.81674	6.65946e-27	Zm00001eb086180	7.37277	4.98936e-08	Zm00001eb074890	-1.5449	-8.50982	1.74206e-17	Zm00001eb088150	1.64197	6.07569e-06
Zm00001eb036040	-4.42229	1.0168e-115	Zm00001eb042350	4.81441	2.01584e-77	Zm00001eb053420	-3.08822	2.85501e-60	Zm00001eb066960	3.32304	6.44658e-31	Zm00001eb071330	-1.51735	2.08716e-08	Zm00001eb086220	3.44584	1.02321e-17	Zm00001eb074910	-2.48322	-4.16748	3.07992e-05	Zm00001eb088240	8.18389	2.0853e-09
Zm00001eb036150	-3.59303	0.000831497	Zm00001eb042370	3.31683	8.68759e-50	Zm00001eb053530	-1.96908	1.02405e-34	Zm00001eb067090	4.79045	4.89432e-10	Zm00001eb071700	-2.1475	1.36034e-11	Zm00001eb086580	1.70288	0.0216989	Zm00001eb075130	-2.46914	-3.97403	7.06679e-05	Zm00001eb088480	7.04811	3.11741e-07
Zm00001eb036220	-6.56967	3.17731e-06	Zm00001eb042720	6.88104	0.000425921	Zm00001eb053750	-1.60358	1.15514e-39	Zm00001eb067230	1.90338	1.16127e-10	Zm00001eb071990	-1.99922	0.00023309	Zm00001eb086870	3.54356	9.03846e-14	Zm00001eb075300	-2.24497	-7.93542	2.0978e-15	Zm00001eb088520	2.20606	0.000296948
Zm00001eb036310	-2.2745	0.000736724	Zm00001eb042740	2.99575	0.000123112	Zm00001eb053840	-5.44257	0.00226699	Zm00001eb067370	2.31971	3.32705e-61	Zm00001eb072080	-4.43836	5.12644e-101	Zm00001eb087080	1.65207	0.000178561	Zm00001eb075470	-2.76029	-5.19016	2.10113e-07	Zm00001eb088630	2.99954	2.43887e-06
Zm00001eb036510	-4.52588	0.0207803	Zm00001eb042770	2.71508	6.24809e-47	Zm00001eb053850	-2.11952	2.0231e-44	Zm00001eb067510	5.28404	1.15739e-22	Zm00001eb072400	-4.03385	0.047845	Zm00001eb087140	4.72779	0.00148834	Zm00001eb075540	-1.65944	-3.71028	0.00020703	Zm00001eb089110	1.5047	0.024088
Zm00001eb036580	-7.31479	2.48376e-27	Zm00001eb042780	2.55147	3.43782e-10	Zm00001eb053910	-7.03033	6.27233e-08	Zm00001eb067570	1.89067	5.86786e-07	Zm00001eb072470	-4.2376	0.00205981	Zm00001eb087300	4.30871	0.00369266	Zm00001eb075550	-2.03078	-4.7754	1.79353e-06	Zm00001eb089510	6.75939	0.000387331
Zm00001eb036620	-2.81446	0.00758514	Zm00001eb042820	12.0746	8.02786e-51	Zm00001eb054110	-1.64959	9.21493e-35	Zm00001eb067840	3.88982	1.67884e-08	Zm00001eb072690	-3.75936	0.0452443	Zm00001eb087410	5.45522	1.86909e-05	Zm00001eb075650	-2.91792	-2.29323	0.0218347	Zm00001eb089520	6.81593	3.86486e-16
Zm00001eb036720	-1.65695	3.23388e-08	Zm00001eb042850	1.63236	6.25611e-14	Zm00001eb054140	-1.74548	6.84592e-14	Zm00001eb067850	1.91176	0.0298798	Zm00001eb072930	-4.80076	0.00458768	Zm00001eb087420	3.99483	0.00867025	Zm00001eb075930	-4.06704	-2.52639	0.0115241	Zm00001eb089550	2.28427	0.000138633
Zm00001eb036750	-3.70695	8.2475e-91	Zm00001eb042870	7.22178	1.52488e-10	Zm00001eb054230	-2.31628	1.09965e-12	Zm00001eb067860	1.95813	0.00872913	Zm00001eb073040	-3.44228	3.90737e-11	Zm00001eb087570	6.42924	3.21095e-05	Zm00001eb075950	-2.82419	-9.81176	1.00201e-22	Zm00001eb089560	2.33711	2.9057e-06
Zm00001eb036770	-7.95939	1.03536e-88	Zm00001eb043080	3.38436	1.22702e-06	Zm00001eb054390	-2.58624	8.01548e-22	Zm00001eb067870	2.33881	0.00012451	Zm00001eb073260	-4.21032	0.0242813	Zm00001eb087970	4.54117	1.25824e-21	Zm00001eb076040	-1.52012	-5.17956	2.22408e-07	Zm00001eb090020	1.67188	0.0360084
Zm00001eb036780	-3.37464	1.59284e-40	Zm00001eb043140	9.75127	6.84991e-08	Zm00001eb054430	-1.60179	0.000668071	Zm00001eb067880	1.74591	0.0234773	Zm00001eb073310	-2.50962	8.63244e-05	Zm00001eb088150	2.75274	7.74915e-15	Zm00001eb076190	-2.0157	-7.97383	1.53827e-15	Zm00001eb090360	8.3127	7.0457e-10
Zm00001eb036850	-4.83011	0.0272371	Zm00001eb043150	4.84288	9.56002e-38	Zm00001eb054450	-1.6081	0.0233705	Zm00001eb067890	2.12762	2.46872e-34	Zm00001eb073470	-1.60738	3.61339e-05	Zm00001eb088240	8.33144	1.03855e-09	Zm00001eb076220	-4.93192	-2.50011	0.0124156	Zm00001eb090480	1.71033	5.76643e-05
Zm00001eb036880	-5.3358	2.10083e-08	Zm00001eb043260	1.62541	2.07714e-23	Zm00001eb054510	-4.92089	8.07117e-26	Zm00001eb067980	5.49749	1.32618e-26	Zm00001eb073480	-1.59613	1.20644e-05	Zm00001eb088310	1.69921	0.000281103	Zm00001eb076420	-1.52214	-3.26274	0.00110339	Zm00001eb090500	1.8298	9.94794e-07
Zm00001eb036970	-2.00344	4.22768e-50	Zm00001eb043280	1.52354	0.0466535	Zm00001eb054710	-2.32692	0.0350866	Zm00001eb068170	5.09624	7.09136e-19	Zm00001eb073530	-3.01637	0.0274479	Zm00001eb088410	2.7672	4.64198e-07	Zm00001eb076470	-1.90271	-7.8082	5.80124e-15	Zm00001eb090530	6.26219	2.63272e-05
Zm00001eb037120	-2.31286	2.15187e-14	Zm00001eb043290	2.04085	0.0194109	Zm00001eb054810	-2.79757	1.50468e-09	Zm00001eb068470	1.60382	1.63711e-08	Zm00001eb073550	-2.50789	0.0464062	Zm00001eb088480	4.61643	0.00160036	Zm00001eb076740	-1.52062	-5.2989	1.165e-07	Zm00001eb090550	4.80936	0.0396996
Zm00001eb037280	-3.62132	8.71012e-80	Zm00001eb043380	2.02885	2.16638e-24	Zm00001eb054980	-2.00738	3.0078e-74	Zm00001eb068530	1.5097	6.36122e-12	Zm00001eb073610	-2.28806	1.35516e-09	Zm00001eb088630	3.25664	2.29166e-07	Zm00001eb076900	-1.70362	-2.01151	0.0442716	Zm00001eb090680	6.94724	3.13204e-55
Zm00001eb037290	-2.59966	0.00124496	Zm00001eb043400	4.23802	4.99318e-35	Zm00001eb055030	-1.78579	2.53799e-56	Zm00001eb068560	1.97724	0.0352996	Zm00001eb073680	-1.52469	4.26444e-05	Zm00001eb089520	5.33594	4.48853e-10	Zm00001eb077060	-3.35873	-2.61186	0.00900519	Zm00001eb090720	3.08794	0.000100767
Zm00001eb037360	-3.45098	3.68104e-25	Zm00001eb043450	2.39002	4.66164e-06	Zm00001eb055040	-3.69058	0.0310017	Zm00001eb069090	1.86782	0.0121667	Zm00001eb074020	-2.60357	0.016644	Zm00001eb089550	1.76439	0.00461267	Zm00001eb077080	-3.70922	-4.35678	1.31987e-05	Zm00001eb091110	7.87605	1.22601e-06
Zm00001eb037540	-2.19144	9.39092e-09	Zm00001eb043480	4.85101	8.85053e-41	Zm00001eb055220	-1.79812	0.00177877	Zm00001eb069140	3.38908	1.09919e-22	Zm00001eb074090	-2.64415	5.00046e-12	Zm00001eb089560	1.50215	0.00323655	Zm00001eb077130	-2.9034	-7.61151	2.70915e-14	Zm00001eb091130	5.19886	1.33798e-29
Zm00001eb037550	-3.23966	0.0157958	Zm00001eb043490	1.50765	2.92254e-07	Zm00001eb055330	-3.86921	3.96109e-43	Zm00001eb069150	7.16848	0.000246827	Zm00001eb074170	-1.74007	4.44586e-08	Zm00001eb089920	3.72281	3.45278e-15	Zm00001eb077220	-3.11203	-8.79918	1.37814e-18	Zm00001eb091370	3.69299	0.0199863
Zm00001eb037630	-3.39418	5.97265e-147	Zm00001eb043620	7.23558	1.13229e-60	Zm00001eb055340	-1.61313	0.000611547	Zm00001eb069340	2.68653	1.44016e-07	Zm00001eb074280	-1.7326	6.81785e-12	Zm00001eb090120	2.65038	0.0250043	Zm00001eb077240	-1.50985	-3.71937	0.000199717	Zm00001eb091410	11.0588	8.85942e-19
Zm00001eb037660	-3.29381	0.0474998	Zm00001eb043700	6.23871	3.73136e-61	Zm00001eb055490	-2.09579	1.56001e-29	Zm00001eb069410	1.55603	0.0405086	Zm00001eb074310	-2.91519	8.38282e-17	Zm00001eb090300	2.3805	1.50314e-06	Zm00001eb077260	-2.07327	-2.22111	0.0263437	Zm00001eb091800	4.74971	2.18659e-07
Zm00001eb037670	-7.03567	2.96414e-61	Zm00001eb043760	2.75637	8.12507e-17	Zm00001eb055540	-2.32083	0.0138119	Zm00001eb069530	6.49234	1.25349e-26	Zm00001eb074360	-2.1436	3.09312e-13	Zm00001eb090360	6.83412	7.07904e-07	Zm00001eb077340	-1.91767	-2.48295	0.0130299	Zm00001eb091840	5.74785	2.06966e-43
Zm00001eb037690	-5.99934	7.28792e-166	Zm00001eb043810	6.07965	3.35369e-42	Zm00001eb055600	-2.44137	0.000341016	Zm00001eb069630	4.15255	9.11164e-16	Zm00001eb074530	-2.9783	4.26869e-10	Zm00001eb090530	6.72612	5.14601e-06	Zm00001eb077400	-1.60499	-9.85667	6.41444e-23	Zm00001eb091890	4.77562	1.31853e-07
Zm00001eb037730	-2.64178	0.000171057	Zm00001eb044220	7.10349	4.53453e-30	Zm00001eb055630	-2.16612	2.76817e-08	Zm00001eb070170	4.70349	7.19655e-11	Zm00001eb074570	-2.07905	2.63925e-08	Zm00001eb090550	4.60786	0.0497915	Zm00001eb077470	-1.95626	-5.57945	2.41279e-08	Zm00001eb092070	1.54351	6.89165e-09
Zm00001eb037830	-1.81472	0.0427618	Zm00001eb044280	3.07492	4.38986e-50	Zm00001eb055640	-2.64596	5.41452e-34	Zm00001eb070460	3.07262	1.57457e-43	Zm00001eb074600	-1.80928	0.000160587	Zm00001eb090680	6.91155	1.28644e-54	Zm00001eb077480	-4.03874	-4.27296	1.92895e-05	Zm00001eb092190	4.40864	0.000751342
Zm00001eb037890	-6.74255	2.67558e-44	Zm00001eb044500	1.7845	5.25357e-08	Zm00001eb055830	-1.75987	8.81648e-06	Zm00001eb070490	8.13601	4.04516e-08	Zm00001eb074620	-1.89261	3.40183e-11	Zm00001eb090720	3.20112	5.31653e-05	Zm00001eb077500	-2.22358	-3.05274	0.0022676	Zm00001eb092220	2.53967	0.000534785
Zm00001eb038030	-3.95916	4.47533e-13	Zm00001eb044590	1.94385	0.00143634	Zm00001eb055850	-2.67125	4.28766e-37	Zm00001eb070660	5.73126	0.00127159	Zm00001eb074740	-2.38459	0.0470376	Zm00001eb091110	6.83253	3.23063e-05	Zm00001eb077510	-1.76827	-3.15431	0.0016088	Zm00001eb092450	2.17708	7.83422e-06
Zm00001eb038080	-7.49081	8.45234e-07	Zm00001eb044700	2.01468	2.31405e-66	Zm00001eb055880	-1.80684	4.07737e-31	Zm00001eb070740	1.53282	3.99041e-19	Zm00001eb075130	-1.83979	0.00162724	Zm00001eb091130	3.88787	3.94974e-16	Zm00001eb077570	-4.34895	-3.06816	0.00215383	Zm00001eb092480	2.20822	3.03979e-05
Zm00001eb038090	-2.01572	1.20417e-05	Zm00001eb044860	8.36355	1.40885e-128	Zm00001eb056030	-2.24543	2.41634e-06	Zm00001eb071190	6.39944	4.55557e-17	Zm00001eb075300	-1.66723	2.51328e-09	Zm00001eb091200	1.92576	2.31147e-11	Zm00001eb078470	-1.62467	-4.01608	5.91733e-05	Zm00001eb092500	3.59354	0.0330932
Zm00001eb038110	-2.53641	9.96424e-39	Zm00001eb044870	1.71073	5.88103e-20	Zm00001eb056190	-2.26202	0.000379115	Zm00001eb071310	5.49126	0.000333556	Zm00001eb075470	-3.42138	4.13923e-10	Zm00001eb091370	7.27973	5.99929e-09	Zm00001eb078580	-1.59809	-3.72768	0.000193253	Zm00001eb092520	7.02813	3.053e-06
Zm00001eb038120	-3.94587	2.45338e-10	Zm00001eb044970	1.8387	1.11877e-05	Zm00001eb056250	-1.59619	5.58152e-06	Zm00001eb071510	9.40884	1.55269e-09	Zm00001eb075540	-2.28093	4.66466e-07	Zm00001eb091410	10.1254	6.19379e-16	Zm00001eb078650	-1.73154	-7.24314	4.3841e-13	Zm00001eb092630	2.68378	0.00598142
Zm00001eb038140	-10.3036	1.3306e-16	Zm00001eb045270	7.05702	2.05882e-14	Zm00001eb056280	-7.81626	1.55415e-58	Zm00001eb071570	2.47641	2.56502e-19	Zm00001eb075640	-2.79882	0.000791025	Zm00001eb091800	3.18676	0.000675941	Zm00001eb078760	-1.57498	-5.39296	6.93073e-08	Zm00001eb092700	5.97918	2.06785e-13
Zm00001eb038200	-3.12193	1.40381e-06	Zm00001eb045340	7.988	1.12218e-07	Zm00001eb056340	-5.11273	2.55122e-145	Zm00001eb071590	2.47725	1.15815e-13	Zm00001eb075650	-4.34488	0.00377602	Zm00001eb091840	3.43766	9.67732e-15	Zm00001eb078790	-2.31564	-6.30473	2.88694e-10	Zm00001eb092800	3.00866	8.2078e-10
Zm00001eb038220	-5.27398	1.08091e-26	Zm00001eb045360	3.41942	2.72868e-11	Zm00001eb056430	-1.95185	1.45398e-15	Zm00001eb071600	2.80839	0.000165149	Zm00001eb075950	-1.88685	7.60546e-13	Zm00001eb091890	3.60611	0.00016064	Zm00001eb079000	-1.94448	-7.11153	1.14763e-12	Zm00001eb093230	3.11575	5.73936e-05
Zm00001eb038380	-3.12541	4.92417e-24	Zm00001eb045370	5.66432	4.45414e-79	Zm00001eb056590	-5.1326	0.00028957	Zm00001eb071710	5.1605	4.98171e-24	Zm00001eb076150	-1.76273	0.000517832	Zm00001eb092190	4.11402	0.00177902	Zm00001eb079010	-2.27262	-2.22196	0.0262861	Zm00001eb093330	6.29375	0.0293474
Zm00001eb038420	-3.0489	7.04068e-43	Zm00001eb045540	6.5244	1.00456e-16	Zm00001eb056770	-3.36603	0.00782074	Zm00001eb071790	1.66144	2.12404e-12	Zm00001eb076190	-1.62924	1.14682e-10	Zm00001eb092450	2.04085	3.08919e-05	Zm00001eb079090	-4.28924	-5.1179	3.08957e-07	Zm00001eb093470	4.96034	0.00848333
Zm00001eb038580	-8.16478	1.10784e-47	Zm00001eb045650	2.41847	6.32849e-05	Zm00001eb056810	-4.30385	8.00438e-116	Zm00001eb071840	1.62954	0.0101559	Zm00001eb076220	-4.87296	0.0135031	Zm00001eb092500	3.99037	0.017184	Zm00001eb079380	-1.73748	-3.87715	0.000105689	Zm00001eb094490	6.1791	6.12017e-05
Zm00001eb038680	-8.2458	1.42811e-45	Zm00001eb045660	1.95497	2.31989e-22	Zm00001eb057000	-2.73167	9.92987e-15	Zm00001eb071870	4.40794	2.85506e-17	Zm00001eb076540	-1.72356	7.54982e-14	Zm00001eb092520	5.08867	0.00152702	Zm00001eb079390	-2.09561	-3.15575	0.00160088	Zm00001eb094620	1.55627	0.0418131
Zm00001eb038710	-3.07371	1.93738e-48	Zm00001eb045750	13.1158	6.18073e-27	Zm00001eb057010	-5.99625	2.71697e-23	Zm00001eb071880	3.04487	4.34927e-11	Zm00001eb076740	-1.50069	1.72552e-07	Zm00001eb092630	2.58074	0.008686	Zm00001eb079690	-1.58664	-2.73517	0.00623475	Zm00001eb094710	4.5349	5.49071e-06
Zm00001eb038780	-5.39089	1.26627e-11	Zm00001eb045780	2.70602	8.01213e-14	Zm00001eb057170	-1.70938	2.80518e-16	Zm00001eb071970	2.0884	1.94182e-20	Zm00001eb077080	-3.40521	5.29788e-05	Zm00001eb092700	6.14474	4.04101e-14	Zm00001eb079790	-1.96746	-5.72476	1.03577e-08	Zm00001eb094760	3.80856	2.4809e-11
Zm00001eb038890	-3.28774	1.0399e-33	Zm00001eb045880	1.73019	9.56068e-28	Zm00001eb057290	-1.78331	1.39399e-21	Zm00001eb071980	6.04545	1.84985e-10	Zm00001eb077130	-2.91978	1.9906e-14	Zm00001eb092770	4.61163	4.83328e-12	Zm00001eb079860	-1.51155	-4.09826	4.16276e-05	Zm00001eb094780	4.198	9.09028e-12
Zm00001eb038930	-2.49365	1.64331e-53	Zm00001eb046020	4.9721	0.00455322	Zm00001eb057320	-4.37796	0.00106508	Zm00001eb072200	4.71415	0.0015022	Zm00001eb077220	-1.92267	4.55589e-08	Zm00001eb092800	1.92941	0.000189748	Zm00001eb079870	-2.37479	-3.37825	0.000729487	Zm00001eb094800	5.98757	0.00639189
Zm00001eb039020	-1.92214	5.70363e-27	Zm00001eb046300	6.88996	1.38316e-14	Zm00001eb057400	-5.09599	5.09515e-93	Zm00001eb072230	5.90305	2.43971e-37	Zm00001eb077470	-2.1453	2.96517e-09	Zm00001eb093210	4.68178	0.027546	Zm00001eb080530	-1.55782	-2.17395	0.0297091	Zm00001eb094820	6.42025	6.77505e-05
Zm00001eb039040	-9.05895	1.37554e-12	Zm00001eb046510	2.39065	2.11922e-83	Zm00001eb057700	-3.87851	2.88485e-35	Zm00001eb072430	6.57337	2.53662e-05	Zm00001eb077480	-2.62965	0.00188613	Zm00001eb093230	2.61903	0.000932982	Zm00001eb080700	-2.49133	-9.5203	1.72676e-21	Zm00001eb094890	6.21325	5.31411e-42
Zm00001eb039150	-2.61125	0.046572	Zm00001eb046520	4.38399	0.00163968	Zm00001eb057750	-2.4535	7.53072e-12	Zm00001eb072440	3.25453	0.00564759	Zm00001eb077520	-1.97619	0.00747062	Zm00001eb093530	4.37459	0.00346284	Zm00001eb080900	-1.84358	-8.0793	6.51387e-16	Zm00001eb095320	4.65101	5.98679e-05
Zm00001eb039270	-2.97885	3.30967e-78	Zm00001eb046550	6.53828	0.00029081	Zm00001eb057840	-2.90705	8.16932e-46	Zm00001eb072510	1.71594	0.00500051	Zm00001eb078010	-2.10046	0.00354956	Zm00001eb093570	2.18738	0.0483415	Zm00001eb080940	-2.32598	-10.2971	7.26355e-25	Zm00001eb095570	2.84397	9.8175e-07
Zm00001eb039320	-1.70037	0.0150172	Zm00001eb046560	3.27674	1.39019e-29	Zm00001eb057930	-2.69982	1.03603e-22	Zm00001eb072650	2.48985	7.43922e-16	Zm00001eb078020	-2.2649	0.0393465	Zm00001eb094710	7.6622	1.53301e-15	Zm00001eb081020	-3.74902	-2.59514	0.00945518	Zm00001eb095940	6.35586	1.97766e-07
Zm00001eb039790	-5.90534	0.00104002	Zm00001eb046740	3.13297	3.33499e-30	Zm00001eb058150	-2.2346	7.26792e-12	Zm00001eb072660	3.41451	2.20319e-13	Zm00001eb078640	-1.50983	3.83234e-11	Zm00001eb094760	3.2618	2.36394e-08	Zm00001eb081030	-1.63547	-14.128	2.55191e-45	Zm00001eb095950	2.8542	0.035568
Zm00001eb039820	-2.69244	1.05907e-41	Zm00001eb046790	1.64505	5.8775e-70	Zm00001eb058590	-5.50032	5.55068e-13	Zm00001eb072670	3.99848	4.94827e-22	Zm00001eb078790	-2.58407	2.3339e-12	Zm00001eb094780	2.87763	9.08416e-06	Zm00001eb081100	-2.00069	-7.41788	1.1901e-13	Zm00001eb095970	7.70331	3.7754e-43
Zm00001eb039850	-2.86638	7.03174e-32	Zm00001eb046870	6.7351	2.19693e-15	Zm00001eb058690	-1.76792	0.000438151	Zm00001eb072720	3.83499	2.36206e-05	Zm00001eb079000	-1.75186	1.09212e-10	Zm00001eb094800	5.75242	0.00914305	Zm00001eb081260	-1.69119	-5.82458	5.72578e-09	Zm00001eb096640	2.49965	7.91384e-08
Zm00001eb039860	-4.06509	0.00723382	Zm00001eb046930	5.24592	0.00144454	Zm00001eb058730	-2.8079	5.51556e-09	Zm00001eb072810	3.06684	1.14718e-28	Zm00001eb079090	-2.7858	5.34616e-06	Zm00001eb094820	6.13482	0.000159467	Zm00001eb081320	-1.87029	-4.80941	1.51376e-06	Zm00001eb096730	4.91153	0.000331223
Zm00001eb039870	-10.432	3.67271e-17	Zm00001eb046960	9.83718	2.13904e-13	Zm00001eb058750	-1.64263	2.18587e-17	Zm00001eb072820	8.57584	4.54574e-10	Zm00001eb079240	-3.05451	0.0257208	Zm00001eb094890	4.39307	2.56588e-20	Zm00001eb081330	-1.53134	-2.03283	0.0420699	Zm00001eb096760	1.75803	0.0122959
Zm00001eb039880	-7.06634	1.75586e-08	Zm00001eb046980	1.74032	1.31361e-40	Zm00001eb058770	-4.66028	0.00301796	Zm00001eb072830	4.23306	0.000225597	Zm00001eb079440	-2.92469	0.0377455	Zm00001eb095020	1.54193	0.00785786	Zm00001eb081360	-1.89809	-6.05213	1.42943e-09	Zm00001eb096970	1.559	3.67106e-05
Zm00001eb039890	-6.13567	0.000722132	Zm00001eb047020	1.74311	1.99406e-08	Zm00001eb058820	-3.44367	2.06141e-07	Zm00001eb072990	1.9992	2.76255e-13	Zm00001eb079470	-1.99764	0.0345237	Zm00001eb095320	2.93861	0.0169339	Zm00001eb081390	-2.65516	-4.76333	1.90428e-06	Zm00001eb097070	9.60741	1.2459e-08
Zm00001eb040190	-1.808	6.70441e-08	Zm00001eb047060	1.73623	3.06651e-12	Zm00001eb058850	-3.96559	0.02296	Zm00001eb073110	2.92223	8.53762e-07	Zm00001eb079690	-1.77225	0.00289864	Zm00001eb095570	2.51826	2.05838e-05	Zm00001eb081470	-1.896	-7.68626	1.51502e-14	Zm00001eb097520	4.71707	1.93074e-13
Zm00001eb040350	-6.37608	4.16225e-12	Zm00001eb047140	3.17341	4.53009e-83	Zm00001eb059040	-3.05297	3.25966e-35	Zm00001eb073130	1.84935	2.43668e-11	Zm00001eb079900	-3.07275	0.0421671	Zm00001eb095750	2.08409	3.59927e-22	Zm00001eb081500	-2.02976	-10.3674	3.48781e-25	Zm00001eb098110	2.26017	0.0100616
Zm00001eb040480	-6.45945	9.96329e-43	Zm00001eb047150	5.47506	1.03309e-54	Zm00001eb059050	-2.09743	1.21645e-21	Zm00001eb073230	3.1242	0.0083205	Zm00001eb080550	-1.89217	1.66724e-13	Zm00001eb095940	5.35432	1.64635e-05	Zm00001eb081540	-2.16803	-4.11071	3.94437e-05	Zm00001eb098190	2.79665	0.00119612
Zm00001eb040550	-2.85157	8.20183e-19	Zm00001eb047160	11.8591	4.26719e-14	Zm00001eb059120	-2.59921	0.00818512	Zm00001eb073290	3.36921	2.96315e-05	Zm00001eb080700	-2.36304	1.09311e-19	Zm00001eb095970	4.97284	7.86928e-18	Zm00001eb081610	-4.27406	-5.66419	1.47721e-08	Zm00001eb099130	2.0716	5.48663e-06
Zm00001eb040610	-4.08781	8.8386e-42	Zm00001eb047200	3.0077	2.7119e-25	Zm00001eb059150	-2.80016	7.72698e-06	Zm00001eb073340	8.78136	2.69559e-11	Zm00001eb080840	-1.89282	0.0111026	Zm00001eb096390	2.24095	1.67427e-07	Zm00001eb081690	-1.91766	-5.06265	4.13459e-07	Zm00001eb099150	8.94448	4.05111e-12
Zm00001eb040680	-2.19644	6.20084e-10	Zm00001eb047220	4.69906	9.70817e-36	Zm00001eb059240	-4.86606	5.40509e-05	Zm00001eb073530	1.813	0.0115498	Zm00001eb080870	-1.60295	2.56132e-06	Zm00001eb096400	3.40544	3.34135e-17	Zm00001eb082290	-1.76561	-5.94655	2.73851e-09	Zm00001eb099160	2.04506	1.48978e-07
Zm00001eb040730	-2.09336	1.05084e-46	Zm00001eb047230	5.54846	1.03237e-17	Zm00001eb059380	-1.87876	1.02494e-09	Zm00001eb073550	2.95277	0.0177666	Zm00001eb081130	-1.50292	0.0225044	Zm00001eb096430	4.7975	0.00189776	Zm00001eb082430	-1.51426	-3.25616	0.0011293	Zm00001eb099420	6.01515	6.71348e-05
Zm00001eb040750	-3.12445	0.000123147	Zm00001eb047250	10.0024	7.45772e-20	Zm00001eb059740	-3.02741	3.26116e-08	Zm00001eb073590	3.32308	1.47581e-06	Zm00001eb081500	-1.77809	4.9347e-20	Zm00001eb096640	2.45174	1.61559e-07	Zm00001eb082480	-6.25481	-4.78684	1.69425e-06	Zm00001eb099500	8.66046	1.92711e-11
Zm00001eb040800	-2.40162	8.17367e-22	Zm00001eb047260	6.30137	1.7805e-151	Zm00001eb059780	-2.62969	2.15081e-17	Zm00001eb073830	2.36976	0.000116783	Zm00001eb081530	-2.05565	7.98495e-12	Zm00001eb096700	4.51435	0.000262568	Zm00001eb082600	-2.22353	-5.37385	7.70715e-08	Zm00001eb099560	2.21791	3.14947e-05
Zm00001eb040900	-9.44921	6.53997e-12	Zm00001eb047270	3.52163	7.98834e-22	Zm00001eb059880	-2.26196	1.20574e-10	Zm00001eb074270	2.06792	5.73055e-37	Zm00001eb081610	-2.60558	0.00042108	Zm00001eb096730	6.21078	2.48641e-06	Zm00001eb082700	-2.32312	-3.45537	0.000549542	Zm00001eb099640	3.37952	2.60403e-20
Zm00001eb041010	-1.83813	3.6547e-15	Zm00001eb047280	4.8003	5.66133e-60	Zm00001eb059890	-2.1125	2.25077e-10	Zm00001eb074330	2.42606	0.00314715	Zm00001eb081620	-3.5393	0.0256341	Zm00001eb096760	1.82215	0.00945901	Zm00001eb082820	-2.50034	-7.82221	5.19034e-15	Zm00001eb100220	2.41171	0.0381098
Zm00001eb041030	-3.72265	8.15255e-05	Zm00001eb047580	2.84749	1.88038e-22	Zm00001eb059970	-2.65582	7.67765e-18	Zm00001eb074840	6.96491	1.12881e-06	Zm00001eb081690	-1.70331	6.55035e-06	Zm00001eb097070	3.84661	0.0487103	Zm00001eb083340	-3.46994	-2.12615	0.0334909	Zm00001eb100260	2.36563	1.33991e-58
Zm00001eb041050	-4.73168	1.57696e-27	Zm00001eb047620	11.6386	2.60801e-19	Zm00001eb060230	-4.99199	4.03213e-55	Zm00001eb074900	6.96416	2.66898e-06	Zm00001eb081730	-2.19428	1.86446e-06	Zm00001eb098190	2.00699	0.0264657	Zm00001eb083360	-2.79892	-3.05837	0.00222545	Zm00001eb100380	3.21025	6.60082e-08
Zm00001eb041070	-3.36404	4.25944e-35	Zm00001eb047630	6.54176	3.61258e-17	Zm00001eb060390	-2.22177	9.92453e-07	Zm00001eb074930	4.43908	1.52044e-69	Zm00001eb081760	-3.98029	0.0176069	Zm00001eb098910	1.78263	5.12427e-88	Zm00001eb083450	-1.74504	-4.51068	6.46198e-06	Zm00001eb100630	3.72051	7.19944e-05
Zm00001eb041090	-2.09566	4.81759e-55	Zm00001eb047940	6.40365	9.56196e-51	Zm00001eb060520	-1.66127	2.31562e-16	Zm00001eb075010	2.55812	0.0272849	Zm00001eb081780	-1.67638	3.8692e-05	Zm00001eb098950	1.94992	0.0370427	Zm00001eb083570	-3.83913	-3.92005	8.85314e-05	Zm00001eb100670	2.30009	0.0390404
Zm00001eb041100	-2.26187	0.000750618	Zm00001eb047950	1.67772	1.67252e-05	Zm00001eb060540	-2.09386	0.000385712	Zm00001eb075190	2.43942	2.03672e-26	Zm00001eb081850	-4.39513	0.00320692	Zm00001eb099150	8.07253	5.20342e-10	Zm00001eb083630	-1.94372	-3.44867	0.000563345	Zm00001eb101120	1.89479	0.00870765
Zm00001eb041140	-3.43944	1.56217e-52	Zm00001eb048310	2.02151	2.47208e-21	Zm00001eb060950	-2.47199	1.64702e-28	Zm00001eb075270	1.87015	6.30657e-12	Zm00001eb081940	-1.62771	0.0229126	Zm00001eb099200	2.53334	0.0015817	Zm00001eb083800	-2.37061	-2.51767	0.0118133	Zm00001eb101760	2.15966	2.62127e-06
Zm00001eb041200	-1.51393	2.22432e-10	Zm00001eb048410	1.57304	0.00012401	Zm00001eb061320	-3.58718	0.0174913	Zm00001eb075660	3.67248	2.74888e-05	Zm00001eb082480	-5.23405	6.18467e-05	Zm00001eb099370	3.15559	0.000154478	Zm00001eb083850	-1.59291	-2.09803	0.0359023	Zm00001eb101890	1.5756	8.98258e-06
Zm00001eb041220	-1.67742	1.16014e-14	Zm00001eb048420	1.93642	6.70843e-28	Zm00001eb061400	-1.89582	0.0174816	Zm00001eb075990	1.78717	7.94987e-33	Zm00001eb083250	-1.58306	0.00404275	Zm00001eb099420	5.36517	0.000403604	Zm00001eb083870	-3.88536	-2.98236	0.00286032	Zm00001eb102170	3.584	0.00289171
Zm00001eb041290	-2.30699	1.39026e-15	Zm00001eb048770	5.25695	6.22402e-08	Zm00001eb061470	-1.68189	3.40807e-37	Zm00001eb076170	4.82063	4.9589e-05	Zm00001eb083340	-3.41098	0.036616	Zm00001eb099500	7.07077	8.06179e-08	Zm00001eb084370	-1.99623	-6.05165	1.43368e-09	Zm00001eb102240	2.71887	0.00459078
Zm00001eb041310	-8.36338	1.25707e-26	Zm00001eb048780	4.97469	6.40559e-05	Zm00001eb061510	-1.94268	4.86276e-25	Zm00001eb076180	5.39829	6.05229e-11	Zm00001eb083360	-2.19201	0.00752616	Zm00001eb099610	1.82378	0.000530393	Zm00001eb084550	-2.20276	-8.19437	2.51899e-16	Zm00001eb102490	1.9052	2.55097e-07
Zm00001eb041410	-1.92218	2.33223e-22	Zm00001eb048940	10.8844	6.07364e-07	Zm00001eb061670	-3.94898	2.18186e-38	Zm00001eb076200	6.89339	9.27106e-34	Zm00001eb083530	-4.07666	0.0263868	Zm00001eb099640	3.53854	3.59144e-22	Zm00001eb084560	-1.50408	-4.30783	1.64864e-05	Zm00001eb102630	5.49197	0.0266887
Zm00001eb041450	-1.56943	0.0489515	Zm00001eb048950	6.79221	5.82235e-16	Zm00001eb061730	-2.97419	8.02782e-58	Zm00001eb076730	2.01467	4.74087e-67	Zm00001eb083570	-1.77957	0.00707932	Zm00001eb099810	1.5251	0.00143549	Zm00001eb084740	-1.89139	-2.80733	0.00499533	Zm00001eb103670	8.50054	4.13323e-11
Zm00001eb041460	-4.77511	3.37506e-45	Zm00001eb048960	6.45406	3.17498e-06	Zm00001eb061740	-3.72113	6.63044e-33	Zm00001eb076790	2.236	0.0110578	Zm00001eb083610	-2.03673	5.95235e-08	Zm00001eb100220	5.65842	2.90196e-08	Zm00001eb084810	-1.55176	-1.97554	0.0482067	Zm00001eb103750	3.44534	0.000119115
Zm00001eb041540	-5.9775	1.31983e-15	Zm00001eb049120	2.74285	1.62008e-63	Zm00001eb061750	-1.5794	0.0443218	Zm00001eb076900	3.06648	8.30847e-12	Zm00001eb083800	-3.4963	0.00131553	Zm00001eb100260	1.93896	2.95635e-39	Zm00001eb084980	-1.9928	-2.44034	0.0146736	Zm00001eb103870	3.99855	2.4449e-19
Zm00001eb041620	-2.43534	0.0291273	Zm00001eb049130	2.0531	0.010926	Zm00001eb061880	-2.20165	9.74672e-20	Zm00001eb076940	3.79981	2.03659e-20	Zm00001eb083840	-2.55464	0.0475245	Zm00001eb100380	3.15588	1.26204e-07	Zm00001eb085280	-4.04089	-3.92605	8.63532e-05	Zm00001eb104050	2.20169	0.00702785
Zm00001eb041710	-5.55191	5.48024e-100	Zm00001eb049210	4.19673	4.42455e-11	Zm00001eb062120	-4.60506	0.0156516	Zm00001eb077060	2.85332	0.000232178	Zm00001eb083870	-3.99955	0.00230255	Zm00001eb100630	2.42011	0.011451	Zm00001eb085460	-2.27295	-2.48594	0.0129212	Zm00001eb104230	4.02294	3.64675e-10
Zm00001eb041730	-2.13431	7.29183e-39	Zm00001eb049290	1.71016	5.59315e-35	Zm00001eb062390	-2.34325	0.0367722	Zm00001eb077070	2.86027	2.17426e-05	Zm00001eb084190	-1.87324	6.39723e-05	Zm00001eb100710	2.70095	0.0260426	Zm00001eb085540	-3.00734	-6.93721	3.99917e-12	Zm00001eb104240	7.72056	1.25143e-09
Zm00001eb041740	-4.7099	2.68258e-16	Zm00001eb049340	9.60103	3.21264e-12	Zm00001eb062430	-1.76804	0.0453803	Zm00001eb077270	7.51997	1.29302e-81	Zm00001eb084740	-2.10412	0.00203561	Zm00001eb101120	2.16609	0.0026107	Zm00001eb085610	-2.45343	-5.89637	3.7158e-09	Zm00001eb104770	3.04817	0.000243707
Zm00001eb041800	-3.61244	9.46069e-70	Zm00001eb049350	6.93771	7.56096e-14	Zm00001eb062510	-4.3223	4.01233e-39	Zm00001eb077290	6.74384	8.30167e-07	Zm00001eb084980	-2.19583	0.00759394	Zm00001eb101180	2.17707	0.000109716	Zm00001eb085660	-1.82762	-4.84356	1.27533e-06	Zm00001eb105530	4.38081	2.29263e-34
Zm00001eb041940	-3.22978	9.2229e-14	Zm00001eb049430	2.58582	0.00757499	Zm00001eb062740	-4.31399	1.35813e-27	Zm00001eb077310	6.05049	4.5904e-33	Zm00001eb085280	-3.81901	0.000192033	Zm00001eb102630	4.98611	0.0467519	Zm00001eb085700	-4.71832	-3.39101	0.000696355	Zm00001eb105690	5.69194	1.04444e-14
Zm00001eb041960	-2.9775	5.82059e-05	Zm00001eb049460	1.68314	1.95945e-10	Zm00001eb062750	-2.84549	0.000709865	Zm00001eb077330	6.82613	1.88333e-60	Zm00001eb085540	-2.04609	5.24069e-07	Zm00001eb103100	2.34194	0.0406726	Zm00001eb085710	-1.88098	-2.34142	0.0192106	Zm00001eb105840	1.58135	1.50717e-05
Zm00001eb042070	-12.0373	3.82623e-13	Zm00001eb049490	2.94044	0.0463114	Zm00001eb062770	-2.20873	4.99834e-41	Zm00001eb077580	2.48655	2.67077e-06	Zm00001eb085610	-1.73804	9.80868e-06	Zm00001eb103520	8.29953	8.13369e-10	Zm00001eb086070	-1.54816	-2.65859	0.00784693	Zm00001eb106270	5.68676	0.000118639
Zm00001eb042090	-4.09001	2.34293e-44	Zm00001eb049530	1.91833	0.000190291	Zm00001eb063040	-4.44639	3.41231e-24	Zm00001eb077690	6.27638	2.79939e-39	Zm00001eb085650	-2.74927	4.40115e-05	Zm00001eb103670	7.14642	5.12246e-08	Zm00001eb086300	-1.68447	-3.99076	6.58626e-05	Zm00001eb106280	8.82236	1.07584e-12
Zm00001eb042120	-1.55245	1.67788e-30	Zm00001eb049550	7.57648	0.0270129	Zm00001eb063110	-2.33725	2.4679e-16	Zm00001eb077700	5.4897	3.2138e-13	Zm00001eb085660	-1.83601	1.36386e-06	Zm00001eb103870	3.45137	5.49557e-14	Zm00001eb086600	-1.95888	-3.04767	0.00230625	Zm00001eb106290	1.99813	0.0049734
Zm00001eb042160	-3.07224	3.61719e-30	Zm00001eb049560	2.53923	0.00511949	Zm00001eb063150	-3.6658	0.0266057	Zm00001eb077750	6.07172	0.000540252	Zm00001eb085710	-1.57762	0.0454563	Zm00001eb104230	2.70223	4.06248e-05	Zm00001eb087100	-2.08647	-4.9029	9.4433e-07	Zm00001eb106300	5.93904	4.30745e-15
Zm00001eb042170	-1.84725	0.00165177	Zm00001eb049790	2.28148	2.85081e-08	Zm00001eb063160	-1.70328	1.31939e-11	Zm00001eb077830	1.71548	0.0292295	Zm00001eb085780	-1.57436	0.00103889	Zm00001eb104240	7.32715	9.3336e-09	Zm00001eb087390	-2.56214	-3.51751	0.000435618	Zm00001eb106600	6.77857	2.23737e-09
Zm00001eb042190	-4.52855	9.42784e-15	Zm00001eb049890	2.79331	1.3356e-42	Zm00001eb063220	-3.82914	1.92272e-07	Zm00001eb077930	4.36195	0.043866	Zm00001eb086030	-1.65823	1.45135e-07	Zm00001eb104770	2.83114	0.00078991	Zm00001eb087400	-2.29336	-10.387	2.84138e-25	Zm00001eb106790	5.50693	2.38842e-05
Zm00001eb042220	-3.32093	8.45268e-39	Zm00001eb049930	1.53192	4.44722e-29	Zm00001eb063340	-1.52094	4.96955e-11	Zm00001eb078090	1.60226	6.82178e-11	Zm00001eb086070	-1.81794	0.00235041	Zm00001eb105200	4.33646	0.0152026	Zm00001eb088000	-3.52669	-1.97632	0.0481181	Zm00001eb107580	3.91767	0.000264085
Zm00001eb042310	-2.07405	9.20971e-12	Zm00001eb049970	2.80552	1.33425e-10	Zm00001eb063720	-2.01681	1.14176e-52	Zm00001eb078100	1.81722	2.06368e-37	Zm00001eb087230	-2.13779	8.07118e-15	Zm00001eb105400	2.01196	3.51283e-06	Zm00001eb088220	-1.63479	-3.86934	0.000109129	Zm00001eb109430	1.81835	0.00212855
Zm00001eb042330	-8.52352	9.28319e-59	Zm00001eb050100	2.9241	3.28984e-67	Zm00001eb063880	-1.58828	0.00582393	Zm00001eb078570	1.83317	5.61659e-22	Zm00001eb088220	-2.69353	2.60815e-10	Zm00001eb105530	3.28522	8.56667e-19	Zm00001eb088280	-1.64533	-4.08318	4.44244e-05	Zm00001eb109530	7.97637	7.86711e-09
Zm00001eb042410	-8.69227	1.05947e-74	Zm00001eb050260	7.30529	0.00533742	Zm00001eb064130	-2.18665	7.69201e-12	Zm00001eb078680	3.7191	0.00420567	Zm00001eb088280	-1.63248	5.28477e-05	Zm00001eb105690	3.48088	6.63078e-06	Zm00001eb088640	-2.14088	-7.93158	2.16372e-15	Zm00001eb109630	3.43298	2.6282e-16
Zm00001eb042450	-5.81833	6.44079e-95	Zm00001eb050430	9.10366	7.26532e-09	Zm00001eb064230	-5.59071	6.76938e-12	Zm00001eb078710	1.63164	0.0034586	Zm00001eb088640	-1.5901	3.01448e-09	Zm00001eb106270	7.02703	8.07644e-07	Zm00001eb088800	-2.84235	-6.03684	1.57164e-09	Zm00001eb109670	5.62486	7.68752e-42
Zm00001eb042520	-2.25029	4.02017e-45	Zm00001eb050470	8.21749	7.33613e-11	Zm00001eb064380	-2.25768	4.07236e-55	Zm00001eb078720	4.38265	2.81377e-42	Zm00001eb088770	-2.67728	0.0199542	Zm00001eb106280	8.65144	3.15343e-12	Zm00001eb088840	-3.02948	-2.29026	0.0220062	Zm00001eb109970	2.82812	0.000370973
Zm00001eb042530	-5.68394	0.000457628	Zm00001eb050520	6.6076	4.60429e-08	Zm00001eb064650	-1.61801	5.60755e-14	Zm00001eb078730	2.69658	7.08778e-07	Zm00001eb088800	-3.37132	1.29537e-12	Zm00001eb106300	6.06476	1.0758e-15	Zm00001eb089090	-1.55935	-8.571	1.02588e-17	Zm00001eb110260	7.3444	2.35249e-08
Zm00001eb042540	-2.23176	5.00005e-13	Zm00001eb050530	6.22916	4.28714e-128	Zm00001eb064690	-2.27473	2.2684e-38	Zm00001eb078740	4.28071	2.77648e-13	Zm00001eb089090	-1.67012	1.76243e-19	Zm00001eb106310	4.51924	2.05286e-05	Zm00001eb089100	-2.1984	-2.55712	0.0105543	Zm00001eb110390	2.14382	5.05694e-19
Zm00001eb042550	-2.29168	1.36436e-05	Zm00001eb050630	7.66561	8.41179e-23	Zm00001eb064990	-1.75072	2.40227e-25	Zm00001eb078860	3.22093	0.0317132	Zm00001eb089100	-1.57032	0.0371597	Zm00001eb106600	6.34092	2.66092e-08	Zm00001eb089320	-2.39696	-3.20102	0.00136944	Zm00001eb110490	10.6535	1.12106e-18
Zm00001eb042560	-2.94506	0.0292137	Zm00001eb050760	2.34247	1.61445e-29	Zm00001eb065000	-6.0316	2.92205e-56	Zm00001eb078870	3.21762	1.62817e-41	Zm00001eb089230	-1.86433	3.46012e-06	Zm00001eb106790	4.78727	0.000302239	Zm00001eb089360	-1.64981	-8.60836	7.41152e-18	Zm00001eb110670	3.51833	0.000777663
Zm00001eb042640	-3.29645	1.58696e-06	Zm00001eb050820	11.3293	5.38932e-24	Zm00001eb065100	-3.02891	2.0781e-14	Zm00001eb078880	5.79294	1.31263e-32	Zm00001eb089250	-1.80198	0.000895479	Zm00001eb107580	2.53553	0.0274031	Zm00001eb089490	-2.24106	-3.03312	0.00242038	Zm00001eb110900	7.73695	4.3314e-05
Zm00001eb042650	-10.3107	8.79122e-22	Zm00001eb050850	2.8453	6.40615e-35	Zm00001eb065120	-5.55766	1.21155e-171	Zm00001eb079170	8.86501	6.45315e-66	Zm00001eb090180	-3.67143	0.0169468	Zm00001eb107610	3.78229	0.0223842	Zm00001eb089670	-1.5292	-8.13269	4.19869e-16	Zm00001eb110930	3.91037	2.40242e-10
Zm00001eb042670	-3.43687	4.23116e-136	Zm00001eb050950	4.35451	1.95814e-05	Zm00001eb065140	-1.71632	8.1572e-07	Zm00001eb079380	3.33622	2.40399e-14	Zm00001eb090260	-2.79369	1.10084e-07	Zm00001eb107800	3.14463	0.0109455	Zm00001eb090260	-3.35916	-6.34573	2.21377e-10	Zm00001eb110990	3.6963	2.53336e-05
Zm00001eb042710	-4.26098	1.54385e-54	Zm00001eb051070	3.01657	4.09768e-22	Zm00001eb065190	-1.53782	0.0142891	Zm00001eb079390	2.69903	3.7091e-07	Zm00001eb090280	-5.60029	0.000111279	Zm00001eb108040	2.6236	0.00213164	Zm00001eb090280	-5.65925	-3.90527	9.41196e-05	Zm00001eb111310	3.07143	1.00861e-07
Zm00001eb042930	-4.15005	0.000185614	Zm00001eb051160	1.94445	0.000187971	Zm00001eb065300	-1.66935	1.96098e-18	Zm00001eb079490	6.69001	1.33328e-14	Zm00001eb090350	-2.20353	9.30102e-06	Zm00001eb108660	2.3818	8.26039e-05	Zm00001eb090620	-5.22295	-4.07022	4.69697e-05	Zm00001eb111380	2.86556	2.32699e-33
Zm00001eb042940	-2.13616	1.34081e-31	Zm00001eb051290	5.59919	0.000149897	Zm00001eb065400	-3.60836	0.0218283	Zm00001eb079520	3.59042	0.01161	Zm00001eb090910	-1.77139	9.32736e-18	Zm00001eb109430	1.61839	0.00665375	Zm00001eb090820	-1.95269	-3.34426	0.000825019	Zm00001eb111550	1.96468	3.07533e-07
Zm00001eb042970	-1.55698	1.26885e-13	Zm00001eb051370	2.68816	1.34979e-26	Zm00001eb065630	-3.16352	6.15543e-26	Zm00001eb079530	6.77002	2.6731e-07	Zm00001eb091250	-2.02317	0.0187857	Zm00001eb109530	5.29527	0.000373301	Zm00001eb091210	-1.55378	-6.09066	1.12444e-09	Zm00001eb111710	4.51531	2.44733e-08
Zm00001eb042990	-2.82859	3.49781e-20	Zm00001eb051480	6.02721	3.59784e-14	Zm00001eb065710	-4.53042	1.06604e-06	Zm00001eb079720	3.82065	4.32093e-25	Zm00001eb091360	-1.60442	3.44817e-05	Zm00001eb109630	3.03336	1.46681e-12	Zm00001eb091250	-3.05639	-3.06557	0.00217253	Zm00001eb111820	1.76258	0.0186315
Zm00001eb043040	-6.62098	3.23538e-89	Zm00001eb051520	4.09667	0.00931275	Zm00001eb065750	-3.89777	2.33706e-39	Zm00001eb079730	2.20192	6.66622e-09	Zm00001eb091400	-1.80576	1.18346e-10	Zm00001eb109670	4.67951	2.80885e-28	Zm00001eb091400	-1.9036	-6.78689	1.1458e-11	Zm00001eb112110	10.6718	1.92786e-17
Zm00001eb043050	-9.06455	9.18442e-07	Zm00001eb051620	5.20457	0.0072016	Zm00001eb065760	-2.20281	2.11247e-63	Zm00001eb080130	7.39586	2.43716e-08	Zm00001eb092240	-1.72422	5.2868e-12	Zm00001eb110040	5.22168	3.59574e-12	Zm00001eb092280	-2.95045	-3.57582	0.000349134	Zm00001eb112120	10.3396	1.45488e-16
Zm00001eb043060	-3.054	2.00972e-180	Zm00001eb051790	3.04072	0.0186683	Zm00001eb065810	-4.08326	0.000180027	Zm00001eb080140	3.69192	3.90273e-16	Zm00001eb092280	-1.80973	0.0123303	Zm00001eb110260	5.05155	0.000446484	Zm00001eb092560	-3.52531	-4.85434	1.20787e-06	Zm00001eb112130	5.28467	0.000916586
Zm00001eb043100	-5.9782	7.70066e-28	Zm00001eb051960	2.55544	0.000881726	Zm00001eb065820	-1.54284	0.00587851	Zm00001eb080160	8.66219	2.51447e-33	Zm00001eb092560	-1.70196	0.00375344	Zm00001eb110390	2.80984	1.46454e-32	Zm00001eb092640	-2.65853	-4.73843	2.15382e-06	Zm00001eb112380	15.0106	5.95502e-37
Zm00001eb043110	-7.08976	6.29217e-08	Zm00001eb052000	6.1536	3.39426e-17	Zm00001eb065900	-2.35122	3.97986e-15	Zm00001eb080170	6.7059	2.36104e-11	Zm00001eb092850	-1.93109	4.73973e-05	Zm00001eb110490	11.1371	2.71677e-20	Zm00001eb092650	-5.17326	-2.9594	0.00308238	Zm00001eb112450	7.45684	1.52368e-05
Zm00001eb043120	-7.59882	1.85241e-05	Zm00001eb052050	5.44918	0.016461	Zm00001eb065910	-2.0675	0.0360971	Zm00001eb080180	6.58128	1.8037e-20	Zm00001eb092880	-1.76773	2.13317e-07	Zm00001eb110670	4.39989	1.33932e-05	Zm00001eb092770	-5.05428	-3.73821	0.000185333	Zm00001eb112460	4.44088	0.000116926
Zm00001eb043220	-1.77116	1.45395e-17	Zm00001eb052250	2.5751	7.69937e-12	Zm00001eb066060	-4.02577	9.18753e-05	Zm00001eb080220	6.549	0.0318148	Zm00001eb093140	-1.75795	5.65014e-16	Zm00001eb110900	4.90796	0.0139694	Zm00001eb092780	-2.90525	-2.07115	0.0383445	Zm00001eb112720	3.00979	0.0149146
Zm00001eb043230	-4.48154	2.90326e-28	Zm00001eb052460	2.00676	1.044e-20	Zm00001eb066070	-4.63167	0.00920518	Zm00001eb080960	6.03062	3.09906e-05	Zm00001eb093200	-1.68733	4.15405e-05	Zm00001eb110930	2.96853	5.51598e-06	Zm00001eb092880	-1.77297	-5.20375	1.95309e-07	Zm00001eb112910	3.38343	0.000296298
Zm00001eb043240	-2.15965	3.29598e-34	Zm00001eb052520	5.67432	2.495e-23	Zm00001eb066110	-1.69213	8.22337e-47	Zm00001eb081100	1.5625	2.36758e-14	Zm00001eb093670	-2.46586	6.77034e-27	Zm00001eb111310	3.04326	1.4033e-07	Zm00001eb093140	-1.56368	-7.21239	5.49785e-13	Zm00001eb112960	4.12541	0.00394525
Zm00001eb043390	-2.81815	1.70178e-92	Zm00001eb052570	9.35901	7.72563e-05	Zm00001eb066270	-4.04604	0.00371231	Zm00001eb081150	3.59651	5.47998e-07	Zm00001eb094040	-1.96379	6.05177e-07	Zm00001eb111550	3.40577	2.14874e-20	Zm00001eb093310	-3.95358	-2.34632	0.0189597	Zm00001eb113070	3.43156	2.15673e-16
Zm00001eb043520	-6.9923	7.57438e-05	Zm00001eb052580	9.65548	5.11916e-15	Zm00001eb066440	-6.74113	4.37811e-14	Zm00001eb081160	6.11682	0.000498232	Zm00001eb094070	-1.88984	6.00675e-08	Zm00001eb111690	2.02005	2.12091e-11	Zm00001eb094070	-4.95901	-10.0517	9.03257e-24	Zm00001eb113160	1.60513	0.0121958
Zm00001eb043610	-4.40572	2.58897e-29	Zm00001eb052590	8.55976	5.86499e-22	Zm00001eb066480	-6.62458	3.2248e-127	Zm00001eb081290	2.20666	2.20766e-15	Zm00001eb094610	-1.73231	0.0011471	Zm00001eb111710	6.51763	2.74855e-17	Zm00001eb094210	-1.96151	-8.02437	1.02049e-15	Zm00001eb113200	6.01957	1.3464e-05
Zm00001eb043650	-4.7107	3.73048e-76	Zm00001eb052670	10.1371	5.3016e-15	Zm00001eb066700	-3.0447	0.00935478	Zm00001eb081300	4.98954	3.40729e-07	Zm00001eb094640	-1.58648	0.0095866	Zm00001eb111930	1.66826	0.0344943	Zm00001eb094610	-2.00997	-3.76407	0.00016717	Zm00001eb113210	7.64569	1.30872e-09
Zm00001eb043660	-5.54356	0.000110807	Zm00001eb052890	6.34004	9.14389e-10	Zm00001eb066770	-6.69657	1.11532e-07	Zm00001eb081320	1.95559	4.17851e-08	Zm00001eb095010	-2.82931	0.0312605	Zm00001eb112110	10.4639	8.22088e-17	Zm00001eb094640	-2.26909	-3.35382	0.000797033	Zm00001eb113380	3.93535	3.30884e-07
Zm00001eb043670	-7.40711	1.43363e-09	Zm00001eb052950	4.08091	6.94184e-26	Zm00001eb066830	-3.28235	8.66858e-38	Zm00001eb081330	2.54955	2.05033e-05	Zm00001eb095450	-5.03346	0.00231149	Zm00001eb112120	10.3469	1.39812e-16	Zm00001eb094910	-1.74992	-4.72586	2.29138e-06	Zm00001eb113450	8.91701	4.47558e-09
Zm00001eb043680	-7.39957	2.88679e-250	Zm00001eb052970	2.33375	3.7244e-62	Zm00001eb066970	-2.63247	4.11579e-09	Zm00001eb081390	2.20264	3.58338e-09	Zm00001eb095460	-4.40431	0.00137309	Zm00001eb112130	5.05859	0.00176632	Zm00001eb095280	-1.8682	-2.8071	0.004999	Zm00001eb113630	4.1001	1.9152e-05
Zm00001eb043750	-2.36396	3.54008e-33	Zm00001eb053090	7.26428	4.8277e-63	Zm00001eb067310	-1.8216	0.00219444	Zm00001eb081420	3.22121	1.60899e-37	Zm00001eb095660	-2.14552	8.16419e-09	Zm00001eb112380	15.3936	8.9539e-39	Zm00001eb095310	-1.99597	-4.96132	7.00143e-07	Zm00001eb113680	2.51265	0.000577438
Zm00001eb043770	-6.15716	1.94505e-125	Zm00001eb053130	3.80416	9.47399e-35	Zm00001eb067420	-6.10278	0.000284672	Zm00001eb081570	4.63885	7.94062e-13	Zm00001eb096540	-3.44475	0.0164513	Zm00001eb112450	6.41486	0.000245801	Zm00001eb095450	-5.09242	-3.08268	0.00205147	Zm00001eb113820	6.13093	0.000974138
Zm00001eb043800	-2.28579	1.20167e-10	Zm00001eb053150	6.7142	0.00150341	Zm00001eb067430	-3.9403	2.1948e-76	Zm00001eb081920	2.29059	0.035123	Zm00001eb096820	-2.94846	1.1193e-08	Zm00001eb112460	6.79771	1.33847e-09	Zm00001eb096540	-4.4655	-3.10955	0.00187372	Zm00001eb113920	4.09676	0.00269444
Zm00001eb043820	-1.86963	0.0256445	Zm00001eb053370	2.65172	6.66951e-31	Zm00001eb067620	-1.80518	0.000420922	Zm00001eb082190	1.51302	0.0498319	Zm00001eb097010	-2.00742	0.0297945	Zm00001eb112910	3.62238	9.89981e-05	Zm00001eb096710	-3.97856	-1.98175	0.0475071	Zm00001eb114050	2.80551	3.15827e-06
Zm00001eb043900	-9.13991	1.37332e-65	Zm00001eb053650	2.34045	5.59977e-35	Zm00001eb067730	-5.24085	8.11089e-44	Zm00001eb082210	2.11416	1.17295e-18	Zm00001eb097020	-2.51254	0.00347365	Zm00001eb112960	3.20093	0.0299428	Zm00001eb096800	-1.55461	-2.13331	0.0328989	Zm00001eb114160	3.23262	0.0257031
Zm00001eb043930	-2.85141	3.93024e-31	Zm00001eb053660	3.06626	0.01409	Zm00001eb067800	-3.11718	1.37576e-14	Zm00001eb082270	5.73341	1.2162e-12	Zm00001eb097340	-2.85741	0.000298703	Zm00001eb112970	2.34238	0.0180759	Zm00001eb096820	-2.48185	-4.99137	5.99539e-07	Zm00001eb114540	4.66332	2.07218e-07
Zm00001eb043940	-4.4022	7.80402e-44	Zm00001eb053710	2.97671	4.42111e-15	Zm00001eb068000	-3.0523	2.96387e-15	Zm00001eb082430	4.81841	1.94441e-31	Zm00001eb097410	-4.02588	0.0120998	Zm00001eb113070	5.5993	1.57099e-43	Zm00001eb097020	-1.73905	-2.09352	0.0363026	Zm00001eb114960	8.88028	1.81873e-12
Zm00001eb043960	-5.83175	3.81804e-30	Zm00001eb053780	10.4163	1.76128e-20	Zm00001eb068160	-5.66536	4.6678e-22	Zm00001eb082510	5.33259	0.000219935	Zm00001eb097930	-2.32452	1.04861e-10	Zm00001eb113160	2.33733	0.000108879	Zm00001eb097340	-4.22628	-3.7856	0.000153338	Zm00001eb115030	6.13905	1.52011e-43
Zm00001eb044080	-3.31207	4.76175e-09	Zm00001eb053860	1.56699	2.8427e-14	Zm00001eb068440	-3.59427	2.02142e-73	Zm00001eb082820	1.70605	3.0093e-08	Zm00001eb097950	-1.78382	2.67598e-05	Zm00001eb113200	8.10679	9.46215e-10	Zm00001eb097660	-2.77923	-2.90444	0.00367914	Zm00001eb115060	6.44168	1.74706e-05
Zm00001eb044090	-7.44326	8.49619e-157	Zm00001eb054040	2.86375	4.62338e-06	Zm00001eb068610	-3.37009	0.000914605	Zm00001eb083490	5.65095	4.07402e-14	Zm00001eb098330	-1.5262	7.08492e-11	Zm00001eb113210	8.03634	1.5114e-10	Zm00001eb097950	-1.64995	-3.94221	8.07345e-05	Zm00001eb115160	5.24415	0.00695936
Zm00001eb044110	-3.85836	2.64227e-20	Zm00001eb054050	5.10978	3.65825e-49	Zm00001eb068630	-1.77308	7.60487e-10	Zm00001eb083980	2.91599	1.42439e-18	Zm00001eb098640	-2.46525	0.0274345	Zm00001eb113380	3.28877	3.55857e-05	Zm00001eb098330	-1.94446	-8.11031	5.04913e-16	Zm00001eb115220	1.73587	3.75265e-06
Zm00001eb044260	-3.18735	6.66152e-66	Zm00001eb054120	1.79855	1.12285e-66	Zm00001eb068640	-1.58447	1.75422e-12	Zm00001eb084240	1.58973	0.000106681	Zm00001eb098650	-1.92972	6.62088e-05	Zm00001eb113450	6.46328	3.54888e-05	Zm00001eb098390	-5.4726	-3.74512	0.000180306	Zm00001eb115410	6.18243	5.18821e-10
Zm00001eb044360	-2.57391	1.4539e-05	Zm00001eb054260	1.74335	2.41125e-47	Zm00001eb068680	-6.4522	5.36568e-67	Zm00001eb084290	2.54443	2.45109e-27	Zm00001eb098900	-1.76854	2.16344e-12	Zm00001eb113680	1.57215	0.0395971	Zm00001eb098550	-3.21309	-2.40033	0.0163803	Zm00001eb115420	6.59164	0.0162509
Zm00001eb044520	-3.5684	1.0232e-16	Zm00001eb054600	5.66064	1.20055e-24	Zm00001eb068700	-8.27068	6.60073e-53	Zm00001eb084550	2.62652	1.20137e-25	Zm00001eb098960	-2.08982	3.60992e-16	Zm00001eb113920	4.17058	0.00224109	Zm00001eb098570	-1.76366	-2.7515	0.0059323	Zm00001eb115620	5.42469	1.37885e-12
Zm00001eb044530	-4.48719	0.0392754	Zm00001eb054610	4.32573	1.20699e-17	Zm00001eb068860	-2.14913	1.30905e-29	Zm00001eb084630	1.55173	4.09907e-13	Zm00001eb098970	-1.56018	1.46719e-09	Zm00001eb113940	2.89949	8.85974e-09	Zm00001eb098600	-2.91698	-1.96612	0.0492844	Zm00001eb115890	4.76594	0.0106087
Zm00001eb044650	-3.74099	3.31897e-17	Zm00001eb054680	1.81718	1.99426e-28	Zm00001eb068880	-3.96844	4.42913e-24	Zm00001eb084690	3.18557	7.58264e-36	Zm00001eb099320	-2.26053	1.26156e-08	Zm00001eb114050	1.73214	0.00490002	Zm00001eb098640	-2.47029	-2.22702	0.0259462	Zm00001eb115970	4.93212	0.000570151
Zm00001eb044660	-4.31028	9.60481e-28	Zm00001eb054760	6.20346	3.62681e-12	Zm00001eb069000	-2.18129	4.44388e-16	Zm00001eb084820	1.66088	6.44724e-09	Zm00001eb099430	-4.17943	0.00376722	Zm00001eb114540	3.21981	0.000910431	Zm00001eb098650	-1.52707	-3.30239	0.000958648	Zm00001eb116090	6.73672	0.0394798
Zm00001eb044810	-3.69164	1.49236e-08	Zm00001eb054800	5.04267	8.33714e-26	Zm00001eb069080	-1.63589	0.000325388	Zm00001eb085040	6.34933	2.87698e-07	Zm00001eb099490	-1.76056	0.000218488	Zm00001eb114960	8.62824	8.33122e-12	Zm00001eb098900	-1.81317	-7.20576	5.7723e-13	Zm00001eb116200	5.0343	0.0340532
Zm00001eb044840	-3.01876	4.77636e-56	Zm00001eb054920	2.53625	0.00323449	Zm00001eb069110	-2.10355	0.00217745	Zm00001eb085150	2.78459	1.04767e-13	Zm00001eb099650	-1.76101	0.000614261	Zm00001eb115030	6.23728	6.20352e-45	Zm00001eb098940	-1.95108	-3.18477	0.00144868	Zm00001eb116210	5.41318	6.56655e-14
Zm00001eb044900	-10.3934	1.68071e-16	Zm00001eb054960	1.76342	8.5213e-39	Zm00001eb069180	-3.77041	2.56706e-08	Zm00001eb085610	2.59781	1.14799e-13	Zm00001eb099720	-2.50462	1.64916e-11	Zm00001eb115060	3.77057	0.0328674	Zm00001eb099190	-1.70444	-3.78316	0.000154853	Zm00001eb116390	2.35595	0.000330274
Zm00001eb044960	-1.95917	4.02133e-10	Zm00001eb055020	1.55197	3.53696e-15	Zm00001eb069560	-1.84925	0.00966302	Zm00001eb085850	1.99307	4.88783e-32	Zm00001eb099740	-1.56965	6.7851e-07	Zm00001eb115180	3.27532	0.024626	Zm00001eb099320	-2.44993	-6.01743	1.77211e-09	Zm00001eb116410	1.97157	4.35872e-14
Zm00001eb045380	-3.3914	7.54812e-22	Zm00001eb055090	4.43608	4.13506e-09	Zm00001eb069640	-5.57591	8.92787e-05	Zm00001eb086100	2.79387	1.79158e-30	Zm00001eb099770	-1.51448	1.49605e-08	Zm00001eb115410	4.35626	2.90676e-05	Zm00001eb099470	-1.72228	-7.07571	1.4869e-12	Zm00001eb116650	1.7955	0.000372348
Zm00001eb045580	-10.1699	6.79396e-14	Zm00001eb055260	2.05443	1.21298e-06	Zm00001eb069680	-2.29586	5.23355e-05	Zm00001eb086180	8.31439	3.44576e-10	Zm00001eb099940	-4.88223	0.0166643	Zm00001eb115420	5.47476	0.048512	Zm00001eb099490	-1.55709	-3.30376	0.000953979	Zm00001eb116780	6.36966	7.43245e-06
Zm00001eb045740	-4.57894	2.19158e-08	Zm00001eb055410	1.60993	0.00694854	Zm00001eb070230	-4.1145	1.13637e-81	Zm00001eb086200	1.68246	3.53408e-27	Zm00001eb100090	-5.30949	5.46558e-05	Zm00001eb115620	4.58452	5.22071e-09	Zm00001eb099720	-3.14234	-7.96053	1.71311e-15	Zm00001eb116860	6.57735	7.00918e-09
Zm00001eb045790	-1.66227	6.81365e-53	Zm00001eb055430	3.82932	2.57809e-36	Zm00001eb070310	-1.7036	1.10459e-14	Zm00001eb086220	6.26188	1.08454e-60	Zm00001eb100140	-1.534	0.000375024	Zm00001eb116200	7.0808	0.00216938	Zm00001eb099740	-2.25368	-7.08103	1.43084e-12	Zm00001eb117480	5.34597	0.0287512
Zm00001eb045860	-2.59596	2.35195e-83	Zm00001eb055560	1.82119	2.13009e-21	Zm00001eb070350	-1.68878	0.026325	Zm00001eb086870	3.25157	2.23609e-12	Zm00001eb100660	-2.60736	3.08997e-23	Zm00001eb116210	6.26851	3.21758e-18	Zm00001eb099750	-1.97191	-8.71353	2.94548e-18	Zm00001eb117790	1.67577	0.00271243
Zm00001eb045930	-1.62981	1.83812e-30	Zm00001eb055710	7.25383	1.18394e-57	Zm00001eb070390	-2.232	5.77412e-21	Zm00001eb087080	5.40692	2.16543e-45	Zm00001eb100760	-2.07437	0.000283662	Zm00001eb116650	2.15013	1.53713e-05	Zm00001eb099760	-1.88175	-9.07439	1.14316e-19	Zm00001eb117920	4.69478	0.00760296
Zm00001eb045960	-1.72902	1.36804e-07	Zm00001eb055720	2.25145	2.01248e-17	Zm00001eb070410	-1.98365	5.75233e-30	Zm00001eb087140	3.85871	0.00531651	Zm00001eb100790	-1.95504	0.00465246	Zm00001eb116780	7.90758	1.11159e-08	Zm00001eb099770	-1.94194	-7.13246	9.8592e-13	Zm00001eb118320	6.08005	0.029718
Zm00001eb045990	-6.68474	9.53145e-105	Zm00001eb055870	1.78102	1.09062e-67	Zm00001eb070420	-1.60732	0.0445984	Zm00001eb087300	3.25748	0.0249092	Zm00001eb100860	-2.15107	3.19146e-05	Zm00001eb116860	6.05359	1.22236e-07	Zm00001eb099820	-1.95451	-4.59761	4.27363e-06	Zm00001eb118520	7.94283	1.07098e-08
Zm00001eb046000	-7.84768	7.78741e-58	Zm00001eb056010	5.06628	2.45064e-23	Zm00001eb070430	-6.06163	2.1328e-25	Zm00001eb087410	3.41002	0.00743747	Zm00001eb100900	-1.89594	0.0486334	Zm00001eb117290	4.55702	0.0276127	Zm00001eb099920	-1.87891	-3.0076	0.00263322	Zm00001eb118710	2.07454	6.98183e-07
Zm00001eb046050	-8.52599	1.74016e-66	Zm00001eb056070	4.2408	5.61701e-14	Zm00001eb070500	-5.87888	3.08581e-15	Zm00001eb087420	4.23334	0.00376425	Zm00001eb101040	-4.7381	0.00329382	Zm00001eb117920	5.80014	0.000558594	Zm00001eb099940	-4.94119	-2.42294	0.0153953	Zm00001eb119340	1.71166	1.02419e-05
Zm00001eb046090	-3.02595	1.60466e-30	Zm00001eb056240	3.41877	2.17828e-52	Zm00001eb070700	-2.29271	1.07367e-10	Zm00001eb087570	7.34131	9.75031e-07	Zm00001eb101280	-1.51183	2.0109e-06	Zm00001eb118520	6.76037	1.79198e-06	Zm00001eb100090	-5.36845	-4.07958	4.5118e-05	Zm00001eb120130	3.07575	1.51452e-05
Zm00001eb046120	-1.60255	1.55917e-33	Zm00001eb056310	9.18059	4.27386e-24	Zm00001eb070720	-2.15706	1.35322e-30	Zm00001eb087920	2.08872	2.7256e-08	Zm00001eb101430	-2.31152	1.97106e-08	Zm00001eb118590	1.51466	0.0125875	Zm00001eb100500	-2.06079	-2.22565	0.0260374	Zm00001eb120230	3.42303	1.33206e-08
Zm00001eb046280	-2.43073	3.638e-16	Zm00001eb056320	1.60456	2.67627e-47	Zm00001eb070980	-3.01052	2.42858e-09	Zm00001eb087970	2.37589	5.93282e-07	Zm00001eb101540	-3.10461	9.9608e-17	Zm00001eb118760	1.80546	0.0105257	Zm00001eb100680	-1.53809	-2.69826	0.00697027	Zm00001eb120300	10.0776	6.62635e-17
Zm00001eb046400	-3.79702	1.44162e-08	Zm00001eb056330	3.85531	3.38809e-43	Zm00001eb071010	-2.25443	4.52245e-12	Zm00001eb088090	2.90381	2.7677e-33	Zm00001eb101790	-2.96371	0.0380075	Zm00001eb119840	1.98349	2.44184e-05	Zm00001eb100690	-3.75782	-3.12238	0.00179397	Zm00001eb120940	1.58453	6.85156e-07
Zm00001eb046410	-2.62566	0.00230488	Zm00001eb056560	7.38644	0.0134578	Zm00001eb071040	-8.20121	4.33872e-112	Zm00001eb088150	2.5593	1.9468e-13	Zm00001eb102080	-3.01401	7.31063e-09	Zm00001eb119950	2.81792	0.047114	Zm00001eb100760	-1.67076	-2.99885	0.00271003	Zm00001eb121050	3.79153	2.55151e-09
Zm00001eb046440	-10.5676	6.46539e-40	Zm00001eb056740	4.30273	1.02323e-41	Zm00001eb071080	-3.50354	0.00230195	Zm00001eb088310	2.18448	8.7182e-07	Zm00001eb102370	-3.94052	0.0311931	Zm00001eb120040	6.33191	0.0221983	Zm00001eb100770	-1.64298	-6.02322	1.70983e-09	Zm00001eb121060	3.50166	4.65225e-12
Zm00001eb046480	-1.98533	0.0350824	Zm00001eb056750	1.93652	0.013768	Zm00001eb071110	-1.53681	9.52957e-20	Zm00001eb088410	6.86921	7.01614e-38	Zm00001eb102840	-1.71112	1.0945e-10	Zm00001eb120130	3.91814	1.8507e-08	Zm00001eb100780	-1.95169	-2.10224	0.0355326	Zm00001eb121160	3.81466	3.46689e-07
Zm00001eb046620	-2.56317	2.64469e-10	Zm00001eb056760	4.32356	8.45885e-21	Zm00001eb071290	-1.73599	4.00584e-07	Zm00001eb088480	3.6415	0.00972372	Zm00001eb102950	-2.28358	0.00880057	Zm00001eb120230	2.021	0.00121626	Zm00001eb100790	-4.0069	-3.57383	0.0003518	Zm00001eb121200	1.95085	4.28864e-25
Zm00001eb046660	-5.36622	0.00338274	Zm00001eb056900	3.56606	1.18476e-13	Zm00001eb071760	-6.2683	3.02101e-12	Zm00001eb088630	2.2356	0.000215143	Zm00001eb103140	-1.52496	0.0422217	Zm00001eb120300	8.14497	1.97856e-11	Zm00001eb100800	-6.57684	-3.84114	0.000122463	Zm00001eb121290	2.17804	1.00216e-07
Zm00001eb046680	-2.84179	0.0197101	Zm00001eb056910	3.53269	1.38915e-70	Zm00001eb071770	-2.30838	2.07781e-85	Zm00001eb088840	5.97393	4.07292e-23	Zm00001eb103310	-3.31981	0.000112472	Zm00001eb120960	1.69867	0.000836271	Zm00001eb100860	-2.6914	-4.96322	6.93328e-07	Zm00001eb121350	2.23974	2.69748e-10
Zm00001eb046690	-3.36233	2.58384e-07	Zm00001eb057080	6.99279	0.003253	Zm00001eb071800	-2.14319	3.55357e-37	Zm00001eb089470	2.04167	1.00715e-10	Zm00001eb103460	-1.83826	0.0115112	Zm00001eb121050	2.03673	0.00316536	Zm00001eb100900	-2.8078	-2.76823	0.00563625	Zm00001eb121360	5.86326	1.89657e-07
Zm00001eb046710	-1.51875	1.61235e-11	Zm00001eb057150	1.51642	8.74078e-22	Zm00001eb072020	-2.60729	0.0111721	Zm00001eb089480	3.45615	8.75684e-39	Zm00001eb103710	-3.71176	1.60155e-20	Zm00001eb121060	2.78911	9.95385e-08	Zm00001eb101040	-2.97645	-1.97169	0.0486449	Zm00001eb121500	7.02357	3.08396e-07
Zm00001eb046920	-1.5104	7.04273e-05	Zm00001eb057190	2.40625	2.43547e-33	Zm00001eb072390	-2.55595	5.49696e-14	Zm00001eb089600	2.56098	1.26432e-31	Zm00001eb103840	-1.52617	2.88321e-05	Zm00001eb121160	4.98826	3.11282e-12	Zm00001eb101150	-2.63775	-7.61387	2.66005e-14	Zm00001eb121630	2.23589	0.00627375
Zm00001eb047510	-1.91157	2.72883e-08	Zm00001eb057200	1.56463	3.7888e-43	Zm00001eb072560	-1.75514	6.19068e-06	Zm00001eb089730	3.3385	0.00892305	Zm00001eb104320	-2.37214	0.0396899	Zm00001eb121290	3.85751	5.2937e-23	Zm00001eb101420	-1.89682	-6.43962	1.19775e-10	Zm00001eb121730	6.12615	0.0138133
Zm00001eb047750	-6.56229	8.0849e-06	Zm00001eb057230	3.46966	6.96543e-75	Zm00001eb072640	-3.59885	8.35171e-10	Zm00001eb089920	4.01323	2.03403e-18	Zm00001eb104340	-2.84181	0.00275543	Zm00001eb121360	5.00166	1.3918e-05	Zm00001eb101430	-1.75111	-4.38164	1.17788e-05	Zm00001eb121860	5.28154	2.68642e-14
Zm00001eb047760	-1.99872	1.7473e-15	Zm00001eb057250	5.6673	5.66337e-34	Zm00001eb072700	-1.50684	7.28117e-09	Zm00001eb090110	2.23402	0.0124152	Zm00001eb104700	-3.06712	0.0150013	Zm00001eb121470	2.11888	7.99213e-07	Zm00001eb101540	-2.26284	-7.38873	1.48239e-13	Zm00001eb122340	3.82958	1.5935e-09
Zm00001eb047830	-3.73516	3.33889e-62	Zm00001eb057300	2.59702	5.6236e-149	Zm00001eb072850	-1.77465	6.93609e-05	Zm00001eb090120	2.59863	0.0177169	Zm00001eb105080	-1.56913	0.0136872	Zm00001eb121500	7.90565	5.50288e-09	Zm00001eb101580	-2.36367	-9.43843	3.78411e-21	Zm00001eb122560	2.99384	0.000537773
Zm00001eb047860	-7.86093	2.38038e-68	Zm00001eb057380	3.42503	7.99867e-12	Zm00001eb072860	-2.88929	8.17092e-28	Zm00001eb090160	7.83905	4.23257e-07	Zm00001eb105210	-6.37747	0.000801541	Zm00001eb121630	1.94849	0.0207034	Zm00001eb101810	-2.54319	-2.00608	0.0448481	Zm00001eb122580	8.83033	3.97525e-11
Zm00001eb047880	-4.11912	8.40493e-05	Zm00001eb057590	1.6324	5.79399e-21	Zm00001eb072880	-2.67359	1.45224e-07	Zm00001eb090300	2.51959	2.29172e-07	Zm00001eb105460	-3.66165	0.00556491	Zm00001eb121860	3.69374	2.92387e-07	Zm00001eb101830	-1.51633	-3.93871	8.19225e-05	Zm00001eb122590	9.6408	1.52457e-19
Zm00001eb047970	-11.2386	1.08811e-58	Zm00001eb057740	5.2865	1.08299e-61	Zm00001eb072890	-1.93143	8.15096e-16	Zm00001eb090880	3.17978	4.63047e-05	Zm00001eb105520	-2.77415	0.0460971	Zm00001eb121960	4.77117	0.00233317	Zm00001eb101960	-1.73481	-12.2475	1.73302e-34	Zm00001eb122620	5.28472	0.00102169
Zm00001eb048110	-5.16663	0.01167	Zm00001eb057770	8.54619	9.28312e-69	Zm00001eb072910	-3.10447	6.01908e-36	Zm00001eb090980	4.47219	1.44208e-29	Zm00001eb105580	-1.59382	0.00120549	Zm00001eb122340	3.04863	2.80803e-06	Zm00001eb102080	-1.7767	-3.78255	0.000155231	Zm00001eb122790	3.90707	0.011941
Zm00001eb048130	-7.85468	1.50684e-09	Zm00001eb057790	5.22796	6.07394e-05	Zm00001eb072980	-4.70671	1.6804e-22	Zm00001eb091200	3.51238	1.94405e-34	Zm00001eb105610	-1.66993	0.00166236	Zm00001eb122560	2.09483	0.0172294	Zm00001eb102290	-1.77591	-3.27762	0.00104685	Zm00001eb123480	3.88442	9.91448e-07
Zm00001eb048140	-8.67766	9.41663e-139	Zm00001eb057880	1.60742	0.00183168	Zm00001eb073040	-2.20017	8.9893e-06	Zm00001eb091350	2.28952	1.21635e-45	Zm00001eb105820	-2.06875	5.47589e-08	Zm00001eb122580	8.73659	6.63641e-11	Zm00001eb102370	-5.79026	-3.03397	0.00241362	Zm00001eb123530	1.79295	0.036509
Zm00001eb048150	-9.67014	2.58506e-102	Zm00001eb057970	7.74834	4.67847e-79	Zm00001eb073120	-2.02367	6.8783e-12	Zm00001eb091370	10.9289	2.45007e-19	Zm00001eb106090	-4.27835	0.0332493	Zm00001eb122590	8.74752	2.63283e-16	Zm00001eb102390	-2.73722	-4.32344	1.53616e-05	Zm00001eb123700	9.72122	6.96578e-21
Zm00001eb048340	-3.102	2.57079e-77	Zm00001eb058030	2.11895	0.00878572	Zm00001eb073250	-4.89063	5.19146e-29	Zm00001eb091850	1.78012	6.77438e-23	Zm00001eb106160	-2.13329	0.0197433	Zm00001eb122610	1.77767	0.000390649	Zm00001eb102650	-2.31577	-2.65515	0.00792732	Zm00001eb123870	3.33077	0.0253789
Zm00001eb048370	-1.96541	8.87966e-10	Zm00001eb058050	11.4111	9.34186e-40	Zm00001eb073350	-2.68666	5.81851e-11	Zm00001eb092180	1.57834	9.6601e-10	Zm00001eb106380	-2.62695	2.62129e-11	Zm00001eb122620	7.08409	3.74691e-06	Zm00001eb102880	-1.67668	-2.90559	0.00366561	Zm00001eb123940	8.12151	3.80141e-07
Zm00001eb048380	-3.21086	0.00851205	Zm00001eb058060	8.50759	3.11913e-28	Zm00001eb073500	-2.1939	0.000153178	Zm00001eb092560	3.55748	6.91666e-12	Zm00001eb106390	-2.60156	1.16407e-06	Zm00001eb122790	3.92445	0.0116627	Zm00001eb103100	-5.10009	-3.11889	0.00181535	Zm00001eb124090	6.28606	0.000285842
Zm00001eb048440	-10.1449	9.16602e-44	Zm00001eb058070	5.54469	2.48058e-37	Zm00001eb073510	-1.6808	1.08499e-13	Zm00001eb092640	4.23359	3.75618e-18	Zm00001eb107100	-3.34921	0.000676649	Zm00001eb122890	1.727	1.56633e-09	Zm00001eb103110	-5.15834	-3.46876	0.000522868	Zm00001eb124310	2.06498	2.96129e-06
Zm00001eb048560	-7.17494	5.84272e-96	Zm00001eb058110	6.93822	1.23369e-11	Zm00001eb073740	-2.07725	1.15985e-23	Zm00001eb092770	4.01131	1.62003e-09	Zm00001eb107270	-2.90508	0.000600399	Zm00001eb123420	1.92316	0.0284163	Zm00001eb103140	-2.00169	-2.48208	0.0130618	Zm00001eb124590	3.37921	1.84235e-18
Zm00001eb048680	-2.67981	3.02666e-10	Zm00001eb058130	2.03839	4.17207e-11	Zm00001eb073920	-5.00895	0.000114791	Zm00001eb092800	2.38188	5.46598e-07	Zm00001eb107360	-2.02683	0.0400281	Zm00001eb123480	2.58883	0.00271916	Zm00001eb103350	-4.6792	-2.44191	0.0146098	Zm00001eb124740	3.69659	0.0273132
Zm00001eb048710	-4.81232	3.61659e-05	Zm00001eb058160	1.83304	0.000541807	Zm00001eb073990	-3.75889	1.37883e-10	Zm00001eb093430	5.43378	0.0273859	Zm00001eb107440	-2.6263	4.28722e-38	Zm00001eb123700	8.62536	1.07377e-16	Zm00001eb103420	-2.84085	-3.18766	0.00143428	Zm00001eb124860	5.69786	3.16012e-05
Zm00001eb048750	-4.29049	1.46434e-05	Zm00001eb058190	2.61746	1.44439e-12	Zm00001eb074090	-2.85066	2.69079e-22	Zm00001eb093500	1.59602	6.86723e-05	Zm00001eb107680	-1.80685	5.14403e-12	Zm00001eb123870	6.65677	1.45234e-07	Zm00001eb103480	-3.29593	-5.62694	1.83437e-08	Zm00001eb124880	3.50552	0.000146601
Zm00001eb048760	-3.14596	1.73179e-07	Zm00001eb058240	5.90234	7.0063e-05	Zm00001eb074170	-3.4951	3.24109e-28	Zm00001eb093530	8.66731	3.05983e-10	Zm00001eb107750	-1.53732	1.21708e-06	Zm00001eb123880	3.77281	0.0202374	Zm00001eb103590	-3.55909	-2.35332	0.0186064	Zm00001eb124900	2.37699	3.62467e-07
Zm00001eb048790	-6.83273	5.51162e-08	Zm00001eb058260	1.65313	3.87912e-12	Zm00001eb074220	-1.59118	0.0117739	Zm00001eb093770	5.16051	2.22887e-60	Zm00001eb108130	-1.65529	3.41516e-18	Zm00001eb123910	2.83027	1.88111e-09	Zm00001eb103710	-3.40933	-8.91516	4.87118e-19	Zm00001eb124950	2.00982	4.40464e-08
Zm00001eb048830	-3.49237	6.01764e-05	Zm00001eb058270	2.48702	0.00387582	Zm00001eb074280	-2.09934	2.39319e-17	Zm00001eb094280	1.83712	0.010374	Zm00001eb108150	-2.76282	0.0394034	Zm00001eb123940	7.01722	1.44398e-05	Zm00001eb104550	-2.03368	-6.20547	5.45345e-10	Zm00001eb124990	6.16589	5.3943e-05
Zm00001eb048870	-11.7489	4.55134e-49	Zm00001eb058370	5.86597	5.66931e-38	Zm00001eb074310	-3.05888	3.77181e-20	Zm00001eb094570	3.55109	0.00310846	Zm00001eb108290	-2.11714	0.0107536	Zm00001eb124090	5.04946	0.00512865	Zm00001eb104570	-1.64181	-2.08393	0.037167	Zm00001eb125030	2.43981	9.93359e-06
Zm00001eb048890	-4.02597	6.89461e-11	Zm00001eb058380	3.67353	0.00510006	Zm00001eb074360	-3.21709	7.41022e-31	Zm00001eb094620	6.08923	2.46573e-26	Zm00001eb108330	-2.27077	3.17995e-08	Zm00001eb124740	7.62409	1.82902e-08	Zm00001eb104930	-1.78002	-6.47503	9.47936e-11	Zm00001eb125040	6.23436	0.000114087
Zm00001eb048920	-6.1548	1.90958e-06	Zm00001eb058460	3.57584	1.03238e-77	Zm00001eb074380	-1.7604	1.8138e-40	Zm00001eb094710	11.5134	2.0464e-33	Zm00001eb108360	-2.22379	1.4171e-40	Zm00001eb124860	8.16121	2.49213e-10	Zm00001eb104940	-4.94415	-3.19247	0.00141063	Zm00001eb125400	3.84261	1.5482e-14
Zm00001eb048980	-5.73327	0.000694997	Zm00001eb058640	2.44656	0.000948019	Zm00001eb074400	-1.78287	1.72753e-12	Zm00001eb094860	1.65083	3.17898e-15	Zm00001eb108730	-1.78283	1.50923e-05	Zm00001eb124880	4.14331	4.63125e-06	Zm00001eb105010	-4.3455	-2.20821	0.0272294	Zm00001eb125620	2.36862	9.87634e-05
Zm00001eb049000	-5.38339	3.52154e-20	Zm00001eb058670	3.75902	2.03367e-08	Zm00001eb074530	-7.84563	1.45758e-55	Zm00001eb095020	4.02753	2.9732e-15	Zm00001eb109110	-4.12269	0.000129475	Zm00001eb124890	4.39775	1.31797e-05	Zm00001eb105080	-2.57976	-3.73651	0.000186595	Zm00001eb125770	6.58845	0.000310174
Zm00001eb049040	-7.62664	2.86051e-28	Zm00001eb058720	1.68384	5.86115e-14	Zm00001eb074570	-1.89239	7.02319e-08	Zm00001eb095030	2.1702	2.23994e-39	Zm00001eb109350	-2.71851	2.53306e-05	Zm00001eb124900	4.23671	1.1101e-22	Zm00001eb105210	-6.43643	-3.38325	0.000716321	Zm00001eb125970	4.55743	1.63705e-07
Zm00001eb049100	-2.07486	4.08386e-32	Zm00001eb058800	5.81171	2.63517e-34	Zm00001eb074740	-6.1624	2.70769e-05	Zm00001eb095060	6.5308	5.25188e-05	Zm00001eb109360	-1.9259	9.17684e-09	Zm00001eb124910	5.29155	0.000471478	Zm00001eb105460	-2.2601	-2.19551	0.0281272	Zm00001eb126050	4.65823	0.0426551
Zm00001eb049160	-10.6847	1.86564e-22	Zm00001eb058940	4.19058	1.64751e-89	Zm00001eb074760	-5.12907	5.99747e-32	Zm00001eb095110	2.2715	2.19064e-13	Zm00001eb109650	-1.69268	0.000472783	Zm00001eb124950	1.6901	4.95818e-06	Zm00001eb105820	-1.79564	-4.83183	1.35283e-06	Zm00001eb126130	2.83416	0.000537568
Zm00001eb049190	-4.47949	5.79168e-15	Zm00001eb059030	1.6017	5.78599e-21	Zm00001eb074880	-1.62245	2.19131e-17	Zm00001eb095750	4.24023	1.22919e-89	Zm00001eb109720	-3.53477	2.44017e-14	Zm00001eb124990	6.81708	6.01104e-06	Zm00001eb106140	-1.68206	-7.79206	6.59248e-15	Zm00001eb126150	1.86879	1.18054e-14
Zm00001eb049590	-3.65951	8.25376e-47	Zm00001eb059280	3.70976	0.0161412	Zm00001eb075020	-4.25341	1.00637e-14	Zm00001eb095820	2.90874	5.29927e-19	Zm00001eb109730	-2.35508	9.80513e-09	Zm00001eb125030	2.10879	0.000172633	Zm00001eb106240	-1.84844	-4.88812	1.01801e-06	Zm00001eb126170	5.08278	1.47847e-05
Zm00001eb049600	-4.4096	2.43081e-31	Zm00001eb059310	3.67562	2.64611e-29	Zm00001eb075130	-2.28239	1.49372e-05	Zm00001eb096360	2.2098	2.34668e-06	Zm00001eb109740	-1.68028	8.97668e-07	Zm00001eb125040	5.59522	0.000696626	Zm00001eb106380	-3.56251	-8.94387	3.75762e-19	Zm00001eb126180	2.61627	7.97033e-07
Zm00001eb049630	-9.64345	1.29091e-70	Zm00001eb059320	7.31453	8.24235e-97	Zm00001eb075470	-2.27761	8.39917e-06	Zm00001eb096390	3.2471	5.98857e-15	Zm00001eb109750	-2.23322	3.56393e-05	Zm00001eb125400	3.41109	1.58614e-11	Zm00001eb106390	-4.21424	-7.26756	3.66037e-13	Zm00001eb126300	6.56499	0.000714729
Zm00001eb049640	-10.5631	8.31652e-23	Zm00001eb059350	5.79749	1.8376e-170	Zm00001eb075510	-2.85458	1.56055e-06	Zm00001eb096400	3.45802	3.5422e-18	Zm00001eb110060	-1.60607	2.25538e-07	Zm00001eb125620	2.114	0.000658455	Zm00001eb107160	-1.51965	-3.89489	9.82439e-05	Zm00001eb126460	2.86106	0.00900806
Zm00001eb049660	-2.28431	1.41442e-07	Zm00001eb059500	2.77209	9.28843e-07	Zm00001eb075530	-2.39564	3.59259e-10	Zm00001eb096430	6.36417	4.40876e-06	Zm00001eb110740	-4.94557	0.00961155	Zm00001eb125770	6.65088	0.000271807	Zm00001eb107200	-1.60626	-7.46999	8.0201e-14	Zm00001eb126490	3.1074	1.34038e-06
Zm00001eb049770	-2.67225	3.4804e-15	Zm00001eb059510	1.61655	5.13864e-05	Zm00001eb075640	-7.6312	8.19232e-13	Zm00001eb096450	1.74492	4.03786e-05	Zm00001eb110850	-1.75854	5.8939e-10	Zm00001eb125960	4.71437	0.0042599	Zm00001eb107270	-2.67717	-3.21764	0.0012925	Zm00001eb126840	1.54588	0.000771323
Zm00001eb049870	-2.44964	0.00186492	Zm00001eb059540	7.28394	8.14332e-09	Zm00001eb075680	-2.30163	1.01548e-05	Zm00001eb096490	2.75699	2.32628e-52	Zm00001eb110960	-1.78172	2.20011e-20	Zm00001eb125970	3.14095	0.000571991	Zm00001eb107440	-3.09657	-14.624	1.97412e-48	Zm00001eb126860	7.13908	3.33197e-07
Zm00001eb049990	-2.32801	0.0134981	Zm00001eb059590	2.01934	0.00593361	Zm00001eb075700	-1.86418	3.51903e-06	Zm00001eb096700	6.49837	2.76649e-08	Zm00001eb111390	-2.63398	4.15023e-05	Zm00001eb126050	4.99718	0.0282304	Zm00001eb107680	-1.91872	-7.32319	2.42147e-13	Zm00001eb127120	7.32742	2.28379e-31
Zm00001eb050010	-3.09694	1.23129e-22	Zm00001eb059700	1.53696	1.69033e-05	Zm00001eb075740	-1.68996	2.17983e-31	Zm00001eb096730	3.98791	0.00257712	Zm00001eb111450	-1.50964	0.002417	Zm00001eb126130	2.85472	0.000496432	Zm00001eb108150	-3.6917	-2.52956	0.0114205	Zm00001eb127310	3.52651	2.22681e-13
Zm00001eb050140	-2.58548	6.35281e-13	Zm00001eb060060	6.40844	5.38108e-47	Zm00001eb075800	-1.83696	2.7057e-70	Zm00001eb096940	1.88565	0.010044	Zm00001eb111620	-2.80537	9.17912e-06	Zm00001eb126150	4.58802	7.79543e-93	Zm00001eb108270	-1.9175	-2.7597	0.00578553	Zm00001eb127440	6.71975	7.61564e-06
Zm00001eb050300	-5.27906	6.60784e-20	Zm00001eb060110	4.07595	2.44942e-45	Zm00001eb075810	-1.83806	1.60547e-07	Zm00001eb097950	2.00343	7.96838e-08	Zm00001eb111830	-1.7499	1.5153e-07	Zm00001eb126170	5.55496	1.74055e-06	Zm00001eb108290	-1.72435	-2.15003	0.0315531	Zm00001eb127640	2.0663	1.22212e-05
Zm00001eb050320	-1.97481	1.31052e-13	Zm00001eb060150	7.31928	1.10869e-07	Zm00001eb076190	-2.75268	1.2173e-27	Zm00001eb098130	4.23608	1.92519e-05	Zm00001eb112150	-2.51005	1.00829e-05	Zm00001eb126180	3.40772	7.68902e-11	Zm00001eb108330	-2.29768	-5.59759	2.17355e-08	Zm00001eb127710	5.22825	1.73115e-06
Zm00001eb050380	-3.085	2.75114e-21	Zm00001eb060190	4.88977	3.0185e-38	Zm00001eb076230	-2.47171	1.41242e-22	Zm00001eb098570	1.74598	0.000531247	Zm00001eb112170	-1.9185	2.20973e-07	Zm00001eb126490	3.2518	3.70475e-07	Zm00001eb108350	-4.28402	-3.15425	0.00160911	Zm00001eb127740	6.18593	1.69538e-06
Zm00001eb050540	-1.79145	2.05199e-08	Zm00001eb060220	1.76668	1.04717e-21	Zm00001eb076240	-2.33962	1.82514e-09	Zm00001eb098620	4.76194	2.66786e-19	Zm00001eb112210	-1.53072	8.20606e-05	Zm00001eb126640	1.55297	8.69291e-17	Zm00001eb108360	-2.17462	-13.1494	1.71588e-39	Zm00001eb128060	10.9054	1.53206e-19
Zm00001eb050660	-2.14351	5.36675e-13	Zm00001eb060250	3.25294	1.12846e-29	Zm00001eb076260	-1.97495	1.1582e-07	Zm00001eb098650	3.58322	4.00249e-19	Zm00001eb112280	-1.8107	0.0222465	Zm00001eb126860	5.98059	3.42743e-05	Zm00001eb108770	-2.57762	-2.87527	0.00403686	Zm00001eb128090	3.43989	1.74977e-11
Zm00001eb050910	-4.29696	5.05367e-47	Zm00001eb060260	6.00356	2.61311e-53	Zm00001eb076500	-1.88423	0.00918828	Zm00001eb098700	1.58436	1.17165e-07	Zm00001eb112510	-5.69094	7.56532e-06	Zm00001eb127120	6.45783	2.2038e-24	Zm00001eb109110	-4.79856	-4.13903	3.4878e-05	Zm00001eb128310	3.88424	3.82496e-09
Zm00001eb050930	-5.06761	7.53633e-60	Zm00001eb060470	9.26067	1.18731e-14	Zm00001eb076600	-2.37463	6.48186e-28	Zm00001eb098910	2.2726	1.15633e-146	Zm00001eb112640	-5.12971	0.000146782	Zm00001eb127300	1.59257	3.39178e-06	Zm00001eb109350	-2.92567	-4.48802	7.18879e-06	Zm00001eb128360	6.2079	1.87701e-29
Zm00001eb050960	-2.17684	0.00516009	Zm00001eb060500	6.36109	1.5651e-46	Zm00001eb076740	-3.34819	1.41978e-31	Zm00001eb098940	1.58731	0.000924695	Zm00001eb112680	-2.10667	3.98248e-08	Zm00001eb127310	5.44049	1.58426e-31	Zm00001eb109360	-2.2784	-6.64454	3.04172e-11	Zm00001eb128370	5.35734	1.10387e-09
Zm00001eb051000	-2.71729	9.65652e-08	Zm00001eb060510	4.81104	8.82056e-11	Zm00001eb076750	-6.34485	4.82744e-10	Zm00001eb099190	2.05543	1.45861e-15	Zm00001eb113050	-2.31838	1.6341e-17	Zm00001eb127360	8.47958	4.61561e-10	Zm00001eb109640	-1.91522	-5.43644	5.4357e-08	Zm00001eb128390	2.45461	0.0102163
Zm00001eb051060	-6.84428	8.15646e-247	Zm00001eb060580	2.19005	1.62964e-51	Zm00001eb076810	-3.18487	9.27768e-15	Zm00001eb099200	4.50967	8.46691e-11	Zm00001eb113440	-2.23786	4.08145e-11	Zm00001eb127440	6.0793	6.92211e-05	Zm00001eb109650	-2.27939	-4.32907	1.49741e-05	Zm00001eb128470	2.08437	0.0115855
Zm00001eb051310	-4.89893	0.00199426	Zm00001eb060610	5.71879	3.76638e-44	Zm00001eb076880	-2.59832	7.01708e-27	Zm00001eb099370	3.66141	4.54644e-06	Zm00001eb113580	-2.21933	0.00032146	Zm00001eb127710	4.04678	0.000362602	Zm00001eb109720	-1.5777	-4.59446	4.33874e-06	Zm00001eb128530	2.28776	0.00756944
Zm00001eb051360	-3.65977	9.79228e-38	Zm00001eb060680	4.00216	1.27733e-65	Zm00001eb077030	-4.74263	5.52671e-19	Zm00001eb099420	3.32086	0.0285042	Zm00001eb114290	-1.68814	1.23358e-05	Zm00001eb127740	7.31518	9.08665e-09	Zm00001eb109730	-2.33475	-5.69887	1.20602e-08	Zm00001eb128790	3.25983	7.1066e-05
Zm00001eb051500	-3.68757	3.38001e-31	Zm00001eb060790	2.5496	0.039408	Zm00001eb077130	-5.85969	1.44276e-52	Zm00001eb099590	4.859	6.68515e-09	Zm00001eb114370	-2.05747	1.72911e-35	Zm00001eb128060	10.0447	9.51e-17	Zm00001eb109740	-1.7674	-5.16455	2.41018e-07	Zm00001eb128800	9.71946	3.63115e-15
Zm00001eb051510	-1.89192	5.04975e-08	Zm00001eb060810	1.91541	3.13829e-28	Zm00001eb077180	-4.7704	2.8512e-19	Zm00001eb099610	6.74272	2.38918e-38	Zm00001eb114710	-1.56937	0.0296325	Zm00001eb128090	1.50707	0.0112705	Zm00001eb109860	-2.09714	-8.50983	1.74186e-17	Zm00001eb129150	2.71069	0.00843894
Zm00001eb051580	-1.95617	2.91976e-21	Zm00001eb060860	3.30943	5.53145e-27	Zm00001eb077220	-2.84163	5.3513e-16	Zm00001eb099640	3.65928	2.51532e-24	Zm00001eb115110	-2.01781	2.09699e-47	Zm00001eb128360	7.11274	1.09369e-38	Zm00001eb110060	-2.61093	-8.27416	1.2936e-16	Zm00001eb129230	3.43067	3.21972e-43
Zm00001eb051770	-1.84939	8.90795e-07	Zm00001eb060910	2.93368	2.72386e-14	Zm00001eb077230	-5.71552	1.68171e-53	Zm00001eb099790	2.41454	0.031833	Zm00001eb115440	-1.71529	0.0257588	Zm00001eb128370	6.36565	2.05378e-13	Zm00001eb110160	-2.05159	-9.61673	6.79573e-22	Zm00001eb129290	1.72923	0.00279337
Zm00001eb051810	-5.44986	2.16144e-13	Zm00001eb061080	3.13756	0.0276447	Zm00001eb077240	-2.68747	3.86208e-12	Zm00001eb099810	3.09663	9.54643e-12	Zm00001eb115880	-6.29379	0.000119126	Zm00001eb128790	3.45252	2.40908e-05	Zm00001eb110330	-1.51717	-6.12543	9.04385e-10	Zm00001eb130170	3.53551	0.000117757
Zm00001eb051850	-1.62393	0.0494868	Zm00001eb061110	4.15942	0.040591	Zm00001eb077260	-1.76811	0.0438214	Zm00001eb099820	1.69937	4.08216e-05	Zm00001eb115940	-4.19267	0.00340112	Zm00001eb128800	9.6739	4.99726e-15	Zm00001eb110620	-1.81454	-5.24186	1.58963e-07	Zm00001eb130370	1.53368	0.0283888
Zm00001eb051890	-1.51698	1.39316e-05	Zm00001eb061140	2.59636	0.000216373	Zm00001eb077410	-4.32628	0.00609632	Zm00001eb099920	5.62792	4.98847e-24	Zm00001eb116320	-4.41351	0.00122777	Zm00001eb129050	3.72145	1.62249e-07	Zm00001eb110740	-5.00453	-2.62037	0.00878339	Zm00001eb130380	4.06569	1.16698e-07
Zm00001eb051930	-1.789	2.22272e-24	Zm00001eb061150	5.13274	6.77949e-44	Zm00001eb077430	-1.78555	0.00194943	Zm00001eb100220	3.71922	0.000260087	Zm00001eb116450	-2.40238	0.0102056	Zm00001eb129150	3.67303	0.000165817	Zm00001eb110850	-2.45088	-8.52909	1.47507e-17	Zm00001eb130550	2.38673	0.00830076
Zm00001eb051950	-1.86211	1.43602e-47	Zm00001eb061160	4.40542	1.18682e-39	Zm00001eb077440	-1.81594	1.10633e-05	Zm00001eb100380	5.25616	6.57248e-21	Zm00001eb116500	-2.54672	0.00356844	Zm00001eb129230	3.12095	2.65003e-35	Zm00001eb110860	-1.62527	-7.09863	1.26003e-12	Zm00001eb130590	6.15165	0.0202797
Zm00001eb052010	-7.18197	6.28055e-61	Zm00001eb061210	1.72634	9.32138e-05	Zm00001eb077480	-4.76896	1.98346e-08	Zm00001eb100680	2.61129	4.78262e-14	Zm00001eb116690	-1.90026	0.0232083	Zm00001eb129290	1.7866	0.00201401	Zm00001eb110960	-2.11316	-10.8885	1.30796e-27	Zm00001eb130630	5.75361	0.02499
Zm00001eb052020	-6.74341	1.82092e-23	Zm00001eb061250	3.84275	1.6084e-43	Zm00001eb077490	-4.36353	1.88703e-15	Zm00001eb100690	6.75005	2.26023e-25	Zm00001eb116960	-2.98895	0.0107627	Zm00001eb129470	5.39945	0.0245909	Zm00001eb111200	-2.76814	-5.90445	3.53825e-09	Zm00001eb130700	7.41762	7.82684e-17
Zm00001eb052310	-2.9614	0.000483021	Zm00001eb061280	3.81516	1.6522e-19	Zm00001eb077500	-5.54527	1.42658e-09	Zm00001eb100700	4.83612	0.011867	Zm00001eb116970	-1.82877	8.23321e-15	Zm00001eb130170	2.58241	0.00803175	Zm00001eb111390	-3.84578	-5.74179	9.36801e-09	Zm00001eb130790	3.45861	6.72204e-05
Zm00001eb052470	-8.70481	1.18463e-83	Zm00001eb061350	2.51793	0.011674	Zm00001eb077510	-4.94781	1.29136e-17	Zm00001eb100710	5.67523	1.38313e-06	Zm00001eb116990	-2.56226	5.61843e-35	Zm00001eb130240	2.29498	9.53908e-06	Zm00001eb111440	-1.79922	-6.32555	2.52331e-10	Zm00001eb130910	8.04044	6.005e-11
Zm00001eb052530	-1.5341	4.0427e-18	Zm00001eb061410	11.4685	9.8302e-44	Zm00001eb077520	-7.71005	1.40373e-17	Zm00001eb100770	1.90346	1.2488e-12	Zm00001eb117040	-2.94663	3.51076e-14	Zm00001eb130380	2.22646	0.00551437	Zm00001eb111450	-2.82682	-4.78648	1.69732e-06	Zm00001eb131020	3.10936	0.00553474
Zm00001eb052600	-1.99619	1.11664e-05	Zm00001eb061490	3.45719	1.24249e-54	Zm00001eb077550	-1.86807	3.03555e-56	Zm00001eb100790	1.72622	0.000239209	Zm00001eb117130	-3.37548	3.62114e-14	Zm00001eb130700	6.90317	1.08003e-14	Zm00001eb111460	-3.07739	-5.97034	2.36765e-09	Zm00001eb131430	1.81203	0.000186704
Zm00001eb052610	-6.2492	0.000132989	Zm00001eb061860	3.11318	1.58332e-90	Zm00001eb077770	-2.20652	3.77721e-18	Zm00001eb100800	6.80553	4.33526e-08	Zm00001eb117210	-1.54298	6.62353e-13	Zm00001eb130790	2.22826	0.0102555	Zm00001eb111590	-2.00763	-2.44706	0.0144026	Zm00001eb131710	3.69665	0.0263251
Zm00001eb052620	-11.1728	1.82775e-20	Zm00001eb061930	4.69935	2.11697e-12	Zm00001eb077840	-1.57542	1.58389e-26	Zm00001eb100820	2.80294	1.08121e-72	Zm00001eb117310	-1.89399	1.22941e-27	Zm00001eb130910	8.1913	2.55951e-11	Zm00001eb111620	-3.45922	-5.2526	1.49971e-07	Zm00001eb131970	5.07665	1.13414e-09
Zm00001eb052690	-4.02385	2.95347e-99	Zm00001eb062170	4.07317	8.17746e-25	Zm00001eb077880	-6.00262	4.72244e-36	Zm00001eb100980	2.75608	2.29831e-40	Zm00001eb117320	-1.93503	1.31227e-10	Zm00001eb131020	3.07976	0.00607622	Zm00001eb111780	-1.8113	-5.7648	8.17528e-09	Zm00001eb132050	4.74027	1.85717e-08
Zm00001eb052700	-2.67661	9.10619e-14	Zm00001eb062560	6.67259	6.47476e-30	Zm00001eb077920	-2.29568	2.25584e-18	Zm00001eb101170	2.91955	8.09364e-21	Zm00001eb117340	-1.67355	1.08904e-14	Zm00001eb131060	1.55254	1.41424e-12	Zm00001eb111870	-4.84321	-3.53698	0.000404733	Zm00001eb132220	1.78598	0.0273464
Zm00001eb052730	-7.17584	3.01561e-28	Zm00001eb062570	6.55779	3.76238e-07	Zm00001eb078010	-4.63767	1.66628e-09	Zm00001eb101180	6.2336	1.09674e-30	Zm00001eb117660	-2.29842	0.0273012	Zm00001eb131430	3.02736	2.45194e-10	Zm00001eb112150	-2.14434	-3.89328	9.88966e-05	Zm00001eb132340	5.0034	0.00103543
Zm00001eb053000	-4.04981	0.00911463	Zm00001eb062580	5.06995	1.95984e-11	Zm00001eb078130	-4.52207	0.000828526	Zm00001eb101830	2.93053	2.65321e-15	Zm00001eb117770	-2.99184	1.08604e-10	Zm00001eb131750	2.86094	0.0014975	Zm00001eb112320	-3.42543	-2.35468	0.0185386	Zm00001eb132350	9.27865	2.93534e-13
Zm00001eb053040	-3.04654	2.55441e-31	Zm00001eb062680	3.32152	7.64543e-16	Zm00001eb078340	-2.20244	0.0053273	Zm00001eb101840	2.89533	1.6624e-16	Zm00001eb118090	-2.36227	1.68827e-11	Zm00001eb131860	3.26729	1.49657e-14	Zm00001eb112680	-1.56171	-4.1308	3.615e-05	Zm00001eb132370	3.7727	6.62842e-15
Zm00001eb053160	-7.82788	1.70051e-06	Zm00001eb062850	1.60738	2.71824e-06	Zm00001eb078560	-4.53966	9.71184e-05	Zm00001eb101910	4.15849	5.09825e-17	Zm00001eb118230	-2.15719	0.000968839	Zm00001eb131970	5.31421	1.584e-10	Zm00001eb112750	-1.90256	-5.8116	6.18777e-09	Zm00001eb132410	6.29099	0.0146081
Zm00001eb053340	-2.63362	3.09946e-25	Zm00001eb062880	2.67797	0.0325254	Zm00001eb078620	-2.77092	4.73162e-13	Zm00001eb102140	1.90682	3.52068e-15	Zm00001eb118300	-1.99622	1.01616e-20	Zm00001eb132050	2.78458	0.00301325	Zm00001eb112840	-2.05267	-3.8373	0.000124395	Zm00001eb132630	2.49213	1.8793e-06
Zm00001eb053350	-1.64237	2.34932e-21	Zm00001eb063170	5.94863	0.0125018	Zm00001eb079220	-1.93466	3.68647e-95	Zm00001eb102510	1.96117	0.000351824	Zm00001eb118350	-1.63148	2.03722e-06	Zm00001eb132220	2.37788	0.00218727	Zm00001eb113050	-2.34631	-8.62276	6.53588e-18	Zm00001eb132870	4.44804	2.98785e-22
Zm00001eb053360	-2.8721	1.61882e-58	Zm00001eb063310	6.61756	2.2606e-69	Zm00001eb079470	-2.56687	0.00355573	Zm00001eb102540	2.10373	0.000106675	Zm00001eb118750	-3.56623	0.0265552	Zm00001eb132340	6.17887	2.00168e-05	Zm00001eb113360	-1.89378	-3.97862	6.93174e-05	Zm00001eb133200	3.76487	5.31431e-18
Zm00001eb053460	-2.70158	2.66331e-43	Zm00001eb063330	5.78586	7.42602e-38	Zm00001eb079740	-3.02114	4.06309e-14	Zm00001eb102590	8.18751	0.00154232	Zm00001eb118780	-3.85114	0.00627942	Zm00001eb132350	8.21571	1.44903e-10	Zm00001eb113580	-2.53073	-3.97982	6.89664e-05	Zm00001eb133250	2.74699	3.24326e-05
Zm00001eb053500	-2.17429	9.19764e-91	Zm00001eb063350	10.1125	3.91275e-14	Zm00001eb079780	-5.87064	5.95541e-34	Zm00001eb102640	2.02921	4.74119e-16	Zm00001eb118990	-2.06589	1.06462e-08	Zm00001eb132370	3.96918	1.92218e-16	Zm00001eb113720	-2.29666	-3.12994	0.00174839	Zm00001eb133300	5.26125	0.0034777
Zm00001eb053530	-2.04858	2.27609e-37	Zm00001eb063360	1.50996	3.12057e-37	Zm00001eb079890	-3.65678	9.97882e-09	Zm00001eb102940	3.28406	7.92095e-06	Zm00001eb119080	-2.05285	1.70953e-05	Zm00001eb132410	5.46631	0.0358427	Zm00001eb114000	-2.50097	-3.82556	0.000130476	Zm00001eb133310	5.55259	0.02513
Zm00001eb053750	-1.6983	3.58246e-44	Zm00001eb063710	1.58183	1.27222e-33	Zm00001eb079910	-1.9509	1.01759e-09	Zm00001eb103060	1.74087	1.0885e-08	Zm00001eb119110	-3.50037	0.0349452	Zm00001eb132600	3.65341	0.0430692	Zm00001eb114110	-1.91365	-4.81716	1.45612e-06	Zm00001eb133410	5.00016	0.00608222
Zm00001eb053840	-5.337	0.00275697	Zm00001eb063760	3.02403	1.55742e-20	Zm00001eb079950	-3.62219	3.18528e-22	Zm00001eb103100	6.52292	8.89903e-09	Zm00001eb119120	-2.29747	0.000160195	Zm00001eb132870	3.55587	1.7643e-14	Zm00001eb114180	-1.74061	-2.42227	0.0154239	Zm00001eb133700	2.28135	1.93707e-14
Zm00001eb053850	-2.84097	2.23003e-75	Zm00001eb063900	2.87852	8.21772e-30	Zm00001eb080110	-2.56206	2.51992e-08	Zm00001eb103110	6.47583	9.75264e-13	Zm00001eb119250	-1.86536	0.00123323	Zm00001eb133200	6.46147	4.24321e-51	Zm00001eb114250	-1.51316	-5.74017	9.45815e-09	Zm00001eb133730	3.36674	0.00299443
Zm00001eb053910	-2.61667	0.0001882	Zm00001eb063910	8.5936	4.40029e-53	Zm00001eb080410	-2.51206	1.8049e-05	Zm00001eb103380	6.24259	2.37973e-51	Zm00001eb119310	-1.74599	2.35556e-05	Zm00001eb133250	3.39955	1.23601e-07	Zm00001eb114330	-2.46698	-2.36885	0.0178436	Zm00001eb133800	2.57488	0.000908612
Zm00001eb054130	-2.81831	1.21652e-40	Zm00001eb063930	2.34917	0.00247442	Zm00001eb080550	-1.75063	5.53878e-12	Zm00001eb103390	4.48514	1.03132e-31	Zm00001eb119360	-3.65483	0.0306362	Zm00001eb133300	5.26526	0.00352428	Zm00001eb114370	-1.68907	-10.3816	3.00825e-25	Zm00001eb134020	2.59501	0.017102
Zm00001eb054220	-2.20004	1.19375e-30	Zm00001eb064080	2.7289	2.75859e-05	Zm00001eb080610	-3.05534	9.40421e-35	Zm00001eb103480	2.34105	1.32848e-05	Zm00001eb119560	-2.13331	2.25018e-07	Zm00001eb133410	4.62309	0.0117618	Zm00001eb114710	-1.81535	-2.44133	0.0146332	Zm00001eb134400	2.64669	3.36141e-15
Zm00001eb054230	-7.88942	3.50518e-127	Zm00001eb064110	5.88194	5.77222e-13	Zm00001eb080690	-8.72792	2.02255e-11	Zm00001eb103670	4.27738	0.0014113	Zm00001eb119570	-2.0234	0.000235277	Zm00001eb133800	4.13416	9.29273e-09	Zm00001eb114980	-1.76932	-9.08116	1.07427e-19	Zm00001eb134550	3.20125	1.59806e-05
Zm00001eb054310	-2.50954	8.47937e-69	Zm00001eb064350	3.79025	1.33943e-44	Zm00001eb080770	-4.13618	0.0094009	Zm00001eb104630	2.48302	3.76852e-10	Zm00001eb119650	-5.1065	0.00240857	Zm00001eb134140	1.60027	0.00121476	Zm00001eb115080	-1.6422	-6.0206	1.73772e-09	Zm00001eb135040	6.55373	1.44265e-41
Zm00001eb054320	-2.07528	4.40045e-22	Zm00001eb064450	3.26003	1.03202e-18	Zm00001eb080840	-5.27469	1.54107e-12	Zm00001eb104640	2.05523	2.73635e-15	Zm00001eb119670	-2.29906	1.86832e-05	Zm00001eb134400	1.74465	4.73294e-07	Zm00001eb115110	-2.63358	-18.3856	1.71293e-75	Zm00001eb135060	4.4977	8.09949e-18
Zm00001eb054420	-3.51081	9.26697e-50	Zm00001eb064510	12.2527	1.39733e-21	Zm00001eb080890	-1.51221	8.90277e-12	Zm00001eb105030	2.50648	1.2281e-69	Zm00001eb119920	-1.67918	0.000195384	Zm00001eb134820	5.18678	8.31859e-15	Zm00001eb115440	-1.93755	-2.46026	0.0138835	Zm00001eb135090	7.21976	3.68581e-21
Zm00001eb054430	-2.62962	4.83937e-08	Zm00001eb064620	1.86174	2.99053e-43	Zm00001eb081030	-3.15237	6.99994e-164	Zm00001eb105040	4.27186	0.0296058	Zm00001eb119940	-2.11329	2.80062e-12	Zm00001eb135040	4.81955	5.26729e-22	Zm00001eb115880	-3.2081	-2.45016	0.0142791	Zm00001eb135170	2.1869	0.0010016
Zm00001eb054450	-2.35184	0.00231255	Zm00001eb064640	1.89792	1.20942e-21	Zm00001eb081060	-2.5128	1.04698e-12	Zm00001eb105200	3.67677	0.02682	Zm00001eb120120	-3.97789	0.00431213	Zm00001eb135060	3.22901	2.57973e-09	Zm00001eb115930	-5.08815	-2.86342	0.00419089	Zm00001eb135180	4.42863	4.81839e-09
Zm00001eb054470	-3.07953	3.99152e-71	Zm00001eb064670	2.64888	2.04938e-108	Zm00001eb081480	-2.67291	0.00501873	Zm00001eb105400	4.37548	9.52671e-25	Zm00001eb120380	-1.72262	1.03599e-12	Zm00001eb135090	6.43738	6.19963e-17	Zm00001eb116320	-3.51068	-2.57114	0.0101365	Zm00001eb135430	5.59123	3.57965e-25
Zm00001eb054510	-7.13849	3.41684e-19	Zm00001eb064750	4.88919	5.69343e-20	Zm00001eb081530	-2.8487	4.69998e-22	Zm00001eb105970	2.8206	0.0236826	Zm00001eb120450	-4.48023	6.65411e-26	Zm00001eb135160	2.08399	0.000142703	Zm00001eb116360	-3.50986	-2.52367	0.0116137	Zm00001eb135470	3.16651	1.64401e-12
Zm00001eb054660	-1.98706	8.59439e-59	Zm00001eb064780	1.50454	0.000152858	Zm00001eb081670	-3.89306	0.000991203	Zm00001eb106250	3.89988	2.05595e-33	Zm00001eb120460	-3.27781	0.0011069	Zm00001eb135170	3.52292	3.20665e-09	Zm00001eb116380	-2.12168	-7.98981	1.35147e-15	Zm00001eb135510	1.65071	0.0291986
Zm00001eb054810	-9.41481	3.73481e-17	Zm00001eb064840	2.43335	5.7487e-30	Zm00001eb081690	-2.29062	7.6952e-10	Zm00001eb106300	6.61175	7.27472e-19	Zm00001eb120480	-1.6986	4.56209e-06	Zm00001eb135180	5.31172	5.41171e-13	Zm00001eb116450	-5.36927	-4.04598	5.21052e-05	Zm00001eb136070	3.93245	0.0319262
Zm00001eb054980	-3.3948	1.24983e-205	Zm00001eb065060	4.96689	0.0156138	Zm00001eb081730	-4.94021	1.15999e-25	Zm00001eb106310	7.43577	5.35922e-13	Zm00001eb120490	-1.76585	3.79261e-08	Zm00001eb135430	6.32016	2.66239e-32	Zm00001eb116890	-1.74993	-11.645	2.43426e-31	Zm00001eb136290	2.62221	4.67756e-15
Zm00001eb054990	-3.54113	2.68478e-14	Zm00001eb065170	8.42252	6.76379e-08	Zm00001eb081750	-2.14136	2.48885e-09	Zm00001eb106490	2.05964	6.49291e-10	Zm00001eb120610	-2.12494	0.0219419	Zm00001eb135470	3.56894	9.45527e-16	Zm00001eb116960	-2.66137	-2.27308	0.0230214	Zm00001eb136320	4.21132	0.0449417
Zm00001eb055030	-1.91063	4.92786e-64	Zm00001eb065200	9.40769	0.0050694	Zm00001eb081760	-6.04624	0.000311096	Zm00001eb106790	5.11749	6.63216e-05	Zm00001eb120690	-5.00378	0.000328192	Zm00001eb135510	1.69316	0.0254491	Zm00001eb116970	-2.74455	-10.6429	1.88185e-26	Zm00001eb136600	2.12596	0.00035461
Zm00001eb055210	-4.0558	2.48782e-150	Zm00001eb065360	1.587	4.49684e-32	Zm00001eb081780	-7.34081	5.97822e-45	Zm00001eb106850	4.39926	2.93372e-07	Zm00001eb120700	-1.83632	9.81282e-09	Zm00001eb135600	6.51039	0.000585283	Zm00001eb116990	-2.83214	-13.6124	3.38111e-42	Zm00001eb136780	4.90768	4.39465e-60
Zm00001eb055220	-2.47102	2.09607e-05	Zm00001eb065380	3.93526	3.91707e-40	Zm00001eb081810	-2.95924	1.12184e-17	Zm00001eb106920	2.18941	2.59978e-13	Zm00001eb120740	-1.60784	5.37068e-15	Zm00001eb135940	2.6339	4.98769e-23	Zm00001eb117000	-2.98369	-3.73077	0.000190895	Zm00001eb137070	5.13983	0.00219393
Zm00001eb055330	-5.34785	1.45553e-79	Zm00001eb065420	2.24235	6.31303e-15	Zm00001eb081850	-6.429	1.47587e-05	Zm00001eb107610	9.98312	3.02638e-14	Zm00001eb120870	-1.50501	0.014935	Zm00001eb136070	3.68801	0.0458633	Zm00001eb117040	-3.69842	-8.17975	2.84433e-16	Zm00001eb137090	3.88537	0.00105889
Zm00001eb055340	-5.03748	1.60054e-09	Zm00001eb065440	4.86111	0.00566146	Zm00001eb082060	-2.96165	4.88776e-05	Zm00001eb107640	1.51714	4.45859e-12	Zm00001eb120980	-1.86438	1.84311e-11	Zm00001eb136680	3.74863	0.0177222	Zm00001eb117130	-2.65869	-6.16838	6.89947e-10	Zm00001eb137110	1.87502	1.36339e-05
Zm00001eb055380	-4.72747	0.0300141	Zm00001eb065580	3.91708	1.30678e-10	Zm00001eb082130	-3.1741	4.7391e-14	Zm00001eb107670	1.60547	6.33415e-11	Zm00001eb121070	-2.06502	9.47603e-22	Zm00001eb136690	3.72714	0.0312232	Zm00001eb117210	-1.63895	-7.63364	2.28215e-14	Zm00001eb137210	3.40274	0.0306798
Zm00001eb055490	-1.80824	2.09248e-22	Zm00001eb065600	3.55788	1.18042e-15	Zm00001eb082570	-2.13617	1.9942e-17	Zm00001eb107800	4.1691	0.000208017	Zm00001eb121190	-2.27045	0.0062308	Zm00001eb136700	6.05733	2.65477e-05	Zm00001eb117260	-4.93992	-2.4789	0.013179	Zm00001eb137570	2.58727	8.82999e-06
Zm00001eb055600	-3.74936	7.20783e-07	Zm00001eb065620	4.75527	1.39889e-05	Zm00001eb082590	-3.02877	2.81122e-15	Zm00001eb107810	1.77195	8.8575e-11	Zm00001eb121580	-2.63631	2.16229e-24	Zm00001eb136780	2.74389	7.79264e-18	Zm00001eb117310	-1.78383	-10.4011	2.45194e-25	Zm00001eb137850	3.1772	9.00698e-11
Zm00001eb055630	-1.66947	5.26041e-06	Zm00001eb065660	6.09904	3.37079e-39	Zm00001eb082620	-3.97765	1.70263e-21	Zm00001eb107910	1.82408	1.69353e-21	Zm00001eb121670	-1.65879	2.37601e-06	Zm00001eb137070	4.59059	0.00722301	Zm00001eb117320	-2.70144	-8.47723	2.30617e-17	Zm00001eb138180	5.46346	3.56135e-08
Zm00001eb055640	-1.84619	8.66074e-18	Zm00001eb065730	3.84784	1.70457e-117	Zm00001eb082860	-2.40811	6.07424e-85	Zm00001eb107990	2.14269	8.80808e-18	Zm00001eb121710	-1.52619	8.39583e-06	Zm00001eb137090	3.04712	0.01341	Zm00001eb117330	-2.13709	-16.1618	9.3776e-59	Zm00001eb138300	11.1304	1.34657e-44
Zm00001eb055680	-2.86627	0.00135027	Zm00001eb065780	1.76726	1.30043e-22	Zm00001eb083180	-4.68373	1.81433e-20	Zm00001eb108040	3.28697	6.73618e-05	Zm00001eb122060	-2.2769	6.64286e-15	Zm00001eb137110	3.16352	3.39842e-14	Zm00001eb117340	-2.74613	-12.0687	1.54608e-33	Zm00001eb138510	6.96052	6.55195e-05
Zm00001eb055700	-6.70864	3.92541e-07	Zm00001eb066030	4.70372	5.8817e-14	Zm00001eb083210	-2.87469	2.78784e-19	Zm00001eb108110	4.0441	0.00102901	Zm00001eb122190	-1.64013	1.25732e-06	Zm00001eb137210	3.31303	0.0367911	Zm00001eb117560	-2.01007	-7.29358	3.01822e-13	Zm00001eb138610	2.97206	8.86093e-28
Zm00001eb055830	-3.36806	6.55824e-17	Zm00001eb066130	3.32044	3.38287e-23	Zm00001eb083300	-4.09658	0.0292705	Zm00001eb108350	3.73571	3.71428e-08	Zm00001eb122210	-1.56925	8.25933e-08	Zm00001eb137570	2.43523	4.22724e-05	Zm00001eb117700	-1.76004	-11.0578	2.01043e-28	Zm00001eb138620	5.54729	0.00423925
Zm00001eb055850	-3.88716	1.55493e-76	Zm00001eb066380	5.91778	0.011462	Zm00001eb083310	-2.42286	9.85096e-07	Zm00001eb108400	1.75409	3.90227e-12	Zm00001eb122500	-1.69936	4.47809e-06	Zm00001eb137850	1.74499	0.000596219	Zm00001eb117710	-1.98737	-8.13869	3.99586e-16	Zm00001eb138830	4.20323	0.0179986
Zm00001eb055900	-4.54526	1.8555e-127	Zm00001eb066400	2.05131	0.00225864	Zm00001eb083380	-1.96014	3.59297e-05	Zm00001eb108510	6.7211	2.80973e-09	Zm00001eb122570	-4.05974	4.96474e-23	Zm00001eb138180	4.49658	1.05578e-05	Zm00001eb117760	-2.01625	-2.58808	0.00965121	Zm00001eb138980	4.31776	2.28271e-13
Zm00001eb055950	-1.74475	0.00574194	Zm00001eb066540	2.19273	1.0253e-06	Zm00001eb083480	-1.87952	0.00267863	Zm00001eb108520	4.84222	0.00218484	Zm00001eb122840	-2.46999	8.9352e-12	Zm00001eb138300	10.1547	2.31566e-37	Zm00001eb117770	-3.55675	-7.17367	7.30112e-13	Zm00001eb139200	5.59801	1.07755e-29
Zm00001eb055960	-1.93519	3.24942e-07	Zm00001eb066850	1.65138	1.39245e-08	Zm00001eb083610	-10.3426	5.40914e-30	Zm00001eb108530	2.53066	0.00383439	Zm00001eb122960	-1.93577	9.96862e-10	Zm00001eb138510	5.33768	0.00320872	Zm00001eb117810	-1.80114	-2.33742	0.0194172	Zm00001eb139220	8.94693	1.69683e-12
Zm00001eb056030	-8.14252	3.03181e-13	Zm00001eb066890	3.12302	8.56034e-18	Zm00001eb083620	-10.3995	4.98285e-17	Zm00001eb108560	2.54798	0.0213261	Zm00001eb122980	-3.42729	7.24331e-07	Zm00001eb138610	2.18594	3.33557e-15	Zm00001eb118090	-3.00495	-8.51193	1.71065e-17	Zm00001eb139280	6.11136	1.63156e-05
Zm00001eb056050	-2.78919	3.61164e-13	Zm00001eb066960	4.17304	8.90666e-48	Zm00001eb083650	-1.76238	0.000753238	Zm00001eb108630	3.33297	3.93637e-05	Zm00001eb123290	-1.64638	0.0021809	Zm00001eb138620	5.33806	0.00632735	Zm00001eb118230	-2.34824	-3.57443	0.000350994	Zm00001eb139290	7.71337	4.19801e-08
Zm00001eb056200	-1.63082	2.85782e-16	Zm00001eb067090	6.97889	9.10748e-20	Zm00001eb083690	-7.27319	2.57599e-06	Zm00001eb108640	3.12944	5.40108e-44	Zm00001eb123300	-1.69486	7.51183e-06	Zm00001eb138980	4.89667	4.00123e-17	Zm00001eb118300	-3.18423	-14.406	4.74576e-47	Zm00001eb139500	5.87784	0.000467746
Zm00001eb056280	-8.34157	4.4337e-52	Zm00001eb067250	6.58418	5.75288e-70	Zm00001eb083850	-2.09268	0.00209157	Zm00001eb108660	5.44935	2.0948e-25	Zm00001eb123320	-1.68476	3.08614e-05	Zm00001eb139200	4.60582	5.14622e-20	Zm00001eb118490	-2.58414	-2.14273	0.032135	Zm00001eb139570	1.98246	3.78258e-18
Zm00001eb056300	-7.50546	6.77767e-10	Zm00001eb067370	2.56496	1.91114e-74	Zm00001eb083950	-2.42556	0.0132796	Zm00001eb109480	2.26133	5.0219e-06	Zm00001eb123380	-1.70302	6.19226e-14	Zm00001eb139220	8.65582	9.6464e-12	Zm00001eb118580	-3.18907	-8.82338	1.11058e-18	Zm00001eb139590	7.50378	1.50098e-16
Zm00001eb056340	-4.27156	1.7661e-104	Zm00001eb067380	2.4348	7.82063e-15	Zm00001eb084160	-2.12536	4.09377e-18	Zm00001eb109640	2.03609	3.14664e-12	Zm00001eb123560	-6.08085	8.87574e-05	Zm00001eb139280	5.64237	8.28411e-05	Zm00001eb118740	-1.55904	-7.04022	1.91938e-12	Zm00001eb139800	4.22092	0.0468512
Zm00001eb056400	-1.56143	3.12226e-07	Zm00001eb067400	2.446	0.00109925	Zm00001eb084190	-3.59707	1.60651e-14	Zm00001eb109860	2.14674	4.62232e-19	Zm00001eb123590	-4.32615	0.00402521	Zm00001eb139290	6.89798	1.31546e-06	Zm00001eb118990	-1.98563	-5.51432	3.5013e-08	Zm00001eb139810	8.73476	6.20975e-11
Zm00001eb056430	-3.15721	2.30309e-37	Zm00001eb067510	11.3779	2.34089e-99	Zm00001eb084430	-2.40732	4.27271e-17	Zm00001eb110020	2.71426	4.00321e-45	Zm00001eb123640	-1.83476	0.000338233	Zm00001eb139500	5.58982	0.000999469	Zm00001eb119080	-2.30102	-4.76812	1.8595e-06	Zm00001eb140200	5.65762	1.08875e-12
Zm00001eb056590	-2.59102	0.0238259	Zm00001eb067570	2.65795	1.95862e-12	Zm00001eb084530	-1.5778	4.12514e-11	Zm00001eb110040	6.94783	1.18933e-20	Zm00001eb123670	-2.46163	0.0274558	Zm00001eb139590	5.58303	2.00589e-09	Zm00001eb119110	-3.55933	-2.14452	0.0319914	Zm00001eb140540	5.31429	3.00095e-06
Zm00001eb056610	-2.53275	1.2551e-12	Zm00001eb067760	2.56614	0.0176311	Zm00001eb084910	-2.51694	1.78205e-09	Zm00001eb110050	3.68056	0.00816772	Zm00001eb123750	-2.66291	7.35016e-08	Zm00001eb139810	6.58392	1.78045e-06	Zm00001eb119160	-1.6405	-3.15526	0.00160353	Zm00001eb141350	1.57696	0.00493723
Zm00001eb056650	-1.65791	5.93463e-23	Zm00001eb067840	6.27647	3.66007e-20	Zm00001eb085230	-2.79849	9.87935e-26	Zm00001eb110130	4.5206	2.43368e-23	Zm00001eb123780	-1.6735	0.0135247	Zm00001eb140200	5.10818	2.17266e-10	Zm00001eb119360	-3.71379	-2.19664	0.0280461	Zm00001eb141410	2.21894	0.0490158
Zm00001eb056660	-1.65192	1.92561e-16	Zm00001eb067850	3.7259	1.97335e-05	Zm00001eb085280	-3.18654	0.0012232	Zm00001eb110390	3.51434	6.58664e-53	Zm00001eb124120	-2.80407	2.15627e-28	Zm00001eb140650	1.60869	0.04885	Zm00001eb119570	-2.09831	-3.81071	0.000138567	Zm00001eb141730	6.13467	0.00436038
Zm00001eb056770	-3.70693	0.00413093	Zm00001eb067860	3.91626	8.51138e-08	Zm00001eb085330	-6.28203	1.41195e-136	Zm00001eb110420	4.67712	0.0234093	Zm00001eb124650	-3.77972	0.0235723	Zm00001eb141410	4.17878	2.05368e-05	Zm00001eb119670	-2.9783	-5.28732	1.24124e-07	Zm00001eb142580	1.66452	0.0220708
Zm00001eb056780	-2.10956	7.20006e-07	Zm00001eb067870	3.68589	1.02038e-09	Zm00001eb085360	-2.04531	1.79767e-33	Zm00001eb110490	3.27707	0.0144917	Zm00001eb124770	-1.5089	4.9632e-08	Zm00001eb141450	4.11826	2.07058e-07	Zm00001eb119680	-2.11984	-3.59286	0.000327071	Zm00001eb142820	1.6944	9.59472e-05
Zm00001eb056810	-12.4522	2.54726e-33	Zm00001eb067880	3.60363	2.84044e-06	Zm00001eb085460	-1.88287	0.0116717	Zm00001eb110660	4.53123	1.16965e-17	Zm00001eb125050	-3.33821	0.000462322	Zm00001eb141500	1.83061	0.0032934	Zm00001eb119840	-1.63525	-2.23488	0.0254251	Zm00001eb143800	7.66731	4.05623e-08
Zm00001eb056870	-4.69657	1.91832e-150	Zm00001eb067890	3.80262	3.0068e-106	Zm00001eb085500	-1.63828	6.99966e-48	Zm00001eb110670	4.83964	6.0671e-07	Zm00001eb125060	-2.43468	2.04636e-09	Zm00001eb141730	5.69738	0.00866256	Zm00001eb119920	-2.48448	-5.4954	3.89828e-08	Zm00001eb143880	1.53002	0.000199894
Zm00001eb057000	-2.95577	6.26202e-17	Zm00001eb067900	2.78124	7.12091e-29	Zm00001eb085520	-1.67637	1.2328e-09	Zm00001eb111110	4.02086	1.13974e-21	Zm00001eb125080	-2.96893	7.71784e-06	Zm00001eb142370	3.53152	7.72974e-16	Zm00001eb119940	-1.5605	-5.28656	1.24636e-07	Zm00001eb144320	2.25045	4.5781e-08
Zm00001eb057010	-4.18253	4.38909e-19	Zm00001eb067910	1.87091	2.03273e-24	Zm00001eb085630	-1.97406	1.32474e-23	Zm00001eb111160	1.59346	2.8502e-05	Zm00001eb125100	-3.39545	7.93921e-18	Zm00001eb142580	2.843	2.84663e-05	Zm00001eb119960	-2.60072	-2.62824	0.00858276	Zm00001eb144410	1.77939	2.7892e-23
Zm00001eb057280	-2.26056	8.36636e-30	Zm00001eb067980	4.83809	7.48358e-21	Zm00001eb085640	-2.28692	1.64756e-10	Zm00001eb111550	3.54128	7.79804e-23	Zm00001eb125110	-3.20565	0.0380099	Zm00001eb142620	1.95897	2.90323e-08	Zm00001eb120050	-2.04887	-2.69208	0.00710083	Zm00001eb144440	3.46677	1.55329e-18
Zm00001eb057290	-2.59688	2.51045e-43	Zm00001eb068170	7.30233	3.41533e-37	Zm00001eb085780	-2.59632	5.43626e-09	Zm00001eb111590	5.46666	7.1118e-12	Zm00001eb125150	-2.77226	7.61676e-17	Zm00001eb143230	2.29923	4.43843e-10	Zm00001eb120120	-3.16273	-2.49261	0.012681	Zm00001eb144490	5.85115	0.00459315
Zm00001eb057320	-4.2724	0.00140397	Zm00001eb068270	2.60532	1.81987e-46	Zm00001eb085970	-1.56508	5.90269e-25	Zm00001eb111610	2.85603	8.66345e-43	Zm00001eb125390	-2.59399	1.4154e-06	Zm00001eb143800	7.47707	9.56127e-08	Zm00001eb120250	-1.62587	-3.6052	0.000311916	Zm00001eb144540	5.38606	0.0126129
Zm00001eb057400	-5.89312	3.00799e-122	Zm00001eb068280	3.2882	7.69698e-06	Zm00001eb086000	-1.59077	1.71113e-25	Zm00001eb111620	1.92611	0.000862062	Zm00001eb125920	-2.04116	2.22117e-16	Zm00001eb144320	1.76203	3.11653e-05	Zm00001eb120380	-1.77858	-7.35943	1.84697e-13	Zm00001eb144750	5.26712	3.45394e-35
Zm00001eb057470	-2.29927	1.50355e-08	Zm00001eb068310	3.54634	0.00652101	Zm00001eb086030	-5.00899	1.17025e-50	Zm00001eb111690	2.97967	1.15965e-25	Zm00001eb126380	-1.91062	1.28306e-07	Zm00001eb144490	4.68828	0.028387	Zm00001eb120450	-4.28167	-10.172	2.64477e-24	Zm00001eb144800	4.42397	1.48519e-10
Zm00001eb057480	-1.80192	4.78046e-07	Zm00001eb068410	2.27491	3.24791e-30	Zm00001eb086580	-2.31441	0.00727726	Zm00001eb111710	7.88825	2.25908e-25	Zm00001eb126390	-2.08934	3.08774e-08	Zm00001eb144560	1.58804	0.000433003	Zm00001eb120460	-3.66371	-3.46893	0.00052253	Zm00001eb144870	2.28023	0.0037931
Zm00001eb057700	-2.74735	8.55052e-21	Zm00001eb068530	2.4411	1.031e-28	Zm00001eb086600	-1.66117	0.00393422	Zm00001eb111870	2.28374	0.00115902	Zm00001eb126570	-1.88007	0.0041026	Zm00001eb144750	4.98765	2.01786e-31	Zm00001eb120480	-2.81445	-6.82067	9.06196e-12	Zm00001eb144930	1.59362	0.0044599
Zm00001eb057780	-2.41944	8.80034e-10	Zm00001eb068620	2.20174	7.51211e-17	Zm00001eb086830	-2.55208	1.57191e-06	Zm00001eb112360	1.52127	2.34035e-13	Zm00001eb126880	-5.03499	0.00361572	Zm00001eb144800	2.86092	0.000123933	Zm00001eb120490	-3.31839	-9.20476	3.4242e-20	Zm00001eb144990	9.47924	8.32892e-14
Zm00001eb057840	-5.24162	9.63469e-132	Zm00001eb068990	1.51913	0.0427108	Zm00001eb086840	-2.41084	3.55742e-24	Zm00001eb112460	5.89284	1.31216e-07	Zm00001eb126980	-1.93522	7.44925e-20	Zm00001eb144830	2.82644	4.93883e-05	Zm00001eb120500	-2.37216	-13.6361	2.44161e-42	Zm00001eb145060	5.52835	0.000229575
Zm00001eb057870	-1.89321	1.95119e-13	Zm00001eb069140	2.44212	1.7963e-12	Zm00001eb086960	-1.52391	3.83638e-05	Zm00001eb112840	2.63733	1.30878e-13	Zm00001eb127100	-2.41874	0.00197155	Zm00001eb144870	1.82219	0.0266814	Zm00001eb120560	-1.85801	-4.93062	8.19705e-07	Zm00001eb145080	2.36433	0.0012043
Zm00001eb057930	-6.12616	8.041e-28	Zm00001eb069150	8.03068	3.93038e-05	Zm00001eb086970	-2.78428	3.8184e-05	Zm00001eb112950	3.99547	0.000109899	Zm00001eb127140	-3.0474	1.37872e-05	Zm00001eb144990	9.195	4.84296e-13	Zm00001eb120740	-1.94654	-9.44161	3.6711e-21	Zm00001eb145150	1.69617	3.38157e-06
Zm00001eb058150	-5.43792	2.12137e-61	Zm00001eb069340	2.75723	6.7494e-08	Zm00001eb087090	-3.42877	0.0024574	Zm00001eb112970	4.56051	2.69889e-07	Zm00001eb127290	-2.51654	6.42036e-06	Zm00001eb145060	5.34914	0.000395227	Zm00001eb120840	-1.96463	-6.94276	3.84515e-12	Zm00001eb145760	2.63741	3.4575e-05
Zm00001eb058300	-1.72034	1.70858e-21	Zm00001eb069350	1.85092	7.99603e-21	Zm00001eb087100	-4.76537	5.0713e-28	Zm00001eb112990	7.97692	1.93411e-06	Zm00001eb127340	-2.73599	2.71788e-28	Zm00001eb145080	1.96902	0.00768475	Zm00001eb120870	-4.2843	-3.80454	0.000142068	Zm00001eb145820	3.70734	0.0101052
Zm00001eb058480	-3.44914	0.0185374	Zm00001eb069400	6.95263	0.00505523	Zm00001eb087180	-4.17281	3.51098e-05	Zm00001eb113200	7.41542	1.62897e-08	Zm00001eb127350	-2.35444	0.000422488	Zm00001eb145310	2.20563	7.02283e-06	Zm00001eb120960	-1.90839	-2.38511	0.0170741	Zm00001eb145860	7.77097	6.81207e-10
Zm00001eb058590	-2.62443	0.000504775	Zm00001eb069410	1.50317	0.0490582	Zm00001eb087230	-1.75407	3.92202e-11	Zm00001eb113210	8.31226	1.8595e-11	Zm00001eb127590	-2.59458	0.000756342	Zm00001eb145320	1.64559	5.93892e-25	Zm00001eb120980	-1.98074	-7.11945	1.08357e-12	Zm00001eb145880	2.67334	2.0292e-06
Zm00001eb058610	-2.4414	0.00513333	Zm00001eb069460	3.40762	2.3758e-44	Zm00001eb088220	-2.65706	2.75322e-10	Zm00001eb113360	2.49414	1.9783e-15	Zm00001eb127870	-2.23397	0.0410174	Zm00001eb145820	3.9631	0.00551447	Zm00001eb121070	-1.53939	-7.31246	2.62305e-13	Zm00001eb145890	3.22151	1.08888e-11
Zm00001eb058730	-7.47248	1.66408e-32	Zm00001eb069530	10.707	8.12508e-70	Zm00001eb088260	-5.23377	3.28082e-15	Zm00001eb113370	2.84877	0.00020896	Zm00001eb127890	-4.33576	0.0486169	Zm00001eb145860	9.71634	4.99018e-15	Zm00001eb121190	-2.57503	-3.01534	0.00256689	Zm00001eb146060	4.0127	0.0206188
Zm00001eb058740	-2.20798	1.03705e-73	Zm00001eb069550	3.5076	1.57673e-49	Zm00001eb088280	-3.43611	7.86848e-18	Zm00001eb113380	3.93412	1.08305e-07	Zm00001eb128250	-2.34832	4.14686e-13	Zm00001eb145880	2.83802	4.26346e-07	Zm00001eb121580	-2.58724	-10.0275	1.1536e-23	Zm00001eb146090	3.21182	2.91812e-08
Zm00001eb058770	-6.39485	0.000133715	Zm00001eb069630	4.78403	2.00342e-20	Zm00001eb088350	-2.26241	1.8571e-34	Zm00001eb113580	1.86595	0.00023973	Zm00001eb128300	-1.70362	0.0448655	Zm00001eb145890	3.42925	4.41272e-13	Zm00001eb121610	-2.45105	-5.50896	3.60957e-08	Zm00001eb146130	2.25491	3.86878e-13
Zm00001eb058850	-5.69663	0.00192194	Zm00001eb069690	4.87187	1.42318e-05	Zm00001eb088530	-3.14717	4.98855e-17	Zm00001eb113660	2.76743	0.00614163	Zm00001eb128480	-2.029	0.0084682	Zm00001eb146090	1.88552	0.00298267	Zm00001eb121670	-1.71993	-4.89148	1.00083e-06	Zm00001eb146410	2.95154	8.65542e-08
Zm00001eb058860	-2.85409	2.79319e-13	Zm00001eb069700	1.75962	6.6709e-08	Zm00001eb088590	-6.34068	0.00141615	Zm00001eb113900	1.58979	2.28754e-18	Zm00001eb128610	-4.87965	0.0111443	Zm00001eb146460	8.5439	9.73816e-41	Zm00001eb121680	-1.63509	-4.44397	8.83128e-06	Zm00001eb146460	9.05789	1.12296e-45
Zm00001eb058870	-2.96328	0.0423117	Zm00001eb069840	2.39301	0.025663	Zm00001eb088770	-3.38518	0.000694419	Zm00001eb113940	2.91686	1.77717e-09	Zm00001eb128620	-2.01408	2.61375e-07	Zm00001eb146470	8.13875	1.5226e-53	Zm00001eb121700	-1.74395	-6.19271	5.91395e-10	Zm00001eb146470	8.83757	4.33024e-63
Zm00001eb058930	-3.63388	1.48865e-26	Zm00001eb070170	10.0665	2.79791e-44	Zm00001eb088800	-3.57786	1.56968e-14	Zm00001eb114120	2.02592	9.58391e-22	Zm00001eb128650	-1.83217	0.0441842	Zm00001eb146780	4.11241	8.96453e-31	Zm00001eb121710	-1.85901	-5.35578	8.51878e-08	Zm00001eb146780	1.89147	9.42587e-07
Zm00001eb058970	-1.50677	0.00033308	Zm00001eb070220	1.5218	0.0024562	Zm00001eb088810	-2.26041	6.53013e-12	Zm00001eb114130	4.16229	5.10778e-29	Zm00001eb129010	-1.58816	0.00160804	Zm00001eb146820	4.10247	0.00803163	Zm00001eb121800	-2.68295	-12.1984	3.16852e-34	Zm00001eb146820	3.84486	0.0136208
Zm00001eb059040	-2.26218	4.4758e-21	Zm00001eb070280	2.53541	2.55457e-40	Zm00001eb088830	-5.54211	3.37991e-85	Zm00001eb114610	3.01967	9.01953e-12	Zm00001eb129020	-1.79119	0.0192906	Zm00001eb146860	2.44608	3.49682e-11	Zm00001eb121900	-1.80422	-6.5455	5.92951e-11	Zm00001eb146860	2.55898	3.72506e-12
Zm00001eb059050	-5.97393	5.21134e-137	Zm00001eb070460	4.72055	1.54712e-100	Zm00001eb089020	-1.68747	2.72131e-22	Zm00001eb114700	3.96316	1.36074e-14	Zm00001eb129330	-1.76322	2.55396e-12	Zm00001eb146910	4.4443	0.000209216	Zm00001eb122060	-2.63806	-8.96124	3.21042e-19	Zm00001eb146940	6.865	2.42155e-09
Zm00001eb059130	-3.81747	0.0395497	Zm00001eb070490	11.8263	1.26006e-15	Zm00001eb089110	-1.80709	0.0119949	Zm00001eb115060	4.7608	0.00138979	Zm00001eb129480	-1.69009	6.89343e-06	Zm00001eb146920	6.35812	1.42853e-06	Zm00001eb122220	-1.54532	-10.0136	1.32787e-23	Zm00001eb147210	1.81495	6.43469e-06
Zm00001eb059150	-3.18582	1.04129e-06	Zm00001eb070550	1.92423	7.64113e-71	Zm00001eb089230	-3.21011	3.05726e-16	Zm00001eb115140	5.4714	0.0017701	Zm00001eb129550	-1.68978	0.000586509	Zm00001eb146930	3.74078	0.0244716	Zm00001eb122380	-2.47494	-3.28875	0.00100634	Zm00001eb147250	4.07007	3.2738e-06
Zm00001eb059240	-5.18651	3.22334e-05	Zm00001eb070610	3.25568	0.0158049	Zm00001eb089250	-3.16597	8.2372e-10	Zm00001eb115160	5.70337	0.00224432	Zm00001eb129970	-2.3605	3.84835e-06	Zm00001eb146940	6.06161	1.81262e-07	Zm00001eb122450	-2.56838	-9.80593	1.06161e-22	Zm00001eb147280	3.26169	0.000725668
Zm00001eb059270	-2.25966	2.85342e-19	Zm00001eb070660	7.51552	2.09167e-05	Zm00001eb089390	-2.81325	1.23698e-30	Zm00001eb115170	9.06461	2.32687e-18	Zm00001eb130090	-3.13879	7.61737e-06	Zm00001eb147210	2.19651	3.39489e-08	Zm00001eb122500	-1.69619	-4.58088	4.63031e-06	Zm00001eb147380	1.55422	4.46438e-12
Zm00001eb059370	-2.2782	1.54049e-30	Zm00001eb070740	2.18327	3.05802e-37	Zm00001eb089520	-3.02798	0.0354029	Zm00001eb115180	6.5898	4.77268e-07	Zm00001eb130130	-1.58157	7.10645e-17	Zm00001eb147250	6.57001	2.60578e-15	Zm00001eb122570	-4.13383	-10.0595	8.34563e-24	Zm00001eb147960	3.04387	4.09812e-15
Zm00001eb059380	-2.3056	6.98486e-14	Zm00001eb070760	1.79662	2.56679e-34	Zm00001eb089560	-1.53191	0.00392109	Zm00001eb115190	6.19462	3.87868e-06	Zm00001eb130280	-2.00083	0.00143519	Zm00001eb147260	6.63562	5.02526e-05	Zm00001eb122630	-2.96347	-3.94639	7.93396e-05	Zm00001eb148070	4.12808	5.6588e-25
Zm00001eb059460	-5.29124	5.51477e-61	Zm00001eb070860	2.91432	1.13707e-175	Zm00001eb090260	-3.00826	7.55497e-09	Zm00001eb115760	3.96771	0.0452179	Zm00001eb130500	-3.04744	1.21155e-15	Zm00001eb147510	1.67372	0.0268821	Zm00001eb122700	-2.00288	-2.80506	0.00503065	Zm00001eb148090	8.13995	2.06475e-32
Zm00001eb059630	-4.43666	1.50866e-69	Zm00001eb070900	2.47871	6.06614e-128	Zm00001eb090350	-2.66578	5.13169e-08	Zm00001eb115770	1.99738	6.38229e-15	Zm00001eb130570	-1.84269	0.00137138	Zm00001eb147860	4.06357	0.000628439	Zm00001eb122800	-1.61052	-2.64644	0.00813449	Zm00001eb148160	8.70156	3.74731e-10
Zm00001eb059690	-1.80459	0.0168425	Zm00001eb070970	1.92513	3.57766e-13	Zm00001eb090720	-3.38914	0.0147233	Zm00001eb115900	4.11575	3.88951e-71	Zm00001eb130890	-1.68049	0.0255677	Zm00001eb147960	3.73131	6.14761e-22	Zm00001eb122840	-2.30787	-6.496	8.24854e-11	Zm00001eb148170	4.98776	0.00257577
Zm00001eb059740	-2.41912	8.99298e-06	Zm00001eb071050	4.10815	0.0463228	Zm00001eb090810	-2.32201	0.0377905	Zm00001eb116210	2.37149	0.00110235	Zm00001eb131380	-5.37453	6.86264e-05	Zm00001eb148040	1.86261	0.000179351	Zm00001eb122960	-2.02629	-6.39315	1.62498e-10	Zm00001eb148380	4.15456	0.000577837
Zm00001eb059780	-2.60948	4.15474e-17	Zm00001eb071160	4.32798	0.00802727	Zm00001eb090820	-6.18613	4.94667e-11	Zm00001eb116230	1.63032	9.43673e-09	Zm00001eb131390	-6.40616	0.000104113	Zm00001eb148090	6.87095	3.37381e-23	Zm00001eb122980	-2.10458	-3.2162	0.00129901	Zm00001eb148450	4.01407	4.19731e-56
Zm00001eb059880	-5.13029	1.1706e-26	Zm00001eb071190	6.59046	5.22685e-18	Zm00001eb090830	-6.19806	7.91813e-40	Zm00001eb116410	1.97402	1.85478e-15	Zm00001eb131580	-3.32474	0.0199523	Zm00001eb148160	6.61172	3.69822e-06	Zm00001eb123090	-4.96783	-3.64475	0.000267657	Zm00001eb148720	3.80433	0.0407727
Zm00001eb059890	-5.63497	2.58267e-27	Zm00001eb071200	6.85351	0.0367243	Zm00001eb090860	-2.29295	2.62327e-16	Zm00001eb116520	1.96947	0.0162194	Zm00001eb131590	-1.94841	3.233e-12	Zm00001eb148170	4.78365	0.00441222	Zm00001eb123250	-1.74297	-6.96156	3.36537e-12	Zm00001eb149650	2.80799	3.35657e-23
Zm00001eb059920	-1.54174	0.0203999	Zm00001eb071310	7.60112	4.98661e-07	Zm00001eb090870	-5.82548	4.53064e-09	Zm00001eb116560	4.20741	0.0125709	Zm00001eb131850	-6.99942	2.30486e-06	Zm00001eb148380	3.93087	0.00134161	Zm00001eb123290	-3.49369	-5.52942	3.21292e-08	Zm00001eb149810	3.51081	1.21542e-16
Zm00001eb060040	-1.55803	3.79918e-20	Zm00001eb071370	4.45568	0.00282214	Zm00001eb090910	-7.35932	1.31708e-174	Zm00001eb116650	2.22543	2.39938e-06	Zm00001eb131910	-2.80765	0.000430917	Zm00001eb148390	2.59164	0.0204997	Zm00001eb123300	-3.13387	-7.29675	2.94796e-13	Zm00001eb150380	1.63365	1.70883e-19
Zm00001eb060130	-2.24669	5.27096e-17	Zm00001eb071400	2.34077	7.2765e-38	Zm00001eb090960	-2.96885	0.0203485	Zm00001eb116780	4.68889	0.000881332	Zm00001eb131920	-2.9847	0.0355346	Zm00001eb148450	3.83472	7.20736e-51	Zm00001eb123310	-1.84549	-5.28008	1.2913e-07	Zm00001eb150450	5.29331	1.07457e-18
Zm00001eb060230	-13.3195	6.36538e-28	Zm00001eb071510	13.631	2.00311e-18	Zm00001eb091130	-3.4644	0.00188082	Zm00001eb117000	3.55105	2.02871e-07	Zm00001eb132820	-2.77168	0.00223361	Zm00001eb148460	1.93393	0.0228686	Zm00001eb123320	-1.78633	-4.41656	1.00286e-05	Zm00001eb150540	3.95421	1.2615e-06
Zm00001eb060390	-3.91063	4.59283e-15	Zm00001eb071520	4.48478	1.09334e-13	Zm00001eb091250	-2.49832	0.000900771	Zm00001eb117010	4.80908	1.29038e-07	Zm00001eb133780	-3.66766	0.0393486	Zm00001eb148580	3.09653	0.00461743	Zm00001eb123560	-2.2286	-1.97732	0.048006	Zm00001eb150690	2.95287	0.00980884
Zm00001eb060540	-2.74911	2.95646e-05	Zm00001eb071570	1.88381	8.4779e-12	Zm00001eb091300	-4.956	1.22512e-29	Zm00001eb117200	5.20139	0.00181036	Zm00001eb133820	-1.78866	0.00754454	Zm00001eb148670	1.54927	2.12543e-13	Zm00001eb123590	-4.42486	-2.92353	0.00346085	Zm00001eb150750	3.00824	1.04879e-15
Zm00001eb060840	-3.75703	4.71649e-17	Zm00001eb071590	3.84696	9.30241e-31	Zm00001eb091360	-3.85043	4.90272e-23	Zm00001eb117290	6.168	0.00203086	Zm00001eb134170	-3.98366	0.00414248	Zm00001eb149240	2.95529	0.0314486	Zm00001eb123670	-3.48865	-2.85045	0.0043657	Zm00001eb150760	2.32817	2.76996e-10
Zm00001eb060890	-2.28772	3.20755e-08	Zm00001eb071600	3.36711	6.19995e-06	Zm00001eb091400	-2.47932	3.02842e-19	Zm00001eb117350	1.88735	6.02066e-10	Zm00001eb134180	-3.03986	0.00423002	Zm00001eb149550	3.3563	0.0487981	Zm00001eb123750	-2.04602	-4.29202	1.77058e-05	Zm00001eb150790	1.77253	0.00306918
Zm00001eb060940	-1.97014	0.000380801	Zm00001eb071710	6.49279	4.33983e-37	Zm00001eb091740	-3.75561	2.34601e-49	Zm00001eb117370	6.64587	2.65295e-06	Zm00001eb134240	-5.12781	0.000101804	Zm00001eb149790	1.71027	3.03914e-36	Zm00001eb123770	-1.91221	-9.27325	1.80557e-20	Zm00001eb151140	1.57033	0.0147238
Zm00001eb060950	-3.67179	4.95804e-56	Zm00001eb071790	1.73735	2.06758e-13	Zm00001eb091750	-2.00488	1.87173e-08	Zm00001eb117480	6.36237	0.00761536	Zm00001eb134700	-1.54917	1.57712e-12	Zm00001eb149810	5.39912	7.68911e-38	Zm00001eb123780	-3.01424	-4.3147	1.59816e-05	Zm00001eb151160	1.85927	0.0496486
Zm00001eb061000	-1.54218	0.0130807	Zm00001eb071870	11.3902	1.45089e-106	Zm00001eb091800	-4.91365	0.000945584	Zm00001eb117850	1.65425	3.77536e-27	Zm00001eb134890	-2.91926	0.000406973	Zm00001eb150380	1.50078	1.89348e-16	Zm00001eb124100	-1.79857	-3.73078	0.000190884	Zm00001eb151230	2.45815	0.0119031
Zm00001eb061340	-4.68164	0.0039652	Zm00001eb071880	5.85574	7.26815e-37	Zm00001eb091840	-3.17291	0.000626102	Zm00001eb117890	2.5949	2.7331e-10	Zm00001eb135190	-1.89862	3.35233e-12	Zm00001eb150450	3.81292	5.09146e-10	Zm00001eb124120	-3.22088	-12.4641	1.17229e-35	Zm00001eb151370	7.03556	1.0808e-16
Zm00001eb061400	-5.54766	1.63027e-11	Zm00001eb071890	4.88349	3.01723e-63	Zm00001eb091920	-1.82947	3.70985e-08	Zm00001eb117920	5.13205	0.00167648	Zm00001eb135320	-1.64084	1.83581e-05	Zm00001eb150540	2.20131	0.00974911	Zm00001eb124580	-1.6172	-4.31766	1.57693e-05	Zm00001eb151980	6.27888	1.55185e-29
Zm00001eb061470	-2.56574	1.13481e-83	Zm00001eb071970	3.39594	1.14567e-51	Zm00001eb092070	-5.15372	7.4715e-81	Zm00001eb118010	2.13892	2.72031e-27	Zm00001eb135330	-1.57762	2.87998e-24	Zm00001eb150590	5.16777	0.0443567	Zm00001eb124650	-3.83868	-2.29935	0.0214852	Zm00001eb152140	6.91101	2.68077e-06
Zm00001eb061510	-1.6566	1.00973e-18	Zm00001eb071980	6.73885	1.15603e-12	Zm00001eb092300	-4.35633	3.09725e-21	Zm00001eb118120	1.67194	1.36985e-11	Zm00001eb135410	-1.72662	0.00736161	Zm00001eb150690	2.50593	0.0320441	Zm00001eb124790	-2.72072	-5.35915	8.36133e-08	Zm00001eb152340	1.99407	1.58944e-19
Zm00001eb061630	-2.81337	9.86844e-66	Zm00001eb072130	6.47207	8.48843e-10	Zm00001eb092480	-2.49067	7.80225e-05	Zm00001eb118430	4.69317	2.60127e-08	Zm00001eb135880	-1.8146	2.41285e-16	Zm00001eb150750	2.5705	1.61243e-11	Zm00001eb124840	-3.04888	-2.22553	0.0260458	Zm00001eb152460	3.77797	2.27079e-11
Zm00001eb061670	-3.72995	1.45202e-34	Zm00001eb072200	7.58272	2.31587e-07	Zm00001eb092540	-3.53213	2.66662e-25	Zm00001eb118720	4.99746	0.0193771	Zm00001eb136330	-3.01019	0.000142059	Zm00001eb150760	1.95305	3.45309e-07	Zm00001eb124930	-3.51392	-5.05256	4.35923e-07	Zm00001eb152540	5.26307	0.00710912
Zm00001eb061730	-2.55205	4.01675e-43	Zm00001eb072230	10.1132	9.40984e-107	Zm00001eb092780	-2.14275	0.0410543	Zm00001eb118760	5.39662	1.11091e-14	Zm00001eb136750	-1.61459	1.18352e-07	Zm00001eb150790	2.9183	2.54227e-07	Zm00001eb125050	-7.22554	-6.74467	1.53372e-11	Zm00001eb152740	4.68942	1.27433e-08
Zm00001eb061740	-11.1436	9.70574e-46	Zm00001eb072360	1.84683	1.45386e-28	Zm00001eb092850	-3.17876	1.65975e-11	Zm00001eb119100	2.05992	2.29192e-72	Zm00001eb136910	-6.68226	5.33366e-05	Zm00001eb150820	2.07144	0.00384975	Zm00001eb125060	-1.53485	-3.81156	0.000138091	Zm00001eb153350	2.04886	0.00145259
Zm00001eb061750	-3.87629	4.27683e-06	Zm00001eb072430	7.77625	5.68749e-07	Zm00001eb093440	-3.74432	1.86489e-23	Zm00001eb119280	1.67521	0.0334186	Zm00001eb136950	-5.52824	5.6082e-05	Zm00001eb150910	2.98054	0.0414752	Zm00001eb125080	-2.39135	-3.68854	0.000225547	Zm00001eb153360	4.05054	2.46374e-12
Zm00001eb061800	-2.05278	4.48229e-47	Zm00001eb072440	4.79449	3.70156e-05	Zm00001eb093450	-2.21687	4.39243e-05	Zm00001eb119390	3.16768	5.13482e-32	Zm00001eb137330	-1.50352	1.02398e-06	Zm00001eb150940	4.69299	0.0348756	Zm00001eb125100	-4.21484	-10.4152	2.11416e-25	Zm00001eb153510	2.29065	0.000981352
Zm00001eb061840	-3.5314	1.8228e-08	Zm00001eb072480	1.64156	5.40771e-07	Zm00001eb093560	-3.38089	1.79982e-38	Zm00001eb119430	3.99892	0.0156144	Zm00001eb137480	-1.58141	8.30781e-07	Zm00001eb151030	3.98533	8.68168e-07	Zm00001eb125240	-1.76606	-3.26292	0.00110272	Zm00001eb153600	3.69692	0.00047571
Zm00001eb061880	-3.73295	2.52507e-53	Zm00001eb072650	2.90511	4.95407e-21	Zm00001eb093570	-3.88427	0.0118081	Zm00001eb119470	5.22879	0.000444911	Zm00001eb137580	-1.84243	1.80553e-19	Zm00001eb151340	2.61863	6.55723e-20	Zm00001eb125340	-1.90454	-6.8895	5.59899e-12	Zm00001eb153760	2.65919	2.33002e-10
Zm00001eb061980	-6.07699	0.000371265	Zm00001eb072660	1.62597	0.000481786	Zm00001eb093670	-1.56927	1.59948e-13	Zm00001eb119610	3.61587	7.13515e-33	Zm00001eb137810	-2.02522	1.67883e-12	Zm00001eb151350	2.35461	1.38238e-06	Zm00001eb125390	-2.25871	-4.25314	2.10791e-05	Zm00001eb154270	1.94912	0.00085512
Zm00001eb062000	-2.06164	2.00763e-17	Zm00001eb072670	2.7496	3.88217e-11	Zm00001eb093750	-1.70672	5.50882e-58	Zm00001eb119840	6.72103	3.99365e-53	Zm00001eb138250	-2.34081	0.00170738	Zm00001eb151370	5.98296	3.05537e-12	Zm00001eb125500	-1.70421	-3.70061	0.000215082	Zm00001eb154300	2.49399	0.0380271
Zm00001eb062030	-8.04621	9.33522e-14	Zm00001eb072720	5.57786	6.58576e-10	Zm00001eb093760	-1.76048	2.2969e-05	Zm00001eb119900	3.58255	1.15347e-29	Zm00001eb138550	-2.92333	0.00121869	Zm00001eb151980	5.55126	3.85744e-23	Zm00001eb125820	-2.85346	-4.70876	2.4923e-06	Zm00001eb154370	3.36062	9.14727e-13
Zm00001eb062040	-1.71315	4.53014e-58	Zm00001eb072810	4.13246	1.15771e-50	Zm00001eb093890	-2.9078	8.406e-38	Zm00001eb119950	5.19734	2.29115e-05	Zm00001eb138690	-1.67081	3.28762e-05	Zm00001eb152140	8.20139	1.55946e-08	Zm00001eb125920	-1.75033	-7.05158	1.76898e-12	Zm00001eb154450	5.28248	9.27049e-05
Zm00001eb062050	-2.93231	4.47942e-13	Zm00001eb072820	8.57787	4.53463e-10	Zm00001eb094040	-3.31379	1.40437e-19	Zm00001eb120050	4.49342	1.35728e-20	Zm00001eb138820	-5.04288	0.000234262	Zm00001eb152160	3.64548	1.55844e-05	Zm00001eb126270	-1.60618	-10.7676	4.89637e-27	Zm00001eb154540	2.64155	3.1522e-11
Zm00001eb062130	-2.00017	0.0315728	Zm00001eb072830	9.62222	1.34434e-17	Zm00001eb094180	-2.81139	3.69425e-26	Zm00001eb120060	7.34641	1.3409e-33	Zm00001eb139160	-3.73439	1.90163e-06	Zm00001eb152460	3.10833	4.84538e-08	Zm00001eb126380	-1.94342	-5.37598	7.61682e-08	Zm00001eb154610	5.25809	0.000327189
Zm00001eb062360	-1.68372	7.26181e-30	Zm00001eb072900	2.09868	1.60676e-06	Zm00001eb094480	-1.96085	4.03447e-31	Zm00001eb120610	4.54609	2.87566e-15	Zm00001eb139420	-2.20724	5.99587e-10	Zm00001eb152540	4.80446	0.0159737	Zm00001eb126570	-1.94936	-2.97544	0.00292568	Zm00001eb154620	5.00361	0.00100881
Zm00001eb062390	-2.3727	0.0348464	Zm00001eb072990	1.85629	1.20564e-11	Zm00001eb094610	-4.03474	4.20635e-14	Zm00001eb120770	5.4452	0.000535452	Zm00001eb139550	-5.78681	0.000726948	Zm00001eb153120	3.1663	0.0337906	Zm00001eb126880	-3.28008	-2.00404	0.0450661	Zm00001eb154630	1.80382	0.000114213
Zm00001eb062480	-1.74674	1.45196e-43	Zm00001eb073030	8.18755	0.000615708	Zm00001eb094640	-1.92674	0.000201402	Zm00001eb120890	2.12762	1.29084e-18	Zm00001eb139730	-1.53673	2.71249e-05	Zm00001eb153360	4.15992	6.09295e-13	Zm00001eb126960	-3.24537	-4.37182	1.23213e-05	Zm00001eb154670	2.8778	0.0369703
Zm00001eb062500	-1.8689	2.56618e-09	Zm00001eb073130	2.4347	1.45713e-18	Zm00001eb094890	-5.01925	6.89893e-05	Zm00001eb120960	3.77493	1.69126e-15	Zm00001eb140620	-1.66899	1.06162e-13	Zm00001eb153600	2.24119	0.0448894	Zm00001eb126980	-1.66456	-7.88256	3.20746e-15	Zm00001eb154700	2.34375	6.87866e-27
Zm00001eb062510	-3.03853	3.5075e-20	Zm00001eb073290	6.47761	9.68132e-16	Zm00001eb095070	-1.64345	3.1528e-46	Zm00001eb120990	4.68051	6.23102e-11	Zm00001eb140690	-5.74385	0.014741	Zm00001eb153630	1.92566	5.76657e-09	Zm00001eb127000	-1.69865	-5.48566	4.11932e-08	Zm00001eb154800	2.73655	2.60873e-05
Zm00001eb062740	-10.254	5.17925e-48	Zm00001eb073310	1.60795	0.0019571	Zm00001eb095620	-1.55273	0.00413144	Zm00001eb121160	7.17434	1.63778e-25	Zm00001eb141080	-1.74266	1.32472e-07	Zm00001eb153660	1.55718	2.10373e-41	Zm00001eb127080	-1.57588	-4.68763	2.76393e-06	Zm00001eb154890	7.19457	3.90695e-17
Zm00001eb062750	-7.70061	4.19078e-08	Zm00001eb073340	13.2428	7.62996e-24	Zm00001eb095660	-4.28051	1.86507e-30	Zm00001eb121190	2.42961	0.000413771	Zm00001eb141160	-2.29252	2.48549e-13	Zm00001eb154230	2.59359	0.00755068	Zm00001eb127140	-4.6963	-4.30482	1.67121e-05	Zm00001eb154910	4.47907	0.00181521
Zm00001eb062900	-2.33934	0.00207514	Zm00001eb073530	3.52155	5.43934e-07	Zm00001eb095950	-4.97121	0.00519868	Zm00001eb121290	7.23435	3.84449e-80	Zm00001eb141180	-3.80126	0.000595704	Zm00001eb154370	2.92133	5.37402e-10	Zm00001eb127290	-2.82281	-4.97688	6.46169e-07	Zm00001eb154930	2.76164	1.61665e-06
Zm00001eb062930	-1.89785	4.2585e-16	Zm00001eb073590	4.3445	3.07118e-10	Zm00001eb096070	-1.91807	2.73371e-83	Zm00001eb121470	3.14498	1.27157e-13	Zm00001eb141880	-2.40747	5.59362e-05	Zm00001eb154450	7.64156	8.34298e-10	Zm00001eb127340	-4.31142	-13.2928	2.54946e-40	Zm00001eb154980	1.5113	0.00745201
Zm00001eb063040	-7.6562	4.25397e-44	Zm00001eb073650	2.6186	0.00562768	Zm00001eb096680	-1.6009	6.26526e-10	Zm00001eb121500	6.95586	2.27144e-07	Zm00001eb142440	-1.84177	5.49409e-18	Zm00001eb154610	6.55631	2.49023e-06	Zm00001eb127350	-8.32849	-6.25858	3.8851e-10	Zm00001eb154990	1.72792	1.09345e-05
Zm00001eb063110	-4.52566	4.53692e-52	Zm00001eb073680	4.1074	4.5715e-33	Zm00001eb096870	-3.09775	8.98032e-38	Zm00001eb121600	3.62018	6.86028e-29	Zm00001eb142600	-1.66898	0.00900744	Zm00001eb154620	5.55655	0.00017562	Zm00001eb127570	-3.83649	-2.62834	0.00858037	Zm00001eb155100	3.24036	6.17669e-07
Zm00001eb063150	-3.61019	0.0295342	Zm00001eb074010	1.52095	0.022508	Zm00001eb096930	-6.1313	2.1537e-142	Zm00001eb121610	2.79688	3.37317e-11	Zm00001eb142760	-1.82693	0.0179952	Zm00001eb154670	5.38849	9.08864e-06	Zm00001eb127590	-1.91426	-2.83862	0.00453094	Zm00001eb155220	6.92839	8.44593e-57
Zm00001eb063220	-6.40516	7.32541e-18	Zm00001eb074030	3.19277	2.35384e-19	Zm00001eb096970	-1.52066	5.84858e-05	Zm00001eb121620	4.07356	0.00180854	Zm00001eb143150	-1.54132	6.97242e-11	Zm00001eb154800	4.32172	1.33424e-12	Zm00001eb128250	-1.98357	-6.25887	3.87769e-10	Zm00001eb155230	6.84312	3.48416e-06
Zm00001eb063370	-1.69348	2.00001e-53	Zm00001eb074270	2.86567	1.67505e-69	Zm00001eb097010	-3.65558	5.31701e-05	Zm00001eb121630	2.28369	0.0022032	Zm00001eb143400	-2.82275	3.31652e-13	Zm00001eb154890	6.57468	2.01719e-14	Zm00001eb128480	-1.65162	-2.18611	0.0288073	Zm00001eb155430	1.78501	0.000147934
Zm00001eb063450	-1.79706	1.11553e-24	Zm00001eb074330	3.21116	9.26291e-05	Zm00001eb097020	-2.95359	0.000287782	Zm00001eb121650	1.61016	1.67696e-07	Zm00001eb143410	-1.96525	2.43752e-09	Zm00001eb154910	3.88559	0.0074751	Zm00001eb128560	-2.49546	-2.01797	0.0435939	Zm00001eb155470	3.70644	0.0218054
Zm00001eb063530	-2.4022	7.87896e-13	Zm00001eb074370	10.2519	8.41812e-56	Zm00001eb097580	-3.81942	2.8013e-54	Zm00001eb121930	5.44168	0.000480354	Zm00001eb143440	-1.84108	1.69309e-10	Zm00001eb154960	4.35221	0.0293948	Zm00001eb128610	-4.93861	-2.56881	0.0102048	Zm00001eb155680	3.05212	7.48254e-08
Zm00001eb063650	-1.54449	4.07162e-32	Zm00001eb074840	11.0278	8.82314e-15	Zm00001eb097930	-5.75184	3.67836e-55	Zm00001eb121950	5.77725	0.00077471	Zm00001eb143500	-5.80335	8.90888e-05	Zm00001eb154990	3.96612	1.16187e-26	Zm00001eb128920	-1.99944	-4.8032	1.56147e-06	Zm00001eb155780	2.63841	5.32929e-15
Zm00001eb063720	-3.22054	4.00108e-131	Zm00001eb074850	3.77511	7.1733e-06	Zm00001eb098070	-3.54257	3.99097e-37	Zm00001eb121960	6.84122	1.09921e-06	Zm00001eb143540	-2.27911	1.08865e-06	Zm00001eb155100	1.93812	0.00549757	Zm00001eb129010	-2.09348	-3.79776	0.000146011	Zm00001eb156150	1.75514	2.16488e-05
Zm00001eb063890	-4.28127	2.12833e-99	Zm00001eb074900	10.172	6.13665e-12	Zm00001eb098300	-7.18378	1.54961e-09	Zm00001eb121970	4.37332	0.0147555	Zm00001eb143780	-5.33288	0.000246648	Zm00001eb155230	5.34318	0.000568815	Zm00001eb129110	-1.54201	-2.10326	0.0354429	Zm00001eb156160	2.19259	0.00338893
Zm00001eb063970	-3.43792	3.28111e-42	Zm00001eb074930	5.19022	2.14637e-94	Zm00001eb098340	-4.31194	0.000525756	Zm00001eb121990	2.11401	2.64266e-14	Zm00001eb143970	-1.83381	7.53338e-06	Zm00001eb155430	1.58489	0.000809108	Zm00001eb129120	-2.44513	-4.07075	4.68628e-05	Zm00001eb156540	1.51803	0.00801333
Zm00001eb064090	-1.75875	8.46073e-31	Zm00001eb075010	5.11509	6.97937e-06	Zm00001eb098470	-4.57613	0.00291305	Zm00001eb122060	1.74637	6.64817e-10	Zm00001eb144270	-1.7677	0.0418382	Zm00001eb155470	6.11522	4.56271e-06	Zm00001eb129450	-2.86779	-3.96352	7.38514e-05	Zm00001eb156570	2.13446	0.00123834
Zm00001eb064130	-2.28259	1.04774e-12	Zm00001eb075040	4.54532	9.64256e-32	Zm00001eb098560	-3.72391	8.80928e-43	Zm00001eb122230	5.72339	0.0273586	Zm00001eb144280	-1.84836	1.62498e-06	Zm00001eb155680	2.10893	0.000213741	Zm00001eb129480	-1.98521	-5.26438	1.40664e-07	Zm00001eb156810	2.91178	0.000546189
Zm00001eb064230	-7.06473	1.18121e-14	Zm00001eb075150	2.01484	3.80275e-54	Zm00001eb098860	-2.73693	1.03649e-13	Zm00001eb122300	4.0068	1.55904e-10	Zm00001eb144470	-6.60664	0.0175358	Zm00001eb155780	2.00209	1.18282e-08	Zm00001eb129550	-1.6637	-3.41206	0.000644728	Zm00001eb156820	5.5126	5.27277e-36
Zm00001eb064380	-2.01672	1.58572e-44	Zm00001eb075190	1.96074	1.50852e-17	Zm00001eb098960	-3.68912	2.45592e-47	Zm00001eb122380	3.04923	5.05717e-06	Zm00001eb144790	-1.50175	0.00579702	Zm00001eb156160	2.46893	0.000882385	Zm00001eb129970	-2.87459	-5.4036	6.53147e-08	Zm00001eb156830	3.41665	0.000367507
Zm00001eb064440	-2.08116	4.31839e-13	Zm00001eb075230	4.09525	4.66236e-16	Zm00001eb098970	-1.60181	4.50231e-11	Zm00001eb122610	2.00036	5.04369e-05	Zm00001eb144960	-1.81768	3.94422e-05	Zm00001eb156190	2.03829	1.6065e-07	Zm00001eb130020	-2.22269	-2.11937	0.0340589	Zm00001eb157250	6.02757	8.08336e-48
Zm00001eb064650	-2.06487	9.04765e-22	Zm00001eb075270	3.20081	2.14611e-32	Zm00001eb099130	-1.70246	0.000749412	Zm00001eb122620	8.34236	2.71816e-08	Zm00001eb145350	-2.00945	0.00680091	Zm00001eb156230	2.77806	4.15104e-23	Zm00001eb130090	-5.188	-4.60245	4.17543e-06	Zm00001eb157290	1.97161	0.00255238
Zm00001eb064990	-1.72129	1.58645e-24	Zm00001eb075480	2.33617	2.19361e-07	Zm00001eb099440	-1.77304	2.73715e-06	Zm00001eb122630	3.58397	1.80716e-20	Zm00001eb145410	-2.24436	7.0543e-23	Zm00001eb156250	1.68704	6.43929e-09	Zm00001eb130500	-1.6555	-4.39469	1.10929e-05	Zm00001eb157730	7.11403	2.44886e-06
Zm00001eb065000	-9.50514	3.21032e-44	Zm00001eb075530	3.89726	6.2104e-25	Zm00001eb099540	-2.45796	0.0486322	Zm00001eb122730	4.66401	2.16802e-42	Zm00001eb145460	-2.16862	6.03309e-05	Zm00001eb156570	2.42852	0.00022396	Zm00001eb130510	-2.29546	-5.90523	3.5216e-09	Zm00001eb158130	6.56563	0.0149696
Zm00001eb065100	-5.97313	6.27185e-22	Zm00001eb075570	2.00003	1.74227e-75	Zm00001eb099570	-2.03311	7.94354e-21	Zm00001eb122890	3.83908	1.69575e-41	Zm00001eb145870	-1.91881	7.55181e-20	Zm00001eb156680	2.34834	1.74128e-15	Zm00001eb130570	-2.88616	-4.69602	2.65276e-06	Zm00001eb158140	5.87809	0.000602172
Zm00001eb065120	-8.83916	2.2499e-269	Zm00001eb075660	5.93654	1.21308e-11	Zm00001eb099620	-1.91697	0.033802	Zm00001eb123780	4.70846	1.18755e-12	Zm00001eb145900	-2.10786	9.17712e-14	Zm00001eb156810	3.1997	0.000130668	Zm00001eb130830	-1.83863	-11.2667	1.91567e-29	Zm00001eb158640	2.001	3.79571e-05
Zm00001eb065140	-2.55718	3.59295e-12	Zm00001eb075730	1.72544	5.68581e-39	Zm00001eb099650	-2.86366	3.14375e-09	Zm00001eb123870	9.08712	2.18704e-13	Zm00001eb145910	-2.93167	7.8538e-05	Zm00001eb156820	5.54479	2.17259e-36	Zm00001eb130890	-2.21791	-2.68023	0.00735719	Zm00001eb158740	1.74081	1.83846e-34
Zm00001eb065190	-2.24382	0.000514673	Zm00001eb075760	1.73579	3.32171e-11	Zm00001eb099710	-3.45324	1.97425e-24	Zm00001eb123880	7.9206	5.40442e-10	Zm00001eb146160	-2.00122	2.6094e-21	Zm00001eb156830	4.46387	1.02079e-06	Zm00001eb131380	-2.39991	-2.92864	0.00340451	Zm00001eb158810	2.69477	0.00515691
Zm00001eb065300	-2.76997	1.34973e-47	Zm00001eb075840	2.51507	1.5306e-38	Zm00001eb099870	-1.9721	6.67587e-06	Zm00001eb123910	5.76842	1.7136e-37	Zm00001eb146650	-1.55156	0.00889542	Zm00001eb156840	4.38966	0.01168	Zm00001eb131390	-6.46512	-3.91652	8.9837e-05	Zm00001eb158950	7.04694	6.75282e-19
Zm00001eb065330	-1.77484	2.48246e-06	Zm00001eb075900	3.81797	0.00131927	Zm00001eb100010	-4.10233	1.80272e-41	Zm00001eb124060	2.37434	1.32138e-42	Zm00001eb146710	-2.47036	1.27888e-06	Zm00001eb157250	5.63343	1.30365e-41	Zm00001eb131850	-3.61551	-3.36557	0.000763863	Zm00001eb159030	3.35287	0.0131848
Zm00001eb065630	-8.33959	3.18588e-151	Zm00001eb075990	1.64715	4.28532e-28	Zm00001eb100140	-2.32149	1.7795e-08	Zm00001eb124100	3.09899	4.01719e-15	Zm00001eb146790	-1.75218	3.36214e-05	Zm00001eb157730	6.88111	5.73132e-06	Zm00001eb131910	-2.27179	-3.34811	0.000813644	Zm00001eb159110	1.94498	0.000179549
Zm00001eb065710	-2.14735	0.00672764	Zm00001eb076160	1.66894	5.56965e-19	Zm00001eb100200	-4.56209	4.69868e-23	Zm00001eb124110	2.32555	0.00029141	Zm00001eb146800	-2.99523	0.000154845	Zm00001eb157820	1.91891	1.0272e-05	Zm00001eb133540	-1.98766	-2.0867	0.0369152	Zm00001eb159190	4.03783	0.0022204
Zm00001eb065750	-3.36129	7.97539e-30	Zm00001eb076170	9.33687	1.88495e-15	Zm00001eb100210	-3.62299	1.29198e-27	Zm00001eb124540	2.81043	4.70635e-24	Zm00001eb146810	-5.13611	9.27734e-05	Zm00001eb157880	3.37183	7.76877e-10	Zm00001eb133690	-1.76688	-2.07531	0.0379575	Zm00001eb159260	9.24189	1.51645e-13
Zm00001eb065760	-2.09167	2.39056e-57	Zm00001eb076180	8.8575	6.59761e-27	Zm00001eb100300	-7.08739	2.35551e-07	Zm00001eb124550	3.77296	0.000398243	Zm00001eb146970	-2.12829	7.93844e-12	Zm00001eb158140	5.56368	0.00132743	Zm00001eb133760	-4.59092	-3.02062	0.00252254	Zm00001eb159280	1.51812	4.3085e-07
Zm00001eb065810	-6.85306	1.8209e-06	Zm00001eb076200	9.73079	7.46301e-66	Zm00001eb100410	-6.99359	0.00198824	Zm00001eb124740	10.1276	2.55738e-14	Zm00001eb147120	-1.8223	0.0425138	Zm00001eb158150	7.03834	1.27217e-05	Zm00001eb133780	-5.69691	-3.00546	0.00265179	Zm00001eb159370	4.59748	3.62873e-05
Zm00001eb065890	-2.46427	1.00884e-76	Zm00001eb076250	1.65843	0.00325605	Zm00001eb100570	-4.36586	0.00499431	Zm00001eb124800	2.56528	4.393e-08	Zm00001eb147140	-2.30194	5.97417e-08	Zm00001eb158180	4.66652	0.0304084	Zm00001eb133920	-3.17404	-2.76898	0.00562323	Zm00001eb159380	5.85352	5.98857e-05
Zm00001eb065900	-3.38819	1.26355e-29	Zm00001eb076270	1.62029	0.0148166	Zm00001eb100630	-5.59145	0.000188328	Zm00001eb124840	1.81759	0.0118295	Zm00001eb147950	-1.73716	4.71563e-07	Zm00001eb158950	7.94227	8.514e-24	Zm00001eb134180	-2.38925	-2.56859	0.0102113	Zm00001eb159770	3.44159	3.68821e-08
Zm00001eb065910	-4.84896	0.000817044	Zm00001eb076290	2.2048	5.48457e-06	Zm00001eb100660	-1.76986	8.30759e-14	Zm00001eb124860	9.68122	2.73952e-14	Zm00001eb148190	-2.51995	1.83623e-07	Zm00001eb159030	5.30417	2.32368e-05	Zm00001eb134210	-4.78213	-2.3817	0.0172327	Zm00001eb160210	1.83915	0.014568
Zm00001eb065990	-1.71938	0.00906362	Zm00001eb076710	2.32818	2.30866e-23	Zm00001eb100900	-4.38047	8.48098e-06	Zm00001eb124880	3.91347	7.93812e-06	Zm00001eb148240	-3.03328	0.0422127	Zm00001eb159190	3.84355	0.00389161	Zm00001eb134420	-1.62498	-3.29641	0.000979277	Zm00001eb160410	4.22058	4.97556e-14
Zm00001eb066060	-6.78902	1.02974e-06	Zm00001eb076730	2.67787	3.15396e-117	Zm00001eb100930	-4.61956	0.00565466	Zm00001eb124890	5.42694	1.33457e-08	Zm00001eb148270	-2.6727	1.37061e-10	Zm00001eb159210	2.08848	0.00459997	Zm00001eb134430	-2.12227	-10.5705	4.08433e-26	Zm00001eb160420	3.52817	0.00113074
Zm00001eb066070	-6.38258	0.000656027	Zm00001eb076760	6.32074	3.7179e-05	Zm00001eb101010	-2.37758	1.95737e-22	Zm00001eb124900	5.78152	2.09827e-43	Zm00001eb148280	-2.50849	1.0998e-05	Zm00001eb159260	9.84849	3.06678e-15	Zm00001eb134610	-4.34494	-2.24802	0.0245746	Zm00001eb160570	2.16713	0.0494917
Zm00001eb066110	-3.52105	1.95439e-161	Zm00001eb076900	9.6121	3.66444e-104	Zm00001eb101050	-1.74037	5.46391e-12	Zm00001eb124910	5.80761	3.86015e-05	Zm00001eb148360	-1.69537	0.0225725	Zm00001eb159280	2.14235	8.669e-13	Zm00001eb134960	-5.31318	-2.66614	0.00767276	Zm00001eb160670	3.15014	0.0385474
Zm00001eb066280	-3.49984	5.86286e-73	Zm00001eb076940	6.74671	5.84719e-62	Zm00001eb101150	-4.90139	2.6733e-45	Zm00001eb125270	1.73067	0.00374291	Zm00001eb148370	-3.87215	0.00268253	Zm00001eb159290	1.54351	9.01742e-08	Zm00001eb135190	-1.52251	-5.65866	1.5256e-08	Zm00001eb160850	3.46815	2.92232e-07
Zm00001eb066440	-8.39063	5.5789e-19	Zm00001eb076950	2.56292	1.52092e-92	Zm00001eb101230	-1.89952	1.35541e-18	Zm00001eb125340	1.59786	1.83894e-09	Zm00001eb148750	-1.97948	0.00191042	Zm00001eb159320	1.50426	3.9101e-05	Zm00001eb135300	-1.8252	-2.00774	0.0446711	Zm00001eb160870	9.1398	8.73921e-12
Zm00001eb066450	-5.71002	0.00655464	Zm00001eb077060	4.98158	1.18496e-10	Zm00001eb101270	-2.16818	9.44931e-23	Zm00001eb125400	4.8388	2.90187e-23	Zm00001eb148880	-1.75899	6.65417e-10	Zm00001eb159370	3.7856	0.000925061	Zm00001eb135320	-1.6992	-4.43659	9.13943e-06	Zm00001eb160910	3.03587	0.00131526
Zm00001eb066480	-7.38276	1.63413e-147	Zm00001eb077070	4.29508	1.50918e-10	Zm00001eb101430	-5.06836	8.51137e-32	Zm00001eb125420	3.25169	1.96752e-17	Zm00001eb149040	-3.75836	0.0154124	Zm00001eb159380	8.56695	7.03384e-10	Zm00001eb135330	-1.81713	-11.5553	6.93909e-31	Zm00001eb160980	4.0779	2.12944e-12
Zm00001eb066640	-1.79578	3.20982e-16	Zm00001eb077270	9.34371	3.31988e-125	Zm00001eb101490	-1.55639	9.29811e-20	Zm00001eb125620	2.55514	6.62194e-06	Zm00001eb149080	-5.37824	0.0036877	Zm00001eb159610	2.26491	0.0402249	Zm00001eb135670	-2.48464	-2.80552	0.00502354	Zm00001eb161380	3.5478	2.85475e-09
Zm00001eb066700	-3.67186	0.0042218	Zm00001eb077290	8.15292	2.12754e-09	Zm00001eb101630	-1.95386	2.65239e-13	Zm00001eb125810	1.51602	7.01257e-21	Zm00001eb149460	-2.2935	4.94422e-20	Zm00001eb159770	2.68061	3.00335e-05	Zm00001eb135850	-2.52989	-5.58885	2.2858e-08	Zm00001eb161390	4.69221	0.00224916
Zm00001eb066760	-2.64407	0.00123967	Zm00001eb077310	7.60222	2.18842e-51	Zm00001eb101640	-2.36373	3.08424e-26	Zm00001eb125820	3.80099	4.09061e-12	Zm00001eb149500	-1.74616	5.52317e-25	Zm00001eb160210	3.81126	8.99722e-08	Zm00001eb135880	-1.95474	-8.80353	1.32581e-18	Zm00001eb161540	5.64474	1.32067e-47
Zm00001eb066770	-5.2562	8.63213e-08	Zm00001eb077330	8.07279	4.97983e-84	Zm00001eb101660	-2.86626	6.19417e-32	Zm00001eb125870	2.274	0.0014874	Zm00001eb149630	-2.48808	0.000211846	Zm00001eb160390	2.41429	7.45424e-06	Zm00001eb136330	-3.41532	-4.13588	3.53593e-05	Zm00001eb161550	3.03224	5.82875e-08
Zm00001eb066790	-1.63495	9.19978e-37	Zm00001eb077410	3.59132	0.00068104	Zm00001eb101710	-1.92524	1.27575e-15	Zm00001eb125930	1.93402	4.33376e-16	Zm00001eb149770	-3.57503	0.0170351	Zm00001eb160410	3.14585	4.00026e-08	Zm00001eb136430	-3.01145	-2.77276	0.00555836	Zm00001eb161840	3.16117	0.0071573
Zm00001eb066970	-6.38449	1.1245e-14	Zm00001eb077470	1.61849	1.63652e-08	Zm00001eb101760	-3.94345	3.92016e-07	Zm00001eb125950	2.6981	9.90837e-35	Zm00001eb149910	-3.2417	0.000331577	Zm00001eb160440	4.81402	0.0432158	Zm00001eb136850	-3.23954	-2.11026	0.0348361	Zm00001eb162710	2.46512	0.004929
Zm00001eb067030	-2.01646	0.000348638	Zm00001eb077540	5.03858	8.25398e-32	Zm00001eb101770	-2.70811	3.57177e-31	Zm00001eb125960	4.58901	0.00261203	Zm00001eb149990	-3.0454	0.0472908	Zm00001eb160670	5.20799	0.000230321	Zm00001eb136910	-3.91421	-2.85535	0.00429899	Zm00001eb162900	2.3266	0.0113278
Zm00001eb067050	-1.66568	0.000482619	Zm00001eb077580	4.51599	7.55781e-18	Zm00001eb101920	-4.36108	0.000302382	Zm00001eb126130	4.16927	1.39446e-07	Zm00001eb150120	-3.84173	0.0474354	Zm00001eb160850	4.4291	2.23535e-11	Zm00001eb136950	-5.58721	-4.07169	4.66742e-05	Zm00001eb163240	2.18536	0.00235074
Zm00001eb067310	-5.9423	6.1842e-13	Zm00001eb077630	2.26118	3.75719e-13	Zm00001eb102000	-2.13824	6.93519e-05	Zm00001eb126150	7.01266	1.17598e-220	Zm00001eb150170	-1.70035	1.78981e-05	Zm00001eb160870	8.26115	8.67562e-10	Zm00001eb137330	-3.05351	-8.55129	1.21717e-17	Zm00001eb163320	2.47861	0.00721297
Zm00001eb067420	-4.17035	0.00839762	Zm00001eb077640	2.29112	1.41156e-21	Zm00001eb102080	-2.04558	3.8477e-06	Zm00001eb126170	5.71326	4.67557e-07	Zm00001eb150300	-2.25243	3.18385e-07	Zm00001eb160910	2.60215	0.00787568	Zm00001eb137810	-2.21132	-7.64504	2.08883e-14	Zm00001eb163440	4.9727	1.62374e-07
Zm00001eb067430	-5.82508	7.62068e-78	Zm00001eb077690	7.70681	2.16479e-58	Zm00001eb102240	-3.16032	0.0215174	Zm00001eb126180	6.31192	1.26679e-34	Zm00001eb150340	-4.20968	0.0386151	Zm00001eb160980	3.63234	6.88281e-10	Zm00001eb138240	-1.72125	-3.83273	0.00012673	Zm00001eb163790	2.51946	6.94413e-13
Zm00001eb067620	-5.87273	1.5019e-28	Zm00001eb077700	7.03193	8.47062e-21	Zm00001eb102440	-2.00653	5.02801e-08	Zm00001eb126300	5.27652	0.00613893	Zm00001eb150500	-1.54557	0.00152073	Zm00001eb161090	1.77201	1.34613e-05	Zm00001eb138250	-2.19626	-2.9434	0.00324631	Zm00001eb163850	11.5222	6.23507e-21
Zm00001eb067630	-1.73737	0.00516261	Zm00001eb077750	7.93516	5.41759e-06	Zm00001eb102470	-3.09759	1.78157e-47	Zm00001eb127300	2.78455	2.38473e-16	Zm00001eb150830	-2.44057	1.19757e-06	Zm00001eb161380	2.02812	0.00123676	Zm00001eb138550	-2.03552	-2.4885	0.0128284	Zm00001eb164280	6.62506	1.04826e-05
Zm00001eb067670	-2.02523	0.00958689	Zm00001eb077830	2.79708	0.000342824	Zm00001eb102480	-5.58414	1.05405e-92	Zm00001eb127310	4.9118	2.04647e-26	Zm00001eb151090	-3.49838	0.00746389	Zm00001eb161540	3.1639	2.36194e-14	Zm00001eb138570	-3.26171	-2.50059	0.0123986	Zm00001eb164960	3.0179	0.00730425
Zm00001eb067710	-3.4081	9.99742e-24	Zm00001eb077930	14.0832	6.57657e-11	Zm00001eb102570	-5.50809	0.0221966	Zm00001eb127350	1.66546	0.00721106	Zm00001eb151210	-2.36023	3.22935e-05	Zm00001eb161550	2.07134	0.000357682	Zm00001eb138580	-2.52415	-2.40994	0.0159553	Zm00001eb165030	1.96642	0.0149507
Zm00001eb067730	-8.02517	1.89818e-45	Zm00001eb077990	2.04312	3.35685e-22	Zm00001eb102580	-2.19095	2.19144e-18	Zm00001eb127360	9.98246	1.27185e-13	Zm00001eb151220	-1.56029	3.8393e-12	Zm00001eb161990	4.6646	0.0344043	Zm00001eb138820	-4.22635	-3.39934	0.000675488	Zm00001eb165460	2.56716	1.45351e-56
Zm00001eb067800	-7.32817	1.07153e-22	Zm00001eb078100	1.87066	1.5392e-39	Zm00001eb102690	-1.82298	0.00017016	Zm00001eb127380	5.87382	0.00738343	Zm00001eb151330	-3.79938	0.00785846	Zm00001eb162360	4.13007	9.82486e-07	Zm00001eb139160	-6.64889	-5.45884	4.79263e-08	Zm00001eb165470	5.31398	0.00407305
Zm00001eb068000	-3.14505	5.17456e-16	Zm00001eb078220	2.22915	2.13288e-54	Zm00001eb102840	-2.25531	4.83778e-20	Zm00001eb127710	4.7537	9.34147e-06	Zm00001eb151420	-1.64022	0.000686535	Zm00001eb162710	2.09568	0.0174854	Zm00001eb139310	-1.87772	-4.11623	3.85116e-05	Zm00001eb165510	5.69887	0.00162399
Zm00001eb068160	-4.6675	6.79852e-18	Zm00001eb078570	1.6791	1.13532e-18	Zm00001eb102880	-1.94444	0.000302177	Zm00001eb127770	3.66263	6.50774e-09	Zm00001eb152220	-2.40843	3.51311e-10	Zm00001eb162900	2.64836	0.00357219	Zm00001eb139550	-4.03116	-2.49193	0.0127053	Zm00001eb165620	8.51123	5.2278e-07
Zm00001eb068440	-7.85597	1.67604e-58	Zm00001eb078680	4.34107	0.000833104	Zm00001eb102950	-5.01329	1.56877e-07	Zm00001eb127820	3.29059	1.91959e-16	Zm00001eb152300	-1.75691	1.30575e-10	Zm00001eb163240	3.73901	1.84668e-07	Zm00001eb139610	-3.87926	-2.27754	0.0227539	Zm00001eb166220	4.62337	0.0432394
Zm00001eb068510	-4.4584	2.54309e-06	Zm00001eb078710	2.65252	1.81247e-06	Zm00001eb103000	-1.70412	0.016248	Zm00001eb128180	1.64765	2.57852e-30	Zm00001eb152390	-2.0972	3.21167e-11	Zm00001eb163320	2.67459	0.00343451	Zm00001eb139740	-1.50039	-4.3477	1.37573e-05	Zm00001eb166230	3.22347	0.000349256
Zm00001eb068610	-2.48464	0.0131958	Zm00001eb078720	6.15672	9.76005e-82	Zm00001eb103180	-2.15016	1.29109e-56	Zm00001eb128530	2.17632	0.0104662	Zm00001eb152400	-3.1138	0.00323518	Zm00001eb163440	4.76541	6.21247e-07	Zm00001eb140170	-4.22392	-2.50727	0.0121668	Zm00001eb166380	8.60331	4.4858e-33
Zm00001eb068640	-2.02772	2.71889e-19	Zm00001eb078730	4.84741	4.90883e-19	Zm00001eb103260	-1.51077	2.85296e-44	Zm00001eb128740	3.00028	0.00770182	Zm00001eb152620	-1.80786	0.00720976	Zm00001eb163850	12.0652	8.15459e-23	Zm00001eb140430	-1.84432	-7.45001	9.33305e-14	Zm00001eb166400	4.39469	4.18031e-29
Zm00001eb068680	-11.7908	8.78266e-23	Zm00001eb078740	5.70656	1.03269e-22	Zm00001eb103310	-8.24859	7.98941e-11	Zm00001eb128850	6.3863	0.0022819	Zm00001eb152760	-1.64746	4.21643e-06	Zm00001eb164280	6.12426	5.25723e-05	Zm00001eb140610	-3.56861	-2.68492	0.00725462	Zm00001eb166640	4.79169	0.000839707
Zm00001eb068700	-11.0625	1.62028e-20	Zm00001eb078810	2.81025	7.2211e-66	Zm00001eb103410	-3.32941	2.31486e-06	Zm00001eb129050	4.95286	2.53607e-12	Zm00001eb152830	-1.92309	1.72044e-07	Zm00001eb164960	4.3447	4.40393e-05	Zm00001eb140620	-1.84018	-8.17559	2.94421e-16	Zm00001eb166850	7.59515	6.29894e-28
Zm00001eb068860	-2.38405	1.13258e-33	Zm00001eb078870	5.20443	8.87346e-106	Zm00001eb103490	-1.86427	1.61567e-17	Zm00001eb129060	5.09002	0.0429287	Zm00001eb152920	-4.03098	8.40061e-31	Zm00001eb165470	7.5442	2.18408e-05	Zm00001eb140690	-5.80281	-2.46371	0.0137506	Zm00001eb167300	2.30935	5.89456e-19
Zm00001eb068880	-4.0217	6.34976e-24	Zm00001eb078880	6.95352	2.991e-46	Zm00001eb103680	-2.23681	0.000120831	Zm00001eb129490	1.50376	1.60795e-10	Zm00001eb153020	-2.11874	8.21428e-15	Zm00001eb165620	7.55415	9.6775e-06	Zm00001eb140900	-2.46345	-2.24186	0.0249701	Zm00001eb167620	6.48473	0.000910218
Zm00001eb069010	-2.28739	2.14611e-18	Zm00001eb078920	6.42016	0.000292213	Zm00001eb103750	-4.96397	0.000699823	Zm00001eb129520	1.54375	3.23959e-30	Zm00001eb153260	-3.91162	0.0286206	Zm00001eb165830	2.42984	0.00356483	Zm00001eb141020	-1.99624	-2.78763	0.00530957	Zm00001eb167730	7.19183	4.50117e-21
Zm00001eb069080	-2.56301	4.77177e-08	Zm00001eb079000	2.7232	1.25136e-27	Zm00001eb103810	-1.54874	1.24471e-13	Zm00001eb129690	5.35845	3.36564e-10	Zm00001eb153410	-3.68851	2.33379e-14	Zm00001eb166200	1.71968	0.000779495	Zm00001eb141160	-1.83068	-6.05194	1.43116e-09	Zm00001eb167780	2.12147	5.52718e-14
Zm00001eb069110	-4.87191	1.08698e-08	Zm00001eb079170	9.4069	5.45207e-74	Zm00001eb103940	-1.93721	0.00288139	Zm00001eb130020	2.69968	0.000379712	Zm00001eb153540	-3.38963	0.0121604	Zm00001eb166380	7.61275	4.65836e-26	Zm00001eb141180	-2.2865	-3.1006	0.00193128	Zm00001eb167870	4.67508	6.02119e-06
Zm00001eb069180	-3.72952	3.97492e-08	Zm00001eb079190	2.1522	0.00372546	Zm00001eb104050	-6.58582	3.59806e-06	Zm00001eb130210	1.89477	3.53082e-08	Zm00001eb153550	-2.06943	3.83077e-05	Zm00001eb166400	3.82174	1.44848e-21	Zm00001eb141540	-4.30394	-2.69876	0.00695994	Zm00001eb168040	4.4352	3.23946e-10
Zm00001eb069640	-5.47034	0.000121122	Zm00001eb079380	5.40763	4.08866e-35	Zm00001eb104090	-3.70862	6.19346e-38	Zm00001eb130240	3.92876	2.35212e-14	Zm00001eb153680	-2.60568	3.65492e-05	Zm00001eb166850	6.93741	1.44307e-23	Zm00001eb141640	-1.67196	-2.64878	0.0080783	Zm00001eb168350	2.51955	2.10105e-05
Zm00001eb069680	-1.99053	0.00041163	Zm00001eb079390	3.16778	2.37915e-09	Zm00001eb104100	-3.02789	1.18934e-34	Zm00001eb130430	2.80587	7.56749e-09	Zm00001eb153750	-2.47428	4.25484e-10	Zm00001eb167150	2.15294	6.71167e-54	Zm00001eb141650	-2.48648	-2.84956	0.00437802	Zm00001eb168600	5.26716	6.88636e-08
Zm00001eb069880	-2.34722	0.0179116	Zm00001eb079430	2.45472	9.42673e-14	Zm00001eb104110	-5.09647	1.61551e-50	Zm00001eb130440	1.7047	0.0407157	Zm00001eb153760	-1.72131	9.82189e-05	Zm00001eb167300	1.56958	1.98591e-09	Zm00001eb141900	-1.60309	-3.29901	0.00097028	Zm00001eb168650	1.89921	0.0386087
Zm00001eb069890	-4.93615	0.00156355	Zm00001eb079490	12.685	1.95389e-48	Zm00001eb104120	-1.93101	1.72197e-05	Zm00001eb130580	2.4361	3.9739e-16	Zm00001eb153970	-1.56473	0.0351289	Zm00001eb167410	3.76112	0.0144212	Zm00001eb142450	-2.33078	-3.14061	0.00168595	Zm00001eb168720	9.23069	6.78815e-12
Zm00001eb070040	-1.98819	0.000797954	Zm00001eb079520	3.10604	0.0306328	Zm00001eb104130	-2.20153	5.90528e-10	Zm00001eb130790	2.26308	0.00909702	Zm00001eb154090	-4.83921	0.00115641	Zm00001eb167620	5.52384	0.00561471	Zm00001eb142600	-3.11693	-3.95504	7.65233e-05	Zm00001eb168940	3.05727	0.00101775
Zm00001eb070090	-1.81709	0.00659732	Zm00001eb079530	6.29195	1.83367e-06	Zm00001eb104140	-1.80028	5.97507e-07	Zm00001eb131020	3.53958	0.001294	Zm00001eb154160	-3.94609	0.0116152	Zm00001eb167700	3.81293	1.4678e-07	Zm00001eb143150	-1.70408	-7.18975	6.4909e-13	Zm00001eb169250	4.14345	3.6414e-05
Zm00001eb070100	-1.61706	1.9654e-73	Zm00001eb079720	4.92244	1.03372e-40	Zm00001eb104160	-1.91247	8.15413e-10	Zm00001eb131060	2.11275	9.29053e-23	Zm00001eb154170	-2.22737	7.321e-18	Zm00001eb167710	3.27974	1.62222e-08	Zm00001eb143340	-2.01568	-9.34577	9.12235e-21	Zm00001eb169460	4.32078	0.00145065
Zm00001eb070190	-2.62196	1.59279e-48	Zm00001eb079730	1.74875	7.14656e-06	Zm00001eb104190	-3.91329	4.33639e-25	Zm00001eb131430	5.52026	1.75819e-31	Zm00001eb154360	-2.18936	1.0088e-16	Zm00001eb167730	5.58118	6.38511e-13	Zm00001eb143400	-3.06568	-7.82417	5.11025e-15	Zm00001eb169520	7.62308	8.61893e-09
Zm00001eb070230	-5.67641	1.27892e-146	Zm00001eb079980	2.35022	8.24674e-72	Zm00001eb104250	-1.8985	3.85458e-11	Zm00001eb131490	3.94412	0.0113128	Zm00001eb154650	-2.16011	4.99901e-08	Zm00001eb167780	1.53435	7.57227e-08	Zm00001eb143410	-2.33243	-7.00814	2.41499e-12	Zm00001eb169680	3.21127	0.00150103
Zm00001eb070250	-1.76598	1.97398e-33	Zm00001eb080130	11.643	1.06407e-18	Zm00001eb104330	-1.57683	0.000245326	Zm00001eb131500	3.24679	0.0296783	Zm00001eb154790	-2.21972	0.00134408	Zm00001eb167870	2.90048	0.0116243	Zm00001eb143440	-1.55719	-5.51604	3.4673e-08	Zm00001eb169750	5.27081	0.000459537
Zm00001eb070270	-3.18163	1.15386e-74	Zm00001eb080140	2.88442	2.15287e-10	Zm00001eb104360	-2.17391	2.35698e-09	Zm00001eb131710	8.73424	3.3699e-11	Zm00001eb155300	-2.39883	3.31449e-30	Zm00001eb168040	3.17325	2.32289e-05	Zm00001eb143500	-4.03347	-2.95222	0.00315498	Zm00001eb169810	3.69665	0.0263439
Zm00001eb070290	-4.02943	2.60447e-08	Zm00001eb080160	10.4128	2.14986e-47	Zm00001eb104470	-3.60759	7.0773e-06	Zm00001eb131750	5.41613	6.72899e-10	Zm00001eb155340	-2.01357	0.00044149	Zm00001eb168350	4.79	5.40723e-16	Zm00001eb143540	-2.98587	-6.32501	2.53213e-10	Zm00001eb169850	5.03004	0.00132966
Zm00001eb070310	-2.29779	2.18883e-25	Zm00001eb080170	7.42712	1.30119e-13	Zm00001eb104710	-1.63103	1.18753e-37	Zm00001eb131860	4.56733	2.74352e-29	Zm00001eb155370	-2.32617	0.0138412	Zm00001eb168560	1.59096	0.0473083	Zm00001eb143780	-5.39184	-3.70624	0.000210355	Zm00001eb169880	3.66877	0.0438967
Zm00001eb070390	-3.89157	3.60593e-52	Zm00001eb080180	6.40705	1.78018e-19	Zm00001eb104740	-5.55052	6.15686e-55	Zm00001eb131970	1.73218	0.047074	Zm00001eb155600	-2.08556	0.00011501	Zm00001eb168570	3.73527	4.37971e-11	Zm00001eb144120	-1.66913	-2.67908	0.00738242	Zm00001eb169950	1.79219	0.000116403
Zm00001eb070410	-1.95646	4.01819e-29	Zm00001eb080220	10.7908	0.000394661	Zm00001eb104820	-2.28329	3.24171e-43	Zm00001eb132340	5.20014	0.000232645	Zm00001eb155610	-1.96321	5.7535e-06	Zm00001eb168600	3.32366	0.00132499	Zm00001eb144130	-1.59681	-5.06168	4.15574e-07	Zm00001eb170170	1.99829	4.80737e-06
Zm00001eb070420	-2.47667	0.00401234	Zm00001eb080230	4.08455	2.1524e-10	Zm00001eb105410	-1.76599	5.79159e-29	Zm00001eb132400	1.5996	1.96776e-18	Zm00001eb155630	-1.58891	1.61127e-05	Zm00001eb168640	6.33986	3.96182e-06	Zm00001eb144190	-1.9873	-3.15258	0.00161832	Zm00001eb170180	7.31594	2.28829e-09
Zm00001eb070430	-11.1376	2.24993e-18	Zm00001eb080260	2.52125	0.0219693	Zm00001eb105550	-1.68754	1.06456e-74	Zm00001eb133200	7.66711	1.59298e-71	Zm00001eb155650	-2.37702	0.00200704	Zm00001eb168720	6.34567	5.83242e-06	Zm00001eb144200	-2.28813	-2.84755	0.00440568	Zm00001eb170230	2.12396	0.0346012
Zm00001eb070450	-1.70858	4.88449e-39	Zm00001eb080570	1.64564	6.82495e-38	Zm00001eb105580	-5.31221	3.94679e-27	Zm00001eb133240	2.03395	6.25546e-18	Zm00001eb155810	-2.8483	0.00508983	Zm00001eb168940	2.83187	0.00250364	Zm00001eb144280	-2.40322	-6.16533	7.03364e-10	Zm00001eb170250	2.74293	9.21229e-11
Zm00001eb070480	-3.48928	4.91275e-93	Zm00001eb080580	2.8305	0.0340797	Zm00001eb105610	-3.09171	4.20775e-09	Zm00001eb133760	1.90304	0.0487942	Zm00001eb155820	-1.6779	0.0394741	Zm00001eb169250	4.99881	4.80804e-07	Zm00001eb144560	-1.55873	-3.25158	0.00114765	Zm00001eb170260	3.99391	6.44695e-05
Zm00001eb070500	-9.94496	4.26513e-14	Zm00001eb080640	2.25518	5.37128e-09	Zm00001eb105690	-4.34563	0.00168695	Zm00001eb133800	3.6494	1.71617e-07	Zm00001eb155890	-1.68643	1.16919e-11	Zm00001eb169460	6.67055	9.71464e-08	Zm00001eb144620	-3.73706	-2.43798	0.0147695	Zm00001eb170320	4.00584	0.00264437
Zm00001eb070510	-3.57263	1.62361e-09	Zm00001eb080870	2.16655	1.73596e-13	Zm00001eb105870	-1.68671	3.78864e-06	Zm00001eb133860	4.02181	2.48707e-64	Zm00001eb156030	-3.41051	0.036826	Zm00001eb169470	3.76509	0.018678	Zm00001eb144660	-2.08516	-4.69544	2.66035e-06	Zm00001eb170390	1.79208	1.36425e-11
Zm00001eb070630	-2.66223	2.59003e-27	Zm00001eb080920	2.49176	1.44712e-67	Zm00001eb106030	-3.46554	1.41962e-33	Zm00001eb134130	1.56115	2.56021e-05	Zm00001eb156310	-1.75323	0.000194529	Zm00001eb169520	3.44876	0.0128471	Zm00001eb145050	-3.06922	-3.89531	9.80742e-05	Zm00001eb170470	2.37736	3.53954e-11
Zm00001eb070640	-2.51608	5.35996e-19	Zm00001eb080960	12.5358	3.64081e-18	Zm00001eb106090	-3.91048	0.0326023	Zm00001eb134140	5.64127	2.94662e-33	Zm00001eb156780	-1.98278	7.81549e-08	Zm00001eb169680	2.71622	0.00953611	Zm00001eb145410	-3.35358	-13.6012	3.9405e-42	Zm00001eb170490	6.27557	3.41472e-06
Zm00001eb070700	-2.08953	3.83634e-09	Zm00001eb081100	2.45451	2.65446e-33	Zm00001eb106130	-1.52733	8.09677e-21	Zm00001eb134290	2.36702	3.16846e-09	Zm00001eb156870	-1.51033	1.97074e-06	Zm00001eb169750	3.72781	0.0306126	Zm00001eb145460	-2.26146	-4.17525	2.97665e-05	Zm00001eb170510	6.38585	1.01633e-08
Zm00001eb070720	-2.3006	2.06544e-34	Zm00001eb081150	5.59068	5.83211e-15	Zm00001eb106240	-1.56066	1.92638e-05	Zm00001eb134400	2.21898	1.44178e-11	Zm00001eb156940	-1.54886	1.80569e-11	Zm00001eb169810	6.86099	4.54721e-07	Zm00001eb145870	-1.58179	-7.52699	5.19222e-14	Zm00001eb170770	4.78159	3.15419e-09
Zm00001eb070730	-1.52804	1.73481e-10	Zm00001eb081160	7.18538	4.03162e-05	Zm00001eb106290	-6.7467	7.4511e-07	Zm00001eb134820	5.56374	1.7222e-17	Zm00001eb157000	-4.71535	0.00262038	Zm00001eb169850	3.72359	0.0345981	Zm00001eb145910	-3.17354	-4.21282	2.52202e-05	Zm00001eb171250	6.87743	1.54197e-22
Zm00001eb070820	-1.69645	1.70242e-42	Zm00001eb081260	2.32406	1.06378e-16	Zm00001eb106430	-3.33335	4.57173e-28	Zm00001eb135090	4.69555	9.48255e-10	Zm00001eb157060	-5.87225	8.2292e-06	Zm00001eb169880	6.74873	1.23695e-05	Zm00001eb145990	-3.71106	-2.09468	0.0361994	Zm00001eb171390	6.61083	2.71309e-06
Zm00001eb071000	-5.31621	0.0160478	Zm00001eb081280	1.97979	6.16056e-12	Zm00001eb106470	-2.64487	5.2337e-12	Zm00001eb135120	3.76864	2.98463e-112	Zm00001eb157260	-1.76338	0.000570043	Zm00001eb170080	1.94867	0.00112292	Zm00001eb146070	-1.696	-5.01989	5.17002e-07	Zm00001eb171840	3.41618	6.03979e-14
Zm00001eb071010	-3.64294	7.63619e-24	Zm00001eb081290	5.26477	2.37984e-80	Zm00001eb106510	-3.04307	3.19906e-15	Zm00001eb135160	2.78548	5.46334e-08	Zm00001eb157610	-1.51058	2.26725e-07	Zm00001eb170170	1.98355	5.77608e-06	Zm00001eb146160	-1.85475	-8.8601	7.99393e-19	Zm00001eb171900	5.34626	0.0307169
Zm00001eb071040	-8.73272	1.01954e-107	Zm00001eb081300	7.44697	1.88588e-14	Zm00001eb106580	-1.53965	1.44385e-19	Zm00001eb135170	4.22077	1.50087e-14	Zm00001eb157770	-1.59632	0.00579682	Zm00001eb170180	10.5199	3.15184e-18	Zm00001eb146650	-1.67472	-2.81836	0.00482694	Zm00001eb171910	3.61833	2.16386e-09
Zm00001eb071060	-2.75902	0.00985785	Zm00001eb081310	2.43329	1.10375e-16	Zm00001eb106620	-1.71455	1.4418e-08	Zm00001eb135180	4.72684	4.84306e-11	Zm00001eb157990	-4.20719	0.00525734	Zm00001eb170230	2.12734	0.0346575	Zm00001eb146750	-1.92636	-8.50197	1.86401e-17	Zm00001eb172250	3.98388	3.77374e-10
Zm00001eb071070	-2.45335	1.52666e-84	Zm00001eb081320	4.78099	4.35653e-41	Zm00001eb106660	-2.09615	2.83403e-26	Zm00001eb135250	2.04804	0.000133911	Zm00001eb158170	-1.68409	2.69113e-13	Zm00001eb170250	2.66049	4.27809e-10	Zm00001eb146800	-6.72758	-5.13078	2.88539e-07	Zm00001eb172340	5.4191	1.58155e-05
Zm00001eb071080	-4.9293	2.26367e-05	Zm00001eb081330	3.73923	3.81875e-10	Zm00001eb106760	-5.10565	0.0239452	Zm00001eb135300	2.57876	4.47559e-06	Zm00001eb158210	-3.64027	1.31513e-20	Zm00001eb170470	3.18309	5.58212e-19	Zm00001eb146810	-1.92413	-2.11277	0.0346205	Zm00001eb172450	2.43195	2.27851e-17
Zm00001eb071110	-3.19106	1.95062e-79	Zm00001eb081420	7.55776	1.45272e-199	Zm00001eb106840	-1.64252	1.31727e-15	Zm00001eb135430	4.54714	1.34418e-17	Zm00001eb158280	-4.07558	5.92554e-11	Zm00001eb170490	7.93579	1.27775e-09	Zm00001eb146970	-1.7332	-5.65625	1.5472e-08	Zm00001eb172590	1.74704	1.59586e-07
Zm00001eb071500	-3.62106	3.04457e-265	Zm00001eb081570	7.47882	7.51477e-31	Zm00001eb106950	-1.7041	4.59843e-15	Zm00001eb135470	1.92118	1.27617e-05	Zm00001eb158520	-1.98404	1.69524e-05	Zm00001eb170510	3.60927	0.00213937	Zm00001eb147140	-2.03227	-4.81206	1.49379e-06	Zm00001eb173040	5.03294	0.00283834
Zm00001eb071550	-6.9911	2.08917e-165	Zm00001eb081610	2.9927	4.24703e-05	Zm00001eb107010	-4.61473	3.56533e-107	Zm00001eb135510	1.9307	0.00621266	Zm00001eb158580	-2.2582	8.20897e-08	Zm00001eb170770	4.97816	6.18277e-10	Zm00001eb147150	-1.95314	-4.98004	6.35702e-07	Zm00001eb173240	1.93808	0.000118589
Zm00001eb071610	-3.76733	2.30411e-16	Zm00001eb081620	2.77312	0.00920518	Zm00001eb107080	-3.78738	4.43234e-27	Zm00001eb135850	3.52872	1.47667e-25	Zm00001eb158590	-1.52282	0.000836116	Zm00001eb171250	6.81326	4.14653e-22	Zm00001eb147360	-1.65863	-7.97005	1.58605e-15	Zm00001eb173290	1.74954	0.0217183
Zm00001eb071760	-4.12059	2.14263e-08	Zm00001eb082050	1.84391	1.14645e-22	Zm00001eb107100	-9.01859	2.94619e-10	Zm00001eb135940	4.54578	1.32862e-78	Zm00001eb158600	-3.01716	2.93146e-07	Zm00001eb171390	5.70193	8.91961e-05	Zm00001eb147530	-1.60053	-2.2983	0.0215449	Zm00001eb173390	1.59201	1.49453e-07
Zm00001eb071770	-5.41333	1.86883e-142	Zm00001eb082100	2.10695	1.94199e-12	Zm00001eb107200	-2.39865	6.38327e-29	Zm00001eb136430	3.33197	9.05673e-19	Zm00001eb158610	-3.90492	0.023594	Zm00001eb171490	5.8746	6.30791e-12	Zm00001eb147660	-2.03873	-3.67751	0.000235526	Zm00001eb173570	3.94515	0.000476808
Zm00001eb071800	-3.62694	7.97957e-101	Zm00001eb082270	10.0076	2.05712e-35	Zm00001eb107290	-3.16474	1.04345e-44	Zm00001eb136680	3.90087	0.00680212	Zm00001eb158780	-1.73319	5.84661e-07	Zm00001eb171500	7.24863	1.43191e-10	Zm00001eb147670	-1.56213	-3.35965	0.000780402	Zm00001eb173640	3.18104	2.45042e-10
Zm00001eb071830	-1.89936	1.01751e-20	Zm00001eb082280	1.98518	9.32214e-22	Zm00001eb107350	-3.63202	2.35319e-27	Zm00001eb136690	5.33857	0.000170415	Zm00001eb158800	-1.55074	1.05668e-13	Zm00001eb171510	5.59324	5.93581e-15	Zm00001eb148150	-1.5199	-2.37326	0.017632	Zm00001eb173770	7.50122	6.89155e-06
Zm00001eb071850	-2.34521	6.28356e-06	Zm00001eb082290	2.53815	9.54121e-20	Zm00001eb107380	-1.78738	0.0497717	Zm00001eb136700	5.89442	2.14026e-05	Zm00001eb158870	-5.13149	7.26692e-06	Zm00001eb171520	5.98573	0.000381273	Zm00001eb148240	-3.2544	-2.16201	0.0306175	Zm00001eb173780	4.67925	1.99061e-09
Zm00001eb071940	-2.65289	9.71093e-19	Zm00001eb082370	1.77483	9.1417e-24	Zm00001eb107500	-2.52311	3.68282e-08	Zm00001eb136760	2.32677	5.08245e-17	Zm00001eb158960	-4.96037	0.00174734	Zm00001eb171580	6.91738	2.44151e-06	Zm00001eb148750	-1.55905	-2.49746	0.0125085	Zm00001eb174070	2.72964	7.88188e-05
Zm00001eb072310	-1.52325	1.32214e-30	Zm00001eb082430	5.83575	2.4965e-45	Zm00001eb107520	-1.922	1.57339e-23	Zm00001eb137020	1.88664	1.97922e-21	Zm00001eb159140	-2.2181	8.63408e-29	Zm00001eb171590	5.51302	0.00983629	Zm00001eb149080	-5.4372	-2.93554	0.00332965	Zm00001eb174500	3.74088	0.046892
Zm00001eb072390	-4.53925	2.2738e-29	Zm00001eb082640	1.66251	0.0137412	Zm00001eb107530	-1.59601	9.83207e-09	Zm00001eb137030	2.59229	4.31246e-22	Zm00001eb159250	-1.71098	0.000271577	Zm00001eb171650	6.04773	0.00237132	Zm00001eb149430	-1.71786	-3.7012	0.00021458	Zm00001eb174510	5.2853	0.00260778
Zm00001eb072580	-2.01793	6.14009e-09	Zm00001eb082700	6.78601	7.01498e-40	Zm00001eb107560	-2.80374	1.00034e-46	Zm00001eb137110	4.19352	8.4327e-25	Zm00001eb159410	-2.23167	0.000620971	Zm00001eb171660	6.83367	2.74766e-07	Zm00001eb149460	-2.54854	-10.178	2.48654e-24	Zm00001eb174780	8.29291	2.03808e-41
Zm00001eb072640	-6.9489	1.74878e-12	Zm00001eb082790	1.67435	2.50679e-20	Zm00001eb107580	-3.35495	0.0318223	Zm00001eb137510	5.38351	0.0106009	Zm00001eb159490	-1.5494	0.0415807	Zm00001eb171810	1.59874	2.42376e-07	Zm00001eb149500	-3.15888	-17.3928	9.35055e-68	Zm00001eb174790	2.39817	0.0437139
Zm00001eb072700	-2.58415	1.52543e-22	Zm00001eb082820	2.28093	1.27198e-13	Zm00001eb107690	-1.91587	1.27978e-27	Zm00001eb137570	4.8972	9.30056e-23	Zm00001eb159510	-1.80866	1.91057e-12	Zm00001eb171900	4.98629	0.0458418	Zm00001eb149630	-2.29871	-3.48376	0.000494426	Zm00001eb174840	2.74947	0.00349891
Zm00001eb072740	-1.65135	1.17453e-08	Zm00001eb082840	1.59008	0.0042064	Zm00001eb107870	-1.59825	2.35284e-12	Zm00001eb137880	1.83976	1.20047e-25	Zm00001eb159700	-1.84591	0.00645631	Zm00001eb171910	2.58237	3.81285e-05	Zm00001eb149770	-4.72348	-2.83452	0.00458947	Zm00001eb174940	3.64058	0.00166318
Zm00001eb072780	-1.57677	3.34478e-14	Zm00001eb082970	2.14821	7.66602e-30	Zm00001eb108130	-2.64705	4.48073e-50	Zm00001eb137920	4.97188	2.03967e-18	Zm00001eb159940	-2.36983	0.00214175	Zm00001eb172250	4.70006	5.28786e-14	Zm00001eb149910	-3.01522	-3.50538	0.000455963	Zm00001eb175680	5.77726	0.00186618
Zm00001eb072860	-4.46499	1.96843e-46	Zm00001eb083390	2.12538	0.024397	Zm00001eb108170	-1.80394	1.07998e-80	Zm00001eb138130	1.80642	1.29176e-08	Zm00001eb159980	-1.66459	0.0019492	Zm00001eb172340	3.8852	0.00327758	Zm00001eb149990	-3.10436	-2.02209	0.0431668	Zm00001eb175750	6.23627	1.6837e-56
Zm00001eb072890	-5.22262	1.21453e-91	Zm00001eb083490	9.90456	2.75835e-40	Zm00001eb108280	-2.75215	8.59117e-18	Zm00001eb138270	1.94474	5.67332e-44	Zm00001eb160110	-1.70859	1.20106e-08	Zm00001eb172590	1.71918	2.51474e-07	Zm00001eb150120	-3.9007	-2.01282	0.0441339	Zm00001eb176060	5.82194	1.14508e-05
Zm00001eb072910	-2.53992	6.30318e-25	Zm00001eb083840	2.62161	0.0012862	Zm00001eb108290	-1.74913	0.0183914	Zm00001eb138300	8.18483	7.32191e-25	Zm00001eb160120	-2.33374	5.23407e-36	Zm00001eb172600	3.8348	0.0416243	Zm00001eb150300	-3.29886	-6.15542	7.48785e-10	Zm00001eb176190	3.49482	0.00341124
Zm00001eb072920	-1.73816	0.000798605	Zm00001eb083980	5.3417	1.76817e-58	Zm00001eb108300	-3.75843	3.65799e-31	Zm00001eb138510	4.99191	0.00417856	Zm00001eb160180	-1.62048	0.000350657	Zm00001eb173040	7.0649	9.14514e-06	Zm00001eb150610	-1.97862	-3.77677	0.000158873	Zm00001eb176250	2.00333	1.25782e-05
Zm00001eb072930	-6.76114	6.54722e-05	Zm00001eb084240	2.66437	7.71938e-11	Zm00001eb108460	-1.96608	9.84432e-27	Zm00001eb138690	1.65447	7.60563e-06	Zm00001eb160190	-2.35651	1.8294e-28	Zm00001eb173210	3.3772	0.0362934	Zm00001eb150830	-1.8591	-3.98711	6.68822e-05	Zm00001eb176610	7.96058	4.56886e-09
Zm00001eb072950	-4.47852	0.0271641	Zm00001eb084260	1.67109	3.93725e-06	Zm00001eb108730	-7.57528	6.64083e-21	Zm00001eb139070	1.98719	0.000245835	Zm00001eb160290	-1.62541	0.043847	Zm00001eb173390	2.36542	1.69798e-15	Zm00001eb151090	-2.02178	-1.96934	0.048914	Zm00001eb176990	6.70909	2.46293e-06
Zm00001eb072980	-9.46347	9.08475e-15	Zm00001eb084290	3.87061	5.12725e-61	Zm00001eb108740	-2.82211	0.0354892	Zm00001eb139540	2.93112	1.29168e-14	Zm00001eb160430	-2.35732	0.00870517	Zm00001eb173620	1.8688	0.0111443	Zm00001eb151190	-2.32924	-5.3251	1.009e-07	Zm00001eb177270	1.52994	0.000152139
Zm00001eb073040	-4.46986	1.29953e-18	Zm00001eb084450	2.5571	1.46233e-48	Zm00001eb108760	-3.51564	2.90233e-21	Zm00001eb139620	6.09592	8.06762e-07	Zm00001eb160820	-2.45547	1.35619e-10	Zm00001eb173640	2.50749	6.7673e-07	Zm00001eb151210	-3.09993	-5.26405	1.40913e-07	Zm00001eb177420	1.74392	0.00260941
Zm00001eb073050	-5.85613	1.91777e-06	Zm00001eb084550	2.62377	1.35616e-25	Zm00001eb108780	-1.78135	0.00714489	Zm00001eb139660	1.57284	3.46037e-16	Zm00001eb161070	-3.66566	1.66482e-09	Zm00001eb173650	1.6339	1.25677e-16	Zm00001eb151220	-1.92802	-8.54985	1.23244e-17	Zm00001eb177610	2.26244	0.00155526
Zm00001eb073120	-3.10427	2.05193e-21	Zm00001eb084630	3.39707	8.98621e-57	Zm00001eb108800	-3.8754	2.87186e-08	Zm00001eb139800	6.28554	0.00131426	Zm00001eb161110	-1.75823	0.00125355	Zm00001eb173770	7.22945	1.56776e-05	Zm00001eb151310	-1.91064	-7.61711	2.59427e-14	Zm00001eb177810	4.10631	0.000140456
Zm00001eb073180	-1.58139	1.45604e-18	Zm00001eb084690	3.04451	6.90598e-33	Zm00001eb108900	-2.89316	0.0143622	Zm00001eb139810	9.76895	1.69797e-13	Zm00001eb161120	-2.04339	2.30747e-20	Zm00001eb173780	4.03108	3.7186e-07	Zm00001eb151570	-4.02166	-2.68224	0.00731315	Zm00001eb177830	1.80703	3.68861e-05
Zm00001eb073190	-3.85424	0.00457902	Zm00001eb084820	1.8684	6.44372e-11	Zm00001eb108910	-1.55103	2.548e-05	Zm00001eb139920	4.17274	6.65295e-28	Zm00001eb161670	-1.56925	0.00438355	Zm00001eb174070	5.8138	3.08049e-21	Zm00001eb152200	-4.02517	-2.02182	0.0431951	Zm00001eb178060	4.92846	0.00117122
Zm00001eb073250	-3.98029	2.20911e-24	Zm00001eb084850	2.14757	1.55772e-16	Zm00001eb109290	-1.55119	1.4347e-13	Zm00001eb140050	1.55842	5.10477e-20	Zm00001eb161710	-1.60573	2.58186e-16	Zm00001eb174510	4.83976	0.00706058	Zm00001eb152220	-3.62691	-7.34677	2.03058e-13	Zm00001eb178200	6.28761	8.31717e-05
Zm00001eb073260	-4.27658	0.0154809	Zm00001eb085040	5.53189	8.38012e-06	Zm00001eb109620	-1.8227	3.56598e-45	Zm00001eb140400	1.65258	0.0171625	Zm00001eb161870	-1.7194	7.53561e-18	Zm00001eb174780	8.02912	7.57557e-39	Zm00001eb152300	-1.63014	-6.01528	1.7958e-09	Zm00001eb178390	5.95056	0.000901905
Zm00001eb073300	-1.9933	1.35758e-19	Zm00001eb085140	3.65668	0.0212508	Zm00001eb109670	-1.65105	0.0152013	Zm00001eb140430	2.37596	2.53793e-23	Zm00001eb162180	-2.80064	3.00572e-31	Zm00001eb174790	3.37647	0.00255049	Zm00001eb152390	-2.19539	-6.94416	3.80722e-12	Zm00001eb178710	2.3299	4.31077e-05
Zm00001eb073350	-2.62347	1.68255e-10	Zm00001eb085150	5.08748	2.50088e-42	Zm00001eb109710	-2.22283	3.65877e-42	Zm00001eb140460	1.83375	9.90653e-07	Zm00001eb162200	-2.56435	5.29188e-20	Zm00001eb175680	5.75742	0.00195698	Zm00001eb152760	-2.49546	-6.79922	1.05187e-11	Zm00001eb178800	4.75842	0.0101828
Zm00001eb073440	-5.86354	2.95179e-10	Zm00001eb085240	1.67359	3.06397e-18	Zm00001eb109720	-10.4665	6.56042e-18	Zm00001eb140580	1.95947	1.24651e-24	Zm00001eb162290	-1.58286	0.0016054	Zm00001eb175750	4.50079	2.08103e-28	Zm00001eb152770	-1.86924	-5.54878	2.8767e-08	Zm00001eb178970	1.56289	5.30893e-07
Zm00001eb073470	-4.25093	1.18394e-25	Zm00001eb085290	1.97993	8.40853e-16	Zm00001eb109730	-5.74021	2.21185e-39	Zm00001eb140610	1.9609	0.00167692	Zm00001eb162350	-2.60167	0.0177637	Zm00001eb176060	5.11312	0.000167978	Zm00001eb152780	-1.87173	-6.69658	2.13349e-11	Zm00001eb179180	1.79906	0.0248446
Zm00001eb073620	-3.91033	2.02809e-108	Zm00001eb085310	2.36881	3.39487e-107	Zm00001eb109740	-1.55447	2.93797e-06	Zm00001eb140650	4.20232	7.48819e-09	Zm00001eb162570	-1.69778	1.88361e-06	Zm00001eb176250	2.92161	5.11642e-11	Zm00001eb152830	-1.73159	-4.74229	2.11317e-06	Zm00001eb179360	4.13616	5.82119e-10
Zm00001eb073630	-1.89952	4.92752e-26	Zm00001eb085380	2.00107	1.76013e-88	Zm00001eb109750	-5.0148	2.30067e-17	Zm00001eb140670	1.91111	0.0326869	Zm00001eb162680	-1.77049	3.83398e-11	Zm00001eb176610	7.38964	6.73123e-08	Zm00001eb152920	-4.38128	-12.446	1.47016e-35	Zm00001eb179620	5.03961	0.0354265
Zm00001eb073670	-1.68899	2.13667e-45	Zm00001eb085540	2.32523	6.44871e-10	Zm00001eb109810	-1.66149	6.2758e-12	Zm00001eb140690	4.56156	0.0253312	Zm00001eb162740	-2.25169	2.05137e-14	Zm00001eb176990	5.36129	0.000245556	Zm00001eb153000	-3.44286	-2.31075	0.0208469	Zm00001eb179850	2.64803	0.0121375
Zm00001eb073740	-2.51144	2.47672e-33	Zm00001eb085600	2.16925	0.0113517	Zm00001eb109880	-1.86381	7.52733e-45	Zm00001eb140870	1.97775	0.00318724	Zm00001eb163010	-4.15279	0.00290954	Zm00001eb177420	1.94934	0.00068727	Zm00001eb153020	-2.18562	-8.00847	1.16149e-15	Zm00001eb179870	2.243	3.95488e-09
Zm00001eb073920	-5.86518	6.29276e-06	Zm00001eb085610	2.58198	1.62639e-13	Zm00001eb109980	-3.62686	2.24319e-88	Zm00001eb140930	2.47878	5.47773e-43	Zm00001eb163200	-2.36375	1.51192e-11	Zm00001eb177520	2.69266	2.69699e-18	Zm00001eb153260	-3.97058	-2.22166	0.026306	Zm00001eb180030	2.51741	1.54628e-05
Zm00001eb073990	-5.27096	1.43819e-14	Zm00001eb085850	3.72269	8.41926e-108	Zm00001eb110060	-3.61394	2.07109e-31	Zm00001eb141010	1.51154	5.26271e-08	Zm00001eb163270	-1.90221	2.94786e-16	Zm00001eb177610	1.90713	0.00915534	Zm00001eb153390	-1.55708	-5.75347	8.74316e-09	Zm00001eb180120	3.77759	9.29485e-05
Zm00001eb074090	-7.24254	2.6344e-21	Zm00001eb086100	5.19512	1.59871e-101	Zm00001eb110100	-1.73448	4.00554e-16	Zm00001eb141050	2.34415	0.0170621	Zm00001eb163420	-1.93042	0.0473887	Zm00001eb177810	2.90914	0.0111385	Zm00001eb153400	-1.57814	-6.43924	1.20072e-10	Zm00001eb180260	3.04192	7.9437e-32
Zm00001eb074170	-4.2773	7.74149e-41	Zm00001eb086180	11.6286	1.33075e-18	Zm00001eb110210	-2.12546	0.0099199	Zm00001eb141130	2.30106	1.01598e-10	Zm00001eb163430	-2.41703	0.000918472	Zm00001eb177830	4.25877	1.42899e-25	Zm00001eb153410	-3.33492	-7.03338	2.01594e-12	Zm00001eb180410	1.57894	0.00279092
Zm00001eb074250	-2.60908	1.32537e-08	Zm00001eb086200	2.90619	7.8337e-78	Zm00001eb110240	-4.05952	6.48244e-15	Zm00001eb141210	1.52288	4.13582e-06	Zm00001eb163640	-1.71217	5.28105e-08	Zm00001eb177970	4.0257	0.0462832	Zm00001eb153540	-3.41453	-2.54176	0.0110296	Zm00001eb180620	7.24389	1.48955e-08
Zm00001eb074260	-2.03527	0.000578974	Zm00001eb086220	8.85523	7.28849e-120	Zm00001eb110400	-2.09398	4.42361e-14	Zm00001eb141390	1.64032	0.0243513	Zm00001eb163720	-2.92759	0.00427591	Zm00001eb178060	4.35362	0.00469779	Zm00001eb153570	-2.13321	-3.04147	0.00235427	Zm00001eb180830	3.09268	3.34757e-06
Zm00001eb074280	-4.23222	1.29663e-61	Zm00001eb086450	1.68349	0.0339286	Zm00001eb110620	-2.1211	3.69551e-13	Zm00001eb141410	5.22956	1.80218e-08	Zm00001eb163830	-2.44097	1.64391e-07	Zm00001eb178200	4.70473	0.00589921	Zm00001eb153610	-2.40051	-3.15704	0.00159379	Zm00001eb181170	2.18155	9.39522e-07
Zm00001eb074310	-6.97689	3.05845e-62	Zm00001eb086800	1.55748	8.07226e-28	Zm00001eb110730	-4.30523	5.15606e-102	Zm00001eb141430	7.32355	1.15363e-07	Zm00001eb163840	-1.56819	0.0283106	Zm00001eb178390	5.93788	0.000935451	Zm00001eb153750	-1.7905	-4.53948	5.63925e-06	Zm00001eb181580	4.35583	0.0111649
Zm00001eb074320	-5.56816	0.000484278	Zm00001eb086870	2.62473	1.85118e-08	Zm00001eb110830	-1.82278	1.81724e-06	Zm00001eb141450	7.58776	5.83006e-24	Zm00001eb163920	-2.08842	0.0026893	Zm00001eb178710	1.73339	0.00271527	Zm00001eb153970	-1.93766	-2.58322	0.00978836	Zm00001eb181640	5.02977	0.00554348
Zm00001eb074360	-4.91189	1.57341e-54	Zm00001eb087080	7.02225	1.33305e-75	Zm00001eb110960	-3.23897	3.66882e-65	Zm00001eb141470	2.30001	9.3496e-19	Zm00001eb164040	-1.52873	1.30602e-06	Zm00001eb178720	2.93973	0.000618995	Zm00001eb154000	-1.72035	-6.86923	6.45508e-12	Zm00001eb181790	2.22434	2.18476e-08
Zm00001eb074380	-2.74895	6.85545e-85	Zm00001eb087140	7.73427	3.05283e-09	Zm00001eb111640	-3.60603	2.29203e-112	Zm00001eb141490	9.53907	0.000991144	Zm00001eb164050	-2.20174	0.000544426	Zm00001eb178800	3.90186	0.0386199	Zm00001eb154060	-2.82459	-8.19683	2.46818e-16	Zm00001eb181980	1.80271	8.78426e-09
Zm00001eb074400	-4.8075	1.75677e-49	Zm00001eb087300	3.33524	0.0217122	Zm00001eb111780	-2.25693	4.8309e-13	Zm00001eb141500	5.40713	3.88108e-18	Zm00001eb164060	-1.91858	0.00587263	Zm00001eb179100	6.59131	4.49247e-05	Zm00001eb154170	-3.13798	-11.7993	3.93471e-32	Zm00001eb182080	5.84391	0.0309126
Zm00001eb074530	-14.9292	6.20884e-32	Zm00001eb087410	9.68093	6.14543e-15	Zm00001eb111830	-2.12771	4.54002e-13	Zm00001eb141540	6.80434	2.48321e-10	Zm00001eb164290	-2.42929	0.00401317	Zm00001eb179260	1.61933	4.19593e-05	Zm00001eb154650	-1.75471	-4.43899	9.03801e-06	Zm00001eb182190	10.1849	4.96262e-17
Zm00001eb074540	-1.88897	1.66808e-33	Zm00001eb087420	8.15783	1.70239e-08	Zm00001eb112000	-1.63147	6.75157e-10	Zm00001eb142060	5.11613	3.95381e-12	Zm00001eb164340	-4.963	0.000710427	Zm00001eb179350	3.79169	0.0485682	Zm00001eb154780	-1.63858	-8.3897	4.87393e-17	Zm00001eb182310	1.91525	9.59734e-25
Zm00001eb074570	-4.12119	4.5899e-28	Zm00001eb087570	10.2931	5.46846e-12	Zm00001eb112170	-1.70991	6.33181e-08	Zm00001eb142150	3.17944	1.35251e-12	Zm00001eb164480	-1.94313	8.13332e-06	Zm00001eb179360	5.07507	8.23176e-15	Zm00001eb154840	-1.85849	-2.25817	0.0239353	Zm00001eb182370	6.72237	0.00303844
Zm00001eb074580	-1.51784	1.47523e-09	Zm00001eb087620	2.3083	0.00393148	Zm00001eb112210	-2.06896	3.49233e-08	Zm00001eb142200	3.65734	1.72876e-19	Zm00001eb165230	-3.00696	0.00429166	Zm00001eb179850	2.64616	0.0125184	Zm00001eb155300	-2.47535	-11.7831	4.77303e-32	Zm00001eb182700	4.51753	2.56393e-05
Zm00001eb074600	-2.5278	3.31436e-08	Zm00001eb087730	6.05053	0.0251238	Zm00001eb112260	-3.14342	1.01843e-31	Zm00001eb142370	3.99929	4.06951e-20	Zm00001eb165380	-1.54858	0.00263154	Zm00001eb179860	2.23933	0.000602107	Zm00001eb155320	-3.19365	-3.3621	0.000773523	Zm00001eb182720	3.82718	8.14727e-05
Zm00001eb074620	-1.89163	4.60467e-12	Zm00001eb087920	4.46557	1.3549e-32	Zm00001eb112280	-2.4271	0.00072056	Zm00001eb142610	1.54321	1.13532e-40	Zm00001eb165430	-3.56867	2.68602e-05	Zm00001eb179870	1.73606	9.27001e-06	Zm00001eb155370	-2.80973	-2.81079	0.00494202	Zm00001eb182850	9.30881	1.90055e-26
Zm00001eb074740	-3.73929	0.00120384	Zm00001eb087970	1.94581	4.86843e-05	Zm00001eb112590	-3.36248	1.83834e-37	Zm00001eb142620	4.52873	3.96765e-38	Zm00001eb165530	-2.29206	0.00688893	Zm00001eb180030	2.74381	2.2765e-06	Zm00001eb155380	-2.12063	-3.15756	0.00159097	Zm00001eb182930	2.97657	0.0082902
Zm00001eb074760	-5.67561	1.73485e-35	Zm00001eb088050	2.45386	1.53191e-40	Zm00001eb112610	-5.42452	8.75682e-58	Zm00001eb142750	3.85381	4.87166e-40	Zm00001eb165540	-2.009	0.0176825	Zm00001eb180620	7.10415	2.99075e-08	Zm00001eb155710	-2.16913	-2.77302	0.00555387	Zm00001eb182950	4.4599	2.53346e-05
Zm00001eb074800	-4.1592	0.000395882	Zm00001eb088080	5.02986	3.49278e-32	Zm00001eb112640	-5.34551	1.14409e-05	Zm00001eb142840	4.60633	0.0023235	Zm00001eb165660	-4.58478	0.00878845	Zm00001eb181440	1.50364	0.0288003	Zm00001eb155760	-2.94161	-2.12033	0.0339785	Zm00001eb182960	7.46486	2.84561e-05
Zm00001eb074830	-3.99612	4.51346e-37	Zm00001eb088090	5.41451	2.00739e-111	Zm00001eb112700	-3.27606	7.15366e-57	Zm00001eb143050	1.96449	3.72982e-52	Zm00001eb165860	-1.8184	1.23711e-26	Zm00001eb181790	2.23176	2.10661e-08	Zm00001eb155810	-1.72377	-2.13442	0.0328083	Zm00001eb183020	8.97231	1.96708e-12
Zm00001eb074880	-3.8052	2.11264e-80	Zm00001eb088150	8.6343	1.36423e-137	Zm00001eb112850	-2.46713	1.24089e-19	Zm00001eb143110	2.34145	1.61257e-35	Zm00001eb166050	-3.05687	9.02129e-06	Zm00001eb181980	1.63321	3.05241e-07	Zm00001eb156030	-3.45123	-2.11563	0.0343763	Zm00001eb183030	8.95917	9.20228e-13
Zm00001eb074890	-2.88429	2.25738e-57	Zm00001eb088180	2.00363	1.02009e-42	Zm00001eb112930	-5.04792	2.04163e-24	Zm00001eb143230	6.68072	9.08873e-79	Zm00001eb166060	-2.98637	0.0236427	Zm00001eb182080	5.56046	0.0408949	Zm00001eb156040	-1.57864	-4.33741	1.44171e-05	Zm00001eb183060	4.05645	0.037719
Zm00001eb075020	-4.92865	1.40947e-15	Zm00001eb088190	4.95195	4.53256e-53	Zm00001eb113050	-2.302	1.26459e-17	Zm00001eb143880	1.90138	3.61256e-06	Zm00001eb166210	-2.00766	1.85109e-08	Zm00001eb182190	9.07231	1.04799e-13	Zm00001eb156200	-1.65855	-2.79	0.00527076	Zm00001eb183220	2.40044	0.000485749
Zm00001eb075100	-2.6701	4.58425e-07	Zm00001eb088300	2.32843	4.75027e-06	Zm00001eb113060	-2.17488	1.64275e-10	Zm00001eb144000	1.77808	7.94596e-14	Zm00001eb166240	-2.70036	5.49471e-06	Zm00001eb182440	4.69196	0.00706457	Zm00001eb156310	-2.39494	-4.78724	1.69092e-06	Zm00001eb183540	6.40945	0.00129815
Zm00001eb075210	-1.86797	2.8094e-13	Zm00001eb088310	4.15521	3.98421e-21	Zm00001eb113090	-3.29056	2.30306e-25	Zm00001eb144010	4.61617	3.98122e-09	Zm00001eb166250	-3.08496	1.2665e-10	Zm00001eb182450	4.79321	0.019503	Zm00001eb156520	-2.22835	-2.13549	0.0327208	Zm00001eb183700	4.34957	2.7458e-10
Zm00001eb075250	-2.987	4.36738e-58	Zm00001eb088410	9.02154	4.33959e-64	Zm00001eb113170	-6.12672	0.000725587	Zm00001eb144120	1.70631	0.00172633	Zm00001eb166480	-2.00732	0.0142671	Zm00001eb182500	2.00242	0.00313068	Zm00001eb156670	-3.6131	-2.02181	0.0431962	Zm00001eb183790	3.0151	3.82171e-14
Zm00001eb075300	-1.98938	4.29585e-13	Zm00001eb088480	3.18205	0.0262545	Zm00001eb113220	-4.27964	0.00138637	Zm00001eb144190	2.07363	0.000634932	Zm00001eb166690	-3.74478	0.000564343	Zm00001eb182510	1.8184	0.00126508	Zm00001eb156790	-1.82012	-2.70257	0.00688054	Zm00001eb183800	4.71554	0.0328889
Zm00001eb075340	-3.45082	0.0427269	Zm00001eb088500	1.51395	1.54048e-09	Zm00001eb113350	-2.34465	1.18704e-08	Zm00001eb144200	1.95066	0.00905956	Zm00001eb166740	-1.7544	0.00662306	Zm00001eb182700	3.3348	0.00346714	Zm00001eb156940	-1.68377	-7.23467	4.66655e-13	Zm00001eb183870	5.78635	5.47595e-07
Zm00001eb075360	-2.3687	3.2804e-23	Zm00001eb088630	1.71285	0.00551891	Zm00001eb113440	-10.2974	4.95891e-168	Zm00001eb144450	1.51805	2.07878e-10	Zm00001eb166870	-2.23939	1.11635e-07	Zm00001eb182720	2.41962	0.0198226	Zm00001eb157000	-2.95086	-2.02044	0.0433377	Zm00001eb183920	3.30456	7.75044e-05
Zm00001eb075470	-4.75195	5.1551e-19	Zm00001eb088840	7.89957	2.60698e-39	Zm00001eb113680	-5.71373	2.9341e-05	Zm00001eb144560	3.2484	3.97417e-13	Zm00001eb167910	-2.23415	0.0019077	Zm00001eb182850	8.89362	3.08647e-24	Zm00001eb157060	-4.04994	-4.33743	1.44161e-05	Zm00001eb184370	3.60543	0.00732837
Zm00001eb075510	-5.44839	7.18224e-14	Zm00001eb089100	1.70927	0.000315777	Zm00001eb113890	-3.99533	0.00487102	Zm00001eb144830	5.65439	1.64301e-18	Zm00001eb168460	-3.5203	0.00136183	Zm00001eb182950	3.21842	0.003388	Zm00001eb157490	-1.62363	-2.91736	0.00353006	Zm00001eb184420	2.08039	2.25366e-23
Zm00001eb075580	-2.2632	1.53118e-37	Zm00001eb089470	4.202	1.66982e-40	Zm00001eb113970	-2.86895	1.3589e-13	Zm00001eb144960	2.06766	2.37037e-06	Zm00001eb168470	-1.72122	0.000278671	Zm00001eb183020	7.09822	5.28299e-08	Zm00001eb157500	-1.9818	-4.90028	9.56978e-07	Zm00001eb184460	2.03868	0.000390382
Zm00001eb075640	-3.26621	4.84672e-05	Zm00001eb089480	4.78001	1.30305e-72	Zm00001eb114140	-1.97987	2.25943e-07	Zm00001eb145030	2.23026	3.19342e-21	Zm00001eb168500	-1.62464	0.0281978	Zm00001eb183030	7.87384	5.2264e-10	Zm00001eb157990	-4.26615	-2.82994	0.00465567	Zm00001eb184710	6.59393	3.70545e-07
Zm00001eb075680	-2.48862	3.12991e-06	Zm00001eb089600	4.8047	1.21033e-107	Zm00001eb114170	-3.89411	0.0428024	Zm00001eb145310	3.20555	4.33523e-11	Zm00001eb168540	-1.93882	0.00335696	Zm00001eb183120	4.69998	0.018465	Zm00001eb158060	-2.42031	-4.69268	2.69653e-06	Zm00001eb184780	6.60135	0.00048324
Zm00001eb075700	-2.18045	6.02203e-08	Zm00001eb089680	1.76355	4.8428e-19	Zm00001eb114330	-2.82494	0.00461934	Zm00001eb145580	2.82154	7.55886e-28	Zm00001eb168660	-3.09158	4.01301e-05	Zm00001eb183220	4.28409	3.71682e-10	Zm00001eb158210	-2.47875	-6.85247	7.25873e-12	Zm00001eb184830	2.19362	0.00180122
Zm00001eb075710	-3.65445	1.65977e-43	Zm00001eb089730	4.72047	0.000196114	Zm00001eb114370	-1.52023	2.29373e-22	Zm00001eb145650	4.44619	0.00369772	Zm00001eb168930	-1.9537	6.428e-21	Zm00001eb183540	5.56889	0.00601265	Zm00001eb158280	-4.60307	-6.48398	8.93322e-11	Zm00001eb184950	2.39448	0.0283217
Zm00001eb075770	-3.91304	0.0293449	Zm00001eb089740	1.75914	2.31994e-34	Zm00001eb114730	-1.58451	2.59999e-16	Zm00001eb145860	13.2647	6.38585e-27	Zm00001eb169270	-2.19223	0.000152737	Zm00001eb183700	2.86542	0.000129838	Zm00001eb158580	-2.14642	-5.20769	1.91204e-07	Zm00001eb185110	2.19085	0.000686532
Zm00001eb075800	-1.92136	4.82525e-76	Zm00001eb089840	1.68166	4.17932e-48	Zm00001eb115030	-2.97839	0.00724173	Zm00001eb145890	4.58209	1.21778e-22	Zm00001eb169430	-4.87548	0.00904079	Zm00001eb183790	2.17742	2.90587e-07	Zm00001eb158590	-2.23086	-4.65733	3.20333e-06	Zm00001eb185560	1.78769	9.93159e-05
Zm00001eb075810	-10.7	2.6029e-18	Zm00001eb089920	7.21969	1.20639e-56	Zm00001eb115050	-3.71124	0.00118445	Zm00001eb146210	1.99248	5.21784e-06	Zm00001eb169650	-2.54196	0.0395924	Zm00001eb183870	4.91084	2.7826e-05	Zm00001eb158600	-3.96861	-5.57603	2.46075e-08	Zm00001eb185910	4.18186	3.29883e-11
Zm00001eb075920	-2.40961	0.00143475	Zm00001eb089940	2.30765	4.76978e-06	Zm00001eb115210	-7.40879	2.76695e-06	Zm00001eb146620	1.84984	8.11434e-20	Zm00001eb169710	-2.15199	0.00848374	Zm00001eb183920	3.07385	0.00029323	Zm00001eb158670	-1.99604	-2.63709	0.00836206	Zm00001eb185970	1.61727	4.71728e-26
Zm00001eb075930	-2.49443	0.0446636	Zm00001eb090060	4.79525	1.6789e-05	Zm00001eb115940	-2.0167	0.0484516	Zm00001eb146650	1.94552	0.000596284	Zm00001eb169930	-1.81437	2.94782e-10	Zm00001eb184030	3.91461	9.4988e-06	Zm00001eb158680	-2.23809	-4.30576	1.66416e-05	Zm00001eb186090	3.2213	1.07558e-05
Zm00001eb075980	-2.26673	7.3181e-27	Zm00001eb090110	5.67523	7.03122e-11	Zm00001eb115990	-2.21287	1.41775e-07	Zm00001eb146780	7.94246	2.05979e-115	Zm00001eb170530	-1.50535	9.87827e-07	Zm00001eb184420	2.48692	2.86394e-33	Zm00001eb158870	-7.02807	-5.47848	4.29006e-08	Zm00001eb186610	3.52449	6.34153e-09
Zm00001eb076190	-4.31298	3.11648e-65	Zm00001eb090120	3.04783	0.00515035	Zm00001eb116010	-1.70786	0.0255573	Zm00001eb146860	3.60255	2.47553e-23	Zm00001eb170590	-6.96267	0.00242884	Zm00001eb184670	2.19227	0.0324264	Zm00001eb158960	-5.11482	-3.18518	0.00144663	Zm00001eb186970	1.64549	0.000329621
Zm00001eb076230	-5.81035	4.73223e-74	Zm00001eb090160	8.91866	8.24021e-09	Zm00001eb116390	-5.03537	2.08509e-07	Zm00001eb146910	5.99053	2.04203e-07	Zm00001eb170670	-4.34489	0.00513119	Zm00001eb184710	10.0557	7.53577e-16	Zm00001eb159060	-2.1979	-5.72382	1.04157e-08	Zm00001eb187180	5.48195	2.96201e-05
Zm00001eb076240	-4.24159	4.53689e-27	Zm00001eb090190	1.67531	5.55766e-37	Zm00001eb116500	-1.97908	0.00763385	Zm00001eb146920	7.69216	9.87975e-10	Zm00001eb171000	-2.92773	1.19515e-31	Zm00001eb184720	6.27365	8.60302e-05	Zm00001eb159130	-1.56748	-5.43677	5.42546e-08	Zm00001eb187350	6.14103	0.0264488
Zm00001eb076260	-4.30889	3.94242e-16	Zm00001eb090200	2.17645	1.38237e-11	Zm00001eb116510	-2.10329	5.01312e-16	Zm00001eb146930	7.7887	3.22536e-09	Zm00001eb171050	-1.74723	0.0176478	Zm00001eb185110	3.31643	1.30587e-07	Zm00001eb159250	-1.64125	-3.49797	0.00046882	Zm00001eb187360	3.70641	0.000619322
Zm00001eb076380	-2.95203	2.43963e-64	Zm00001eb090620	3.85237	0.00105484	Zm00001eb116960	-10.2431	1.62882e-14	Zm00001eb147250	8.16209	2.83248e-23	Zm00001eb171070	-1.5506	1.00855e-06	Zm00001eb185260	4.37786	3.93905e-09	Zm00001eb159410	-2.96314	-4.34744	1.37735e-05	Zm00001eb187550	2.58035	0.000129344
Zm00001eb076410	-2.16623	0.000246062	Zm00001eb090880	7.09682	1.49075e-20	Zm00001eb117130	-5.01794	1.48073e-30	Zm00001eb147260	6.98296	1.29e-05	Zm00001eb171150	-1.96597	0.0396712	Zm00001eb185470	2.36844	1.0752e-05	Zm00001eb159450	-2.32131	-4.92487	8.44148e-07	Zm00001eb187830	7.59519	3.17087e-09
Zm00001eb076420	-3.4589	1.39718e-13	Zm00001eb090980	4.89674	4.08306e-35	Zm00001eb117210	-2.56926	4.41587e-33	Zm00001eb147290	1.79447	0.0478149	Zm00001eb171370	-2.61374	0.00525152	Zm00001eb185560	1.90493	3.34495e-05	Zm00001eb159490	-2.95945	-3.33207	0.000862016	Zm00001eb187840	3.91014	0.0205429
Zm00001eb076500	-2.15973	0.00310736	Zm00001eb091090	6.13969	4.28739e-06	Zm00001eb117450	-4.00802	1.00559e-05	Zm00001eb147400	3.01518	1.07995e-41	Zm00001eb171410	-1.87643	7.10521e-12	Zm00001eb185840	1.61972	0.000457456	Zm00001eb159510	-2.82982	-9.91414	3.61344e-23	Zm00001eb187990	6.89037	1.83956e-05
Zm00001eb076740	-4.00011	1.81109e-43	Zm00001eb091110	4.94077	0.00261986	Zm00001eb117610	-1.94717	1.01924e-08	Zm00001eb147510	3.87969	1.50238e-07	Zm00001eb171740	-2.30046	0.000192432	Zm00001eb185880	2.00926	0.00446876	Zm00001eb159540	-1.54509	-7.58783	3.25312e-14	Zm00001eb188030	1.90577	2.76556e-09
Zm00001eb076810	-6.22105	3.72393e-44	Zm00001eb091200	5.63145	9.20092e-86	Zm00001eb117760	-2.13848	0.000894628	Zm00001eb147560	7.56942	0.00625864	Zm00001eb172020	-4.41236	0.0168214	Zm00001eb185910	2.73557	5.22796e-05	Zm00001eb159940	-1.54544	-2.09235	0.0364072	Zm00001eb188240	2.1685	1.95936e-13
Zm00001eb076850	-3.49975	8.96684e-05	Zm00001eb091350	4.06477	1.68571e-141	Zm00001eb117770	-1.60537	2.98089e-05	Zm00001eb147650	2.09922	8.78881e-13	Zm00001eb172060	-4.3173	0.0281629	Zm00001eb185980	2.38338	1.04431e-14	Zm00001eb159980	-2.62331	-4.73985	2.13872e-06	Zm00001eb188290	2.63693	4.4673e-05
Zm00001eb076880	-5.44954	3.55813e-99	Zm00001eb091370	12.6006	3.38743e-25	Zm00001eb117790	-3.78039	1.72731e-06	Zm00001eb147840	1.5756	1.90081e-12	Zm00001eb172190	-3.38594	0.0380668	Zm00001eb186070	1.68043	0.0266122	Zm00001eb160110	-1.6317	-5.53068	3.18997e-08	Zm00001eb188580	1.51088	0.01871
Zm00001eb076910	-2.80253	0.0322288	Zm00001eb091470	2.58899	8.18267e-21	Zm00001eb117830	-4.12776	0.0109706	Zm00001eb147850	4.03974	1.04656e-55	Zm00001eb172240	-2.00913	2.09202e-05	Zm00001eb186090	2.52022	0.000828619	Zm00001eb160120	-2.26658	-12.3073	8.27034e-35	Zm00001eb188980	1.69972	0.0290856
Zm00001eb077010	-1.57473	8.20682e-18	Zm00001eb091640	3.05665	5.17835e-58	Zm00001eb117970	-2.00384	8.20789e-54	Zm00001eb147860	8.8251	4.97803e-16	Zm00001eb172390	-2.66915	9.33202e-09	Zm00001eb186550	3.03167	3.65995e-15	Zm00001eb160190	-2.28808	-10.8226	2.68888e-27	Zm00001eb189010	2.3383	0.0115591
Zm00001eb077030	-5.33814	3.69418e-19	Zm00001eb091700	2.72297	1.30797e-36	Zm00001eb118230	-1.8179	0.00366706	Zm00001eb147930	1.83649	6.12417e-08	Zm00001eb172450	-1.81266	7.41363e-10	Zm00001eb186610	2.58607	3.77427e-05	Zm00001eb160290	-2.11576	-2.49772	0.0124995	Zm00001eb189220	3.71374	0.0258013
Zm00001eb077080	-4.13806	3.66354e-07	Zm00001eb091710	2.10595	2.47324e-39	Zm00001eb118240	-1.92725	1.06722e-09	Zm00001eb147990	1.82945	7.20714e-15	Zm00001eb172560	-2.64606	1.0511e-09	Zm00001eb186800	3.25669	0.000363721	Zm00001eb160430	-3.82433	-3.87731	0.000105617	Zm00001eb189340	3.32461	0.00384254
Zm00001eb077100	-1.55185	4.45081e-12	Zm00001eb091810	2.6381	0.00173089	Zm00001eb118710	-4.28129	9.77901e-16	Zm00001eb148040	5.29004	1.5892e-33	Zm00001eb172950	-1.93084	0.0399906	Zm00001eb186890	4.43363	0.000626405	Zm00001eb160820	-1.8077	-4.73132	2.23067e-06	Zm00001eb189470	2.08526	0.0345254
Zm00001eb077110	-2.41626	1.3075e-17	Zm00001eb091850	2.068	2.48859e-30	Zm00001eb118870	-3.11701	1.0567e-20	Zm00001eb148150	3.68822	4.88139e-09	Zm00001eb173250	-2.97909	0.0318894	Zm00001eb186970	1.55428	0.000712584	Zm00001eb161060	-4.26416	-2.72417	0.00644633	Zm00001eb189840	4.40414	0.00897557
Zm00001eb077130	-9.37181	1.23649e-100	Zm00001eb092050	3.04572	0.0171588	Zm00001eb118930	-5.45118	3.17314e-11	Zm00001eb148310	3.59328	1.64759e-22	Zm00001eb173900	-2.43306	0.000745306	Zm00001eb187180	5.11457	0.000112147	Zm00001eb161070	-3.02675	-5.81846	5.93936e-09	Zm00001eb190160	1.57835	5.46396e-06
Zm00001eb077180	-7.66332	2.13616e-12	Zm00001eb092280	2.80335	5.86547e-06	Zm00001eb118990	-2.29909	7.26676e-11	Zm00001eb148340	3.18998	0.00757839	Zm00001eb173930	-2.45996	4.74626e-05	Zm00001eb187360	2.94096	0.00952603	Zm00001eb161120	-1.77986	-8.0836	6.288e-16	Zm00001eb190380	3.18496	0.00033571
Zm00001eb077230	-5.60814	1.41184e-51	Zm00001eb092560	4.84875	8.45822e-21	Zm00001eb119040	-1.87305	1.89963e-06	Zm00001eb148380	6.4425	8.97631e-09	Zm00001eb173950	-2.8817	0.00232466	Zm00001eb187550	2.22533	0.00117255	Zm00001eb161610	-2.03777	-7.20578	5.7714e-13	Zm00001eb190420	2.68488	7.38624e-05
Zm00001eb077240	-3.64408	1.15743e-18	Zm00001eb092630	4.94435	7.404e-08	Zm00001eb119250	-4.22178	6.25675e-13	Zm00001eb148390	3.61985	0.000427427	Zm00001eb174110	-1.72285	0.00242197	Zm00001eb187810	2.83348	0.00191185	Zm00001eb161670	-2.45836	-3.86593	0.000110667	Zm00001eb190520	4.69233	5.0107e-07
Zm00001eb077260	-6.98484	1.52776e-07	Zm00001eb092640	4.96084	2.45484e-24	Zm00001eb119270	-1.96016	1.97673e-16	Zm00001eb148460	4.83361	5.76669e-11	Zm00001eb174140	-1.5879	0.0472625	Zm00001eb187830	7.38517	9.82053e-09	Zm00001eb161720	-2.98192	-2.65153	0.00801272	Zm00001eb190660	2.31724	2.23947e-22
Zm00001eb077340	-2.33667	0.000351204	Zm00001eb092770	12.6042	2.03063e-80	Zm00001eb119560	-2.39306	4.79794e-11	Zm00001eb148470	5.99562	2.55122e-08	Zm00001eb174300	-2.2586	1.09672e-15	Zm00001eb187990	5.41629	0.00121757	Zm00001eb161870	-1.93007	-9.65914	4.49631e-22	Zm00001eb190670	2.78234	3.72322e-32
Zm00001eb077350	-2.78021	8.17384e-09	Zm00001eb092800	2.66391	1.96913e-08	Zm00001eb119570	-1.50624	0.00302347	Zm00001eb148480	3.96126	0.000688542	Zm00001eb174420	-3.02148	0.0011738	Zm00001eb188080	6.81431	4.7394e-10	Zm00001eb162180	-2.09371	-8.71644	2.87083e-18	Zm00001eb190720	4.81358	0.00604802
Zm00001eb077400	-1.70404	5.54938e-27	Zm00001eb093210	4.25202	0.0369495	Zm00001eb119630	-1.84967	1.31716e-46	Zm00001eb148510	3.65789	0.0175783	Zm00001eb174710	-2.41949	5.74048e-08	Zm00001eb188290	2.2911	0.000483198	Zm00001eb162190	-1.68682	-10.6761	1.31737e-26	Zm00001eb190730	6.69883	5.49271e-06
Zm00001eb077480	-6.44428	1.60786e-10	Zm00001eb093310	2.50847	0.0380994	Zm00001eb119640	-1.6779	4.16411e-09	Zm00001eb148580	5.86515	2.54919e-08	Zm00001eb174760	-2.31346	0.000274152	Zm00001eb188460	1.50919	0.0377929	Zm00001eb162200	-3.30528	-11.3327	9.03683e-30	Zm00001eb190800	7.5066	6.79897e-07
Zm00001eb077490	-8.72677	2.52477e-56	Zm00001eb093350	2.65818	5.76988e-06	Zm00001eb119650	-3.33014	0.0108103	Zm00001eb148670	3.00289	6.05888e-47	Zm00001eb175000	-1.77946	0.0211218	Zm00001eb188580	1.58243	0.0136733	Zm00001eb162290	-2.5545	-4.54439	5.50945e-06	Zm00001eb191240	1.98174	0.0237788
Zm00001eb077500	-7.34607	1.94466e-08	Zm00001eb093360	2.51646	3.02435e-11	Zm00001eb119670	-6.05922	2.53593e-21	Zm00001eb148680	4.62656	3.56968e-06	Zm00001eb175020	-1.82973	0.0219224	Zm00001eb189220	4.73211	0.00170343	Zm00001eb162350	-4.24967	-3.08307	0.00204878	Zm00001eb191480	3.43962	0.000107336
Zm00001eb077510	-10.5182	5.36692e-16	Zm00001eb093430	8.00392	0.00108853	Zm00001eb119800	-1.62185	5.42678e-09	Zm00001eb148720	6.8313	7.49816e-05	Zm00001eb175030	-1.9714	2.98594e-10	Zm00001eb189450	5.41345	0.00180906	Zm00001eb162430	-1.5221	-5.99358	2.05272e-09	Zm00001eb191590	2.01432	1.3678e-10
Zm00001eb077520	-11.288	3.14755e-16	Zm00001eb093470	4.35457	0.0185206	Zm00001eb120100	-2.27475	3.0821e-30	Zm00001eb149240	8.33828	1.11428e-12	Zm00001eb175400	-1.55455	9.00947e-05	Zm00001eb189470	3.98566	2.5991e-06	Zm00001eb162500	-2.90312	-2.16927	0.0300619	Zm00001eb191760	1.76617	0.0158861
Zm00001eb077550	-1.89151	1.70763e-57	Zm00001eb093530	9.29594	1.43197e-11	Zm00001eb120150	-3.99227	3.41404e-13	Zm00001eb149300	4.35066	6.83561e-07	Zm00001eb175540	-2.29915	4.9609e-07	Zm00001eb189840	3.53666	0.0416132	Zm00001eb162570	-2.42346	-6.7634	1.34791e-11	Zm00001eb192040	4.97849	0.0170807
Zm00001eb077720	-1.92719	1.23508e-15	Zm00001eb093580	2.35613	5.22241e-52	Zm00001eb120450	-4.66465	8.33399e-31	Zm00001eb149420	2.70846	9.94448e-24	Zm00001eb175570	-3.90386	0.0236759	Zm00001eb190420	3.34905	4.41453e-07	Zm00001eb162740	-1.61204	-5.59739	2.17598e-08	Zm00001eb192330	1.73873	4.81917e-12
Zm00001eb077770	-1.82562	5.92846e-13	Zm00001eb093650	4.27102	2.1166e-17	Zm00001eb120460	-2.17086	0.0067259	Zm00001eb149550	6.90177	1.26935e-05	Zm00001eb175890	-2.14089	2.65836e-19	Zm00001eb190520	5.50789	1.96147e-09	Zm00001eb163010	-2.25782	-2.05282	0.0400897	Zm00001eb192390	4.26496	0.0482927
Zm00001eb077840	-2.42574	2.90019e-60	Zm00001eb093770	6.08333	3.02863e-83	Zm00001eb120690	-2.62617	0.00206036	Zm00001eb149570	3.9517	0.00905353	Zm00001eb175900	-1.81578	0.0257288	Zm00001eb190660	1.97983	1.81661e-16	Zm00001eb163020	-1.65698	-3.00138	0.00268759	Zm00001eb192410	5.31533	0.0056572
Zm00001eb077880	-10.1718	3.03191e-49	Zm00001eb093940	6.38894	0.0171353	Zm00001eb120700	-9.08944	1.42178e-170	Zm00001eb149670	2.34498	7.96048e-21	Zm00001eb176730	-1.96578	1.43577e-05	Zm00001eb190670	2.47278	2.31173e-25	Zm00001eb163200	-2.29816	-6.64404	3.05199e-11	Zm00001eb192450	4.39582	0.0481758
Zm00001eb077920	-4.63394	1.5932e-58	Zm00001eb094170	1.90561	4.77539e-09	Zm00001eb121000	-2.82145	1.16861e-36	Zm00001eb149790	3.26879	1.09474e-135	Zm00001eb177020	-1.91823	2.58373e-08	Zm00001eb190730	5.74398	0.000154734	Zm00001eb163270	-2.20569	-9.40943	4.98837e-21	Zm00001eb193020	8.43227	4.21027e-11
Zm00001eb078010	-4.91561	1.99777e-09	Zm00001eb094230	5.48609	0.000178836	Zm00001eb121050	-1.61266	0.0496778	Zm00001eb149810	5.39117	6.04923e-38	Zm00001eb177190	-2.37347	3.87148e-09	Zm00001eb190800	6.26558	5.11496e-05	Zm00001eb163400	-1.52504	-4.49038	7.10946e-06	Zm00001eb193150	5.656	0.00372919
Zm00001eb078020	-1.80968	0.0398896	Zm00001eb094570	8.35056	9.33512e-13	Zm00001eb121060	-3.88909	0.000570449	Zm00001eb149850	2.4081	2.0025e-19	Zm00001eb177260	-2.31642	3.91339e-08	Zm00001eb191220	2.42307	0.00290552	Zm00001eb163420	-3.94364	-2.90972	0.00361754	Zm00001eb193680	5.2257	0.0269895
Zm00001eb078030	-2.14981	0.00684247	Zm00001eb094620	9.80525	4.9357e-66	Zm00001eb121200	-2.18944	3.40064e-26	Zm00001eb149900	1.86172	1.36135e-14	Zm00001eb178380	-1.88627	0.00553711	Zm00001eb191590	4.40729	7.15528e-46	Zm00001eb163430	-2.2506	-3.24131	0.00118984	Zm00001eb193880	6.79018	1.89346e-22
Zm00001eb078110	-1.62667	3.86937e-13	Zm00001eb094710	14.1503	1.35177e-49	Zm00001eb121390	-1.91663	0.0472676	Zm00001eb150050	2.306	0.0161876	Zm00001eb178740	-2.85516	0.00177009	Zm00001eb191610	2.6302	0.00590115	Zm00001eb163640	-1.92895	-5.94581	2.75089e-09	Zm00001eb193980	5.38438	5.3195e-07
Zm00001eb078130	-2.55173	0.0357611	Zm00001eb094860	3.59311	5.90472e-67	Zm00001eb121530	-2.0164	3.35687e-06	Zm00001eb150110	5.4148	2.86409e-06	Zm00001eb178790	-1.56093	0.0167743	Zm00001eb191760	1.57377	0.0362153	Zm00001eb163740	-2.30788	-2.30265	0.0212986	Zm00001eb194000	3.06452	2.73027e-10
Zm00001eb078180	-3.24463	2.14551e-16	Zm00001eb094910	1.51487	4.92246e-06	Zm00001eb122030	-1.76551	1.57944e-08	Zm00001eb150120	6.54838	2.09223e-05	Zm00001eb178860	-3.88055	0.00463267	Zm00001eb191780	3.48456	0.000812659	Zm00001eb163830	-1.71926	-3.8559	0.000115302	Zm00001eb194360	4.73905	0.0395385
Zm00001eb078190	-3.86484	3.54144e-29	Zm00001eb095020	6.53985	5.60198e-38	Zm00001eb122050	-2.21827	7.31441e-06	Zm00001eb150360	2.37429	3.61367e-21	Zm00001eb178990	-1.60458	0.00139226	Zm00001eb192040	4.80794	0.022387	Zm00001eb163840	-2.85717	-3.50656	0.000453932	Zm00001eb194770	2.27638	1.41617e-05
Zm00001eb078250	-3.66214	0.00423126	Zm00001eb095030	2.84436	1.96836e-66	Zm00001eb122090	-3.77272	2.55495e-17	Zm00001eb150470	2.72112	1.53606e-39	Zm00001eb179290	-1.54465	0.000724917	Zm00001eb192330	1.78859	1.18592e-12	Zm00001eb163920	-3.29386	-4.462	8.1199e-06	Zm00001eb194880	4.51245	7.60544e-37
Zm00001eb078340	-3.40196	4.94766e-05	Zm00001eb095040	2.34483	0.0143634	Zm00001eb122190	-5.88789	8.48183e-59	Zm00001eb150540	2.05724	0.0115892	Zm00001eb179670	-4.75578	0.000372413	Zm00001eb192970	4.3345	5.67915e-11	Zm00001eb164000	-3.53289	-2.7702	0.00560221	Zm00001eb195040	7.08762	9.59915e-11
Zm00001eb078470	-3.48705	6.3947e-18	Zm00001eb095060	9.01235	1.99423e-08	Zm00001eb122340	-2.15624	0.0152756	Zm00001eb150760	1.51391	1.12242e-05	Zm00001eb179790	-2.06007	0.0125544	Zm00001eb193020	8.58815	1.77386e-11	Zm00001eb164040	-1.5046	-4.80722	1.53044e-06	Zm00001eb195080	3.72656	0.00446598
Zm00001eb078480	-1.825	1.32631e-17	Zm00001eb095110	4.19663	6.23544e-42	Zm00001eb122360	-1.70051	5.0487e-25	Zm00001eb150790	3.88916	5.5011e-13	Zm00001eb179950	-3.72758	0.0174442	Zm00001eb193150	6.48308	0.000741989	Zm00001eb164050	-4.25956	-3.90564	9.39764e-05	Zm00001eb195210	6.57107	1.30634e-06
Zm00001eb078560	-6.29121	1.43191e-06	Zm00001eb095750	6.71542	3.32418e-222	Zm00001eb122420	-3.06502	5.5559e-46	Zm00001eb150820	3.89711	2.86287e-09	Zm00001eb180020	-2.04011	1.87839e-05	Zm00001eb193710	3.46288	0.00501151	Zm00001eb164060	-1.78231	-2.65003	0.00804842	Zm00001eb195430	5.47142	7.4805e-10
Zm00001eb078580	-3.3041	4.39877e-15	Zm00001eb095770	2.07538	2.74312e-45	Zm00001eb122470	-3.80245	4.70989e-55	Zm00001eb150840	2.7545	7.43111e-24	Zm00001eb180100	-4.33623	0.0310729	Zm00001eb193830	1.57481	8.4624e-41	Zm00001eb164190	-1.5367	-2.97535	0.00292652	Zm00001eb195530	1.7117	0.0179692
Zm00001eb078610	-5.41118	0.0216598	Zm00001eb095820	3.95941	7.96342e-34	Zm00001eb122530	-4.6124	0.000273119	Zm00001eb150910	4.64728	0.000311281	Zm00001eb180330	-1.64937	7.0179e-15	Zm00001eb193880	7.61217	4.71628e-28	Zm00001eb164270	-1.91815	-4.85107	1.22798e-06	Zm00001eb195680	6.673	2.20147e-11
Zm00001eb078620	-3.13106	1.10613e-15	Zm00001eb095890	2.85458	1.85338e-30	Zm00001eb122560	-2.98564	0.0051923	Zm00001eb151010	1.84327	0.00829639	Zm00001eb180380	-4.50034	0.0336565	Zm00001eb193980	4.88675	6.54486e-06	Zm00001eb164290	-2.19152	-2.75026	0.0059548	Zm00001eb195760	7.52213	9.82073e-08
Zm00001eb078640	-2.87925	1.29546e-36	Zm00001eb095900	2.69391	0.00808533	Zm00001eb122570	-6.2833	2.4477e-52	Zm00001eb151030	4.95941	9.46348e-11	Zm00001eb180470	-2.02739	0.000833042	Zm00001eb194160	3.74616	0.0193088	Zm00001eb164340	-3.16749	-2.35858	0.0183452	Zm00001eb196050	6.14507	0.00181395
Zm00001eb078770	-3.2294	1.39101e-54	Zm00001eb095930	1.66525	1.25599e-37	Zm00001eb122640	-3.66576	0.0076027	Zm00001eb151190	2.7682	3.54053e-11	Zm00001eb180580	-3.23863	0.000237885	Zm00001eb194380	1.67581	2.77841e-08	Zm00001eb165090	-2.88304	-2.13483	0.0327746	Zm00001eb196170	1.81309	0.0003267
Zm00001eb078890	-2.59342	3.85273e-16	Zm00001eb096000	2.43531	0.0283371	Zm00001eb122740	-1.94717	9.28748e-32	Zm00001eb151240	1.91465	7.29594e-05	Zm00001eb180950	-2.34264	0.000204555	Zm00001eb194520	1.91917	0.0356848	Zm00001eb165180	-1.79368	-6.44899	1.126e-10	Zm00001eb196260	1.51702	4.31155e-05
Zm00001eb079150	-1.55761	8.69316e-24	Zm00001eb096360	3.37814	4.2922e-13	Zm00001eb122840	-7.14869	2.33173e-38	Zm00001eb151310	2.16656	8.46611e-20	Zm00001eb181360	-4.44551	0.0268224	Zm00001eb194860	2.0293	0.0329958	Zm00001eb165230	-1.84822	-2.17668	0.0295044	Zm00001eb196890	3.10979	0.000161745
Zm00001eb079320	-4.96188	2.30289e-09	Zm00001eb096370	2.4943	4.53818e-34	Zm00001eb122960	-1.61598	2.11109e-07	Zm00001eb151330	1.66775	0.0424995	Zm00001eb181420	-1.84282	1.3268e-14	Zm00001eb194880	3.09962	6.46668e-17	Zm00001eb165380	-1.54697	-3.0161	0.00256047	Zm00001eb197100	4.19049	8.23022e-27
Zm00001eb079340	-4.07198	8.39217e-15	Zm00001eb096390	5.14188	2.83486e-35	Zm00001eb123000	-2.33453	1.22621e-21	Zm00001eb151340	3.69817	2.83386e-39	Zm00001eb181840	-2.29776	6.1254e-17	Zm00001eb195040	7.06724	1.11686e-10	Zm00001eb165430	-2.42921	-3.26211	0.00110586	Zm00001eb197310	3.73848	0.0480429
Zm00001eb079350	-2.67244	1.92064e-56	Zm00001eb096400	6.29306	8.73627e-57	Zm00001eb123270	-2.14739	4.05772e-20	Zm00001eb151350	3.88746	2.5935e-18	Zm00001eb182020	-2.34756	0.000466539	Zm00001eb195200	3.56144	7.41112e-13	Zm00001eb165530	-1.77969	-2.2828	0.022442	Zm00001eb197580	3.1036	4.92657e-12
Zm00001eb079470	-3.66099	7.8088e-05	Zm00001eb096430	8.25594	1.95755e-09	Zm00001eb123280	-1.50227	5.05138e-13	Zm00001eb151440	2.86124	3.11313e-21	Zm00001eb182050	-3.59854	0.00842979	Zm00001eb195210	9.69007	1.46203e-13	Zm00001eb165540	-2.11416	-2.47949	0.0131569	Zm00001eb197600	9.39288	6.68095e-43
Zm00001eb079610	-1.60892	8.76118e-54	Zm00001eb096450	1.94127	4.80411e-06	Zm00001eb123310	-3.66661	7.66931e-26	Zm00001eb151460	1.80308	8.54852e-09	Zm00001eb182620	-3.44038	5.24447e-08	Zm00001eb195430	4.4987	8.45961e-07	Zm00001eb165660	-4.64374	-2.65387	0.00795741	Zm00001eb197860	8.16614	1.3651e-112
Zm00001eb079680	-4.01193	0.0314847	Zm00001eb096480	3.32615	3.63494e-70	Zm00001eb123320	-3.57257	8.63247e-19	Zm00001eb151950	2.70956	0.0103126	Zm00001eb182870	-2.24317	1.62335e-07	Zm00001eb195520	1.88758	0.00587892	Zm00001eb165800	-1.69445	-3.08798	0.00201523	Zm00001eb198080	1.63533	1.93603e-06
Zm00001eb079740	-5.0511	1.43613e-36	Zm00001eb096490	4.71125	2.06792e-149	Zm00001eb123370	-1.97658	8.84204e-09	Zm00001eb151980	6.48104	8.12825e-32	Zm00001eb182980	-2.40426	0.000378754	Zm00001eb195680	6.07629	1.43072e-09	Zm00001eb166050	-3.13771	-4.55014	5.36101e-06	Zm00001eb198090	7.74307	6.04391e-09
Zm00001eb079780	-10.8936	4.89449e-70	Zm00001eb096700	5.90618	4.71833e-07	Zm00001eb123430	-1.61583	1.49358e-41	Zm00001eb152110	5.55615	8.62278e-21	Zm00001eb183400	-3.22012	0.000797376	Zm00001eb195760	6.90423	1.30653e-06	Zm00001eb166060	-4.87805	-3.38751	0.000705294	Zm00001eb198290	4.6132	0.000266136
Zm00001eb079790	-4.5279	1.83336e-39	Zm00001eb096730	4.23252	0.00133575	Zm00001eb123560	-2.96777	0.00511368	Zm00001eb152160	7.71825	1.25856e-20	Zm00001eb183660	-1.68542	4.64437e-12	Zm00001eb196050	5.25062	0.00917508	Zm00001eb166170	-1.8118	-2.6732	0.00751323	Zm00001eb198500	4.66521	9.31552e-21
Zm00001eb079890	-4.83813	3.15805e-11	Zm00001eb096940	3.56599	9.63644e-07	Zm00001eb123640	-5.40264	1.85619e-22	Zm00001eb152200	3.28196	0.0411015	Zm00001eb183670	-1.80767	0.000273957	Zm00001eb196170	4.84744	4.23737e-29	Zm00001eb166240	-1.59026	-2.77555	0.00551076	Zm00001eb198640	6.91965	5.16356e-32
Zm00001eb079900	-2.85003	0.0179247	Zm00001eb096980	1.67701	1.65314e-23	Zm00001eb123670	-4.50236	5.32213e-05	Zm00001eb152480	3.28516	2.3873e-08	Zm00001eb183680	-3.48243	9.4688e-16	Zm00001eb196640	1.77673	2.77717e-05	Zm00001eb166250	-3.40362	-6.96521	3.27908e-12	Zm00001eb198800	3.57967	0.000565752
Zm00001eb079910	-3.13986	1.59916e-21	Zm00001eb097050	1.65953	0.00115291	Zm00001eb123680	-5.32995	0.0140135	Zm00001eb152960	1.52633	5.78834e-17	Zm00001eb183720	-3.17055	0.014101	Zm00001eb197100	2.62994	3.40936e-10	Zm00001eb166270	-2.20407	-2.53492	0.0112473	Zm00001eb198920	3.1435	6.24236e-08
Zm00001eb079950	-6.97147	5.20918e-19	Zm00001eb097160	1.71458	5.16461e-24	Zm00001eb123750	-2.00644	9.39451e-06	Zm00001eb153020	1.62231	5.89887e-10	Zm00001eb184230	-1.84758	0.0386818	Zm00001eb197310	4.78281	0.00638405	Zm00001eb166690	-2.45238	-2.49055	0.0127545	Zm00001eb199610	9.37026	1.55428e-13
Zm00001eb080080	-2.53617	4.05382e-26	Zm00001eb097220	1.57359	9.64564e-44	Zm00001eb123830	-1.83572	7.50048e-05	Zm00001eb153330	1.84645	7.53268e-17	Zm00001eb184340	-1.57886	1.55933e-07	Zm00001eb197580	1.59405	0.000904354	Zm00001eb166740	-2.1277	-3.10626	0.00189468	Zm00001eb199720	3.93736	1.35361e-16
Zm00001eb080110	-5.22525	7.72766e-28	Zm00001eb097330	1.79742	5.17635e-33	Zm00001eb124030	-5.89377	0.000636776	Zm00001eb153360	4.20344	1.71147e-13	Zm00001eb184430	-2.17925	0.0176221	Zm00001eb197600	7.97618	3.68821e-31	Zm00001eb166830	-1.74033	-2.39028	0.0168353	Zm00001eb199880	2.09549	0.0392695
Zm00001eb080410	-4.9902	1.56095e-08	Zm00001eb097340	1.7018	0.000203386	Zm00001eb124190	-5.95068	0.0139849	Zm00001eb153370	4.42767	1.42556e-20	Zm00001eb185020	-1.63347	5.33533e-08	Zm00001eb197860	6.49408	2.24599e-70	Zm00001eb166920	-2.29394	-6.57872	4.74524e-11	Zm00001eb200120	2.09781	0.00102163
Zm00001eb080550	-4.14264	2.64955e-58	Zm00001eb097670	1.53509	1.25491e-57	Zm00001eb124210	-2.61283	7.26047e-15	Zm00001eb153470	3.25743	8.29085e-17	Zm00001eb185040	-2.77861	8.3004e-30	Zm00001eb198090	7.73419	6.48592e-09	Zm00001eb167330	-1.81409	-2.03	0.0423565	Zm00001eb200160	4.73495	6.73015e-13
Zm00001eb080610	-1.64344	1.72368e-11	Zm00001eb097780	1.5719	5.33541e-33	Zm00001eb124270	-3.05673	6.00864e-56	Zm00001eb153610	2.80362	1.79082e-06	Zm00001eb185160	-2.15861	0.000500723	Zm00001eb198290	5.89964	1.63142e-06	Zm00001eb167340	-1.60889	-4.07245	4.65206e-05	Zm00001eb200260	4.31113	4.27516e-10
Zm00001eb080680	-4.07186	0.001797	Zm00001eb097950	4.003	6.20647e-27	Zm00001eb124420	-2.52837	0.0388128	Zm00001eb153630	4.06102	1.88525e-35	Zm00001eb185400	-3.78983	0.0288881	Zm00001eb198500	4.28685	1.78394e-17	Zm00001eb167720	-2.36612	-3.50542	0.000455892	Zm00001eb200380	2.27301	0.00531117
Zm00001eb080690	-6.76506	5.61112e-09	Zm00001eb098090	8.16992	7.49081e-21	Zm00001eb124580	-2.1933	1.21098e-10	Zm00001eb153660	2.38836	4.2155e-97	Zm00001eb185580	-1.6753	4.79685e-10	Zm00001eb198640	4.36084	2.04036e-12	Zm00001eb167760	-1.77153	-6.9945	2.66209e-12	Zm00001eb200470	2.1054	4.07287e-08
Zm00001eb080770	-4.03061	0.0113791	Zm00001eb098100	3.38759	2.75352e-82	Zm00001eb124590	-1.74532	0.000259913	Zm00001eb153780	2.97789	3.69556e-34	Zm00001eb185920	-1.87013	0.00036191	Zm00001eb198830	1.68985	4.18049e-64	Zm00001eb167910	-2.17984	-3.02921	0.0024519	Zm00001eb200500	2.32323	9.54643e-16
Zm00001eb080840	-4.00232	7.9046e-08	Zm00001eb098120	4.55024	5.04382e-49	Zm00001eb124830	-2.99889	1.37973e-35	Zm00001eb153970	1.74399	0.0142625	Zm00001eb185990	-2.12111	0.02815	Zm00001eb198920	5.19567	8.83826e-23	Zm00001eb168290	-2.60451	-6.46471	1.01491e-10	Zm00001eb200720	4.15496	5.4473e-44
Zm00001eb080940	-1.88795	2.64669e-17	Zm00001eb098130	5.11748	2.19788e-07	Zm00001eb124950	-1.72145	9.54248e-06	Zm00001eb153990	1.84189	1.65057e-16	Zm00001eb186010	-1.77705	0.000732148	Zm00001eb199470	1.82924	3.52217e-07	Zm00001eb168500	-4.71949	-3.61983	0.000294794	Zm00001eb200840	2.79178	1.41247e-05
Zm00001eb080950	-1.6448	4.71329e-29	Zm00001eb098170	2.33241	3.5364e-08	Zm00001eb124960	-2.93904	2.27255e-41	Zm00001eb154000	3.02123	5.10023e-39	Zm00001eb186140	-1.50916	7.05977e-09	Zm00001eb199610	9.23064	3.71666e-13	Zm00001eb168540	-3.76155	-4.18763	2.81882e-05	Zm00001eb200890	1.78011	3.46797e-06
Zm00001eb081030	-3.54163	1.47729e-205	Zm00001eb098180	1.80121	0.00267615	Zm00001eb125000	-3.39942	1.25083e-06	Zm00001eb154300	3.86297	0.000270571	Zm00001eb186150	-1.8149	0.00014422	Zm00001eb199720	4.90106	3.65836e-25	Zm00001eb168660	-3.15404	-4.18159	2.89484e-05	Zm00001eb201250	2.28692	2.92149e-05
Zm00001eb081110	-4.06868	3.61468e-38	Zm00001eb098220	1.93816	1.75536e-10	Zm00001eb125060	-4.0623	9.34882e-24	Zm00001eb154380	2.93775	1.11372e-09	Zm00001eb186170	-1.7243	2.15584e-06	Zm00001eb200120	4.77726	2.34757e-18	Zm00001eb168790	-1.50888	-4.98441	6.21505e-07	Zm00001eb202000	2.78141	0.00649357
Zm00001eb081130	-3.35795	2.51117e-07	Zm00001eb098570	1.51088	0.00276725	Zm00001eb125070	-10.0189	4.91608e-17	Zm00001eb154450	9.66843	2.05368e-15	Zm00001eb186190	-1.78089	0.0091084	Zm00001eb200160	3.86864	6.47634e-09	Zm00001eb168890	-1.73203	-5.1571	2.50808e-07	Zm00001eb202230	2.23501	2.27195e-11
Zm00001eb081430	-3.32587	3.52387e-91	Zm00001eb098620	9.95638	5.90378e-79	Zm00001eb125080	-7.65993	3.47026e-19	Zm00001eb154590	2.81129	0.00332039	Zm00001eb186300	-1.75526	0.00134862	Zm00001eb200260	6.55428	1.24921e-22	Zm00001eb168900	-1.86586	-8.77283	1.74225e-18	Zm00001eb202350	1.73899	0.0130618
Zm00001eb081480	-1.78982	0.045209	Zm00001eb098650	1.50656	0.0001828	Zm00001eb125100	-3.54284	2.76983e-20	Zm00001eb154670	5.67188	1.59702e-06	Zm00001eb186420	-1.72218	9.14077e-06	Zm00001eb200500	2.80242	2.50803e-22	Zm00001eb168930	-2.05791	-9.85872	6.28427e-23	Zm00001eb202380	6.21692	6.55885e-08
Zm00001eb081490	-2.74271	4.13155e-22	Zm00001eb098680	1.52989	5.4554e-29	Zm00001eb125150	-3.86226	1.73034e-32	Zm00001eb154800	5.64753	8.26984e-22	Zm00001eb186480	-1.84492	0.0492311	Zm00001eb200700	2.08972	1.63356e-10	Zm00001eb169030	-1.56385	-5.62085	1.9002e-08	Zm00001eb202620	6.83171	0.000468731
Zm00001eb081500	-3.10323	2.39365e-60	Zm00001eb098700	2.81714	4.11077e-21	Zm00001eb125240	-1.72459	0.00050868	Zm00001eb154820	2.38929	1.70905e-13	Zm00001eb186570	-2.89691	2.47752e-12	Zm00001eb200720	4.4134	1.06092e-49	Zm00001eb169040	-1.5967	-5.06873	4.00483e-07	Zm00001eb202640	4.83161	7.36033e-44
Zm00001eb081530	-6.69663	6.13561e-83	Zm00001eb098710	2.21482	5.63489e-19	Zm00001eb125310	-4.19797	5.00732e-35	Zm00001eb154960	9.74905	8.2487e-08	Zm00001eb186940	-3.02883	1.63915e-13	Zm00001eb200790	6.79236	5.34711e-07	Zm00001eb169180	-1.79317	-3.12786	0.00176083	Zm00001eb202810	9.84282	2.93824e-21
Zm00001eb081540	-6.06289	1.26074e-18	Zm00001eb098720	8.93694	0.00760495	Zm00001eb125410	-2.44459	2.65016e-12	Zm00001eb154980	2.77051	2.2243e-07	Zm00001eb187010	-1.95724	0.00355763	Zm00001eb200840	1.54609	0.0225157	Zm00001eb169270	-3.34986	-4.85758	1.18826e-06	Zm00001eb202970	2.49822	0.00325086
Zm00001eb081670	-6.22927	1.64907e-05	Zm00001eb098910	4.12553	0	Zm00001eb125430	-5.99904	0.000168052	Zm00001eb154990	6.76967	7.54783e-77	Zm00001eb187050	-1.89019	1.27779e-11	Zm00001eb202000	3.07005	0.00235283	Zm00001eb169320	-1.95363	-5.20753	1.91376e-07	Zm00001eb203430	5.50962	1.17326e-05
Zm00001eb081690	-3.37972	2.68287e-19	Zm00001eb098940	3.5028	2.03615e-13	Zm00001eb125470	-1.82273	2.39797e-11	Zm00001eb155090	3.12234	0.042855	Zm00001eb187570	-1.70068	0.00698516	Zm00001eb202020	2.04405	4.35127e-05	Zm00001eb169430	-4.93444	-2.64208	0.00823991	Zm00001eb203680	3.55899	5.48772e-06
Zm00001eb081710	-4.27068	0.00265374	Zm00001eb099010	3.75286	0.00350609	Zm00001eb125480	-1.73424	0.000256763	Zm00001eb155320	3.69813	6.07993e-06	Zm00001eb187910	-2.61463	7.13947e-11	Zm00001eb202230	2.52849	3.03825e-14	Zm00001eb169650	-4.43857	-3.25276	0.0011429	Zm00001eb203760	7.77712	1.43403e-08
Zm00001eb081730	-9.01547	1.40879e-26	Zm00001eb099190	2.98002	1.8551e-31	Zm00001eb125520	-2.57895	5.63657e-05	Zm00001eb155330	3.49297	0.0317275	Zm00001eb188360	-1.87989	5.62082e-11	Zm00001eb202350	4.30659	2.53213e-14	Zm00001eb169710	-2.22838	-2.72319	0.00646553	Zm00001eb203790	4.73061	0.0115729
Zm00001eb081780	-4.72996	2.31193e-29	Zm00001eb099200	7.65423	9.52357e-29	Zm00001eb125730	-2.6894	1.83384e-14	Zm00001eb155470	8.464	1.81942e-11	Zm00001eb188590	-2.19887	0.0294613	Zm00001eb202380	5.95797	2.56354e-07	Zm00001eb170560	-3.45192	-4.00179	6.28657e-05	Zm00001eb203830	4.25717	0.000547366
Zm00001eb081810	-4.69131	2.01703e-37	Zm00001eb099230	7.09092	0.0122941	Zm00001eb125880	-1.88093	1.47231e-15	Zm00001eb155710	3.32536	1.16641e-05	Zm00001eb188620	-3.70228	0.00303112	Zm00001eb202440	2.13077	0.0494379	Zm00001eb170590	-4.24288	-2.01454	0.0439532	Zm00001eb204220	2.57236	0.00373485
Zm00001eb081850	-8.16545	2.96488e-07	Zm00001eb099240	1.96674	1.26217e-30	Zm00001eb125900	-2.90811	2.17878e-25	Zm00001eb155720	3.08005	3.03125e-05	Zm00001eb188690	-2.3026	4.20001e-06	Zm00001eb202530	1.77914	0.01363	Zm00001eb170670	-3.44205	-2.21714	0.0266137	Zm00001eb204350	2.78823	0.0415875
Zm00001eb081900	-1.68683	0.000113549	Zm00001eb099250	1.54633	4.30115e-13	Zm00001eb126390	-4.98363	6.1517e-36	Zm00001eb155800	2.21122	4.89531e-08	Zm00001eb188730	-1.83553	0.0120672	Zm00001eb202620	5.43727	0.00670111	Zm00001eb171000	-2.60357	-10.5872	3.41633e-26	Zm00001eb204400	3.83282	3.16135e-08
Zm00001eb081910	-1.71529	6.33944e-07	Zm00001eb099370	3.98414	5.87868e-07	Zm00001eb126400	-3.76956	2.28949e-38	Zm00001eb155860	2.08989	1.03574e-13	Zm00001eb188740	-2.27854	0.00381124	Zm00001eb202640	2.37392	1.98829e-10	Zm00001eb171120	-2.52611	-9.56327	1.14097e-21	Zm00001eb204660	2.89289	0.00464735
Zm00001eb081940	-3.30634	1.60524e-06	Zm00001eb099420	5.21916	0.000513953	Zm00001eb126420	-1.90277	4.4321e-28	Zm00001eb155960	4.2463	0.0202465	Zm00001eb188970	-2.76557	4.88493e-08	Zm00001eb202810	8.92166	1.09752e-17	Zm00001eb171150	-2.30169	-2.29647	0.021649	Zm00001eb204770	6.27931	2.4538e-06
Zm00001eb082060	-3.12736	3.1504e-05	Zm00001eb099460	5.52525	0.00221742	Zm00001eb126430	-3.96731	3.12425e-180	Zm00001eb156040	3.44266	8.65091e-23	Zm00001eb189300	-1.83786	4.44407e-05	Zm00001eb202970	2.12532	0.0140309	Zm00001eb171160	-2.59389	-4.59155	4.39966e-06	Zm00001eb204840	2.18715	0.0156472
Zm00001eb082130	-10.391	5.76989e-17	Zm00001eb099490	2.09936	2.58278e-06	Zm00001eb126440	-8.19845	1.22738e-10	Zm00001eb156190	2.3091	1.30538e-09	Zm00001eb189890	-1.74688	7.96202e-15	Zm00001eb203410	1.65957	0.00450727	Zm00001eb171200	-2.20978	-6.08034	1.19929e-09	Zm00001eb205530	9.0087	9.20215e-30
Zm00001eb082480	-1.55997	0.00920715	Zm00001eb099590	6.2376	9.61941e-14	Zm00001eb126450	-6.44439	6.10175e-05	Zm00001eb156230	4.30313	8.76927e-61	Zm00001eb189900	-1.5254	6.33121e-08	Zm00001eb203430	4.55754	0.000415946	Zm00001eb171370	-2.24427	-2.68369	0.00728145	Zm00001eb205750	2.90901	0.0463004
Zm00001eb082590	-7.09094	8.288e-25	Zm00001eb099610	8.18577	1.08984e-55	Zm00001eb126460	-3.1422	0.0454034	Zm00001eb156240	5.38251	1.09132e-08	Zm00001eb189990	-2.31429	1.00192e-08	Zm00001eb203680	3.27944	3.39024e-05	Zm00001eb171410	-2.41925	-8.8303	1.04398e-18	Zm00001eb206990	8.31884	3.93882e-11
Zm00001eb082620	-4.62685	9.44447e-23	Zm00001eb099640	5.45598	2.51091e-52	Zm00001eb126510	-2.52248	3.2407e-31	Zm00001eb156250	4.10804	1.54367e-47	Zm00001eb190090	-3.82595	0.00838285	Zm00001eb203760	6.91377	6.784e-07	Zm00001eb171740	-1.50265	-2.80458	0.00503825	Zm00001eb207020	1.77349	0.0271056
Zm00001eb082830	-1.5095	1.34688e-31	Zm00001eb099790	4.92684	9.89799e-06	Zm00001eb126840	-1.74015	0.000385086	Zm00001eb156280	1.90653	6.42233e-31	Zm00001eb190180	-3.15631	0.0268684	Zm00001eb203790	5.7524	0.00144983	Zm00001eb172020	-4.47132	-2.42253	0.0154127	Zm00001eb207510	2.68465	0.00100096
Zm00001eb082860	-3.76048	4.69652e-188	Zm00001eb099810	6.78868	7.19466e-51	Zm00001eb126880	-2.77003	0.0386228	Zm00001eb156470	3.15735	2.47303e-05	Zm00001eb190270	-2.11543	0.0296492	Zm00001eb204220	2.52273	0.00472629	Zm00001eb172060	-4.37626	-2.22499	0.0260821	Zm00001eb207560	5.54453	2.28699e-07
Zm00001eb082950	-2.65964	0.0182207	Zm00001eb099820	3.52079	1.84094e-17	Zm00001eb127030	-2.85666	8.98188e-30	Zm00001eb156520	3.36918	0.000222985	Zm00001eb190280	-1.75022	3.31178e-11	Zm00001eb204330	1.68738	2.29555e-05	Zm00001eb172170	-1.5984	-3.10143	0.00192588	Zm00001eb208200	2.52481	0.00687553
Zm00001eb083000	-4.24631	0.00238806	Zm00001eb099920	6.52896	8.99757e-32	Zm00001eb127040	-5.7194	5.85473e-33	Zm00001eb156540	3.54628	2.67975e-10	Zm00001eb190430	-2.20367	3.81139e-05	Zm00001eb204400	4.98823	1.16577e-13	Zm00001eb172190	-3.4449	-2.11025	0.0348366	Zm00001eb208550	6.35147	0.0293519
Zm00001eb083180	-4.44566	1.34958e-18	Zm00001eb100080	4.44171	0.011615	Zm00001eb127090	-1.70634	6.91678e-11	Zm00001eb156640	1.81026	5.63885e-21	Zm00001eb190480	-3.82875	0.0123889	Zm00001eb204770	6.34413	1.93034e-06	Zm00001eb172240	-1.74393	-3.76832	0.000164351	Zm00001eb208870	2.45385	0.000309054
Zm00001eb083210	-4.76897	3.49991e-47	Zm00001eb100090	4.06547	4.652e-12	Zm00001eb127150	-2.41195	8.04024e-09	Zm00001eb156650	1.87621	7.30353e-09	Zm00001eb190950	-1.81874	0.034242	Zm00001eb204960	4.89907	0.000902504	Zm00001eb172390	-1.54093	-3.40777	0.000654953	Zm00001eb209060	2.93404	4.45732e-05
Zm00001eb083300	-3.99102	0.0336992	Zm00001eb100130	2.87285	8.4726e-05	Zm00001eb127290	-4.50512	4.73448e-16	Zm00001eb156680	3.39553	1.87182e-35	Zm00001eb191180	-1.68634	1.22891e-13	Zm00001eb205530	7.23178	1.7188e-19	Zm00001eb172560	-2.35371	-5.53127	3.17929e-08	Zm00001eb209090	1.50195	2.68798e-08
Zm00001eb083310	-1.61457	0.00108784	Zm00001eb100180	1.60054	2.57921e-57	Zm00001eb127460	-11.8987	5.98725e-58	Zm00001eb156790	3.08048	4.86082e-10	Zm00001eb191210	-1.84922	0.00822916	Zm00001eb205730	1.78679	0.0202469	Zm00001eb172950	-4.13573	-3.64742	0.000264886	Zm00001eb211120	3.83655	1.07726e-05
Zm00001eb083360	-2.00075	0.00150968	Zm00001eb100220	8.11335	5.55305e-16	Zm00001eb127640	-2.40685	1.28167e-05	Zm00001eb156800	2.0033	1.63033e-10	Zm00001eb191310	-3.15749	0.00383485	Zm00001eb205780	1.57665	1.50001e-22	Zm00001eb173250	-3.05682	-2.19316	0.028296	Zm00001eb211210	4.1575	9.91443e-27
Zm00001eb083380	-1.63148	0.00057934	Zm00001eb100380	4.99173	5.68355e-19	Zm00001eb127800	-2.58061	0.0068758	Zm00001eb156810	2.54307	0.0017988	Zm00001eb191410	-2.27612	0.00259905	Zm00001eb206400	3.79233	6.02027e-08	Zm00001eb173840	-1.955	-3.39378	0.000689353	Zm00001eb211290	3.07693	0.00976501
Zm00001eb083400	-3.67808	6.03409e-54	Zm00001eb100450	1.60707	1.27705e-46	Zm00001eb127880	-2.61925	1.35835e-24	Zm00001eb156820	4.80369	4.45172e-28	Zm00001eb191600	-1.61106	0.00345647	Zm00001eb206570	4.3145	0.00601373	Zm00001eb173900	-2.60708	-3.58158	0.000341521	Zm00001eb211490	2.8837	0.000426912
Zm00001eb083520	-1.97145	1.25069e-06	Zm00001eb100680	3.0466	1.18443e-18	Zm00001eb127940	-1.89939	1.09725e-21	Zm00001eb156830	4.5331	2.25242e-07	Zm00001eb191830	-2.12004	0.0180452	Zm00001eb206990	8.82183	2.0565e-12	Zm00001eb173930	-1.61281	-2.75237	0.00591663	Zm00001eb212490	7.99925	6.57552e-08
Zm00001eb083530	-5.07525	0.00570306	Zm00001eb100690	8.25925	3.64935e-37	Zm00001eb128330	-3.37047	2.1843e-07	Zm00001eb156840	6.58215	2.10063e-05	Zm00001eb192270	-1.85761	0.00223512	Zm00001eb207020	2.39122	0.00175033	Zm00001eb174110	-1.99406	-3.37615	0.000735082	Zm00001eb212670	1.84343	0.00103171
Zm00001eb083570	-2.79519	2.55103e-06	Zm00001eb100700	9.2087	1.14415e-06	Zm00001eb128360	-2.46422	0.0328775	Zm00001eb157100	2.28414	3.87367e-17	Zm00001eb192290	-4.11252	0.000201995	Zm00001eb207510	2.16564	0.00891831	Zm00001eb174140	-1.78381	-2.18891	0.0286035	Zm00001eb213310	10.1999	7.01093e-23
Zm00001eb083610	-10.8212	1.62258e-23	Zm00001eb100710	9.75591	9.85929e-17	Zm00001eb128370	-3.02261	0.0376725	Zm00001eb157110	3.03106	0.000371845	Zm00001eb192320	-1.61569	0.00256147	Zm00001eb207560	2.89054	0.016358	Zm00001eb174300	-2.23006	-7.94783	1.89809e-15	Zm00001eb213530	2.77198	9.03952e-06
Zm00001eb083620	-10.294	1.02405e-16	Zm00001eb100770	2.00042	8.55374e-14	Zm00001eb128470	-1.79706	0.0401239	Zm00001eb157340	3.06739	3.2427e-09	Zm00001eb192430	-1.82625	6.59956e-05	Zm00001eb210970	1.784	9.1398e-11	Zm00001eb174710	-2.58301	-5.73345	9.84101e-09	Zm00001eb213650	3.72931	0.00342499
Zm00001eb083690	-7.16762	3.59057e-06	Zm00001eb100790	2.21076	2.39664e-06	Zm00001eb128480	-2.7839	0.000154147	Zm00001eb157350	2.38632	1.89564e-07	Zm00001eb192490	-2.57625	1.32013e-07	Zm00001eb211120	2.70894	0.00308716	Zm00001eb174760	-3.58056	-4.82126	1.42656e-06	Zm00001eb213700	2.30502	1.09008e-05
Zm00001eb083850	-2.54742	0.000281146	Zm00001eb100800	6.06837	1.04328e-06	Zm00001eb128500	-2.06204	4.85367e-07	Zm00001eb157490	5.41737	2.63223e-55	Zm00001eb192580	-1.99549	2.13193e-07	Zm00001eb211140	2.11891	0.00023914	Zm00001eb175000	-4.53092	-3.49128	0.000480708	Zm00001eb213820	1.8125	1.98463e-06
Zm00001eb083870	-4.68369	0.000210096	Zm00001eb100820	4.69814	1.11487e-201	Zm00001eb129030	-2.78955	1.44394e-17	Zm00001eb157820	5.0052	1.19058e-30	Zm00001eb192750	-2.4103	1.16159e-07	Zm00001eb211210	3.00402	3.0922e-14	Zm00001eb175020	-2.63886	-2.9389	0.00329379	Zm00001eb214150	2.43693	2.86359e-05
Zm00001eb084160	-4.12198	4.67541e-62	Zm00001eb100960	2.07138	1.85295e-10	Zm00001eb129040	-1.70662	3.83294e-11	Zm00001eb157880	6.82973	4.63832e-40	Zm00001eb193180	-1.65069	0.011039	Zm00001eb211290	5.16988	2.08246e-06	Zm00001eb175400	-1.62439	-4.09088	4.29739e-05	Zm00001eb214160	6.7687	6.01532e-06
Zm00001eb084190	-4.97865	2.75803e-26	Zm00001eb100980	2.33351	2.76699e-29	Zm00001eb129120	-6.21641	1.51886e-15	Zm00001eb158000	2.30933	5.73407e-13	Zm00001eb193290	-1.79626	3.787e-06	Zm00001eb211300	1.66574	0.00121098	Zm00001eb175820	-3.1269	-2.90568	0.00366457	Zm00001eb214280	4.36232	1.89249e-08
Zm00001eb084360	-2.36518	4.03724e-29	Zm00001eb101090	1.95522	3.42618e-141	Zm00001eb129330	-2.09564	2.49255e-17	Zm00001eb158070	2.36459	2.35919e-23	Zm00001eb193330	-1.58204	4.10057e-07	Zm00001eb212490	5.74647	0.00020915	Zm00001eb176330	-2.4666	-2.28244	0.0224634	Zm00001eb214590	3.24892	0.000271765
Zm00001eb084430	-7.14338	9.57149e-83	Zm00001eb101100	1.84615	3.09484e-25	Zm00001eb129360	-1.53448	2.63533e-09	Zm00001eb158150	6.79624	1.87922e-05	Zm00001eb193660	-1.78516	0.000105278	Zm00001eb212670	3.72301	1.15108e-14	Zm00001eb176730	-1.61671	-3.6121	0.000303723	Zm00001eb214600	7.52861	5.57287e-05
Zm00001eb084530	-2.40601	4.4579e-22	Zm00001eb101170	4.46891	1.19987e-46	Zm00001eb129480	-1.94114	1.6164e-07	Zm00001eb158180	5.4971	0.00707398	Zm00001eb193670	-3.87492	9.70557e-05	Zm00001eb213310	9.30984	2.81097e-19	Zm00001eb177010	-2.45155	-12.7088	5.28687e-37	Zm00001eb214850	3.64268	1.38469e-07
Zm00001eb084620	-4.42576	0.00101449	Zm00001eb101180	9.568	5.45494e-70	Zm00001eb129600	-6.18688	1.51033e-193	Zm00001eb158290	1.60531	1.04918e-38	Zm00001eb193920	-2.87852	1.32982e-12	Zm00001eb213530	1.69714	0.00727286	Zm00001eb177020	-3.30495	-8.55083	1.22203e-17	Zm00001eb215050	2.95536	1.33635e-05
Zm00001eb084680	-4.4493	0.00361697	Zm00001eb101190	9.75292	0.00106111	Zm00001eb129790	-1.53823	2.46504e-16	Zm00001eb158620	2.14057	0.00468162	Zm00001eb194180	-2.33761	3.00823e-33	Zm00001eb213700	2.33613	8.50449e-06	Zm00001eb177190	-1.53654	-3.87252	0.000107718	Zm00001eb215350	4.15671	2.8205e-07
Zm00001eb084910	-4.8724	6.10232e-13	Zm00001eb101680	2.06255	1.52084e-18	Zm00001eb129850	-4.2124	0.00248645	Zm00001eb158820	3.50759	7.93912e-21	Zm00001eb194250	-2.85121	0.0454158	Zm00001eb214150	2.6999	2.97032e-06	Zm00001eb177260	-2.9921	-6.89528	5.37595e-12	Zm00001eb215410	1.83501	0.000642862
Zm00001eb084940	-2.46328	4.16614e-11	Zm00001eb101700	2.1029	4.86038e-86	Zm00001eb129910	-6.14885	4.11766e-05	Zm00001eb158950	8.28042	5.56937e-26	Zm00001eb194440	-2.17529	4.10524e-14	Zm00001eb214160	7.64966	2.24988e-07	Zm00001eb177370	-3.3278	-2.26527	0.0234962	Zm00001eb215500	2.49084	0.00652779
Zm00001eb085170	-2.09838	1.12847e-45	Zm00001eb101830	3.32866	2.68124e-19	Zm00001eb129970	-6.76042	1.19016e-21	Zm00001eb159030	3.58554	0.00398642	Zm00001eb194640	-1.52791	7.90538e-05	Zm00001eb214260	1.58714	0.0139212	Zm00001eb178360	-2.94621	-6.0525	1.42617e-09	Zm00001eb215690	3.73189	0.0476293
Zm00001eb085230	-5.16426	3.66944e-70	Zm00001eb101840	3.3062	4.76283e-21	Zm00001eb130080	-1.84997	2.88684e-25	Zm00001eb159150	1.55839	1.5477e-06	Zm00001eb194840	-1.98995	0.0226144	Zm00001eb214280	3.00239	0.000341229	Zm00001eb178380	-1.51107	-2.38591	0.0170367	Zm00001eb215800	4.10958	0.00249138
Zm00001eb085280	-3.45641	0.000465748	Zm00001eb101870	2.32068	0.0280464	Zm00001eb130130	-1.85596	1.48072e-23	Zm00001eb159210	4.76285	1.99412e-11	Zm00001eb195070	-2.08169	1.32979e-13	Zm00001eb214440	4.77426	0.00298505	Zm00001eb178740	-4.0406	-3.83129	0.000127474	Zm00001eb217370	3.36061	2.6911e-61
Zm00001eb085330	-8.20809	2.15172e-115	Zm00001eb101910	4.00479	7.9833e-16	Zm00001eb130270	-4.41199	0.00596076	Zm00001eb159220	3.19601	0.000148215	Zm00001eb195130	-2.45549	0.000689447	Zm00001eb214590	3.2126	0.000337655	Zm00001eb178760	-1.81329	-5.23237	1.67352e-07	Zm00001eb217550	2.34428	4.32349e-21
Zm00001eb085360	-4.08859	1.0358e-97	Zm00001eb101980	1.89299	3.57405e-43	Zm00001eb130280	-1.78554	0.000687463	Zm00001eb159280	3.89856	4.73387e-39	Zm00001eb195290	-1.70469	0.000290177	Zm00001eb214600	5.27779	0.00663762	Zm00001eb178790	-1.62633	-2.48914	0.0128051	Zm00001eb217830	5.31435	0.00444735
Zm00001eb085430	-1.99448	3.11108e-22	Zm00001eb102140	2.28328	3.8744e-21	Zm00001eb130340	-1.7349	5.53055e-19	Zm00001eb159290	2.4588	1.11534e-17	Zm00001eb195300	-4.67244	0.0123951	Zm00001eb214780	4.46531	1.29164e-05	Zm00001eb178940	-4.11782	-6.35745	2.05124e-10	Zm00001eb218210	3.61057	5.18452e-06
Zm00001eb085460	-4.74897	2.14857e-06	Zm00001eb102160	6.33036	0.00140488	Zm00001eb130500	-4.11763	1.0834e-27	Zm00001eb159310	1.91018	5.05139e-05	Zm00001eb195400	-1.81891	0.0387362	Zm00001eb214850	2.72219	0.000174296	Zm00001eb178990	-1.57059	-3.13748	0.00170407	Zm00001eb218280	2.10762	0.00594795
Zm00001eb085500	-2.0688	7.05343e-75	Zm00001eb102210	1.83118	2.24865e-13	Zm00001eb130550	-7.25046	9.40044e-07	Zm00001eb159320	2.03607	1.29564e-08	Zm00001eb195470	-2.02124	7.42673e-07	Zm00001eb215050	1.6042	0.0243108	Zm00001eb179030	-4.83482	-3.69205	0.000222453	Zm00001eb218900	6.62008	2.20795e-25
Zm00001eb085520	-7.31998	2.52189e-54	Zm00001eb102290	5.95477	3.10121e-32	Zm00001eb130610	-2.49402	5.49937e-28	Zm00001eb159340	1.62582	0.00108321	Zm00001eb195880	-2.32748	0.0485193	Zm00001eb215080	2.32603	9.8232e-14	Zm00001eb179290	-2.12202	-4.46439	8.02982e-06	Zm00001eb218910	6.17963	7.62516e-05
Zm00001eb085630	-6.54894	1.74943e-193	Zm00001eb102330	5.22547	0.00291828	Zm00001eb130770	-2.09246	0.044688	Zm00001eb159410	1.53215	0.0106407	Zm00001eb196490	-3.68131	0.0252	Zm00001eb215800	4.21472	0.00188937	Zm00001eb179670	-3.85295	-2.88328	0.00393557	Zm00001eb219100	2.01187	0.029973
Zm00001eb085640	-3.89166	5.87669e-23	Zm00001eb102540	4.25259	3.45196e-15	Zm00001eb130850	-1.82804	9.83074e-15	Zm00001eb159490	3.93424	3.35697e-09	Zm00001eb196550	-2.2782	5.45791e-22	Zm00001eb216790	2.86621	0.0424031	Zm00001eb179790	-2.61995	-3.1289	0.00175463	Zm00001eb219280	5.33093	1.11087e-70
Zm00001eb085700	-1.86386	0.0246464	Zm00001eb102590	5.99114	0.0209267	Zm00001eb131130	-1.5871	1.38703e-27	Zm00001eb159610	5.42762	1.26013e-07	Zm00001eb196560	-1.50494	5.30045e-05	Zm00001eb217370	3.5838	9.20917e-70	Zm00001eb179890	-3.48886	-2.59282	0.00951928	Zm00001eb219450	7.1995	1.61806e-20
Zm00001eb085820	-1.67576	7.24709e-33	Zm00001eb102640	4.3339	1.18425e-67	Zm00001eb131150	-2.14351	0.00380943	Zm00001eb160050	4.17194	1.34887e-26	Zm00001eb196760	-1.86118	0.000109776	Zm00001eb217830	5.27086	0.00493895	Zm00001eb179900	-2.38369	-4.12464	3.71312e-05	Zm00001eb219730	3.43444	8.57582e-06
Zm00001eb085970	-3.36496	6.17477e-69	Zm00001eb102900	4.36807	0.0202227	Zm00001eb131640	-2.04132	0.000157168	Zm00001eb160210	6.37079	7.44389e-20	Zm00001eb196830	-1.92584	3.4596e-05	Zm00001eb218900	5.85792	5.72962e-20	Zm00001eb179910	-1.92089	-4.80001	1.58657e-06	Zm00001eb220030	1.64743	0.011627
Zm00001eb086030	-6.86617	5.70612e-61	Zm00001eb102910	7.22543	1.85432e-08	Zm00001eb132480	-1.69648	9.75173e-05	Zm00001eb160390	5.61244	1.38127e-27	Zm00001eb196910	-3.5074	1.00605e-05	Zm00001eb218910	5.91657	0.000175708	Zm00001eb179970	-1.96034	-2.58345	0.00978176	Zm00001eb220160	4.16391	2.4386e-12
Zm00001eb086070	-2.01697	0.000203492	Zm00001eb102920	2.3474	3.97936e-125	Zm00001eb132630	-2.7291	0.000199831	Zm00001eb160400	7.00567	0.00278704	Zm00001eb196960	-2.29139	0.00496715	Zm00001eb219280	3.51429	3.87546e-29	Zm00001eb179980	-2.81675	-2.64525	0.00816306	Zm00001eb220550	2.37798	0.00415195
Zm00001eb086090	-2.0359	0.000495392	Zm00001eb102940	7.9578	7.42443e-29	Zm00001eb132730	-7.70489	5.4074e-10	Zm00001eb160900	4.19287	2.86741e-06	Zm00001eb196970	-2.37464	4.69445e-05	Zm00001eb219450	6.67255	1.13773e-17	Zm00001eb180060	-1.63615	-5.80682	6.36704e-09	Zm00001eb220720	2.90251	0.000320613
Zm00001eb086370	-4.49925	0.00482286	Zm00001eb102970	3.36265	1.10788e-65	Zm00001eb132750	-3.28779	9.43183e-09	Zm00001eb160910	4.41301	3.24316e-07	Zm00001eb197170	-2.14389	0.0485698	Zm00001eb219730	2.87559	0.000269188	Zm00001eb180100	-4.39519	-2.18546	0.0288555	Zm00001eb220730	6.57752	3.45894e-06
Zm00001eb086570	-4.9171	0.0158079	Zm00001eb103060	2.64944	2.79602e-18	Zm00001eb132820	-7.70212	3.23957e-09	Zm00001eb161090	3.58753	1.95753e-24	Zm00001eb197320	-2.084	9.13687e-11	Zm00001eb220030	3.01556	3.84562e-07	Zm00001eb180150	-1.66829	-4.28388	1.8366e-05	Zm00001eb221000	5.05219	6.17437e-39
Zm00001eb086600	-1.80615	0.00182891	Zm00001eb103100	4.73749	2.97769e-05	Zm00001eb133050	-2.55253	2.02597e-42	Zm00001eb161160	7.06743	0.000350124	Zm00001eb197370	-1.97324	0.00297686	Zm00001eb220070	4.54863	0.0173495	Zm00001eb180200	-1.75622	-5.84915	4.94085e-09	Zm00001eb221040	5.31681	0.0359081
Zm00001eb086830	-4.31355	3.38702e-13	Zm00001eb103110	5.184	1.12987e-08	Zm00001eb133120	-1.69359	0.00532237	Zm00001eb161200	2.39263	0.00689184	Zm00001eb197500	-2.15455	0.0001038	Zm00001eb220160	2.7297	3.06736e-05	Zm00001eb180390	-2.00022	-2.16726	0.0302149	Zm00001eb221090	6.50343	0.000275194
Zm00001eb086840	-6.64609	1.59315e-112	Zm00001eb103220	2.04807	1.8175e-05	Zm00001eb133700	-3.21442	1.99793e-23	Zm00001eb161220	1.69095	0.0062886	Zm00001eb197520	-1.86618	0.000426852	Zm00001eb220390	1.52255	2.9851e-05	Zm00001eb180470	-2.45599	-3.93416	8.34887e-05	Zm00001eb221200	1.55672	0.0420396
Zm00001eb086960	-3.18441	1.86633e-17	Zm00001eb103380	8.65877	3.99143e-97	Zm00001eb134020	-5.67579	0.000135532	Zm00001eb161280	2.37695	6.97673e-24	Zm00001eb197870	-1.52781	1.436e-05	Zm00001eb220550	4.10498	2.79636e-08	Zm00001eb180490	-2.16928	-2.03155	0.0421993	Zm00001eb221210	6.60224	1.54248e-06
Zm00001eb086970	-4.25333	2.00547e-06	Zm00001eb103390	7.30024	7.66867e-82	Zm00001eb134090	-2.93075	9.28955e-57	Zm00001eb161480	3.73581	4.09797e-05	Zm00001eb198020	-1.80668	0.000764613	Zm00001eb220660	2.09571	3.35859e-06	Zm00001eb180580	-3.71967	-3.99852	6.37393e-05	Zm00001eb221490	2.44049	2.04656e-12
Zm00001eb087000	-4.3049	3.21471e-24	Zm00001eb103480	4.71657	1.66234e-18	Zm00001eb134100	-4.74174	5.66188e-76	Zm00001eb161630	8.63506	6.9297e-09	Zm00001eb198060	-2.30731	5.44484e-10	Zm00001eb220720	1.82882	0.0396274	Zm00001eb180880	-2.53037	-4.26511	1.99804e-05	Zm00001eb221650	4.28979	3.26191e-12
Zm00001eb087090	-2.75396	0.00898255	Zm00001eb103670	4.81622	0.000272225	Zm00001eb134490	-1.69497	4.35599e-12	Zm00001eb161680	2.26679	8.542e-07	Zm00001eb198140	-2.91953	9.18419e-09	Zm00001eb220730	7.56239	7.33817e-08	Zm00001eb180950	-4.32001	-5.49241	3.96479e-08	Zm00001eb221740	2.40959	0.000681116
Zm00001eb087100	-3.69642	2.29024e-18	Zm00001eb103800	1.53177	2.49168e-55	Zm00001eb134700	-1.63984	5.4016e-15	Zm00001eb161720	3.13711	2.753e-11	Zm00001eb198150	-4.13142	2.36276e-17	Zm00001eb221000	6.09596	4.23898e-56	Zm00001eb181350	-2.08571	-2.63564	0.00839796	Zm00001eb222030	2.99341	3.12164e-08
Zm00001eb087180	-3.07375	0.000177756	Zm00001eb104260	1.59151	8.20416e-10	Zm00001eb134960	-9.24293	9.66096e-06	Zm00001eb161780	2.75586	1.6882e-19	Zm00001eb198170	-3.3944	0.00863043	Zm00001eb221090	4.69198	0.0133079	Zm00001eb181780	-3.63986	-2.3124	0.0207554	Zm00001eb222380	1.97165	0.0235395
Zm00001eb087230	-2.69214	9.04682e-24	Zm00001eb104300	2.67889	2.13149e-12	Zm00001eb135040	-1.61909	0.0439889	Zm00001eb161790	2.2795	7.23715e-19	Zm00001eb198360	-4.86523	0.013552	Zm00001eb221210	6.85202	5.43545e-07	Zm00001eb181840	-2.02865	-7.48305	7.2615e-14	Zm00001eb222660	5.71983	6.95736e-24
Zm00001eb087280	-1.5037	0.00467369	Zm00001eb104380	2.00357	1.65165e-14	Zm00001eb135060	-2.21041	0.00458323	Zm00001eb161990	4.84829	0.0211465	Zm00001eb198550	-2.99619	6.599e-08	Zm00001eb221270	2.18797	0.0111969	Zm00001eb181920	-3.67091	-2.66262	0.00775354	Zm00001eb222720	5.49906	0.000448971
Zm00001eb087630	-2.69085	0.00501247	Zm00001eb104470	7.48404	6.15586e-24	Zm00001eb135460	-2.35661	1.09192e-10	Zm00001eb162100	5.2851	0.0215155	Zm00001eb199110	-2.83802	0.00136854	Zm00001eb221490	3.80931	2.54478e-31	Zm00001eb182050	-4.6193	-3.38161	0.000720629	Zm00001eb222840	1.86999	2.44776e-10
Zm00001eb087660	-1.85543	9.27412e-05	Zm00001eb104630	3.41089	7.64627e-18	Zm00001eb135530	-2.88658	7.08337e-16	Zm00001eb162360	3.63929	7.65579e-06	Zm00001eb199130	-4.35399	0.0473436	Zm00001eb221520	7.87074	2.18077e-08	Zm00001eb182620	-1.69073	-2.78299	0.00538611	Zm00001eb223520	5.92257	0.00189983
Zm00001eb087950	-3.06256	2.66375e-89	Zm00001eb104640	3.08522	1.59334e-32	Zm00001eb135710	-1.57989	3.63032e-12	Zm00001eb162370	1.51472	5.99333e-25	Zm00001eb199200	-2.89139	0.000120312	Zm00001eb221650	4.4719	3.69633e-13	Zm00001eb182770	-2.72824	-5.04021	4.65017e-07	Zm00001eb223650	5.27371	0.0010761
Zm00001eb087980	-3.15166	0.0413783	Zm00001eb104970	1.57654	2.33352e-12	Zm00001eb135720	-3.71403	4.56155e-37	Zm00001eb162460	4.67245	4.22947e-06	Zm00001eb199320	-1.7207	8.43879e-08	Zm00001eb222030	5.26982	2.36776e-25	Zm00001eb182870	-2.25231	-5.28062	1.28748e-07	Zm00001eb223660	5.582	1.63857e-05
Zm00001eb088220	-10.5806	1.95742e-48	Zm00001eb105030	3.70261	8.39179e-150	Zm00001eb135880	-3.06834	5.22556e-46	Zm00001eb162590	2.40624	0.0288828	Zm00001eb199780	-2.26571	0.0137053	Zm00001eb222540	3.12674	0.00695231	Zm00001eb182980	-4.15742	-4.98742	6.11921e-07	Zm00001eb223740	2.2899	0.0301747
Zm00001eb088260	-6.93496	1.85156e-10	Zm00001eb105040	8.82272	4.37432e-06	Zm00001eb136060	-3.66639	2.12201e-83	Zm00001eb162710	4.35226	4.56775e-07	Zm00001eb199920	-2.86712	2.30857e-30	Zm00001eb222660	8.51969	1.04414e-51	Zm00001eb183400	-4.29751	-3.56551	0.000363146	Zm00001eb224210	4.36329	8.43939e-15
Zm00001eb088280	-6.79016	3.84028e-32	Zm00001eb105170	10.0552	0.0147375	Zm00001eb136250	-3.54887	0.0277394	Zm00001eb163220	2.83557	0.00126444	Zm00001eb199980	-2.733	0.0361334	Zm00001eb222720	6.75063	8.06285e-06	Zm00001eb183660	-3.38695	-11.1953	4.29948e-29	Zm00001eb224500	3.0777	9.06136e-07
Zm00001eb088290	-2.85246	6.10022e-20	Zm00001eb105200	9.91034	3.61053e-10	Zm00001eb136330	-3.56758	3.67733e-07	Zm00001eb163240	5.13369	7.73749e-13	Zm00001eb200430	-2.14385	2.46009e-06	Zm00001eb222840	1.5433	3.17341e-07	Zm00001eb183670	-6.90503	-5.60108	2.13016e-08	Zm00001eb224540	1.82176	0.00143632
Zm00001eb088520	-1.69672	0.0156676	Zm00001eb105400	4.73751	9.7646e-29	Zm00001eb136500	-2.95587	0.0298058	Zm00001eb163310	1.74234	1.08439e-11	Zm00001eb200630	-2.42982	0.00117968	Zm00001eb223520	5.62943	0.00342473	Zm00001eb183680	-4.62006	-9.71176	2.68647e-22	Zm00001eb224670	5.65899	3.94718e-08
Zm00001eb088530	-5.76856	7.91492e-29	Zm00001eb105820	1.82098	5.7538e-08	Zm00001eb136530	-3.53698	1.37314e-22	Zm00001eb163320	4.37953	1.38224e-07	Zm00001eb200650	-2.02087	7.16015e-19	Zm00001eb223550	2.94678	0.00820375	Zm00001eb184200	-4.56011	-3.46801	0.000524322	Zm00001eb224830	1.75572	0.0417978
Zm00001eb088590	-6.23512	0.00169985	Zm00001eb105910	1.63553	5.26546e-14	Zm00001eb136750	-2.1612	1.33111e-12	Zm00001eb163330	1.54823	2.95506e-33	Zm00001eb200690	-3.1822	0.0488655	Zm00001eb223590	3.17445	8.06371e-09	Zm00001eb184230	-4.73774	-3.67933	0.000233845	Zm00001eb224920	4.8963	4.40851e-10
Zm00001eb088640	-2.17854	2.18707e-16	Zm00001eb105970	5.3195	1.69654e-05	Zm00001eb136840	-2.85575	2.54781e-65	Zm00001eb163440	5.63713	9.40412e-10	Zm00001eb200820	-3.10722	0.00832132	Zm00001eb223650	5.34063	0.00092478	Zm00001eb184430	-2.80043	-2.92112	0.0034878	Zm00001eb225110	2.41538	0.00109303
Zm00001eb088810	-1.87848	9.05912e-09	Zm00001eb106140	3.23463	4.94801e-76	Zm00001eb136880	-1.81314	7.0924e-59	Zm00001eb163580	1.54115	8.79434e-07	Zm00001eb200830	-2.17754	1.94149e-06	Zm00001eb223660	3.92601	0.00403197	Zm00001eb184790	-2.63428	-8.81999	1.14472e-18	Zm00001eb225120	3.22726	5.73652e-06
Zm00001eb088830	-11.3989	2.05745e-215	Zm00001eb106250	5.45587	3.17317e-64	Zm00001eb137000	-1.75946	3.46011e-10	Zm00001eb163680	2.43158	2.93802e-19	Zm00001eb200910	-2.01273	0.000117117	Zm00001eb223740	2.15209	0.0447309	Zm00001eb184800	-2.6577	-13.1268	2.31262e-39	Zm00001eb225170	11.2979	3.90479e-20
Zm00001eb089080	-2.04717	8.42221e-06	Zm00001eb106300	10.1374	2.4232e-42	Zm00001eb137280	-3.49085	6.19714e-05	Zm00001eb163920	1.56138	0.017899	Zm00001eb201000	-2.44128	0.0243689	Zm00001eb223780	3.7568	0.0351344	Zm00001eb184940	-1.75696	-4.42431	9.675e-06	Zm00001eb225470	3.08944	4.50495e-10
Zm00001eb089110	-6.65492	6.24197e-07	Zm00001eb106310	10.8975	3.51378e-26	Zm00001eb137390	-5.36122	1.10887e-15	Zm00001eb163940	1.6263	7.23286e-07	Zm00001eb201090	-1.76116	4.51623e-06	Zm00001eb224210	2.93062	1.30132e-06	Zm00001eb184970	-1.50414	-10.3057	6.64039e-25	Zm00001eb225520	2.13488	1.50766e-15
Zm00001eb089130	-6.00431	1.92325e-13	Zm00001eb106320	2.27487	2.2229e-60	Zm00001eb137410	-3.80115	4.74065e-27	Zm00001eb163990	1.64923	4.34518e-26	Zm00001eb201110	-1.95516	6.67437e-12	Zm00001eb224270	2.15919	8.85256e-05	Zm00001eb185020	-2.34041	-7.49844	6.45794e-14	Zm00001eb225560	3.52298	0.000853979
Zm00001eb089230	-9.70219	4.33556e-19	Zm00001eb106370	2.69892	8.73156e-38	Zm00001eb137420	-3.23682	1.34058e-19	Zm00001eb164090	6.99899	0.00132578	Zm00001eb201120	-2.5937	6.51992e-07	Zm00001eb224500	1.75826	0.0119139	Zm00001eb185040	-3.03743	-12.3621	4.19251e-35	Zm00001eb225730	2.65956	2.06033e-05
Zm00001eb089250	-6.5822	2.06346e-14	Zm00001eb106400	3.92902	0.0383879	Zm00001eb137430	-5.0053	3.65502e-15	Zm00001eb164350	4.08279	2.42777e-21	Zm00001eb201150	-1.57023	2.85123e-21	Zm00001eb224540	1.79979	0.0017098	Zm00001eb185250	-1.69442	-11.5193	1.0548e-30	Zm00001eb226040	5.56347	0.000824937
Zm00001eb089320	-8.96308	2.36459e-11	Zm00001eb106410	4.71193	6.93097e-05	Zm00001eb137480	-5.83581	7.22145e-67	Zm00001eb164360	4.78744	0.00314151	Zm00001eb201490	-3.62123	0.0482136	Zm00001eb224670	5.22289	5.06772e-07	Zm00001eb185400	-6.35802	-3.46498	0.000530269	Zm00001eb226140	2.94165	0.000268646
Zm00001eb089340	-8.01766	2.58863e-122	Zm00001eb106490	2.01026	1.6422e-09	Zm00001eb137500	-1.84184	8.66354e-06	Zm00001eb164500	1.82436	2.40791e-08	Zm00001eb201740	-2.83363	8.84017e-30	Zm00001eb224830	2.18203	0.0111212	Zm00001eb185580	-1.76343	-6.54911	5.78798e-11	Zm00001eb226370	2.76973	0.0275957
Zm00001eb089360	-11.3985	5.60655e-302	Zm00001eb106640	2.49753	9.0197e-179	Zm00001eb137580	-1.93876	9.86933e-23	Zm00001eb164530	2.15701	7.98912e-33	Zm00001eb202080	-2.04051	3.42052e-10	Zm00001eb224920	2.90645	0.000775361	Zm00001eb185680	-1.84783	-2.08869	0.0367359	Zm00001eb226470	2.6365	0.000134362
Zm00001eb089390	-3.34035	8.17389e-42	Zm00001eb106790	6.38	5.89202e-07	Zm00001eb137850	-7.39445	6.11496e-09	Zm00001eb164610	1.82272	1.72079e-09	Zm00001eb202140	-1.63994	2.06793e-21	Zm00001eb225120	1.89813	0.008608	Zm00001eb185920	-3.05377	-5.42502	5.79478e-08	Zm00001eb226480	2.40662	1.4583e-05
Zm00001eb089420	-1.88588	4.55717e-42	Zm00001eb106850	6.96154	4.09476e-16	Zm00001eb138070	-3.41246	0.000129186	Zm00001eb164940	4.76418	0.000106108	Zm00001eb202150	-1.53603	0.000741864	Zm00001eb225170	10.8588	1.07654e-18	Zm00001eb186140	-2.40531	-8.02428	1.02125e-15	Zm00001eb226890	3.19604	1.15103e-11
Zm00001eb089530	-1.65485	2.81127e-07	Zm00001eb106880	3.50538	0.0324877	Zm00001eb138190	-1.86728	6.53013e-16	Zm00001eb164960	4.5415	9.80953e-06	Zm00001eb202600	-1.91009	0.0283342	Zm00001eb225520	3.26447	7.70607e-38	Zm00001eb186150	-1.75561	-3.68198	0.000231432	Zm00001eb226980	5.66007	0.00191905
Zm00001eb089560	-7.82486	8.3315e-10	Zm00001eb106920	4.43067	3.57286e-51	Zm00001eb138220	-5.09949	0.00229048	Zm00001eb165000	3.21301	4.63399e-15	Zm00001eb202660	-1.79381	9.96406e-25	Zm00001eb225730	2.97011	1.49506e-06	Zm00001eb186170	-1.71711	-4.73207	2.22245e-06	Zm00001eb227150	6.86674	1.28014e-05
Zm00001eb089670	-1.65527	5.93125e-19	Zm00001eb106930	2.69078	0.0162458	Zm00001eb138250	-6.08374	3.8214e-16	Zm00001eb165090	1.7556	0.0107638	Zm00001eb202840	-1.97467	0.00795935	Zm00001eb225820	1.95698	0.000714077	Zm00001eb186190	-4.0143	-4.52373	6.07598e-06	Zm00001eb227190	5.44444	1.91171e-06
Zm00001eb089790	-1.71469	4.84447e-30	Zm00001eb107050	2.11219	1.6891e-07	Zm00001eb138330	-1.52326	1.59122e-23	Zm00001eb165200	1.54081	1.47313e-10	Zm00001eb202870	-2.17038	4.74433e-08	Zm00001eb226040	3.54792	0.0404486	Zm00001eb186300	-2.56566	-4.37145	1.23424e-05	Zm00001eb227260	4.45222	0.00052516
Zm00001eb090260	-12.6735	7.05123e-23	Zm00001eb107150	12.2352	0.0267859	Zm00001eb138370	-4.25161	1.71901e-51	Zm00001eb165210	2.06264	2.57239e-09	Zm00001eb202890	-3.20809	4.90125e-05	Zm00001eb226140	2.75903	0.000738875	Zm00001eb186420	-2.4871	-6.03476	1.59199e-09	Zm00001eb228670	4.98636	5.1111e-23
Zm00001eb090280	-3.26099	0.000603997	Zm00001eb107430	1.76327	4.78057e-07	Zm00001eb138420	-1.57104	4.00315e-07	Zm00001eb165430	5.03061	1.16995e-14	Zm00001eb203120	-2.22012	0.0483389	Zm00001eb226470	2.92203	2.10304e-05	Zm00001eb186480	-2.02441	-2.13999	0.0323558	Zm00001eb228770	3.43401	9.39972e-08
Zm00001eb090350	-2.0654	2.34283e-05	Zm00001eb107610	9.22285	2.33157e-12	Zm00001eb138430	-2.17483	1.38685e-10	Zm00001eb165830	2.98772	0.000110509	Zm00001eb203480	-3.18634	9.51467e-06	Zm00001eb226480	2.49883	6.52058e-06	Zm00001eb186570	-3.35237	-8.09482	5.73512e-16	Zm00001eb228780	2.97923	1.87764e-11
Zm00001eb090420	-2.55837	0.0434613	Zm00001eb107800	5.20248	3.17365e-06	Zm00001eb138480	-4.84566	4.49437e-07	Zm00001eb165840	6.69157	7.00993e-08	Zm00001eb203490	-3.73058	0.00248736	Zm00001eb226670	1.80278	1.93285e-05	Zm00001eb186860	-2.81057	-8.67174	4.25583e-18	Zm00001eb229330	3.31458	0.0266496
Zm00001eb090810	-3.22404	0.00875646	Zm00001eb107910	1.51923	2.2285e-15	Zm00001eb138550	-2.70845	0.000345061	Zm00001eb165960	2.88631	2.57494e-61	Zm00001eb203500	-2.63875	0.00122511	Zm00001eb226690	1.73398	9.90764e-21	Zm00001eb186940	-4.66449	-10.5458	5.30943e-26	Zm00001eb229350	4.84065	1.52874e-05
Zm00001eb090820	-6.67082	1.96019e-09	Zm00001eb107990	2.52906	3.7631e-24	Zm00001eb138570	-4.92328	9.36646e-05	Zm00001eb166170	1.87165	0.000381024	Zm00001eb203510	-2.97865	0.00547825	Zm00001eb226700	2.23415	1.2224e-13	Zm00001eb187010	-1.5435	-2.29924	0.021491	Zm00001eb229360	1.95771	5.24902e-11
Zm00001eb090830	-11.2487	1.57905e-124	Zm00001eb108040	7.28891	6.04125e-19	Zm00001eb138580	-4.33722	2.51407e-05	Zm00001eb166380	2.12993	0.00589845	Zm00001eb203630	-1.9677	8.47345e-05	Zm00001eb226890	3.06472	1.08042e-10	Zm00001eb187050	-2.07687	-7.38464	1.52862e-13	Zm00001eb229570	2.98049	1.51092e-11
Zm00001eb090860	-4.1968	7.55741e-43	Zm00001eb108110	9.8944	2.67167e-16	Zm00001eb138600	-4.64537	7.91262e-10	Zm00001eb166410	1.52535	5.80852e-11	Zm00001eb203820	-2.56578	0.000896476	Zm00001eb227020	3.33333	2.78517e-05	Zm00001eb187080	-4.88536	-2.86319	0.00419403	Zm00001eb230270	1.50327	0.0398464
Zm00001eb090870	-4.49351	4.97294e-09	Zm00001eb108350	6.52691	4.99677e-22	Zm00001eb138650	-5.1075	2.09971e-59	Zm00001eb166850	4.02129	6.67933e-09	Zm00001eb204080	-2.06298	0.00307577	Zm00001eb227150	7.00771	8.25106e-06	Zm00001eb187090	-2.87046	-2.23016	0.0257366	Zm00001eb230310	1.53323	1.30519e-13
Zm00001eb090910	-11.1433	3.83666e-61	Zm00001eb108400	2.11225	6.36243e-17	Zm00001eb138680	-2.69749	4.26927e-40	Zm00001eb167130	2.12528	0.002907	Zm00001eb204500	-1.73171	9.49182e-05	Zm00001eb227190	6.79018	1.3659e-09	Zm00001eb187210	-3.62632	-2.47319	0.0133913	Zm00001eb230390	4.86818	1.59782e-12
Zm00001eb091120	-4.60189	0.0304347	Zm00001eb108510	8.19856	3.97976e-13	Zm00001eb138820	-4.04298	1.9765e-06	Zm00001eb167150	2.94359	7.89497e-106	Zm00001eb204550	-1.51291	3.78769e-06	Zm00001eb227260	4.70539	0.000225098	Zm00001eb187290	-2.05574	-3.57066	0.00035608	Zm00001eb230640	2.69081	0.00498183
Zm00001eb091130	-3.35929	0.00257499	Zm00001eb108520	5.88952	0.0001861	Zm00001eb138880	-1.66612	3.49207e-08	Zm00001eb167290	1.69438	1.13385e-70	Zm00001eb204630	-1.64967	3.48095e-11	Zm00001eb227370	2.08684	0.0489576	Zm00001eb187310	-1.61853	-5.86724	4.43097e-09	Zm00001eb230930	2.78226	1.68201e-08
Zm00001eb091240	-1.66294	3.41296e-19	Zm00001eb108630	4.26591	1.3797e-07	Zm00001eb138950	-5.43548	0.00763927	Zm00001eb167310	2.20292	2.13639e-25	Zm00001eb205200	-1.69413	4.49919e-05	Zm00001eb227640	3.256	2.00314e-07	Zm00001eb187330	-3.46323	-2.76328	0.0057224	Zm00001eb231660	4.72713	0.00114808
Zm00001eb091300	-3.81401	9.34815e-21	Zm00001eb108640	4.10707	1.33427e-74	Zm00001eb139210	-2.95765	0.00722772	Zm00001eb167410	6.79364	5.75917e-07	Zm00001eb205310	-7.10385	1.5583e-05	Zm00001eb228340	1.99501	1.64412e-05	Zm00001eb187380	-4.95939	-3.45693	0.00054636	Zm00001eb231920	3.46957	1.2516e-10
Zm00001eb091360	-9.28044	2.06794e-24	Zm00001eb108660	10.5825	7.64204e-92	Zm00001eb139350	-4.65355	0.00846689	Zm00001eb167670	2.55082	1.85577e-24	Zm00001eb205400	-2.49589	1.3381e-15	Zm00001eb228760	2.06921	0.0309264	Zm00001eb187450	-1.94851	-4.70427	2.54774e-06	Zm00001eb232000	2.38506	6.95196e-10
Zm00001eb091400	-5.27975	2.53009e-73	Zm00001eb108850	4.0358	4.30567e-18	Zm00001eb139420	-1.86417	5.42505e-08	Zm00001eb167680	3.13482	0.0190553	Zm00001eb205510	-1.78178	0.0128168	Zm00001eb228770	3.00331	3.3564e-06	Zm00001eb187570	-1.59206	-2.53118	0.0113678	Zm00001eb232100	1.64673	2.38416e-16
Zm00001eb091420	-1.86567	3.95855e-08	Zm00001eb109120	5.70417	3.8919e-18	Zm00001eb139450	-1.68648	4.25036e-51	Zm00001eb167700	3.66118	3.81182e-07	Zm00001eb205940	-1.83202	0.0429523	Zm00001eb228780	1.63907	0.00023291	Zm00001eb187670	-1.56995	-5.65322	1.57465e-08	Zm00001eb232470	6.78134	0.000668117
Zm00001eb091510	-2.80334	1.97502e-21	Zm00001eb109190	1.5055	1.4442e-09	Zm00001eb139570	-4.66983	1.62093e-53	Zm00001eb167710	5.84472	7.5842e-24	Zm00001eb206220	-2.13683	2.04951e-10	Zm00001eb229350	2.50529	0.0430817	Zm00001eb187910	-1.62876	-4.06801	4.74167e-05	Zm00001eb232620	1.73092	0.0247959
Zm00001eb091740	-4.20411	1.55799e-60	Zm00001eb109300	1.5559	5.54993e-33	Zm00001eb139850	-3.17887	3.55666e-13	Zm00001eb167720	3.77702	1.89299e-08	Zm00001eb206660	-2.14811	3.17133e-12	Zm00001eb229440	2.96183	1.36543e-05	Zm00001eb188090	-3.2501	-2.39896	0.0164415	Zm00001eb232930	4.65968	0.0339642
Zm00001eb091750	-1.97731	3.23813e-08	Zm00001eb109440	1.75914	4.68625e-33	Zm00001eb139880	-5.94402	5.82822e-47	Zm00001eb167730	3.64542	2.50903e-06	Zm00001eb206670	-1.82198	0.000103393	Zm00001eb229570	2.96793	2.06407e-11	Zm00001eb188100	-1.9996	-2.74364	0.00607628	Zm00001eb233260	5.39903	7.03168e-23
Zm00001eb091800	-4.80809	0.00121555	Zm00001eb109480	3.76117	1.81211e-14	Zm00001eb140200	-3.3245	0.0184153	Zm00001eb168350	6.24377	4.29178e-26	Zm00001eb206720	-1.97936	0.0202414	Zm00001eb230160	8.48105	1.13229e-06	Zm00001eb188280	-3.40185	-3.33478	0.000853656	Zm00001eb233400	4.22673	0.000175474
Zm00001eb091840	-2.33615	0.00225208	Zm00001eb109640	4.31631	1.07467e-49	Zm00001eb140530	-2.31307	2.35624e-31	Zm00001eb168540	2.13458	6.30858e-05	Zm00001eb207130	-2.45917	4.13044e-19	Zm00001eb230270	2.01901	0.00496541	Zm00001eb188610	-1.52335	-4.2997	1.71028e-05	Zm00001eb233580	5.54859	0.0210166
Zm00001eb091920	-4.75442	2.39797e-46	Zm00001eb109860	1.88361	5.00604e-15	Zm00001eb140730	-1.77254	2.603e-36	Zm00001eb168560	6.95979	1.38194e-19	Zm00001eb207340	-4.70661	0.00108276	Zm00001eb230280	3.51327	0.021261	Zm00001eb188630	-6.11819	-2.07004	0.0384485	Zm00001eb233590	2.10644	3.78397e-39
Zm00001eb092070	-6.05278	2.21522e-107	Zm00001eb110020	3.26506	1.47766e-64	Zm00001eb140900	-3.26119	0.000604727	Zm00001eb168570	8.62484	6.5397e-56	Zm00001eb207350	-1.70856	0.0482181	Zm00001eb230390	4.33727	4.7497e-10	Zm00001eb188690	-2.16315	-4.4168	1.00172e-05	Zm00001eb233670	6.65251	0.00586416
Zm00001eb092220	-1.67394	0.0422443	Zm00001eb110040	9.57956	8.2687e-38	Zm00001eb141080	-3.21307	1.33353e-22	Zm00001eb168640	9.49075	4.55489e-13	Zm00001eb207520	-2.04104	2.67002e-06	Zm00001eb230790	2.43531	0.00949328	Zm00001eb188730	-2.52267	-3.10832	0.00188154	Zm00001eb233890	6.42908	7.61896e-33
Zm00001eb092240	-1.94652	2.54908e-18	Zm00001eb110050	8.05301	6.94458e-09	Zm00001eb141270	-2.85181	5.20396e-08	Zm00001eb168720	3.68312	0.0100781	Zm00001eb207550	-3.10154	0.0120679	Zm00001eb230930	1.675	0.000773393	Zm00001eb188740	-2.83721	-3.28881	0.00100613	Zm00001eb233900	6.77741	4.46323e-14
Zm00001eb092300	-8.11809	8.05102e-14	Zm00001eb110130	5.58383	9.40113e-35	Zm00001eb141290	-3.35126	0.000188045	Zm00001eb168740	2.91762	0.000153763	Zm00001eb207640	-2.17115	5.22196e-08	Zm00001eb231660	4.02468	0.006883	Zm00001eb188750	-2.05531	-9.93875	2.82336e-23	Zm00001eb234650	5.6742	8.50519e-05
Zm00001eb092480	-5.2938	3.41148e-06	Zm00001eb110390	4.67842	7.92096e-93	Zm00001eb141320	-1.79793	1.53364e-08	Zm00001eb169080	1.84459	3.75578e-09	Zm00001eb207670	-3.3518	0.00142601	Zm00001eb231920	4.85646	5.33086e-20	Zm00001eb188970	-2.41349	-4.87268	1.10096e-06	Zm00001eb234900	1.80029	0.0141526
Zm00001eb092540	-2.9486	3.96602e-18	Zm00001eb110420	7.48366	0.000237683	Zm00001eb141600	-2.43907	1.09284e-07	Zm00001eb169330	3.53795	1.97467e-20	Zm00001eb207730	-2.46223	6.57346e-15	Zm00001eb231980	2.82597	0.00122522	Zm00001eb189310	-1.63498	-7.10606	1.19404e-12	Zm00001eb235080	4.66579	6.64e-42
Zm00001eb092850	-8.46151	4.46633e-46	Zm00001eb110450	3.13516	3.50952e-45	Zm00001eb141610	-2.73416	8.53242e-80	Zm00001eb169460	8.93174	2.91514e-13	Zm00001eb207740	-3.31694	7.64091e-07	Zm00001eb232000	3.17174	5.58209e-17	Zm00001eb189320	-1.72817	-3.064	0.00218397	Zm00001eb235300	2.17203	0.047432
Zm00001eb092880	-4.27745	5.51122e-36	Zm00001eb110610	2.30276	2.2406e-24	Zm00001eb141720	-3.93359	1.83594e-07	Zm00001eb169470	6.68726	8.98583e-08	Zm00001eb207990	-4.00302	3.35976e-06	Zm00001eb232100	2.06156	8.86364e-25	Zm00001eb189330	-1.63841	-2.28538	0.0222905	Zm00001eb235610	6.41154	8.25394e-06
Zm00001eb092890	-2.57235	8.82939e-79	Zm00001eb110660	5.90215	3.84797e-29	Zm00001eb141830	-2.52689	0.00423657	Zm00001eb169520	4.45156	0.000807788	Zm00001eb208160	-1.74452	0.00222433	Zm00001eb232470	4.42022	0.0373648	Zm00001eb189350	-1.72264	-4.37442	1.21755e-05	Zm00001eb235650	2.08437	1.43733e-05
Zm00001eb093200	-2.2966	5.53574e-09	Zm00001eb110670	4.5227	3.35285e-06	Zm00001eb141870	-2.11716	3.15177e-15	Zm00001eb169560	4.16565	1.64208e-21	Zm00001eb208360	-1.88319	0.0446613	Zm00001eb232930	5.3486	0.0130304	Zm00001eb189440	-1.91722	-4.18338	2.87212e-05	Zm00001eb235660	2.03649	0.0455943
Zm00001eb093450	-3.67751	1.0212e-09	Zm00001eb110700	2.5354	1.5062e-30	Zm00001eb141880	-6.7438	3.04327e-23	Zm00001eb169680	2.00865	0.0398423	Zm00001eb208590	-2.99238	3.09537e-15	Zm00001eb233260	4.64513	6.6599e-17	Zm00001eb189910	-2.15222	-5.93889	2.86965e-09	Zm00001eb235850	2.44286	5.27439e-06
Zm00001eb093480	-2.17224	0.0067992	Zm00001eb111110	2.65968	3.44583e-10	Zm00001eb142000	-2.75064	9.21779e-17	Zm00001eb169710	2.30556	0.00198752	Zm00001eb208750	-6.82748	2.57638e-05	Zm00001eb233890	5.80818	1.18635e-26	Zm00001eb189920	-2.01379	-5.23659	1.63569e-07	Zm00001eb235960	5.87514	0.0452523
Zm00001eb093560	-2.75486	7.00385e-28	Zm00001eb111500	2.12132	0.00693001	Zm00001eb142230	-2.28705	1.11013e-05	Zm00001eb169750	6.87205	8.18044e-07	Zm00001eb208810	-3.30189	6.87492e-26	Zm00001eb233900	6.71406	8.22815e-14	Zm00001eb189940	-1.71004	-7.58799	3.24899e-14	Zm00001eb236280	3.6953	0.0120022
Zm00001eb093670	-1.79722	3.64688e-17	Zm00001eb111550	5.44473	4.00119e-52	Zm00001eb142360	-2.27454	2.54152e-07	Zm00001eb169810	5.86062	1.16122e-05	Zm00001eb209330	-1.74345	4.61373e-30	Zm00001eb234100	5.22493	0.00407762	Zm00001eb190250	-2.50554	-2.05575	0.0398061	Zm00001eb236510	6.15137	1.52572e-11
Zm00001eb093730	-1.88844	1.63637e-76	Zm00001eb111590	5.38635	1.43179e-11	Zm00001eb142440	-1.56226	1.38115e-14	Zm00001eb169880	6.54297	1.52514e-05	Zm00001eb209530	-4.52094	0.0111759	Zm00001eb234140	3.3768	0.00372011	Zm00001eb190270	-2.28141	-2.33012	0.0197998	Zm00001eb236960	4.14948	1.99806e-12
Zm00001eb093750	-3.64956	1.15923e-245	Zm00001eb111610	3.11537	1.3844e-50	Zm00001eb142450	-6.14907	6.54989e-08	Zm00001eb170170	3.69946	6.71347e-18	Zm00001eb209660	-2.8096	2.83944e-11	Zm00001eb234650	5.03382	0.000564817	Zm00001eb190430	-2.4753	-4.58166	4.61293e-06	Zm00001eb237240	4.14886	0.00567144
Zm00001eb093760	-4.38095	6.82634e-19	Zm00001eb111620	1.84106	0.00144985	Zm00001eb142560	-2.05879	4.76881e-17	Zm00001eb170180	9.85397	3.258e-16	Zm00001eb209760	-1.97927	3.14387e-08	Zm00001eb234710	3.92028	0.000547788	Zm00001eb190570	-4.1383	-2.42573	0.0152775	Zm00001eb237260	1.58395	5.57414e-06
Zm00001eb093870	-2.19025	6.58681e-07	Zm00001eb111670	3.05581	4.3682e-15	Zm00001eb142720	-3.28946	1.51619e-55	Zm00001eb170260	3.11773	0.00126416	Zm00001eb209840	-5.61355	0.00194215	Zm00001eb234900	1.93428	0.00807958	Zm00001eb190780	-3.8409	-2.57608	0.00999289	Zm00001eb237590	9.40311	4.0745e-11
Zm00001eb093890	-2.72904	1.57711e-33	Zm00001eb111690	3.87146	1.86017e-42	Zm00001eb142730	-1.72462	9.89831e-26	Zm00001eb170360	2.95081	3.07285e-48	Zm00001eb209930	-5.21774	0.000419903	Zm00001eb235080	4.4116	3.72976e-37	Zm00001eb190950	-2.76809	-3.19758	0.00138585	Zm00001eb237690	5.69869	0.00039305
Zm00001eb093950	-1.62339	2.55298e-17	Zm00001eb111710	11.4381	1.25185e-51	Zm00001eb142810	-2.36223	7.17386e-12	Zm00001eb170460	3.06544	4.64416e-28	Zm00001eb210040	-2.10248	0.0100958	Zm00001eb235610	5.58512	0.000167573	Zm00001eb191110	-1.64704	-4.26828	1.96986e-05	Zm00001eb237780	7.57443	1.42247e-06
Zm00001eb093960	-1.60942	3.53905e-16	Zm00001eb111870	5.51401	2.98133e-15	Zm00001eb142820	-5.00486	2.48229e-23	Zm00001eb170470	2.34305	4.94367e-11	Zm00001eb210190	-5.19249	7.35306e-05	Zm00001eb235650	3.06445	2.9047e-11	Zm00001eb191180	-1.75568	-7.71707	1.19037e-14	Zm00001eb237800	5.86577	0.0010965
Zm00001eb094040	-10.0654	1.60428e-16	Zm00001eb112250	6.03902	0.00205701	Zm00001eb142990	-3.49731	0.00599138	Zm00001eb170490	8.35203	9.23708e-11	Zm00001eb210230	-2.00656	2.40456e-07	Zm00001eb235660	2.48974	0.0126896	Zm00001eb191410	-2.39146	-3.13605	0.0017124	Zm00001eb237830	2.31468	0.00010919
Zm00001eb094050	-2.18933	3.05814e-06	Zm00001eb112360	2.43963	6.86607e-32	Zm00001eb143140	-2.00111	5.30512e-09	Zm00001eb170520	1.97019	1.08516e-22	Zm00001eb210270	-5.4547	0.00251437	Zm00001eb235820	1.73496	0.00032115	Zm00001eb191580	-2.7323	-12.3487	4.94906e-35	Zm00001eb237870	3.28864	0.000793104
Zm00001eb094070	-4.22262	1.82895e-32	Zm00001eb112460	13.1386	3.70825e-32	Zm00001eb143200	-3.11357	2.30563e-219	Zm00001eb170770	4.66078	3.15618e-09	Zm00001eb210430	-2.85359	1.88307e-08	Zm00001eb236510	4.52214	1.34192e-06	Zm00001eb192160	-1.53526	-3.92213	8.77703e-05	Zm00001eb238060	2.94898	1.47018e-17
Zm00001eb094460	-3.83815	3.98335e-28	Zm00001eb112570	2.04149	0.00201985	Zm00001eb143320	-2.45217	0.000600166	Zm00001eb171200	1.62665	4.07301e-06	Zm00001eb210440	-1.6679	0.00454708	Zm00001eb236550	5.33745	0.0021564	Zm00001eb192170	-1.51331	-4.29692	1.73185e-05	Zm00001eb238210	2.85262	0.00169313
Zm00001eb094610	-8.66837	2.92578e-32	Zm00001eb112780	2.03486	5.32557e-06	Zm00001eb143450	-2.42824	1.9382e-25	Zm00001eb171490	6.81374	4.1563e-16	Zm00001eb210780	-1.52239	0.000167289	Zm00001eb236620	2.00352	7.61104e-09	Zm00001eb192180	-1.84408	-5.78656	7.18432e-09	Zm00001eb238290	2.27048	0.0222021
Zm00001eb095070	-2.95802	8.35398e-125	Zm00001eb112840	6.14227	2.22829e-67	Zm00001eb143520	-2.07035	2.7752e-33	Zm00001eb171500	7.2629	9.51727e-11	Zm00001eb211050	-4.39507	0.000163373	Zm00001eb236960	3.67231	9.91807e-10	Zm00001eb192210	-2.04258	-4.57507	4.76063e-06	Zm00001eb238300	5.2052	6.5166e-10
Zm00001eb095160	-1.95198	0.000174622	Zm00001eb112950	5.40389	1.66968e-07	Zm00001eb143540	-1.8819	4.42504e-05	Zm00001eb171510	5.41105	1.92064e-14	Zm00001eb211600	-3.48003	0.0148306	Zm00001eb237240	3.47146	0.0223983	Zm00001eb192290	-3.90958	-3.6342	0.000278846	Zm00001eb238560	1.70684	0.0147702
Zm00001eb095270	-2.61859	3.78344e-55	Zm00001eb112970	5.94148	1.7272e-11	Zm00001eb143740	-2.3475	5.88359e-07	Zm00001eb171520	5.57218	0.000674802	Zm00001eb211880	-2.0321	0.0071905	Zm00001eb237560	5.08178	0.0008052	Zm00001eb192320	-1.59928	-2.98956	0.0027938	Zm00001eb238720	4.44329	1.89862e-21
Zm00001eb095280	-3.3075	3.08077e-07	Zm00001eb112990	8.87133	1.1629e-07	Zm00001eb143830	-6.38337	2.56695e-05	Zm00001eb171580	6.41279	8.59598e-06	Zm00001eb212310	-4.55673	0.00132764	Zm00001eb237590	8.54622	2.3213e-09	Zm00001eb192490	-3.35417	-6.54164	6.08466e-11	Zm00001eb238790	6.98087	3.8174e-51
Zm00001eb095370	-3.24644	4.71417e-32	Zm00001eb113010	2.74965	1.26967e-54	Zm00001eb143920	-1.78899	1.43468e-13	Zm00001eb171590	6.4328	0.00189774	Zm00001eb212350	-1.64006	0.00105218	Zm00001eb237600	5.7228	2.5396e-05	Zm00001eb192580	-2.23762	-5.67044	1.42433e-08	Zm00001eb238810	2.398	0.00473603
Zm00001eb095430	-1.69472	2.18756e-16	Zm00001eb113070	4.15541	7.1543e-25	Zm00001eb143960	-1.52773	4.15395e-12	Zm00001eb171650	6.43288	0.000944094	Zm00001eb212360	-3.16745	6.25493e-06	Zm00001eb237690	6.88107	1.07492e-05	Zm00001eb192750	-2.41113	-5.31821	1.04791e-07	Zm00001eb238860	4.68952	0.0031175
Zm00001eb095530	-1.94121	1.66383e-94	Zm00001eb113180	3.89933	3.95964e-12	Zm00001eb143970	-4.84424	5.85595e-26	Zm00001eb171660	6.49651	5.43988e-07	Zm00001eb212560	-2.83725	0.00332657	Zm00001eb237780	6.8937	1.38298e-05	Zm00001eb193400	-2.83378	-2.94851	0.00319306	Zm00001eb238870	9.29598	1.36585e-13
Zm00001eb095620	-3.85579	3.22037e-09	Zm00001eb113190	5.73031	8.61117e-05	Zm00001eb144470	-8.67259	0.00182057	Zm00001eb171760	2.58855	1.4649e-16	Zm00001eb212710	-2.37977	8.85108e-06	Zm00001eb237800	5.27276	0.00402944	Zm00001eb193670	-4.53371	-4.48847	7.1735e-06	Zm00001eb238980	2.52257	0.00121128
Zm00001eb095640	-1.59187	4.23664e-19	Zm00001eb113200	10.5801	5.57219e-16	Zm00001eb144480	-1.7112	1.49474e-16	Zm00001eb171810	2.17372	4.49278e-13	Zm00001eb213100	-3.64159	0.0329255	Zm00001eb237830	2.26657	0.000157539	Zm00001eb193920	-3.04953	-7.48611	7.09457e-14	Zm00001eb238990	6.29471	8.88715e-06
Zm00001eb095660	-2.86234	1.51973e-15	Zm00001eb113210	10.9544	6.86601e-19	Zm00001eb144570	-1.93337	1.03908e-10	Zm00001eb172310	3.00908	1.34443e-47	Zm00001eb213110	-2.98662	4.26707e-09	Zm00001eb237870	2.97278	0.00280953	Zm00001eb194170	-2.43421	-2.3431	0.0191241	Zm00001eb239190	2.88465	1.13836e-08
Zm00001eb095950	-4.86565	0.0062358	Zm00001eb113360	2.64537	3.5672e-17	Zm00001eb144630	-2.00231	6.80497e-23	Zm00001eb172590	2.97733	3.42038e-19	Zm00001eb213180	-2.62093	2.56241e-06	Zm00001eb238050	1.81394	1.57648e-14	Zm00001eb194440	-2.3828	-8.24385	1.6675e-16	Zm00001eb239340	2.29737	0.000206891
Zm00001eb096510	-1.74655	1.24011e-09	Zm00001eb113370	1.6565	0.0337498	Zm00001eb144780	-2.12656	0.0198959	Zm00001eb172600	3.86858	0.0205091	Zm00001eb213260	-1.88781	1.92969e-11	Zm00001eb238060	1.78338	6.19363e-07	Zm00001eb194840	-3.40457	-2.87493	0.00404112	Zm00001eb239350	3.25356	0.000503546
Zm00001eb096540	-2.17781	0.0203649	Zm00001eb113380	2.76211	0.00025398	Zm00001eb144800	-4.21791	0.00180202	Zm00001eb172910	1.65165	0.046566	Zm00001eb213280	-2.33206	3.29396e-05	Zm00001eb238070	2.8492	0.00130725	Zm00001eb195070	-1.77253	-6.36725	1.9245e-10	Zm00001eb239380	1.76775	2.95829e-05
Zm00001eb096620	-3.52351	0.0289416	Zm00001eb113580	3.71662	2.24458e-13	Zm00001eb144810	-1.59718	3.36411e-07	Zm00001eb173440	1.69407	4.52461e-09	Zm00001eb213330	-2.68124	1.43457e-25	Zm00001eb238210	4.43114	9.46513e-08	Zm00001eb195130	-2.98446	-3.83756	0.000124263	Zm00001eb239390	4.70849	2.04559e-12
Zm00001eb096640	-1.6705	0.00347811	Zm00001eb113650	7.32851	0.00769649	Zm00001eb144870	-2.14761	0.0483787	Zm00001eb173450	2.16177	0.033759	Zm00001eb213350	-1.95651	0.00117252	Zm00001eb238290	2.9168	0.0022969	Zm00001eb195170	-5.00845	-3.62762	0.000286043	Zm00001eb239550	1.54144	1.84004e-07
Zm00001eb096680	-4.94082	2.57896e-80	Zm00001eb113660	7.48304	7.15805e-14	Zm00001eb145330	-1.95423	1.69562e-13	Zm00001eb173650	2.97414	1.76823e-58	Zm00001eb213810	-1.52871	1.18354e-09	Zm00001eb238300	3.77855	1.29604e-05	Zm00001eb195270	-1.69836	-7.11575	1.11307e-12	Zm00001eb239600	6.33484	1.24983e-08
Zm00001eb096870	-2.63619	6.90447e-28	Zm00001eb113900	2.29565	9.53856e-37	Zm00001eb145350	-5.28724	5.41943e-08	Zm00001eb174070	7.05244	1.74431e-31	Zm00001eb213880	-2.52411	0.00171976	Zm00001eb238560	2.01489	0.00366107	Zm00001eb195290	-2.10154	-4.44195	8.91473e-06	Zm00001eb239670	3.23486	6.52184e-07
Zm00001eb096930	-10.9468	0	Zm00001eb113920	8.33415	9.71174e-11	Zm00001eb145670	-4.77217	3.42792e-48	Zm00001eb174190	1.55115	0.00208456	Zm00001eb213970	-1.50586	1.11569e-13	Zm00001eb238720	4.44289	2.26132e-21	Zm00001eb195400	-3.62765	-4.01218	6.01601e-05	Zm00001eb239820	7.0333	7.40862e-05
Zm00001eb097040	-2.2697	1.655e-64	Zm00001eb113940	6.37445	2.29254e-40	Zm00001eb145680	-1.70327	2.03304e-22	Zm00001eb174740	1.87576	1.04389e-21	Zm00001eb214000	-1.72187	3.75364e-07	Zm00001eb238790	7.07154	1.86519e-52	Zm00001eb195470	-2.49447	-5.7015	1.18761e-08	Zm00001eb240080	6.85129	6.04135e-09
Zm00001eb097100	-3.35499	1.58444e-48	Zm00001eb114030	2.21548	1.68378e-33	Zm00001eb145760	-2.00538	0.02104	Zm00001eb175500	1.95843	3.20393e-16	Zm00001eb214080	-1.93669	0.0149154	Zm00001eb238860	7.78723	5.65952e-08	Zm00001eb195490	-2.06269	-3.45039	0.000559778	Zm00001eb240390	7.83199	1.33389e-09
Zm00001eb097130	-1.60719	4.48906e-28	Zm00001eb114060	3.00045	2.28477e-13	Zm00001eb145870	-1.99717	1.59947e-21	Zm00001eb176050	1.97478	4.85699e-16	Zm00001eb214400	-4.0704	0.00212863	Zm00001eb238870	10.2742	2.31379e-16	Zm00001eb195560	-2.32279	-3.16806	0.00153461	Zm00001eb240710	3.38198	1.3292e-05
Zm00001eb097520	-2.46582	0.0388964	Zm00001eb114120	3.77782	7.04057e-72	Zm00001eb145900	-6.63834	4.0942e-45	Zm00001eb176160	1.62716	3.09613e-08	Zm00001eb214410	-1.5694	0.0215986	Zm00001eb238980	2.26144	0.0047009	Zm00001eb196070	-3.85367	-2.34545	0.0190041	Zm00001eb240840	4.72203	7.17617e-10
Zm00001eb097580	-3.21961	4.5144e-45	Zm00001eb114130	5.6863	1.13927e-52	Zm00001eb145910	-4.49863	3.71172e-10	Zm00001eb176470	2.68625	3.19037e-08	Zm00001eb214940	-3.21202	2.14264e-05	Zm00001eb238990	6.07183	2.17407e-05	Zm00001eb196210	-2.27041	-4.28576	1.82112e-05	Zm00001eb241540	1.6257	0.0180283
Zm00001eb097690	-1.60209	1.2145e-29	Zm00001eb114560	1.95479	0.00709014	Zm00001eb145960	-2.41445	6.75318e-39	Zm00001eb176620	3.35449	1.79409e-08	Zm00001eb215180	-1.96356	1.84671e-16	Zm00001eb239020	1.60945	4.08342e-19	Zm00001eb196480	-3.29053	-2.28753	0.0221648	Zm00001eb241570	1.86328	1.38224e-08
Zm00001eb097800	-3.9263	0.00511298	Zm00001eb114590	5.8673	1.38444e-05	Zm00001eb145970	-1.61083	2.45857e-64	Zm00001eb176630	5.42758	0.0334101	Zm00001eb215240	-3.57358	0.00600912	Zm00001eb239190	2.36523	6.18739e-06	Zm00001eb196490	-3.74027	-2.27417	0.0229556	Zm00001eb241870	5.68532	2.38059e-05
Zm00001eb097930	-3.96595	2.12311e-28	Zm00001eb114610	4.70413	9.68155e-27	Zm00001eb146130	-3.77821	1.56531e-29	Zm00001eb177420	3.27637	5.79763e-10	Zm00001eb215260	-2.90064	6.67938e-05	Zm00001eb239340	1.69339	0.00772825	Zm00001eb196550	-2.0074	-8.5458	1.2765e-17	Zm00001eb241920	3.63014	1.04274e-07
Zm00001eb098040	-1.74963	5.20536e-23	Zm00001eb114700	4.36322	2.13592e-17	Zm00001eb146380	-7.3621	2.17677e-07	Zm00001eb177520	4.11608	3.5047e-43	Zm00001eb215900	-1.74742	4.07198e-08	Zm00001eb239350	3.12683	0.000923326	Zm00001eb196690	-1.58885	-2.72409	0.00644792	Zm00001eb241960	5.65285	0.0109123
Zm00001eb098070	-4.18737	1.84978e-45	Zm00001eb115060	7.66202	1.34461e-07	Zm00001eb146470	-2.31303	0.043877	Zm00001eb177830	7.24498	2.81126e-73	Zm00001eb215970	-1.88075	7.10096e-18	Zm00001eb239390	2.68264	6.4997e-05	Zm00001eb196830	-2.89959	-5.53581	3.09785e-08	Zm00001eb242170	4.28188	0.000395141
Zm00001eb098300	-2.20075	0.000607401	Zm00001eb115130	9.59241	0.00860896	Zm00001eb146510	-5.39756	8.62231e-07	Zm00001eb178160	2.84322	0.0292244	Zm00001eb216150	-2.94217	0.00631198	Zm00001eb239600	7.84637	9.52878e-13	Zm00001eb196910	-3.4198	-4.35935	1.30448e-05	Zm00001eb242690	3.51738	9.34832e-08
Zm00001eb098340	-6.06341	1.04922e-05	Zm00001eb115140	9.25909	8.69772e-08	Zm00001eb146810	-6.23472	2.12296e-08	Zm00001eb178550	2.45155	0.00499801	Zm00001eb216410	-1.83221	5.38033e-11	Zm00001eb239670	1.82079	0.00803977	Zm00001eb196960	-2.85996	-3.49684	0.000470808	Zm00001eb242800	2.86391	5.19238e-20
Zm00001eb098380	-1.53341	1.25581e-14	Zm00001eb115160	9.10087	8.77465e-07	Zm00001eb146970	-6.57622	3.7017e-68	Zm00001eb178890	2.42764	2.11093e-19	Zm00001eb216540	-2.05426	6.81967e-13	Zm00001eb239760	3.35126	0.00383492	Zm00001eb196970	-1.80155	-3.12897	0.0017542	Zm00001eb242880	2.2101	0.0199455
Zm00001eb098390	-7.37402	4.50342e-07	Zm00001eb115170	10.9156	6.50606e-26	Zm00001eb147120	-2.28973	0.0039499	Zm00001eb178940	2.06332	1.70873e-05	Zm00001eb216590	-2.07271	1.44616e-06	Zm00001eb239820	5.8921	0.0011497	Zm00001eb197170	-5.02555	-3.52135	0.000429363	Zm00001eb243030	2.15231	0.00863643
Zm00001eb098400	-2.84498	2.80116e-05	Zm00001eb115180	4.72432	0.000344882	Zm00001eb147140	-2.36948	1.21582e-08	Zm00001eb178970	1.76689	1.16935e-09	Zm00001eb216740	-2.02132	0.0264217	Zm00001eb240080	5.78209	1.28766e-06	Zm00001eb197320	-1.90961	-5.9616	2.49783e-09	Zm00001eb243290	2.03255	0.000827024
Zm00001eb098470	-7.61957	2.93699e-05	Zm00001eb115190	3.62023	0.00801878	Zm00001eb147390	-3.18075	1.13664e-08	Zm00001eb179100	5.61236	0.00041951	Zm00001eb217200	-2.22684	0.0027001	Zm00001eb240390	7.38623	1.37878e-08	Zm00001eb197370	-2.36091	-3.47609	0.000508785	Zm00001eb243480	5.30947	0.0106094
Zm00001eb098560	-5.09519	1.50989e-66	Zm00001eb115330	7.03593	0.00594899	Zm00001eb147550	-2.49991	1.61532e-13	Zm00001eb179260	2.89026	1.23442e-14	Zm00001eb217280	-3.83857	0.00109043	Zm00001eb240420	5.33696	0.000899637	Zm00001eb197500	-2.38548	-4.27462	1.91468e-05	Zm00001eb244140	4.69964	0.000787717
Zm00001eb098670	-2.77894	0.000178602	Zm00001eb115490	2.51749	1.56632e-63	Zm00001eb147700	-2.55729	2.39653e-08	Zm00001eb179350	3.76721	0.0428783	Zm00001eb217450	-1.58507	6.69831e-12	Zm00001eb240710	1.94309	0.0209534	Zm00001eb197520	-2.82652	-4.4598	8.20377e-06	Zm00001eb244670	6.55193	1.75021e-125
Zm00001eb098740	-1.67044	2.25454e-14	Zm00001eb115560	2.18563	1.06884e-22	Zm00001eb147710	-1.87861	2.2473e-19	Zm00001eb179850	3.13728	0.00137166	Zm00001eb217780	-1.60875	0.00993197	Zm00001eb240840	4.45117	8.26754e-09	Zm00001eb197890	-2.04243	-6.88907	5.61567e-12	Zm00001eb244880	3.04267	1.00003e-12
Zm00001eb098840	-3.16087	2.8669e-19	Zm00001eb115900	5.29346	1.3527e-116	Zm00001eb147750	-6.1008	1.92377e-10	Zm00001eb179860	2.14227	0.000545603	Zm00001eb218250	-2.1845	0.0341594	Zm00001eb240870	2.13742	1.99012e-12	Zm00001eb197950	-1.64505	-4.52759	5.96606e-06	Zm00001eb244930	2.32479	0.000636378
Zm00001eb098890	-2.59308	0.0325244	Zm00001eb115970	7.07149	3.51149e-07	Zm00001eb147780	-1.69973	7.37402e-17	Zm00001eb179890	2.92766	7.76424e-06	Zm00001eb218350	-4.23825	0.044245	Zm00001eb240910	2.2896	0.00144788	Zm00001eb198020	-1.51015	-2.84521	0.0044382	Zm00001eb244950	4.92392	0.0312177
Zm00001eb098900	-1.50252	4.09153e-10	Zm00001eb116230	3.75393	6.86949e-40	Zm00001eb147790	-2.87443	0.03574	Zm00001eb180030	2.48893	1.18103e-05	Zm00001eb218420	-1.62601	0.0415383	Zm00001eb241530	1.62888	6.15958e-07	Zm00001eb198060	-3.09785	-7.35257	1.94428e-13	Zm00001eb245010	4.25562	0.014561
Zm00001eb098960	-5.05526	5.2478e-84	Zm00001eb116330	11.3804	9.01955e-16	Zm00001eb147890	-2.37355	2.77848e-21	Zm00001eb180060	1.57102	1.30939e-08	Zm00001eb218470	-1.94764	4.08244e-10	Zm00001eb241570	3.61572	1.18731e-35	Zm00001eb198140	-2.67442	-5.44322	5.23274e-08	Zm00001eb245050	5.68107	0.000173599
[truncated: 4,334 more rows]

## Sheet: Supplementary Table 2 CbvsAll
Supplementary Table S2: Differential Expression analysis control B (Cb) vs. All fungal (F. graminearum (Fg), F. verticillioide (Fv), U. maydis (Um), and T. atriviride (Ta) affected samples silk of Z. mays.
[truncated: 6,374 more rows]

[truncated: 1 more sheets: Supplementary Table S3]
