# Supplementary material for: Comparative transcriptome profiling and weighted gene co-expression network analysis to identify core genes in maize (Zea mays L.) silks infected by multiple fungi
Source: Front Plant Sci. 2022 Oct 27;13:985396. doi: 10.3389/fpls.2022.985396 (PMC9647128; doi:10.3389/fpls.2022.985396)
Supplement: Supplementary file 1 [file DataSheet_1.zip › Supplementary Files/Supplementary Table S4.xlsx]

## Sheet: Normalization value Core genes
Supplementry Table S4: Core genes between WGCNA and DEG Gene id: Gene accession, Ca_cell1: Control A normalized value of replicate sample 1,2, 3; Fg_cell1: F. graminearum (Fg) normalized value of replicate sample 1,2, 3; Um_cell1: U. maydis(Um) normalized value of replicate sample 1,2, 3; Cb_cell1: Control B normalized value of replicate sample 1,2, 3; Fv_cell1: F. verticillioides (Fv) normalized…
Gene id	Ca_cell1	Ca_cell2	Ca_cell3	Fg_cell1	Fg_cell2	Fg_cell3	Um_cell1	Um_cell2	Um_cell3	Cb_cell1	Cb_cell2	Cb_cell3	Fv_cell1	Fv_cell2	Fv_cell3	Ta_cell1	Ta_cell2	Ta_cell3	LogFC	Pvalue	Padj	GS	p.GS	MM	p.MM	lenghth	Genetype	GCcontent	Transcriptcount	Chrscaffold
Zm00001eb000020	10.2115	10.5041	10.4144	8.4995	8.01779	8.22588	8.70162	9.02358	8.42336	11.0737	10.9921	10.9926	10.9737	11.0861	10.6889	10.8321	11.0336	11.1216	-2.4613	1.05074e-40	1.15654e-39	-0.596957	0.00890856	0.923939	4.43e-08	5548	protein_coding	43.47	4	1
Zm00001eb000240	8.97888	9.03047	9.12699	4.51768	4.05872	4.12979	5.86089	6.24422	5.25255	8.89988	9.1925	8.90532	8.15469	8.02825	8.06343	9.27721	8.98054	9.11025	-4.02893	1.33713e-66	3.32058e-65	-0.736304	0.000493498	0.983954	2.1e-13	2900	protein_coding	54.43	3	1
Zm00001eb000380	5.50266	5.10714	5.45876	1.59536	1.59536	1.59536	2.94062	3.23943	1.59536	3.14498	4.31151	3.22857	3.10073	4.05155	3.2763	4.15834	4.45448	4.06435	-5.67667	8.96755e-11	2.96507e-10	-0.654822	0.00318647	0.835768	1.57e-05	1422	protein_coding	56.78	1	1
Zm00001eb000500	9.45	9.7422	9.37435	7.81588	7.51233	7.69583	9.25539	8.85388	9.12808	9.69109	9.58989	9.54784	9.55637	9.66179	9.3808	9.51795	9.5963	9.57428	-2.33134	1.63988e-45	2.07533e-44	-0.874853	2.03e-06	0.959652	3.11e-10	4274	protein_coding	47.49	3	1
Zm00001eb000570	8.53582	9.01341	8.02525	4.7836	4.05872	4.98373	5.78884	6.01396	5.5768	8.35807	8.3937	8.94995	8.20835	8.95899	8.11209	8.62609	8.83367	8.5996	-3.51942	1.18494e-41	1.33771e-40	-0.70556	0.00107059	0.949703	1.76e-09	4954	protein_coding	41.86	2	1
Zm00001eb000680	5.61069	6.04096	5.69775	7.15532	7.95113	7.81735	6.26637	6.46663	7.15056	4.24666	4.1508	3.22857	4.56407	3.11919	4.95331	4.74577	4.45448	4.60818	3.15397	1.18839e-08	3.42916e-08	0.797649	7.33e-05	0.946008	3.06e-09	1295	protein_coding	58.49	3	1
Zm00001eb000740	9.74087	9.51054	10.1924	7.62125	8.10399	7.92941	8.08177	8.39447	8.03995	9.14433	9.65337	9.38092	9.6466	9.92029	9.89344	9.76273	9.63378	9.65019	-2.37547	9.35798e-28	6.77663e-27	-0.551129	0.0177576	0.875339	1.97e-06	9193	protein_coding	44.47	5	1
Zm00001eb000820	9.08994	9.08457	9.14721	10.963	10.8878	10.7791	9.87663	9.82762	9.71881	8.78543	8.5666	9.07611	9.15773	9.18195	9.14979	8.98808	8.9272	8.93372	1.92838	7.02185e-90	2.69136e-88	0.914926	1.05e-07	0.972413	1.55e-11	5058	protein_coding	44.32	4	1
Zm00001eb000840	11.2971	11.2557	10.519	5.81103	5.37359	4.91595	9.57046	10.3944	8.64462	10.4649	10.2709	10.003	9.63031	8.76424	9.83667	10.0118	10.4317	10.2888	-4.32117	6.68371e-57	1.16257e-55	-0.927368	3.1e-08	0.876412	1.84e-06	1585	protein_coding	51.07	3	1
Zm00001eb000900	8.01071	6.69056	7.40722	9.8074	9.59032	9.52003	7.7634	9.15097	9.89192	5.26301	5.33912	5.0768	6.41152	6.06389	4.84113	5.73898	5.82814	3.88617	3.43125	2.38942e-05	5.30501e-05	0.70899	0.000986649	0.95893	3.58e-10	1331	protein_coding	68.99	1	1
Zm00001eb000930	4.71822	4.79404	6.59552	11.308	12.2008	11.734	7.80952	7.79414	8.56188	2.71615	1.59536	1.59536	3.10073	1.59536	4.95331	3.08558	4.45448	1.59536	9.28499	1.18714e-08	3.42586e-08	0.866695	3.27e-06	0.956918	5.21e-10	1951	protein_coding	68.85	1	1
Zm00001eb000970	12.2616	12.2126	12.6247	8.65114	8.07583	8.39568	10.9902	11.2545	10.8967	12.9013	13.0218	12.8441	12.0489	12.0976	11.9398	12.7406	12.6427	12.7502	-3.3946	1.33713e-66	3.32058e-65	-0.894754	5.42e-07	0.958209	4.1e-10	3582	protein_coding	49.01	3	1
Zm00001eb000990	11.449	11.2105	11.3336	3.8634	3.3087	4.28366	7.224	8.31535	7.17349	11.4058	11.564	11.064	10.2664	9.76653	10.3718	10.9927	10.9952	11.0786	-5.44261	1.33713e-66	3.32058e-65	-0.841962	1.18e-05	0.992229	6.53e-16	1384	protein_coding	62.82	2	1
Zm00001eb001010	12.2205	11.8554	11.6484	7.28783	6.33849	6.35178	9.76402	10.1642	9.60957	11.422	11.3995	11.1942	10.7537	10.1905	10.8695	11.5452	11.3686	11.1763	-4.02885	1.33713e-66	3.32058e-65	-0.9104	1.57e-07	0.957684	4.53e-10	3989	protein_coding	56.24	2	1
Zm00001eb001060	10.4438	10.2136	10.6774	6.18852	5.15264	5.68388	9.49533	9.90196	8.4348	9.22512	9.26122	8.7978	8.85537	8.4117	9.10842	9.15777	9.02071	9.40932	-3.83112	9.91034e-53	1.53195e-51	-0.906099	2.26e-07	0.967963	5.05e-11	2025	protein_coding	63.87	2	1
Zm00001eb001100	5.77052	5.75569	5.39221	1.59536	2.43926	2.39763	2.94062	2.96011	2.68888	4.74376	4.1508	4.64659	5.03391	5.59585	4.27308	4.74577	4.70405	4.71636	-4.41176	1.36618e-13	5.32901e-13	-0.669633	0.00236639	0.894625	5.47e-07	1222	protein_coding	58.38	1	1
Zm00001eb001120	6.00603	5.69972	5.80378	9.64672	10.194	9.51058	6.11761	6.20674	5.85241	4.38858	5.26411	5.0768	5.6684	5.21792	5.81623	6.31963	5.87911	5.37126	4.63626	1.43183e-54	2.58776e-53	0.977813	2.75e-12	0.925087	3.94e-08	2910	protein_coding	52.08	1	1
Zm00001eb001140	9.93058	9.33627	10.6303	2.87529	6.07905	3.0529	4.22738	5.22276	4.29942	9.69777	9.71767	9.60478	9.4638	8.94282	9.22361	9.55894	9.70593	9.86236	-4.17126	1.6951e-13	6.578e-13	-0.623397	0.00570669	0.933343	1.59e-08	3128	protein_coding	49.89	4	1
Zm00001eb001190	8.53412	8.64376	8.66254	4.18864	3.95997	4.31957	6.80523	7.29826	6.25697	7.31622	7.80844	6.62189	7.08277	6.38473	6.88709	6.9938	6.85765	7.19361	-3.86881	3.04858e-48	4.1462e-47	-0.832307	1.83e-05	0.950316	1.6e-09	1151	protein_coding	59.38	1	1
Zm00001eb001200	9.88041	9.75851	9.71413	8.14056	8.55942	8.12047	8.19499	8.06906	7.9149	9.95349	10.0584	10.0593	10.036	10.2726	10.0358	10.0531	10.1635	10.2801	-2.14906	2.18836e-35	2.05717e-34	-0.404263	0.0961286	0.862689	4.09e-06	4116	protein_coding	45.62	4	1
Zm00001eb001220	7.74157	7.43461	7.66742	1.59536	2.77294	1.59536	5.81326	6.60265	5.84097	5.52695	5.60506	5.25113	4.95163	4.34916	5.24475	5.91815	6.06659	4.60818	-5.45821	6.82703e-24	4.27769e-23	-0.793188	8.59e-05	0.947266	2.55e-09	5105	protein_coding	52.8	1	1
Zm00001eb001280	8.9612	8.0483	7.71336	2.42038	2.43926	1.59536	5.22209	4.22164	5.18147	8.19772	8.14621	7.40553	7.46735	7.39774	8.0002	7.4657	7.95672	7.84955	-5.83023	3.92814e-28	2.88747e-27	-0.806825	5.21e-05	0.975022	7.04e-12	726	protein_coding	61.9	1	1
Zm00001eb001340	9.79247	9.29215	10.972	7.11888	5.65934	5.86141	5.88413	7.3888	8.73679	11.9057	12.1864	12.1466	10.4484	10.3234	10.0039	11.7552	11.5104	11.7988	-3.35495	1.75546e-14	7.19648e-14	-0.626	0.0054504	0.935034	1.3e-08	4797	protein_coding	43.1	6	1
Zm00001eb001350	8.68789	8.74715	8.54044	9.93559	10.045	10.4168	9.52604	9.427	9.23002	8.87653	8.44525	8.52185	8.94766	9.01676	8.64588	8.49846	9.02635	8.61346	1.51803	2.39449e-19	1.27258e-18	0.868722	2.91e-06	0.925544	3.75e-08	2635	protein_coding	45.98	1	1
Zm00001eb001500	5.19033	4.92279	5.87035	3.69532	3.90772	3.75673	3.84272	4.33264	4.63185	5.64264	5.72153	6.22472	5.90409	5.98171	6.13218	6.18625	5.66339	6.43355	-2.43024	4.64274e-08	1.28807e-07	-0.584289	0.0108859	0.856133	5.82e-06	3287	protein_coding	42.15	8	1
Zm00001eb001560	13.1065	13.0749	13.2443	5.37021	4.86454	4.54781	11.2004	11.6126	11.4784	11.8714	11.8591	11.6811	11.341	10.9103	11.4237	11.7669	11.6954	11.8087	-5.62555	1.33713e-66	3.32058e-65	-0.974236	9.01e-12	0.862249	4.19e-06	3404	protein_coding	62	3	1
Zm00001eb001720	9.44365	8.98889	8.92123	10.8209	11.2837	11.3614	9.20222	9.05287	8.84357	7.88312	7.69942	7.23046	8.04097	7.75954	8.40353	7.78654	7.87142	7.83779	2.81646	5.53898e-26	3.77229e-25	0.918921	7.26e-08	0.956782	5.34e-10	4602	protein_coding	49.03	3	1
Zm00001eb001740	5.61069	5.12858	4.7413	7.54092	8.55535	7.71242	3.84272	4.1423	4.63185	4.51728	4.1508	3.80729	5.03391	4.5938	4.95331	3.82816	3.50469	4.36289	3.65196	3.57396e-15	1.51456e-14	0.962894	1.61e-10	0.872356	2.36e-06	1963	protein_coding	56.92	1	1
Zm00001eb001750	6.65455	6.40648	6.03894	8.89374	9.96745	9.12357	5.3615	5.16499	6.47962	4.38858	5.18493	3.80729	4.32081	4.05155	4.08531	3.38563	3.75667	3.68024	4.15857	5.75559e-10	1.81103e-09	0.92403	4.39e-08	0.921483	5.67e-08	656	misc_non_coding	75.49	1	1
Zm00001eb001760	9.5581	9.064	9.22221	13.5728	14.355	13.717	9.3737	10.5686	11.2896	9.25712	9.38957	9.15992	9.27972	8.80057	9.50896	9.04208	9.05978	8.95565	4.65405	2.07973e-43	2.62613e-42	0.953439	9.59e-10	0.963602	1.38e-10	2913	protein_coding	58.54	1	1
Zm00001eb001770	5.32357	4.49467	5.41474	9.89693	9.32316	10.6914	7.73818	7.71303	8.1058	5.18861	3.75745	4.76705	4.18097	4.47685	4.84113	4.42378	4.70405	3.435	5.47003	2.14383e-32	1.89918e-31	0.856158	5.81e-06	0.97761	2.96e-12	5829	protein_coding	58.73	7	1
Zm00001eb001780	9.08994	7.17803	8.2319	10.5258	10.6841	11.0011	8.76072	10.5575	9.94951	6.22773	6.78065	6.04795	6.584	5.59585	7.04587	7.0136	6.10987	5.66655	3.43642	3.13067e-07	8.18547e-07	0.742268	0.00041958	0.964792	1.06e-10	3574	protein_coding	63.89	2	1
Zm00001eb001790	2.14189	1.59536	1.59536	4.45103	4.01025	4.16991	3.13195	2.16972	2.81113	1.59536	1.59536	1.59536	1.59536	1.59536	1.59536	1.59536	1.59536	1.59536	5.62369	0.0162841	0.0260482	0.924575	4.15e-08	0.969698	3.25e-11	305	protein_coding	65.36	1	1
Zm00001eb001800	3.77777	2.75218	2.26245	5.47323	5.92303	6.377	4.22738	4.01387	4.36609	1.59536	1.59536	1.59536	1.59536	3.11919	1.59536	1.59536	2.74896	3.12815	5.57631	1.14529e-06	2.88357e-06	0.869117	2.85e-06	0.950234	1.62e-09	939	protein_coding	63.4	1	1
Zm00001eb001830	7.14997	6.61711	7.19691	2.59924	1.59536	1.59536	3.73977	3.9209	3.76166	6.29983	6.06771	6.4898	6.87714	7.04059	6.61034	6.70802	6.30866	6.23242	-5.35288	4.36536e-20	2.33751e-19	-0.77687	0.000149186	0.96303	1.56e-10	3725	protein_coding	55.64	2	1
Zm00001eb001850	11.8207	11.8104	11.4928	8.23598	8.0984	7.73532	10.5076	10.1992	10.0125	10.9796	10.6877	10.6406	11.6155	11.3011	11.752	10.6192	10.7747	10.6615	-3.24481	1.33713e-66	3.32058e-65	-0.884011	1.14e-06	0.882176	1.28e-06	2785	misc_non_coding	62.02	1	1
Zm00001eb001930	10.5894	10.6161	10.5804	13.2163	12.9453	13.1798	11.8117	11.6611	10.8987	9.61905	9.4497	9.55198	10.2748	9.44938	10.5301	9.84788	9.89066	9.80615	3.05898	6.62013e-26	4.49315e-25	0.886258	9.8e-07	0.973945	9.84e-12	1317	misc_non_coding	62.06	1	1
Zm00001eb002090	10.8982	10.3478	10.9087	8.10376	5.98506	7.2901	7.43492	9.11733	8.01478	10.9308	11.1032	10.575	9.14861	8.29768	9.49527	10.9067	10.8451	10.6346	-3.10159	5.48732e-15	2.30406e-14	-0.61347	0.00677569	0.860408	4.63e-06	3970	protein_coding	54.22	3	1
Zm00001eb002240	10.1582	10.3703	9.26447	6.41171	6.41252	6.75577	8.22933	8.73896	7.69482	9.13452	8.8413	8.96245	9.28805	8.89321	9.32513	8.99805	9.06528	9.22302	-3.16794	1.75786e-40	1.92417e-39	-0.8216	2.9e-05	0.910241	1.59e-07	2785	protein_coding	43.54	3	1
Zm00001eb002380	2.89745	1.59536	2.53072	7.7079	7.26032	6.83064	3.13195	3.15377	3.41253	1.59536	3.18905	1.59536	1.59536	1.59536	1.59536	1.59536	1.59536	1.59536	6.81495	2.32419e-09	6.83131e-09	0.971363	2.08e-11	0.938714	8.25e-09	2086	protein_coding	66.75	1	1
Zm00001eb002390	4.61717	5.04078	5.36931	1.59536	1.59536	1.59536	1.59536	2.40244	2.54781	4.38858	4.1508	4.51478	4.18097	3.42461	4.08531	4.53956	5.01095	5.4354	-5.48107	3.29213e-11	1.11386e-10	-0.665417	0.00257974	0.926314	3.46e-08	363	protein_coding	67.86	1	1
Zm00001eb002400	5.11872	4.87269	5.78664	1.59536	1.59536	1.59536	1.59536	2.72278	2.54781	3.45448	3.75745	3.55097	3.84885	3.11919	3.2763	3.82816	3.75667	4.22175	-5.64242	1.02122e-11	3.56873e-11	-0.633893	0.00472978	0.84742	9.05e-06	431	misc_non_coding	65.97	1	1
Zm00001eb002440	13.4523	13.7393	13.5179	6.87847	6.68305	6.48916	9.86503	11.2285	9.26353	12.9391	12.9911	12.8378	13.1345	12.9245	13.2396	13.0017	12.9058	12.655	-4.87425	1.33713e-66	3.32058e-65	-0.864463	3.71e-06	0.980966	8.16e-13	4914	protein_coding	57.21	3	1
Zm00001eb002660	9.34585	6.872	10.0139	10.7752	10.8383	10.7846	10.2944	12.1574	12.1503	7.78618	7.56604	7.18849	7.31257	7.24786	7.60059	7.18056	7.21516	7.44687	2.44523	0.000792066	0.00149359	0.549225	0.0182371	0.931375	1.99e-08	2029	protein_coding	58.28	2	1
Zm00001eb002700	1.59536	1.59536	1.59536	7.54876	7.9418	7.89786	4.82309	5.08411	5.5489	3.14498	1.59536	3.22857	1.59536	3.66884	1.59536	1.59536	2.74896	1.59536	8.7309	5.6717e-15	2.37719e-14	0.900687	3.47e-07	0.966576	7.05e-11	2533	protein_coding	62.63	2	1
Zm00001eb002870	8.75244	8.65664	8.53789	11.5392	11.6784	11.8487	10.2549	10.2495	10.1656	8.97876	8.52727	8.49628	8.83846	7.91127	8.87461	8.41161	8.46915	8.46849	3.04515	1.32812e-59	2.74816e-58	0.881969	1.3e-06	0.977336	3.26e-12	833	protein_coding	60.67	1	1
Zm00001eb002950	2.89745	2.9949	2.26245	13.6463	13.741	13.9599	6.62423	7.31155	8.88166	4.08833	3.18905	3.80729	5.56208	4.80192	5.69331	1.59536	3.75667	3.12815	11.7084	2.74939e-66	6.78703e-65	0.933753	1.51e-08	0.977366	3.23e-12	1152	protein_coding	57.16	2	1
Zm00001eb003080	10.5708	10.0014	10.7525	4.22933	5.31664	4.38871	6.10778	6.67302	5.89729	10.1489	10.1178	9.67862	9.56325	9.0219	9.52702	10.1116	10.1686	10.2692	-4.43666	1.33713e-66	3.32058e-65	-0.725737	0.000651302	0.980846	8.58e-13	2973	protein_coding	48.08	1	1
Zm00001eb003170	4.15532	4.79404	4.50721	10.1298	10.2878	10.2244	8.12619	7.96921	9.32932	7.11134	5.54307	6.4898	6.06822	6.02339	6.17869	6.07741	5.40933	5.55564	4.95029	1.61766e-21	9.36392e-21	0.817777	3.39e-05	0.928171	2.84e-08	3111	protein_coding	61.15	2	1
Zm00001eb003190	10.1171	10.1316	10.3344	12.4707	12.9927	12.6105	11.1421	11.4544	12.1482	10.0109	10.0992	9.95373	10.1862	10.3109	10.2709	10.1344	10.0926	9.98202	2.60657	2.69622e-38	2.78042e-37	0.866196	3.37e-06	0.981625	6.17e-13	5196	protein_coding	53.4	5	1
Zm00001eb003240	9.34973	9.09946	8.40143	1.59536	3.22009	2.16625	6.62423	5.7527	6.81347	8.17876	8.34929	8.24316	8.7203	8.32288	9.04718	8.82403	8.73365	8.44543	-5.57862	8.65369e-50	1.22862e-48	-0.888634	8.34e-07	0.954744	7.67e-10	2227	protein_coding	57.45	1	1
Zm00001eb003440	13.5297	12.944	13.3695	9.67029	10.0164	9.82002	10.8331	10.6523	10.9574	12.3272	12.3609	12.0764	12.1665	11.6977	12.3067	12.2288	12.2415	11.9573	-3.12387	1.33713e-66	3.32058e-65	-0.71356	0.000883392	0.935848	1.18e-08	3406	protein_coding	62.37	5	1
Zm00001eb003450	4.71822	4.55989	6.75348	8.37485	7.30469	7.63101	7.91175	9.01142	8.81469	3.70163	4.4554	1.59536	4.56407	3.42461	6.39103	3.62598	4.45448	3.68024	3.52893	0.0013829	0.00253282	0.531343	0.0232571	0.91933	6.99e-08	3203	protein_coding	63.26	2	1
Zm00001eb003460	6.46669	6.42382	8.71767	11.1048	11.3051	11.1087	8.48756	9.82299	10.0214	5.18861	5.10108	4.76705	7.70993	7.44442	8.27053	5.69045	5.72044	6.40192	5.00463	2.57994e-13	9.89421e-13	0.77678	0.00014962	0.940264	6.75e-09	4558	protein_coding	47.27	2	1
Zm00001eb003480	12.4783	12.3312	12.2303	14.0543	14.3533	14.2136	13.511	13.33	13.3167	12.295	12.1699	12.0539	12.936	12.8419	12.9646	12.2	12.3747	12.44	1.95148	2.86608e-79	8.59256e-78	0.84923	8.27e-06	0.948662	2.06e-09	3269	protein_coding	49.97	1	1
Zm00001eb003540	12.0901	12.1628	12.4495	8.91665	8.43634	7.99866	10.6084	10.5645	10.3399	11.6832	11.9043	11.8479	12.2637	12.3426	12.0953	12.1086	12.161	12.1221	-3.27341	1.33713e-66	3.32058e-65	-0.865974	3.41e-06	0.965824	8.41e-11	4602	protein_coding	51.97	7	1
Zm00001eb003650	9.80597	9.70638	10.0139	8.40758	7.59802	8.53459	8.75759	9.48872	10.0265	10.25	10.2637	10.3268	10.1084	10.0889	9.80372	10.1767	10.148	10.3292	-2.2058	8.76594e-11	2.89962e-10	-0.746793	0.000369905	0.804883	5.61e-05	2497	protein_coding	56.73	1	1
Zm00001eb003660	11.6143	11.3204	11.1323	1.59536	1.59536	1.59536	3.93822	4.05805	3.85979	10.543	10.6516	10.5565	9.47844	9.19111	9.62247	10.9638	11.0613	10.8253	-8.7863	9.79871e-36	9.34993e-35	-0.708353	0.00100182	0.979379	1.54e-12	3559	protein_coding	62.19	1	1
Zm00001eb003700	2.14189	1.59536	1.59536	11.9149	11.3123	10.9934	7.39513	7.49744	8.64626	4.38858	3.18905	1.59536	5.1854	5.28827	6.54088	3.38563	4.14993	3.12815	11.2879	3.13261e-28	2.31505e-27	0.863002	4.02e-06	0.960428	2.67e-10	4032	protein_coding	48.97	4	1
Zm00001eb003730	16.3328	16.3167	16.3855	13.2849	13.4467	13.043	13.671	14.6095	11.6814	16.7403	17.0325	16.4304	16.1472	15.3465	16.3163	16.4904	16.486	16.4382	-2.92939	5.58641e-14	2.22761e-13	-0.517874	0.0277061	0.908708	1.82e-07	2135	protein_coding	56.65	1	1
Zm00001eb003760	8.65213	8.57177	8.34711	11.8734	11.9243	11.5278	9.39806	9.05551	9.62379	9.67087	9.47472	9.48424	9.10683	9.41854	9.4248	9.28944	9.16593	9.17243	2.76315	2.86988e-47	4.14986e-46	0.931505	1.96e-08	0.851644	7.33e-06	4259	protein_coding	45.45	2	1
Zm00001eb003820	5.29141	5.04078	5.08976	3.6341	2.77294	3.14506	5.27598	5.08411	3.90625	6.84861	6.57986	6.95807	5.61622	4.89547	5.55884	5.53417	5.92832	6.19598	-2.77118	2.4625e-09	7.45168e-09	-0.672738	0.00221878	0.801486	6.37e-05	616	protein_coding	55.43	1	1
Zm00001eb003860	5.72321	4.94719	5.71597	7.58737	8.22435	8.37083	4.3687	3.9209	5.68325	4.08833	3.75745	4.20642	1.59536	3.11919	3.60584	4.53956	4.58483	4.60818	3.6961	1.24945e-08	3.60238e-08	0.920026	6.53e-08	0.86647	3.31e-06	2214	protein_coding	59.19	3	1
Zm00001eb003870	6.516	6.24021	6.90377	4.38101	3.73734	3.45457	4.77372	5.10477	5.08731	5.8966	5.97702	6.22472	6.06822	6.25088	6.13218	5.83136	5.92832	6.58204	-2.99805	6.88185e-18	3.33811e-17	-0.776102	0.000152939	0.941344	5.86e-09	1688	protein_coding	48.31	1	1
Zm00001eb003890	10.8107	10.765	10.8472	12.9751	13.1791	12.9562	11.4234	11.5486	11.9605	10.4352	10.5176	10.6072	10.7967	10.8638	10.7839	10.7636	10.7165	10.6124	2.38151	5.96402e-82	1.93048e-80	0.926218	3.5e-08	0.983129	3.13e-13	5023	protein_coding	41.06	3	1
Zm00001eb004000	1.59536	2.18527	2.73152	5.18004	5.92303	5.86141	2.83033	3.65512	4.19293	1.59536	1.59536	1.59536	1.59536	1.59536	1.59536	1.59536	1.59536	1.59536	6.4108	5.89914e-05	0.000127267	0.916103	9.46e-08	0.979333	1.57e-12	1700	protein_coding	66.43	1	1
Zm00001eb004180	7.60187	7.25266	8.10323	10.7931	11.4075	11.6241	7.97788	10.2931	10.7292	5.98681	6.23354	5.25113	7.04393	6.67329	7.68343	6.18625	6.19271	5.95553	4.62243	3.43686e-15	1.45817e-14	0.789911	9.63e-05	0.975224	6.61e-12	2833	protein_coding	56.63	4	1
Zm00001eb004250	6.04499	5.48458	6.25347	8.43535	8.0442	8.09287	6.0576	6.05675	6.14058	6.07168	5.54307	6.4898	6.3491	6.67329	5.55884	6.25449	4.91587	6.71664	2.28848	5.52201e-09	1.58695e-08	0.917624	8.21e-08	0.82709	2.3e-05	32817	protein_coding	43.23	5	1
Zm00001eb004320	10.567	10.7599	10.7635	6.68545	5.25733	5.16954	9.04916	9.37628	8.16878	10.9945	11.0543	11.0465	10.827	10.8039	10.7265	11.0645	11.0447	11.1253	-3.87111	1.15091e-53	1.82722e-52	-0.880193	1.46e-06	0.964769	1.07e-10	5005	protein_coding	47.68	1	1
Zm00001eb004520	5.87158	3.92365	7.36754	1.59536	1.59536	1.59536	1.59536	1.59536	1.59536	6.72322	6.45115	6.04795	5.9885	5.98171	5.98288	6.22078	5.82814	7.28307	-6.20426	1.44611e-12	5.3193e-12	-0.587779	0.0103092	0.932208	1.81e-08	490	misc_non_coding	67.62	1	1
Zm00001eb004540	8.96374	9.13013	9.57053	7.1808	7.07916	7.19886	8.4277	8.49104	8.19367	9.22974	9.1925	8.97485	9.43032	9.47583	9.21806	9.30558	9.48175	9.2094	-2.45781	8.17607e-44	9.83642e-43	-0.820582	3.02e-05	0.922756	4.99e-08	4633	protein_coding	46.91	1	1
Zm00001eb004550	5.54414	5.17053	4.7413	10.3948	10.012	10.6369	8.07675	8.46551	9.87383	4.84463	4.91687	3.80729	4.77115	3.66884	4.27308	3.08558	4.45448	4.06435	5.77641	1.55521e-26	1.09527e-25	0.791051	9.26e-05	0.982621	3.96e-13	6167	protein_coding	54.51	2	1
Zm00001eb004760	14.7056	14.4455	14.2942	7.51311	9.4249	7.61345	13.0881	14.0974	14.0096	12.8137	13.1441	12.6144	12.2499	12.0681	12.6964	12.5568	12.4216	12.3168	-4.41178	9.37181e-58	1.66938e-56	-0.906216	2.23e-07	0.945298	3.39e-09	3242	protein_coding	59.54	2	1
Zm00001eb004830	1.59536	1.59536	1.59536	4.38101	7.14573	6.11247	2.16104	1.59536	2.15184	1.59536	2.74943	1.59536	3.10073	3.11919	3.86721	1.59536	1.59536	1.59536	8.06856	1.59648e-05	3.47387e-05	0.890884	7.14e-07	0.820043	3.09e-05	221	protein_coding	63.96	1	1
Zm00001eb005030	10.7612	10.5644	11.7645	8.94517	8.39818	8.05436	9.59963	9.49553	9.51311	12.0793	12.3743	12.3016	11.6319	11.7255	11.492	12.3544	12.2139	12.2922	-2.70902	2.63868e-26	1.81935e-25	-0.66815	0.00243971	0.938022	9e-09	6566	protein_coding	47.22	2	1
Zm00001eb005100	7.51105	7.67061	6.37292	13.2246	12.2263	12.257	12.2346	11.6998	12.6461	7.62735	7.84728	7.62593	8.70171	8.33119	9.00271	8.04883	8.09214	7.72741	5.19887	5.4347e-50	8.48049e-49	0.686822	0.00164106	0.903469	2.79e-07	2097	protein_coding	53.81	2	1
Zm00001eb005130	11.549	10.7768	12.3594	3.5698	3.22009	2.84119	5.53336	5.76566	6.93122	12.0844	12.3643	12.0034	10.3935	9.98223	10.2466	11.9443	11.6486	12.0822	-6.17207	1.33713e-66	3.32058e-65	-0.741165	0.000432498	0.974869	7.39e-12	1336	protein_coding	59.09	3	1
Zm00001eb005190	8.96374	9.35783	8.92904	11.0346	11.5087	11.4014	9.44264	9.79095	9.25173	7.77359	7.99298	7.14525	8.11777	7.51903	8.25977	7.76334	7.85881	7.89565	2.96656	1.72997e-24	1.11493e-23	0.888153	8.62e-07	0.967284	5.96e-11	3827	protein_coding	55.54	3	1
Zm00001eb005380	8.9612	8.99034	9.19818	11.4699	11.8755	11.7258	10.8633	9.26233	9.56518	9.16857	9.43277	9.29456	9.42655	8.90994	9.712	9.17545	9.53819	9.06054	2.53592	1.84857e-15	7.95791e-15	0.909742	1.66e-07	0.906002	2.27e-07	2845	protein_coding	53.27	1	1
Zm00001eb005440	11.0221	10.9913	11.3616	8.8372	8.43191	8.2488	10.104	10.3349	10.25	11.4381	11.3952	11.3379	10.804	10.5287	10.8301	11.2312	11.1889	11.0521	-2.7039	1.3488e-66	3.34782e-65	-0.884291	1.12e-06	0.948704	2.05e-09	2814	protein_coding	57.69	2	1
Zm00001eb005530	11.1407	10.7936	10.9903	13.0678	13.2738	12.8149	12.0957	12.3092	12.3764	11.1389	11.3189	11.1956	11.0842	10.9553	11.4055	11.2759	11.1584	11.2745	1.9678	1.44693e-40	1.68484e-39	0.859362	4.9e-06	0.950838	1.47e-09	3070	protein_coding	52.75	6	1
Zm00001eb005570	2.36378	2.75218	2.53072	7.90721	7.62159	8.49104	5.77647	6.03552	7.01996	3.909	3.75745	3.80729	3.64532	4.47685	3.86721	4.29745	3.75667	4.06435	6.21085	1.67406e-15	7.22397e-15	0.853105	6.8e-06	0.94838	2.15e-09	2351	protein_coding	56.51	1	1
Zm00001eb005600	7.02908	7.00462	7.67673	2.98906	2.43926	2.71621	5.60513	5.3491	4.65849	9.22974	9.41565	9.31907	8.32631	8.19222	8.01307	8.73144	8.85921	8.93372	-4.48781	3.11512e-39	3.30592e-38	-0.738616	0.00046365	0.947168	2.58e-09	5294	protein_coding	41	2	1
Zm00001eb005730	10.5354	10.2571	9.91225	2.74723	3.79662	3.38434	8.35284	7.67241	6.93122	8.16918	8.40242	8.25337	8.73256	7.796	9.08424	8.52629	8.30227	8.29015	-5.31981	1.33713e-66	3.32058e-65	-0.89158	6.8e-07	0.949044	1.95e-09	1516	misc_non_coding	64.47	1	1
Zm00001eb005760	6.96967	6.64694	6.92736	8.37264	8.37987	8.46387	7.37891	7.50517	7.57248	6.64239	6.93295	6.45479	6.41152	6.97848	6.35099	6.75585	6.9075	6.55355	1.68938	2.79403e-22	1.66657e-21	0.90881	1.8e-07	0.955696	6.49e-10	1847	protein_coding	45.62	1	1
Zm00001eb005770	6.52291	6.80082	6.58566	8.40758	8.57359	8.5696	7.40719	7.56926	7.76293	6.79975	6.19384	6.62189	7.24568	7.2302	7.66724	6.9938	6.93179	7.01711	1.98589	2.26206e-19	1.19924e-18	0.86169	4.32e-06	0.918567	7.51e-08	10728	protein_coding	41.51	4	1
Zm00001eb005860	9.87165	9.62167	10.3084	8.28377	8.56348	8.43218	8.72587	8.5046	8.86486	10.353	10.4686	10.0623	9.47844	9.15882	9.39069	10.5068	10.305	10.5915	-2.16352	9.55866e-20	5.03414e-19	-0.458872	0.0554342	0.89467	5.45e-07	3748	protein_coding	55.72	1	1
Zm00001eb005880	2.99452	2.9949	2.73152	1.59536	1.59536	1.59536	1.59536	1.59536	1.59536	3.45448	3.18905	2.77937	2.68284	1.59536	1.59536	3.08558	2.74896	3.12815	-3.8251	0.00186024	0.00335529	-0.47963	0.0439888	0.849555	8.14e-06	1151	misc_non_coding	60.76	1	1
Zm00001eb005900	6.25057	5.86146	6.09564	7.42632	7.89743	7.52232	5.86089	5.1452	6.24834	4.08833	5.47827	5.47818	5.6684	4.34916	4.58579	6.15088	5.7753	5.61216	2.17374	8.31334e-06	1.92183e-05	0.89481	5.39e-07	0.850859	7.62e-06	5571	protein_coding	48.42	2	1
Zm00001eb005990	9.97529	6.50753	10.0502	13.7049	14.5805	13.9125	10.3641	11.8695	13.1459	6.94161	6.72608	6.90721	7.97024	7.39774	8.51629	7.10873	7.06952	6.4645	5.98588	1.55278e-11	5.36479e-11	0.784344	0.000116529	0.974452	8.42e-12	2023	protein_coding	58.5	1	1
Zm00001eb006000	9.93576	6.28835	10.3054	12.7992	13.3856	13.3317	10.2775	11.4206	13.2842	6.02987	5.88021	6.98284	8.12709	7.17589	7.92048	7.07143	6.19271	5.55564	5.26451	2.28778e-06	5.5575e-06	0.721115	0.000732506	0.963815	1.32e-10	931	protein_coding	64.91	1	1
Zm00001eb006020	17.3468	17.3724	17.4284	13.1777	13.9972	13.6012	15.9314	16.2645	15.839	15.9695	16.1159	15.7616	16.3345	16.0031	16.6183	16.435	16.3323	16.1683	-3.26659	1.33713e-66	3.32058e-65	-0.904012	2.67e-07	0.839064	1.35e-05	3825	protein_coding	56.9	1	1
Zm00001eb006040	8.88557	8.91884	8.803	11.5699	11.8595	11.4593	9.38999	9.69115	10.7708	8.81029	8.70696	9.28961	9.42655	9.50548	9.50896	8.73741	8.80109	8.8188	2.7422	3.54489e-25	2.39477e-24	0.899385	3.84e-07	0.949981	1.68e-09	11315	protein_coding	41.8	4	1
Zm00001eb006050	2.36378	1.59536	1.59536	9.32796	9.68285	10.4015	1.59536	3.23943	4.60471	3.909	3.18905	1.59536	1.59536	1.59536	1.59536	3.08558	1.59536	1.59536	9.59995	3.67336e-05	7.74443e-05	0.977348	3.25e-12	0.910229	1.6e-07	3342	protein_coding	55.67	1	1
Zm00001eb006140	7.39919	6.66163	7.50451	11.1058	11.3671	11.0786	8.30426	8.57605	8.71819	6.43401	7.00347	7.29121	7.17554	7.64429	7.47598	7.6414	7.13375	7.35084	4.1631	2.87946e-69	7.66967e-68	0.940732	6.35e-09	0.967969	5.04e-11	11263	protein_coding	48.62	1	1
Zm00001eb006180	9.69272	9.34198	9.65534	11.6966	11.819	12.1979	7.85129	8.55759	8.14113	8.39962	8.23677	7.76091	8.11777	7.36575	8.42295	8.22895	8.23557	8.00484	3.07594	1.54313e-24	9.96744e-24	0.955041	7.29e-10	0.852587	6.99e-06	1537	protein_coding	61.38	1	1
Zm00001eb006200	5.45995	4.15593	5.82071	10.1506	10.5681	9.8428	7.82458	7.99689	8.99283	3.45448	4.70502	4.76705	5.85995	4.34916	5.81623	4.53956	4.31061	4.60818	5.68915	8.31856e-29	6.29189e-28	0.833667	1.72e-05	0.979962	1.23e-12	1119	protein_coding	65.27	1	1
Zm00001eb006270	13.7463	14.036	13.7587	12.2321	11.7933	11.9572	13.3778	13.6521	13.527	13.5061	13.6656	13.6336	13.6965	13.9362	13.705	13.8166	13.8797	13.8189	-2.31489	2.86424e-56	4.89036e-55	-0.916216	9.36e-08	0.825494	2.46e-05	15888	protein_coding	41.25	3	1
Zm00001eb006360	7.56555	7.52167	7.11025	3.43044	3.60997	4.00177	4.74837	5.77851	4.49051	6.33457	6.3822	6.45479	7.04393	6.14163	6.13218	6.8689	6.9075	6.86314	-3.59805	2.26192e-29	1.74569e-28	-0.744831	0.0003908	0.942122	5.28e-09	1985	protein_coding	50.5	3	1
Zm00001eb006410	1.59536	1.59536	2.26245	9.13431	9.79334	9.38484	6.0576	5.93587	7.53401	1.59536	1.59536	3.22857	4.95163	3.66884	4.84113	3.08558	1.59536	1.59536	10.4288	1.59504e-15	6.89106e-15	0.86715	3.19e-06	0.974156	9.23e-12	1802	protein_coding	60.79	1	1
Zm00001eb006420	1.59536	1.59536	3.56673	9.62091	11.6784	10.9349	4.77372	4.67714	6.12181	3.14498	2.74943	1.59536	6.41152	4.98321	7.11915	3.08558	1.59536	1.59536	9.94434	4.1922e-14	1.66883e-13	0.905963	2.28e-07	0.911612	1.42e-07	1890	protein_coding	61.87	1	1
Zm00001eb006430	2.14189	1.59536	2.26245	11.314	12.3405	11.808	6.56086	6.50572	6.99957	3.70163	3.18905	1.59536	6.41152	5.59585	6.30981	3.62598	3.18843	3.12815	11.6336	2.24749e-36	2.18401e-35	0.917268	8.49e-08	0.953331	9.77e-10	1832	protein_coding	60.72	1	1
Zm00001eb006440	1.59536	2.18527	3.38254	9.57939	11.0637	10.7056	6.15627	5.93587	7.32048	1.59536	2.74943	3.22857	6.41152	5.48063	6.17869	3.08558	3.18843	1.59536	9.66557	1.64162e-21	9.49768e-21	0.880958	1.39e-06	0.947373	2.51e-09	1955	protein_coding	60.69	1	1
Zm00001eb006470	12.4241	12.4802	12.163	10.5148	10.2486	10.4699	11.4145	11.3096	11.1232	12.509	12.6998	12.5423	12.6617	12.8809	12.5856	12.7802	12.865	12.5611	-2.36589	1.40635e-60	2.67824e-59	-0.703603	0.00112106	0.952347	1.15e-09	5866	protein_coding	47.42	2	1
Zm00001eb006530	9.78028	10.0114	9.92402	2.59924	1.59536	1.59536	4.82309	6.7789	2.91992	9.71103	10.1926	9.2132	8.28528	7.47473	8.73401	9.16664	8.89051	8.83663	-6.8311	4.11624e-22	2.40397e-21	-0.754992	0.000292448	0.971148	2.21e-11	1750	protein_coding	67.16	1	1
Zm00001eb006590	7.49358	7.44313	7.58085	5.42265	4.10551	4.42202	5.83727	6.24422	5.75821	7.48016	7.62685	7.14525	7.22846	6.41633	6.9148	7.18056	7.06952	7.60787	-2.90507	2.45011e-20	1.32811e-19	-0.770556	0.000182509	0.951334	1.36e-09	2127	protein_coding	51.83	1	1
Zm00001eb006610	9.59622	9.88192	9.36286	6.29513	6.02103	6.20928	9.20682	8.94194	8.32235	9.09965	8.61242	8.91821	8.84976	9.24922	9.16716	8.9475	8.77449	8.91706	-3.17096	1.28061e-61	2.52214e-60	-0.940006	6.98e-09	0.830535	1.98e-05	2854	protein_coding	58.21	1	1
Zm00001eb006630	2.36378	2.18527	2.26245	10.261	11.9144	11.1598	6.62423	6.28975	6.99957	3.14498	1.59536	1.59536	4.44776	3.87398	5.41041	1.59536	1.59536	1.59536	11.3104	7.75165e-23	4.7432e-22	0.91149	1.43e-07	0.984304	1.76e-13	4299	protein_coding	46.47	1	1
Zm00001eb006640	2.53115	1.59536	1.59536	9.04145	11.2917	10.229	5.75141	5.10477	6.19547	3.14498	1.59536	1.59536	3.10073	3.11919	5.05724	3.62598	1.59536	1.59536	10.7616	5.45198e-14	2.15812e-13	0.925273	3.86e-08	0.969555	3.37e-11	1022	protein_coding	65.4	1	1
Zm00001eb006660	11.5618	11.4526	11.4344	13.0632	13.3437	13.2046	13.3213	13.2109	13.5978	10.8019	10.8319	10.7347	11.8431	11.5212	12.0422	11.0272	11.1545	10.7426	2.0757	3.22996e-37	3.21061e-36	0.653921	0.00324302	0.959717	3.07e-10	7031	protein_coding	49.46	4	1
Zm00001eb006680	5.69896	5.38145	6.44011	3.18615	1.59536	2.39763	1.59536	2.96011	4.63185	5.40107	5.54307	5.3309	5.44722	5.35531	5.41041	5.08506	5.4772	6.30263	-3.89724	3.8261e-08	1.06843e-07	-0.645591	0.00380619	0.87672	1.81e-06	2010	protein_coding	59.72	2	1
Zm00001eb006720	6.97472	6.49938	7.03985	12.5261	12.9649	12.7728	9.49814	10.4895	11.8983	6.22773	5.97702	5.95068	5.81441	6.6992	7.02059	6.18625	6.34532	6.26796	6.41344	2.3683e-45	2.97813e-44	0.814575	3.86e-05	0.976832	3.88e-12	1593	protein_coding	56.09	1	1
Zm00001eb006760	5.22483	5.21127	4.97274	10.6093	10.009	10.4979	9.19991	9.69876	9.46653	5.33371	1.59536	4.20642	7.29614	7.06072	8.124	5.08506	5.40933	3.88617	5.94411	7.65738e-42	9.31939e-41	0.694388	0.00138624	0.900633	3.49e-07	10366	protein_coding	45.33	2	1
Zm00001eb006830	8.88021	7.64129	9.74983	5.77123	7.15653	6.21861	5.66006	5.73961	5.3849	8.38314	8.67853	8.7336	8.84976	8.72066	8.3639	9.46862	9.52229	9.46388	-2.67738	2.11254e-11	7.23254e-11	-0.385175	0.114461	0.860534	4.6e-06	3225	protein_coding	47.06	2	1
Zm00001eb006890	9.89777	10.1796	9.38148	11.6922	11.4607	11.3828	12.0089	11.4921	11.87	9.00052	8.8413	9.26459	10.1201	10.6179	10.1797	9.57235	9.52628	9.09552	2.07779	3.04478e-16	1.36647e-15	0.609195	0.00728329	0.864596	3.68e-06	25656	protein_coding	48.27	5	1
Zm00001eb006940	6.71612	6.46629	6.39567	11.3394	11.7272	11.2577	9.04145	9.33676	9.5354	7.15082	6.15301	6.55736	7.42264	7.41347	7.56607	5.91815	6.83207	6.19598	4.93559	8.03804e-80	2.7971e-78	0.863572	3.9e-06	0.979365	1.55e-12	3360	protein_coding	43.26	2	1
Zm00001eb006950	5.30758	4.76682	3.87049	6.28576	6.83875	6.96411	5.68676	5.54263	6.14988	1.59536	3.18905	1.59536	3.64532	3.66884	4.58579	1.59536	1.59536	3.68024	4.20402	1.5601e-05	3.52157e-05	0.739453	0.000453225	0.918147	7.82e-08	7410	protein_coding	42.1	2	1
Zm00001eb007070	11.4722	11.2189	11.3877	4.10343	4.19452	4.12979	4.29985	6.16825	3.95113	12.024	12.1205	11.9169	11.0269	10.5395	10.7048	11.9327	12.0124	12.3341	-5.26939	1.33713e-66	3.32058e-65	-0.641399	0.00411845	0.954968	7.38e-10	2583	protein_coding	46.13	1	1
Zm00001eb007140	8.71977	8.51633	8.8755	2.74723	2.77294	2.71621	4.40187	5.02029	4.54878	10.1193	10.4851	10.4204	9.20249	9.391	8.83167	10.0265	9.69888	10.065	-5.22703	5.62487e-65	1.20974e-63	-0.701414	0.00117989	0.950476	1.56e-09	5202	protein_coding	43.55	4	1
Zm00001eb007270	9.37475	9.05847	9.64826	10.91	10.9913	10.9285	10.3886	11.6128	11.9702	9.27062	9.5235	9.34317	9.95986	10.1629	9.89344	9.23989	9.37514	9.4677	1.57229	2.66466e-09	8.02858e-09	0.589437	0.0100438	0.835313	1.6e-05	2007	protein_coding	50.9	2	1
Zm00001eb007280	6.73409	6.48293	7.15756	12.4931	12.4499	12.7333	11.5877	11.5593	11.4316	8.48702	8.11472	8.27358	8.18177	7.94412	9.04091	7.0902	7.09125	6.4948	5.06006	7.84704e-75	2.41595e-73	0.737699	0.000475298	0.917844	8.04e-08	3054	protein_coding	57.64	4	1
Zm00001eb007320	7.06264	7.23804	7.20979	9.87448	9.97738	10.1095	8.5613	7.12343	7.70115	5.98681	5.47827	5.47818	6.55665	6.5647	7.2981	5.87541	6.48328	5.95553	3.67959	9.86333e-22	5.65513e-21	0.897644	4.38e-07	0.966549	7.1e-11	644	protein_coding	69.46	1	1
Zm00001eb007470	10.7815	10.9434	11.3039	6.80171	6.50846	6.10242	7.3291	7.78782	7.4043	10.4862	10.7247	10.4317	10.0918	10.2064	10.2329	10.707	10.3597	10.5933	-3.70145	1.33713e-66	3.32058e-65	-0.703983	0.00111112	0.978141	2.45e-12	17868	protein_coding	44.8	2	1
Zm00001eb007500	7.26974	7.19831	7.2415	4.0125	4.63359	4.96149	6.56804	6.55872	5.49142	6.40162	6.51694	6.04795	7.48195	7.44442	7.04587	6.6835	7.04746	6.9961	-2.87666	4.86268e-22	2.82948e-21	-0.792148	8.91e-05	0.802812	6.06e-05	2217	protein_coding	62.71	1	1
Zm00001eb007510	11.6017	11.6903	11.9471	8.71702	8.73717	8.7619	9.60051	9.21127	9.45628	10.674	10.8042	10.7849	10.5797	10.623	10.5893	11.1112	11.118	11.0264	-2.90638	1.33713e-66	3.32058e-65	-0.658285	0.00297647	0.934941	1.31e-08	16615	protein_coding	45.96	5	1
Zm00001eb007560	1.59536	1.59536	1.59536	5.58472	4.60186	4.96149	3.56819	4.49985	4.60471	1.59536	1.59536	3.55097	2.68284	1.59536	2.81564	3.08558	1.59536	1.59536	6.00231	0.000354524	0.000675683	0.770965	0.000180174	0.8952	5.24e-07	379	protein_coding	46.58	1	1
Zm00001eb007610	7.03875	6.73984	6.5043	2.74723	2.77294	1.59536	4.11092	4.25964	4.71028	5.8966	5.66448	5.6117	5.81441	6.14163	6.26742	6.47065	6.75247	6.19598	-4.52345	8.99461e-29	6.77998e-28	-0.811585	4.34e-05	0.951728	1.27e-09	4594	protein_coding	51.23	3	1
Zm00001eb007740	2.7903	3.57753	3.16536	6.53545	7.29982	6.40995	3.50545	2.96011	4.39826	3.14498	3.18905	4.76705	3.64532	3.66884	3.86721	1.59536	1.59536	3.12815	4.04619	2.81895e-06	6.54795e-06	0.922689	5.03e-08	0.878929	1.58e-06	4471	protein_coding	56.22	1	1
Zm00001eb007870	6.63556	5.50107	7.44039	10.7207	11.7638	10.8137	8.33402	9.08288	9.93683	5.40107	4.81492	4.87801	6.10648	4.80192	6.30981	5.47803	5.54199	4.8168	5.46421	1.02247e-20	5.62714e-20	0.823947	2.63e-05	0.977469	3.11e-12	1666	protein_coding	62.99	3	1
Zm00001eb007880	1.59536	1.59536	1.59536	8.44589	10.6357	9.85031	3.13195	4.1423	4.54878	1.59536	3.18905	1.59536	3.64532	4.34916	4.58579	3.08558	3.18843	1.59536	11.3525	5.5811e-15	2.34039e-14	0.954648	7.8e-10	0.919827	6.66e-08	1570	protein_coding	63.21	1	1
Zm00001eb007900	8.48195	8.28945	8.03613	1.59536	1.59536	2.39763	3.29557	4.05805	2.91992	8.49471	8.96418	8.40763	7.36077	6.89127	7.51269	8.1236	8.09214	8.70043	-6.30306	1.36102e-20	7.4515e-20	-0.700741	0.00119847	0.971035	2.27e-11	1867	protein_coding	56.37	3	1
Zm00001eb007940	6.82071	5.54942	6.79682	2.74723	2.43926	3.23033	3.4394	4.29662	2.91992	5.11012	4.4554	5.6117	5.32231	5.75295	5.87396	6.15088	5.92832	5.49678	-3.92832	1.07735e-16	4.94569e-16	-0.644317	0.003899	0.875708	1.93e-06	2593	protein_coding	42.37	1	1
Zm00001eb008010	10.5186	10.6019	10.4392	12.103	12.2324	12.3385	11.466	11.4646	11.5071	8.58392	8.22698	8.37994	8.80981	8.11737	9.37582	8.65158	8.21594	8.34102	2.77996	4.04667e-18	1.98199e-17	0.730876	0.000569978	0.925014	3.97e-08	3280	protein_coding	62.33	1	1
Zm00001eb008070	1.59536	1.59536	1.59536	11.4786	11.8685	11.6986	8.74023	8.27748	9.41743	5.11012	3.18905	3.80729	5.9885	4.05155	5.92945	4.29745	4.45448	3.88617	11.4657	1.58018e-33	1.40225e-32	0.829645	2.06e-05	0.955949	6.21e-10	2706	protein_coding	54.53	2	1
Zm00001eb008110	7.04356	5.97183	7.19042	9.93259	11.0622	10.6251	7.56254	8.62121	9.99011	4.74376	3.96853	4.76705	6.14375	4.05155	5.81623	4.00337	4.70405	4.60818	5.16473	2.44231e-12	8.85011e-12	0.795415	7.94e-05	0.976156	4.87e-12	1327	misc_non_coding	66.64	1	1
Zm00001eb008140	12.8664	12.6812	12.6631	6.87847	6.77006	5.93125	10.1555	10.1968	10.304	12.4194	12.387	12.201	11.9249	11.68	12	12.4054	12.4607	12.6129	-4.51519	1.33713e-66	3.32058e-65	-0.912587	1.3e-07	0.978811	1.91e-12	3924	protein_coding	50.04	1	1
Zm00001eb008150	4.69363	4.02141	4.87815	2.42038	2.19627	1.59536	2.39039	1.59536	3.27037	5.02703	5.01196	4.51478	5.11167	5.41935	4.84113	5.29505	4.31061	3.68024	-3.9709	1.71501e-07	4.56851e-07	-0.606398	0.00763178	0.842862	1.13e-05	824	protein_coding	57.45	1	1
Zm00001eb008200	3.08357	2.9949	3.64962	13.2849	14.2813	14.3731	9.29051	9.36995	11.1261	6.40162	5.18493	5.73382	6.87714	5.98171	7.5485	5.29505	3.96771	4.36289	10.119	3.8582e-56	7.28287e-55	0.852952	6.86e-06	0.962194	1.86e-10	2309	protein_coding	54.42	1	1
Zm00001eb008270	5.04331	5.14971	5.64164	8.8626	7.46098	8.02013	6.47179	7.35925	6.89303	4.38858	4.4554	4.51478	4.95163	5.41935	4.84113	4.74577	5.10005	4.36289	3.65805	3.97361e-17	1.86139e-16	0.840559	1.26e-05	0.956032	6.12e-10	2703	protein_coding	46.26	2	1
Zm00001eb008290	3.16604	3.28008	3.72747	7.19086	5.37359	6.01938	5.3448	5.86538	6.0541	2.71615	3.18905	3.22857	3.64532	4.20844	3.2763	4.15834	1.59536	1.59536	4.18909	3.99366e-07	1.00615e-06	0.7111	0.000937804	0.91288	1.27e-07	2696	protein_coding	46.13	3	1
Zm00001eb008360	11.5687	11.9885	11.9236	7.57973	5.96057	5.62883	8.07171	8.27523	8.28072	12.2961	12.4265	12.1363	10.3954	10.0289	10.1995	12.1799	12.298	12.1099	-4.02306	1.29993e-55	2.18533e-54	-0.715936	0.000833389	0.953458	9.56e-10	4341	protein_coding	49.7	3	1
Zm00001eb008420	6.25057	6.10691	6.22834	3.75378	4.15074	3.70173	4.69626	5.06316	4.98645	5.8966	6.30979	5.6117	5.6684	5.59585	4.58579	6.11462	6.19271	7.01711	-2.8185	6.37239e-15	2.66933e-14	-0.67089	0.0023057	0.812316	4.22e-05	2795	protein_coding	46.42	6	1
Zm00001eb008460	12.11	12.0308	12.1951	9.88226	9.32196	9.29521	10.5607	10.685	10.4627	12.2176	12.3281	12.326	11.8718	11.8037	11.7052	12.3305	12.4049	12.5194	-2.68885	1.33713e-66	3.32058e-65	-0.74576	0.000380785	0.966553	7.09e-11	4799	protein_coding	44.46	3	1
Zm00001eb008580	9.81584	9.91445	9.93375	8.23841	8.07298	8.38124	9.87301	9.80276	9.18334	10.594	10.814	10.8058	10.3935	10.8305	10.3516	10.4732	10.5715	10.4188	-2.22609	6.54511e-22	3.78551e-21	-0.748518	0.000352322	0.950341	1.59e-09	7691	protein_coding	43.38	4	1
Zm00001eb008660	11.4347	11.3903	10.8682	13.9749	14.1962	13.9043	12.7425	12.9577	13.2365	10.935	10.8685	11.0123	11.4151	11.2926	11.6268	10.5327	10.8193	10.6158	2.93874	1.06127e-71	2.66486e-70	0.826311	2.38e-05	0.978761	1.95e-12	5259	protein_coding	43.54	4	1
Zm00001eb008730	8.62192	8.5463	9.12699	6.42884	6.34795	6.27337	7.62234	7.89172	7.33682	7.8233	8.32197	7.84435	7.91751	7.796	7.5307	8.51244	8.51004	8.8188	-2.6526	1.1507e-33	1.0266e-32	-0.766933	0.000204321	0.87068	2.6e-06	2383	protein_coding	58.56	1	1
Zm00001eb008810	3.5091	2.6036	3.03931	14.4382	14.9044	14.7311	9.76559	10.5016	11.7278	4.24666	3.18905	3.22857	7.72228	7.39774	8.27053	5.22844	4.31061	4.36289	12.3105	4.45336e-86	1.7926e-84	0.821783	2.88e-05	0.95922	3.38e-10	5995	protein_coding	48.07	2	1
Zm00001eb008910	9.65159	8.90811	9.7836	7.29251	7.76256	7.7706	6.99292	7.58758	7.01996	9.30163	9.43702	9.18147	9.35302	9.04227	9.37083	9.81724	9.42302	9.80916	-2.34122	1.51127e-17	7.21135e-17	-0.380284	0.119532	0.880313	1.45e-06	1941	protein_coding	47.58	1	1
Zm00001eb008930	7.50757	7.26713	6.99591	4.81027	4.46718	4.91595	5.185	5.69962	6.41174	7.99578	7.65632	7.7173	6.96294	5.89453	6.42998	8.1417	8.08133	7.52229	-2.79806	4.73184e-17	2.20836e-16	-0.639268	0.00428506	0.907182	2.06e-07	4514	protein_coding	55.26	4	1
Zm00001eb009080	2.14189	2.88071	3.27891	4.96046	5.19544	4.96149	2.70633	2.84841	3.10876	3.14498	1.59536	1.59536	3.10073	1.59536	3.86721	3.08558	1.59536	1.59536	3.91695	0.00025159	0.000491158	0.88849	8.43e-07	0.874965	2.01e-06	2027	protein_coding	62.52	1	1
Zm00001eb009250	8.42597	7.60757	7.5659	12.4169	13.2802	12.9387	10.4201	10.4319	11.8213	5.80035	5.18493	5.40644	6.25009	5.65015	6.61034	6.15088	5.10005	5.8183	6.3329	4.20198e-39	4.44596e-38	0.787252	0.000105577	0.989182	9.12e-15	1472	protein_coding	65.99	1	1
Zm00001eb009320	7.62129	8.03709	7.3502	11.9607	12.6451	12.5307	9.14461	9.45021	9.63705	5.52695	4.70502	5.40644	6.21551	5.93878	7.09514	4.74577	5.54199	4.36289	6.06997	3.56151e-55	5.8751e-54	0.854186	6.44e-06	0.963186	1.51e-10	6195	protein_coding	50.02	5	1
Zm00001eb009360	7.42522	7.84471	8.59544	4.26885	4.43137	4.8689	5.97348	6.35972	5.40061	9.31472	9.46643	9.3902	8.45767	8.33119	8.25977	9.4433	9.32103	9.4791	-3.31525	2.12353e-36	2.06483e-35	-0.682549	0.00180134	0.957384	4.78e-10	4272	protein_coding	52.68	3	1
Zm00001eb009380	1.59536	1.59536	2.53072	7.51311	7.87144	8.77932	5.82532	5.73961	6.4423	1.59536	1.59536	1.59536	3.10073	1.59536	1.59536	3.08558	3.18843	3.12815	9.58256	2.86856e-14	1.1526e-13	0.852237	7.11e-06	0.965067	9.99e-11	2458	protein_coding	60.51	1	1
Zm00001eb009400	4.66861	3.36148	4.87815	6.29513	6.8979	6.16169	5.31081	5.55764	7.30809	3.45448	3.5054	1.59536	3.64532	3.66884	3.86721	3.08558	4.14993	1.59536	3.38164	0.000351566	0.000691143	0.686473	0.00165369	0.940875	6.23e-09	1543	protein_coding	64.38	1	1
Zm00001eb009460	6.69792	6.55552	6.80534	5.09624	4.01025	4.20889	5.9295	6.1287	6.00371	6.19028	6.83323	6.58999	6.52877	6.28553	6.42998	6.44169	6.85765	7.11782	-2.6337	3.37778e-15	1.43368e-14	-0.859548	4.85e-06	0.88803	8.7e-07	3701	protein_coding	54.48	2	1
Zm00001eb009510	11.4974	10.8415	10.9337	6.84698	7.14573	5.99785	6.44083	7.1873	8.35481	11.0569	11.1622	11.1715	10.2301	10.42	10.3466	11.3312	11.2311	11.2143	-3.62067	3.49037e-37	3.46511e-36	-0.640653	0.00417619	0.937295	9.86e-09	5102	protein_coding	44.05	2	1
Zm00001eb009540	2.53115	2.424	3.72747	12.6039	13.793	10.9002	4.06977	5.20376	5.49142	5.33371	3.18905	4.51478	7.58023	6.67329	8.17069	5.35868	3.75667	3.68024	9.8932	2.74047e-24	1.78772e-23	0.916931	8.76e-08	0.841792	1.19e-05	3305	protein_coding	60.25	5	1
Zm00001eb009550	10.2067	9.863	10.6693	11.813	11.9774	12.4584	12.0434	11.6083	11.6949	10.3101	10.2298	10.322	9.42278	9.57705	9.88647	10.1833	10.0265	10.0137	1.83052	2.44935e-20	1.36099e-19	0.751096	0.000327347	0.925146	3.91e-08	2396	protein_coding	58.24	3	1
Zm00001eb009570	7.36118	6.71189	6.93514	10.6135	11.9497	10.8501	6.17521	6.33388	6.6199	6.69678	6.72608	6.79976	6.76216	7.39774	7.2769	6.07741	6.5158	6.43355	4.4499	1.03511e-44	1.28985e-43	0.978142	2.45e-12	0.866829	3.25e-06	3694	protein_coding	46.98	2	1
Zm00001eb009660	7.73861	7.36007	7.74909	4.1467	4.27808	4.6632	6.5823	6.47453	5.74598	7.26317	6.85881	7.00719	7.004	6.6992	7.04587	7.45126	7.06952	7.13715	-3.21454	2.09892e-41	2.35694e-40	-0.887576	8.97e-07	0.948858	2e-09	4350	protein_coding	51.16	3	1
Zm00001eb009670	1.59536	1.59536	1.59536	4.51768	4.81025	4.28366	1.59536	2.40244	2.15184	1.59536	1.59536	1.59536	1.59536	3.11919	1.59536	1.59536	1.59536	1.59536	6.54802	0.0230456	0.0354155	0.951265	1.37e-09	0.896636	4.72e-07	10090	protein_coding	34.64	4	1
Zm00001eb009780	6.00603	5.06325	6.06757	10.4665	10.6506	10.6985	6.84122	7.00845	7.76293	6.26423	6.64014	6.52398	6.18008	5.89453	6.6766	6.28743	6.02196	6.30263	4.60577	2.59601e-41	3.10583e-40	0.961852	2e-10	0.940984	6.14e-09	11929	protein_coding	48.15	1	1
Zm00001eb009930	1.59536	1.59536	2.53072	6.36798	8.97381	7.31203	3.50545	3.53138	3.81164	1.59536	1.59536	1.59536	3.10073	1.59536	3.2763	3.08558	1.59536	1.59536	9.34981	4.02765e-11	1.33814e-10	0.933837	1.5e-08	0.933053	1.64e-08	1768	protein_coding	59.81	2	1
Zm00001eb009990	8.17527	8.11114	7.64863	9.68727	9.31836	9.77337	9.87735	9.44218	9.17314	7.07074	7.13492	6.93286	8.15469	8.41951	8.63759	8.00005	7.62567	7.6755	2.12263	1.70679e-13	6.61853e-13	0.678588	0.00196126	0.887129	9.24e-07	12353	protein_coding	47.3	4	1
Zm00001eb010140	10.5762	10.6005	11.2311	13.8279	12.5993	13.1655	13.4307	13.3485	12.9698	11.1596	11.1032	11.1929	11.2786	10.9553	11.5626	11.211	11.2299	11.3142	2.2951	3.45846e-18	1.7273e-17	0.670477	0.00232549	0.862474	4.14e-06	2883	protein_coding	51.87	3	1
Zm00001eb010160	10.9345	11.0656	11.2125	12.4146	12.8744	12.7651	12.6148	12.5006	12.2344	11.0941	11.2002	11.1756	11.5028	11.5535	11.6089	11.2667	11.3003	11.1107	1.58575	1.2043e-36	1.22833e-35	0.758336	0.000265045	0.914884	1.06e-07	3755	protein_coding	54.26	2	1
Zm00001eb010210	4.81249	2.424	7.12393	11.3132	12.6451	12.2583	7.33331	8.86744	10.3215	3.70163	3.75745	4.20642	5.85995	5.59585	5.75609	4.74577	5.10005	4.06435	7.69207	8.21645e-12	2.88564e-11	0.847525	9e-06	0.968797	4.1e-11	1821	protein_coding	61.03	1	1
Zm00001eb010320	10.0542	10.2123	10.1488	12.515	12.9564	12.6424	11.1692	11.1759	10.9564	9.36173	9.285	9.31907	9.71308	9.56302	9.96141	9.69693	9.5963	9.6867	2.99649	1.21573e-98	5.60777e-97	0.904263	2.62e-07	0.991241	1.69e-15	4363	protein_coding	60.84	4	1
Zm00001eb010340	8.18183	8.15847	8.05052	2.74723	4.63359	4.82022	4.91694	4.36773	5.89729	7.81103	7.1964	7.65704	6.50034	7.21232	7.11915	7.07143	7.41788	6.76715	-3.50688	1.39993e-17	6.69117e-17	-0.660179	0.00286653	0.892851	6.21e-07	1723	protein_coding	54.93	1	1
Zm00001eb010360	10.9045	10.983	11.0894	6.6124	5.56487	5.65662	9.72365	9.39616	8.83065	9.72417	10.005	9.42223	9.34506	8.98553	9.93798	10.4425	10.0009	9.86815	-3.94011	1.19001e-65	2.62787e-64	-0.914613	1.08e-07	0.882064	1.29e-06	3486	protein_coding	65.07	3	1
Zm00001eb010370	9.56061	9.61885	10.0715	11.8775	12.0811	11.246	10.7229	10.5594	10.5612	10.2155	10.0445	9.91566	9.70377	9.35481	9.91417	10.0314	9.73382	9.86236	1.86821	6.99259e-17	3.25993e-16	0.900965	3.4e-07	0.926546	3.38e-08	2615	protein_coding	53.02	1	1
Zm00001eb010480	8.63631	8.46496	8.3845	10.9198	11.0615	11.6865	10.4383	10.1227	10.1049	7.4329	7.45304	7.10069	7.70993	7.39774	7.97411	7.14509	7.09125	6.83973	3.38015	2.94516e-46	3.79387e-45	0.78891	9.97e-05	0.981855	5.58e-13	1085	protein_coding	59.67	1	1
Zm00001eb010500	11.8544	10.2092	11.6745	13.3886	13.8364	13.8662	12.418	13.9101	14.2032	10.513	10.7759	10.2701	10.3182	10.0187	10.6441	10.2926	10.1166	10.1951	2.7472	2.77289e-10	8.90635e-10	0.686905	0.00163809	0.976027	5.09e-12	27418	protein_coding	48.38	3	1
Zm00001eb010520	9.05346	9.07226	9.15389	3.3544	2.77294	2.57189	6.74949	7.47005	5.52045	7.52591	7.75496	7.80323	8.44282	8.26338	8.82439	8.74335	8.5961	8.83663	-5.16864	5.33978e-53	8.29471e-52	-0.877625	1.71e-06	0.943439	4.41e-09	1532	misc_non_coding	56.03	1	1
Zm00001eb010540	7.87163	7.60377	7.82638	2.74723	3.01944	2.39763	4.8708	4.78399	4.36609	5.33371	5.26411	5.95068	6.02891	6.25088	6.39103	6.18625	6.02196	5.66655	-4.74672	3.8699e-47	5.10334e-46	-0.736311	0.000493404	0.857799	5.33e-06	4438	protein_coding	41.83	2	1
Zm00001eb010550	7.25737	7.24293	8.11697	2.98906	1.59536	2.39763	4.43427	4.8833	3.19239	7.73516	7.65632	7.3109	6.76216	6.21538	7.5307	7.4657	7.53347	7.44687	-4.95336	3.34832e-26	2.30162e-25	-0.749948	0.000338281	0.973155	1.25e-11	2892	protein_coding	56.83	1	1
Zm00001eb010640	2.99452	1.59536	2.53072	9.31766	10.045	10.0304	4.93946	5.10477	7.29141	3.70163	3.18905	2.77937	4.18097	1.59536	3.86721	3.82816	3.75667	1.59536	8.41596	1.38573e-17	6.70754e-17	0.923707	4.53e-08	0.962203	1.86e-10	3768	protein_coding	47.07	1	1
Zm00001eb010660	8.19485	8.01726	8.33246	3.27326	3.60997	3.58416	6.06778	6.40178	6.06397	7.87135	8.33114	7.62593	6.89907	6.62002	7.14277	8.04883	7.76733	8.21942	-4.16802	1.33713e-66	3.32058e-65	-0.859266	4.93e-06	0.965145	9.82e-11	1776	protein_coding	68.49	2	1
Zm00001eb010740	7.99838	7.91684	8.40983	5.40538	5.44614	5.08994	5.88413	5.76566	5.16313	9.67764	9.99636	9.63633	8.63796	8.84184	8.45159	9.08481	8.99789	9.19564	-2.88901	6.10882e-43	7.13536e-42	-0.568967	0.0137312	0.941546	5.7e-09	3622	protein_coding	44.11	4	1
Zm00001eb010860	9.74751	9.66054	10.4046	11.6425	12.1116	12.2464	10.361	11.1128	11.1176	9.79438	9.78923	10.0418	10.3018	10.3358	10.3567	10.002	9.87822	9.91086	2.10278	2.65645e-22	1.57096e-21	0.887866	8.79e-07	0.950844	1.47e-09	4881	protein_coding	41.58	1	1
Zm00001eb010940	3.16604	3.36148	3.56673	4.93651	4.78231	4.16991	3.13195	2.96011	3.7097	1.59536	1.59536	2.77937	2.68284	1.59536	1.59536	3.08558	1.59536	3.12815	3.34498	0.00258338	0.00462592	0.825819	2.43e-05	0.85297	6.85e-06	549	protein_coding	38.36	1	1
Zm00001eb010960	2.53115	2.424	2.89687	5.07449	5.62854	5.29894	2.16104	3.39412	4.11703	1.59536	1.59536	1.59536	3.40322	1.59536	1.59536	1.59536	1.59536	3.12815	5.48811	0.000254557	0.000515836	0.894735	5.42e-07	0.924217	4.3e-08	2215	protein_coding	57.81	1	1
Zm00001eb010990	12.225	11.4375	11.6823	8.87514	9.299	8.51959	10.3707	10.2152	10.7783	11.3433	11.6277	11.4331	11.0331	10.7099	11.2099	11.8504	11.7096	11.4813	-2.84148	1.00036e-38	1.04484e-37	-0.839559	1.32e-05	0.941876	5.45e-09	4900	protein_coding	56.4	1	1
Zm00001eb011000	7.93252	7.35556	8.53533	11.6198	12.3467	11.9921	9.90026	9.6801	10.4397	8.29781	7.72746	8.14785	7.89587	7.11945	8.20475	7.92886	7.71232	7.84955	4.00107	1.20764e-38	1.32259e-37	0.879744	1.5e-06	0.975878	5.34e-12	2346	protein_coding	63.66	1	1
Zm00001eb011060	7.1939	7.57692	7.13071	5.43971	5.13074	5.88507	6.3931	6.77251	6.50879	7.18925	7.11382	7.64157	7.62038	7.87764	7.47598	7.57633	7.43497	7.59395	-2.35688	6.47444e-18	3.14531e-17	-0.734356	0.000519893	0.813465	4.03e-05	6221	protein_coding	42.4	2	1
Zm00001eb011070	8.48901	8.08959	8.84074	11.4282	11.4583	11.6164	11.0281	10.9164	10.6804	8.83473	8.60488	8.76962	9.39219	9.6419	9.56683	8.98307	8.99213	8.73887	2.90295	3.26959e-65	7.87173e-64	0.762224	0.00023593	0.921042	5.92e-08	5251	protein_coding	42.8	4	1
Zm00001eb011120	1.59536	1.59536	1.59536	5.98342	5.37359	6.5788	5.67348	5.7264	3.27037	1.59536	1.59536	1.59536	1.59536	1.59536	3.2763	1.59536	1.59536	1.59536	8.31971	2.6908e-06	6.2675e-06	0.771238	0.000178629	0.915765	9.76e-08	685	protein_coding	66.76	1	1
Zm00001eb011140	6.14699	4.94719	6.59552	10.5018	10.2077	10.7604	8.70162	9.88725	9.32932	7.15082	6.61031	6.22472	6.83224	5.98171	7.69945	5.73898	5.10005	4.60818	4.23317	1.13517e-17	5.51892e-17	0.768128	0.000196896	0.930683	2.15e-08	1136	protein_coding	59.81	1	1
Zm00001eb011370	4.66861	3.97342	5.67929	1.59536	1.59536	1.59536	2.39039	2.72278	1.59536	2.71615	4.91687	5.25113	4.86427	3.66884	3.2763	4.29745	4.14993	4.49093	-5.42612	2.3726e-08	6.71178e-08	-0.622834	0.00576348	0.851621	7.34e-06	2412	protein_coding	60.22	1	1
Zm00001eb011400	3.31519	4.15593	3.03931	6.51955	6.75592	7.3507	5.83727	5.87738	5.16313	4.74376	5.10108	4.87801	5.76737	4.34916	4.58579	4.92557	5.33807	4.49093	3.15169	1.25126e-06	3.00092e-06	0.816794	3.53e-05	0.833456	1.74e-05	601	misc_non_coding	60.47	1	1
Zm00001eb011460	6.72812	7.3735	7.98086	5.05241	4.39461	4.38871	5.08779	5.46515	5.16313	7.66873	8.11472	8.22252	6.50034	7.80795	7.04587	7.71579	7.69824	7.84955	-2.94978	7.97506e-18	3.85776e-17	-0.613136	0.00681426	0.940176	6.83e-09	4002	protein_coding	47.24	1	1
Zm00001eb011650	9.21559	9.20717	9.48176	11.5614	11.8648	11.8328	10.7942	10.754	10.9656	9.87907	9.85423	9.92846	10.0336	10.0187	9.99423	9.8616	9.94534	9.85363	2.17363	9.0976e-73	2.65538e-71	0.842942	1.12e-05	0.915971	9.58e-08	4071	protein_coding	43.84	2	1
Zm00001eb011890	4.56378	4.89796	4.77678	5.97177	6.3	6.5045	6.33535	5.7264	5.89729	4.74376	5.10108	3.80729	5.38613	5.14391	4.71925	4.42378	5.18389	4.99848	1.8146	5.84667e-07	1.44439e-06	0.744612	0.000393193	0.887793	8.84e-07	2645	protein_coding	50.83	1	1
Zm00001eb011920	12.201	12.4604	12.3725	10.264	9.51576	9.7406	11.8791	11.9499	11.8129	12.4831	12.7178	12.7499	12.1705	12.3965	12.0232	12.53	12.4916	12.6245	-2.63088	2.27323e-58	4.10463e-57	-0.910972	1.5e-07	0.888191	8.6e-07	9323	protein_coding	44.39	3	1
Zm00001eb011940	10.6061	10.2321	10.799	5.538	8.37294	5.36793	6.30986	7.0723	6.59292	9.11968	8.95236	9.07035	9.03935	8.29768	9.31996	9.67845	9.54607	9.55646	-3.13723	4.60274e-11	1.54509e-10	-0.514534	0.0289054	0.828936	2.12e-05	1908	protein_coding	57.94	1	1
Zm00001eb011970	7.03875	7.22821	7.23521	2.59924	1.59536	3.0529	3.93822	3.76799	4.26484	4.84463	5.26411	4.98089	6.47134	6.10329	5.81623	6.5542	7.04746	6.95313	-4.57287	1.2647e-30	1.02264e-29	-0.696593	0.00131847	0.873968	2.14e-06	3778	protein_coding	48.82	6	1
Zm00001eb012030	2.89745	2.88071	3.27891	4.0125	4.39461	4.08845	2.94062	2.96011	3.76166	1.59536	1.59536	1.59536	2.68284	3.66884	2.81564	3.38563	1.59536	2.70347	3.51319	0.00940602	0.015407	0.748678	0.00035073	0.829069	2.11e-05	317	protein_coding	62.26	1	1
Zm00001eb012080	8.94716	8.06772	9.37291	13.0869	13.2694	13.1569	11.3028	12.0223	13.1351	6.55675	6.41709	5.95068	7.42264	7.13851	8.25977	7.36141	6.66821	5.99851	5.62621	2.39595e-24	1.53539e-23	0.720294	0.000747786	0.993159	2.36e-16	1498	protein_coding	63.71	1	1
Zm00001eb012130	9.72599	9.14717	10.3424	7.16045	8.0984	7.50338	7.63606	8.01595	7.49449	9.26613	9.36301	9.42223	9.57692	9.07725	9.46749	9.22723	9.30253	9.30643	-2.49686	8.08384e-17	3.72881e-16	-0.506531	0.0319427	0.855856	5.9e-06	2838	protein_coding	54.42	5	1
Zm00001eb012180	10.2104	10.0895	9.6752	11.3845	11.6775	11.5623	10.5553	10.2093	10.1753	9.78814	9.74192	9.51427	9.49292	9.38304	9.69214	9.42494	9.41874	9.71268	1.70581	3.87029e-23	2.36311e-22	0.932953	1.66e-08	0.959409	3.26e-10	1512	protein_coding	57.37	1	1
Zm00001eb012190	8.28896	8.19677	7.91947	1.59536	2.77294	2.95233	6.30127	6.75315	5.69602	6.29983	6.93295	6.00014	5.32231	4.70171	5.87396	6.22078	6.60916	6.43355	-5.072	4.38713e-39	4.63103e-38	-0.810955	4.45e-05	0.943423	4.42e-09	1996	protein_coding	64.45	1	1
Zm00001eb012270	13.0655	12.0137	13.7394	14.6902	14.4499	14.7139	14.821	14.9934	14.7869	12.855	13.0436	12.9126	12.974	12.3349	13.3816	12.9354	12.7541	12.8273	1.60433	1.06939e-07	2.90386e-07	0.6433	0.00397436	0.925819	3.65e-08	2366	protein_coding	54.12	2	1
Zm00001eb012310	11.1908	11.1536	11.3024	13.0039	13.3646	13.0974	11.6597	11.9647	12.2988	11.2924	11.3315	11.4838	11.517	11.5535	11.4781	11.4321	11.4027	11.2503	1.87333	1.32674e-39	1.49599e-38	0.921973	5.4e-08	0.945141	3.47e-09	5502	protein_coding	46.77	5	1
Zm00001eb012360	9.00745	9.38793	9.31748	4.18864	2.43926	3.30981	7.98057	8.44758	6.89855	8.55479	8.16683	7.64157	8.49414	8.02825	8.46102	8.22046	8.61122	8.53553	-4.68971	8.04526e-50	1.14377e-48	-0.943222	4.54e-09	0.881342	1.35e-06	2876	protein_coding	60.31	1	1
Zm00001eb012440	8.90155	8.7176	8.78375	3.3544	2.77294	2.71621	6.51702	6.45868	5.8862	8.20712	7.99298	7.9611	7.6849	7.44442	7.5485	7.798	8.09214	8.13546	-4.98161	1.33713e-66	3.32058e-65	-0.889938	7.63e-07	0.977935	2.64e-12	1943	protein_coding	52.21	3	1
Zm00001eb012470	9.71775	7.02747	9.46574	12.8515	13.5098	13.4295	10.5984	11.529	13.0534	9.58344	9.5195	9.18147	9.31276	8.66262	9.59706	9.01778	8.75421	8.38207	4.02334	1.10287e-13	4.29799e-13	0.789139	9.9e-05	0.927453	3.07e-08	2604	protein_coding	57.43	1	1
Zm00001eb012560	9.2262	8.8942	9.23486	12.5864	12.8561	12.8947	11.1806	11.856	11.9778	9.99745	10.1072	9.58065	9.99336	9.52733	10.2922	9.4542	9.50216	9.24544	3.27844	3.56899e-40	4.09538e-39	0.809625	4.68e-05	0.941326	5.87e-09	3785	protein_coding	57.42	5	1
Zm00001eb012580	14.1022	13.9517	14.3397	12.7425	11.9872	11.7907	12.3337	12.8389	12.9496	14.95	15.1825	14.9248	13.8466	13.6312	13.7035	14.8033	14.7735	14.9458	-2.34382	5.21291e-21	2.89963e-20	-0.557334	0.0162633	0.928082	2.87e-08	4317	protein_coding	45.16	2	1
Zm00001eb012700	2.14189	2.75218	2.26245	11.6177	12.9191	12.4466	6.90496	7.08267	7.7599	1.59536	1.59536	1.59536	3.10073	3.11919	3.86721	1.59536	1.59536	1.59536	13.0976	2.50063e-24	1.63523e-23	0.918834	7.33e-08	0.996271	1.86e-18	1031	protein_coding	55.62	1	1
Zm00001eb012800	5.51662	5.12858	5.73397	9.62926	9.61205	10.0363	5.51856	6.37669	5.5489	4.84463	5.47827	4.98089	5.03391	4.98321	5.41041	5.08506	5.72044	4.49093	4.69468	1.76844e-42	2.19666e-41	0.984408	1.67e-13	0.929385	2.49e-08	3114	protein_coding	60.19	5	1
Zm00001eb012880	1.59536	1.59536	1.59536	8.74632	10.5686	8.83035	6.03703	5.29632	7.58963	3.14498	1.59536	1.59536	3.64532	1.59536	3.2763	1.59536	3.75667	1.59536	11.1127	9.59197e-11	3.08958e-10	0.870995	2.55e-06	0.970139	2.89e-11	2871	protein_coding	64.31	1	1
Zm00001eb012910	2.89745	2.75218	1.59536	8.45636	8.0471	8.337	3.13195	3.15377	3.7097	1.59536	1.59536	1.59536	1.59536	1.59536	1.59536	3.08558	3.75667	1.59536	8.59344	4.2663e-15	1.80158e-14	0.976553	4.27e-12	0.927841	2.94e-08	2145	protein_coding	43.15	1	1
Zm00001eb012930	6.03535	3.43776	4.97274	11.7919	11.6732	11.4763	7.70276	8.64763	10.1472	6.79975	5.72153	6.41891	8.87763	8.018	8.80971	5.78591	6.19271	4.49093	6.05184	2.53628e-15	1.08346e-14	0.798634	7.07e-05	0.889208	8.02e-07	2109	protein_coding	49.34	9	1
Zm00001eb013000	9.8703	10.0552	9.69937	11.7832	11.5129	11.5057	10.699	10.4929	10.6864	9.56164	9.5394	9.81585	9.8318	10.2176	9.59706	9.65973	9.64483	9.66024	1.85155	1.43834e-35	1.35977e-34	0.890453	7.36e-07	0.958322	4.02e-10	15043	protein_coding	42.57	4	1
Zm00001eb013070	5.58444	6.01828	5.96475	10.4967	10.5467	10.3579	7.10077	7.54321	6.55147	5.8966	5.66448	5.16663	5.9885	4.80192	6.88709	6.31963	6.15189	5.23363	4.89425	8.40708e-36	8.30858e-35	0.954	8.72e-10	0.950376	1.58e-09	224	protein_coding	70.22	1	1
Zm00001eb013100	5.24177	5.41666	4.87815	10.3166	10.0559	10.7814	7.00354	8.01865	9.3334	7.40052	7.13492	7.45946	6.66307	6.53623	6.9148	6.38196	6.45001	6.30263	4.29318	3.2215e-15	1.36893e-14	0.849773	8.05e-06	0.888983	8.15e-07	3040	protein_coding	53.8	3	1
Zm00001eb013130	11.4056	11.3088	11.2531	1.59536	2.77294	2.39763	4.93946	5.29632	4.65849	11.489	11.716	11.1689	9.61052	8.92099	9.58418	11.2861	11.0053	11.0673	-7.04208	1.33713e-66	3.32058e-65	-0.722252	0.000711781	0.978899	1.85e-12	3198	protein_coding	61.14	2	1
Zm00001eb013150	4.81249	3.92365	3.64962	11.6208	11.3919	10.8373	8.44143	8.29765	9.2678	5.46539	4.4554	5.67406	6.7859	5.65015	7.02059	5.69045	6.23241	5.37126	6.92044	1.20237e-40	1.40601e-39	0.85035	7.82e-06	0.954032	8.68e-10	2886	protein_coding	47.77	3	1
Zm00001eb013160	2.36378	1.59536	3.16536	7.19086	6.55821	5.5271	5.50361	6.16825	7.15977	1.59536	3.96853	1.59536	4.32081	4.34916	1.59536	1.59536	3.18843	3.12815	5.30275	9.75963e-06	2.16314e-05	0.649167	0.00355538	0.850554	7.74e-06	1295	misc_non_coding	60.88	1	1
Zm00001eb013320	3.38329	3.36148	3.93658	6.01782	7.10169	5.96494	3.98352	3.71278	4.03663	1.59536	2.74943	3.22857	4.18097	1.59536	3.60584	3.08558	3.18843	3.12815	4.47791	8.17292e-08	2.17593e-07	0.918558	7.52e-08	0.914167	1.13e-07	781	protein_coding	58.82	1	1
Zm00001eb013330	3.87138	3.36148	4.05969	6.74816	7.26531	6.72338	3.93822	3.82095	4.07743	3.45448	3.18905	3.80729	3.10073	4.05155	1.59536	3.08558	4.31061	3.435	4.02045	2.3162e-12	8.31863e-12	0.956155	5.98e-10	0.892207	6.5e-07	929	protein_coding	56.24	1	1
Zm00001eb013340	9.72898	8.95355	10.1437	11.6434	12.493	11.7864	9.20106	9.87462	11.3039	9.77557	9.75899	9.66721	9.45273	9.121	9.57553	9.84236	9.97192	9.78181	2.32274	1.8323e-09	5.56006e-09	0.903949	2.68e-07	0.883789	1.15e-06	3209	protein_coding	51.59	2	1
Zm00001eb013360	2.53115	1.59536	2.53072	9.94305	10.2397	9.90399	3.98352	4.80948	5.9726	1.59536	3.18905	1.59536	3.64532	2.69672	4.71925	1.59536	1.59536	1.59536	9.9116	1.62853e-15	7.03113e-15	0.954677	7.76e-10	0.966986	6.4e-11	5716	protein_coding	44.13	2	1
Zm00001eb013370	6.65455	6.9094	6.85539	10.5088	10.7533	10.4092	8.92616	9.17176	8.41184	5.33371	5.97702	5.79118	6.96294	6.62002	7.2769	6.15088	5.7753	5.23363	4.41973	6.80035e-70	1.62394e-68	0.841842	1.18e-05	0.979706	1.36e-12	1767	protein_coding	54.64	2	1
Zm00001eb013420	7.13653	6.98723	7.45669	5.74407	5.21637	4.60669	3.29557	3.76799	3.85979	7.18925	6.51694	7.42373	6.83224	7.65756	6.80061	7.31429	7.0023	7.21195	-2.45079	2.67787e-10	8.6064e-10	-0.272943	0.27315	0.803279	5.96e-05	10942	protein_coding	41.15	4	1
Zm00001eb013430	11.7343	10.6533	13.809	7.92541	7.54558	5.84944	10.6171	10.7061	9.75726	13.4901	13.844	13.326	11.9006	11.5392	11.987	13.078	12.9974	12.8748	-4.07239	7.29855e-21	4.03777e-20	-0.812318	4.22e-05	0.906309	2.22e-07	3783	protein_coding	56.9	1	1
Zm00001eb013440	8.46592	8.15329	8.74889	5.91206	6.46564	6.26439	7.9589	8.08204	8.00459	7.62735	7.79525	7.84435	6.94197	6.67329	7.31898	7.84295	7.84609	8.07664	-2.55873	2.77152e-34	2.52739e-33	-0.724538	0.000671599	0.806394	5.3e-05	3525	protein_coding	58.99	1	1
Zm00001eb013450	9.46888	7.42173	9.19494	13.073	12.1373	12.9453	11.7787	13.7844	14.4064	8.14983	8.00448	7.85779	9.51083	9.20473	9.19001	7.50819	7.88392	7.68865	4.32894	5.31659e-16	2.35963e-15	0.585211	0.0107311	0.952771	1.07e-09	2074	protein_coding	56.19	1	1
Zm00001eb013500	9.60601	8.9772	9.78682	6.21839	7.63324	6.11247	8.00984	8.02135	7.85659	8.77915	8.69281	8.40763	8.95814	8.88195	8.97667	8.8844	8.95115	8.92263	-2.75453	2.86181e-19	1.47173e-18	-0.780344	0.000133158	0.893213	6.05e-07	1282	protein_coding	58.92	1	1
Zm00001eb013520	12.5667	12.9656	13.0388	15.3783	15.6966	15.1574	12.441	12.933	14.0575	12.7541	12.8149	12.666	13.0561	12.9159	13.294	12.9522	12.819	12.6861	2.62144	2.57175e-20	1.39565e-19	0.953376	9.7e-10	0.91337	1.21e-07	3176	protein_coding	53.19	4	1
Zm00001eb013610	9.92863	9.86617	10.2229	5.55374	6.20943	6.11247	7.19648	8.03209	7.19607	10.0841	10.3474	10.1605	9.8146	9.95024	9.77757	10.3463	10.1712	10.2089	-3.47032	1.33713e-66	3.32058e-65	-0.761002	0.000244772	0.978153	2.44e-12	3230	protein_coding	46.21	5	1
Zm00001eb013650	11.9347	12.3321	12.0623	8.01309	8.13162	8.41608	10.8075	11.2597	10.6357	11.668	11.8075	11.6592	11.8704	11.8982	11.8222	11.6751	11.7261	11.6104	-3.36504	1.33713e-66	3.32058e-65	-0.946858	2.71e-09	0.932836	1.68e-08	3863	protein_coding	51.58	2	1
Zm00001eb013720	5.45995	4.97117	5.19787	4.05873	3.60997	3.30981	3.13195	3.71278	2.91992	5.58596	5.47827	6.41891	5.71874	4.47685	5.15408	5.91815	5.60398	4.99848	-2.4173	1.34323e-05	3.0502e-05	-0.397393	0.102463	0.844185	1.06e-05	6741	protein_coding	41.5	4	1
Zm00001eb013730	9.81865	9.48807	9.63758	11.3886	12.0766	11.5267	10.126	10.5561	10.7868	9.67764	9.83825	9.51002	9.18028	9.04227	9.4296	9.88059	9.46522	9.82116	2.0371	1.69979e-24	1.12052e-23	0.899964	3.67e-07	0.946867	2.7e-09	3366	protein_coding	49.78	1	1
Zm00001eb013740	7.73564	6.31649	7.91161	12.5403	13.0415	12.9449	9.33007	10.2193	11.3212	7.94055	8.04959	7.62593	8.19068	7.60373	8.54316	7.19797	6.77949	6.81594	5.22337	7.77611e-34	7.23006e-33	0.861453	4.38e-06	0.969348	3.56e-11	1528	protein_coding	53.83	2	1
Zm00001eb013790	4.56378	3.92365	4.22561	7.17574	7.59007	7.82041	5.44219	5.57249	5.41615	4.84463	5.88021	4.76705	5.32231	4.98321	5.41041	4.64645	4.70405	4.8168	3.10701	4.80505e-12	1.69198e-11	0.928212	2.83e-08	0.898236	4.18e-07	3312	misc_non_coding	47.57	2	1
Zm00001eb013810	1.59536	2.424	1.59536	4.7836	5.92303	6.0406	3.4394	3.76799	5.04782	1.59536	1.59536	1.59536	1.59536	1.59536	1.59536	1.59536	1.59536	1.59536	6.98154	3.19766e-05	6.95144e-05	0.851264	7.47e-06	0.971457	2.03e-11	3036	protein_coding	60.32	1	1
Zm00001eb013880	3.82541	2.6036	2.89687	8.01025	8.90664	8.15243	4.3687	5.48099	5.74598	3.70163	3.18905	2.77937	3.84885	3.66884	4.43823	4.15834	3.18843	2.70347	6.19731	4.79696e-15	2.01975e-14	0.94175	5.55e-09	0.966619	6.98e-11	1415	protein_coding	65.04	1	1
Zm00001eb013920	5.22483	4.59139	4.97274	9.43554	9.65647	10.033	7.10077	7.76868	7.6366	3.70163	1.59536	4.02161	4.44776	4.5938	5.24475	3.62598	3.18843	3.68024	6.08589	3.82841e-38	4.11911e-37	0.852505	7.01e-06	0.986923	4.13e-14	3694	protein_coding	58.46	5	1
Zm00001eb013990	6.88108	5.23122	6.75348	14.7322	15.4102	15.7167	11.4844	11.6559	12.7791	8.15953	7.07069	7.44171	10.036	9.2002	10.7516	7.94956	7.79406	7.87279	8.37318	1.77813e-67	4.50696e-66	0.812689	4.15e-05	0.934859	1.33e-08	1160	protein_coding	56.07	1	1
Zm00001eb014000	6.11073	4.71075	6.52507	11.3201	12.1538	12.2083	7.90042	8.3903	9.32113	8.00658	7.07069	7.00719	9.34106	8.6494	9.65568	6.41213	6.5158	6.55355	5.34288	2.67314e-25	1.8143e-24	0.835341	1.6e-05	0.860854	4.52e-06	886	protein_coding	57.16	1	1
Zm00001eb014010	6.00603	4.39073	4.11728	12.1871	12.6206	12.0225	6.63794	6.49798	9.06204	5.58596	3.96853	5.3309	8.26009	7.44442	8.46102	6.581	5.54199	6.19598	7.45051	5.60021e-24	3.60653e-23	0.894138	5.66e-07	0.901397	3.28e-07	932	protein_coding	56.7	1	1
Zm00001eb014160	9.08528	8.81272	9.62322	5.59996	5.06295	5.55691	7.1253	7.15818	7.2271	8.84078	9.06099	9.11022	8.92647	9.08217	8.37391	8.87361	8.74053	8.97188	-3.3795	2.75619e-66	6.47405e-65	-0.82198	2.85e-05	0.97733	3.27e-12	6248	protein_coding	42.97	1	1
Zm00001eb014250	11.1775	11.2049	11.5202	7.40054	6.52523	6.60037	10.2976	10.1739	10.396	10.8477	11.0432	10.6151	10.3954	10.2221	10.7516	10.7504	10.5773	10.5862	-3.63052	1.33713e-66	3.32058e-65	-0.972538	1.49e-11	0.886222	9.83e-07	1492	protein_coding	67.05	1	1
Zm00001eb014260	8.05186	8.22915	8.98815	1.59536	1.59536	1.59536	3.56819	4.5913	3.34354	6.79975	7.13492	6.7716	7.52489	6.72466	7.6343	6.95335	6.63899	6.55355	-7.3317	5.66696e-22	3.28459e-21	-0.752614	0.000313357	0.949253	1.89e-09	4933	protein_coding	47.57	1	1
Zm00001eb014420	4.47964	5.56518	4.62914	2.74723	1.59536	1.59536	2.39039	3.39412	2.15184	3.45448	5.01196	3.22857	4.95163	3.87398	3.2763	3.82816	4.14993	4.22175	-4.01731	1.16468e-06	2.90198e-06	-0.598788	0.0086483	0.803391	5.93e-05	5900	protein_coding	47.67	1	1
Zm00001eb014430	4.69363	5.36351	5.94944	1.59536	2.19627	1.59536	2.70633	3.46465	2.37762	4.6351	4.70502	5.0768	5.11167	4.80192	4.84113	4.83853	4.31061	3.435	-5.22646	1.49855e-09	4.59259e-09	-0.718247	0.000787031	0.901343	3.3e-07	8721	protein_coding	45.68	1	1
Zm00001eb014460	7.82213	8.07322	8.40143	6.06243	6.41252	6.69025	7.05042	6.95298	7.03507	8.34111	8.30347	8.67404	7.8739	8.12695	7.5485	8.82403	8.54193	8.22845	-2.2786	1.05479e-14	4.37045e-14	-0.599522	0.00854579	0.908967	1.78e-07	7672	protein_coding	44.51	5	1
Zm00001eb014470	11.644	11.3479	11.0047	7.74252	7.59802	8.03866	9.83487	9.81057	9.5721	11.1548	11.1506	10.7707	10.3876	9.70396	10.7343	10.8209	10.6758	10.5179	-3.18335	1.7331e-60	3.29456e-59	-0.863484	3.92e-06	0.942702	4.88e-09	3396	protein_coding	62.05	3	1
Zm00001eb014570	4.69363	5.06325	4.66753	2.98906	3.46846	3.23033	3.4394	3.15377	2.91992	4.51728	4.4554	4.20642	4.32081	3.87398	4.08531	4.83853	4.91587	4.36289	-2.57048	8.37599e-07	2.11833e-06	-0.453264	0.0588784	0.865955	3.41e-06	13858	protein_coding	49.46	1	1
Zm00001eb014760	11.9708	12.3097	12.4995	10.7752	10.4616	10.6404	11.5041	11.5102	11.2914	12.5511	12.5081	12.6617	12.3125	12.6811	12.2157	12.7554	12.6148	12.4507	-2.21438	1.49903e-28	1.1222e-27	-0.684982	0.00170855	0.951522	1.32e-09	8976	protein_coding	41.86	4	1
Zm00001eb014830	10.4369	10.2982	10.4004	12.3892	12.6151	12.4355	10.7539	10.9018	10.9874	10.6206	10.4769	10.3814	10.1995	10.34	10.2682	10.6669	10.6776	10.5416	2.05091	2.9105e-104	1.7531e-102	0.960165	2.81e-10	0.926757	3.3e-08	4589	protein_coding	42.59	2	1
Zm00001eb014930	2.66995	1.59536	1.59536	9.17669	10.0149	10.6843	5.10777	6.96425	9.48864	1.59536	1.59536	1.59536	1.59536	1.59536	3.2763	1.59536	1.59536	1.59536	11.1428	2.31631e-07	6.10579e-07	0.82531	2.48e-05	0.966497	7.19e-11	1751	protein_coding	64.73	1	1
Zm00001eb014970	11.9854	12.1779	11.8267	9.47724	9.10919	9.31489	11.1514	11.0093	10.3409	11.7792	11.9324	11.9698	12.1282	12.0884	11.9681	11.9591	12.0145	11.8132	-2.7439	2.54709e-60	4.82166e-59	-0.842593	1.14e-05	0.945775	3.17e-09	2758	protein_coding	57.23	1	1
Zm00001eb014980	11.6788	11.5539	11.2378	5.77123	6.02103	4.51741	10.6244	10.9225	10.1911	11.5279	11.5186	11.2854	11.2922	11.0413	11.2953	11.3976	11.2518	11.3488	-4.45184	1.33713e-66	3.32058e-65	-0.979261	1.61e-12	0.892244	6.49e-07	1328	protein_coding	62.45	1	1
Zm00001eb015000	9.76363	9.34539	9.15556	3.50206	5.01589	4.00177	7.41517	8.42534	6.94195	9.27509	9.20252	9.17073	8.65738	7.3164	8.69462	8.99805	9.01504	9.42904	-4.18439	4.87623e-37	4.82431e-36	-0.88602	9.96e-07	0.933101	1.63e-08	634	protein_coding	53.54	1	1
Zm00001eb015100	7.99342	8.51431	7.74467	3.50206	2.77294	2.57189	5.53336	5.3491	5.16313	7.77359	7.62685	7.59414	7.53893	8.20131	7.8505	7.23217	7.32925	7.31735	-4.59535	1.40717e-55	2.35811e-54	-0.817045	3.49e-05	0.965144	9.82e-11	1344	protein_coding	40.74	1	1
Zm00001eb015150	10.5548	10.3358	10.4889	12.8333	13.0096	12.8361	11.434	11.4106	11.8034	10.8567	10.867	10.7866	10.6685	10.6581	10.7802	10.9329	10.9198	10.766	2.25103	1.03562e-83	3.94344e-82	0.914738	1.07e-07	0.941255	5.93e-09	6067	protein_coding	42.35	3	1
Zm00001eb015160	9.23148	8.53039	8.36448	12.4784	13.7986	13.2416	9.74595	11.0584	11.9814	5.80035	4.70502	6.34435	8.13634	7.67071	7.8505	6.49904	6.34532	5.99851	6.10238	4.2824e-25	2.83073e-24	0.787447	0.000104878	0.970484	2.64e-11	1066	protein_coding	59.61	1	1
Zm00001eb015220	5.67429	4.71075	6.32632	3.09194	3.22009	2.95233	2.94062	2.96011	2.68888	4.51728	5.66448	5.5465	4.67143	3.66884	5.05724	5.78591	6.10987	5.76948	-3.24552	1.19667e-10	3.92887e-10	-0.4652	0.0517317	0.877164	1.76e-06	1084	protein_coding	53.36	1	1
Zm00001eb015280	10.6705	10.813	10.0653	4.38101	5.51519	3.45457	7.84539	7.1184	6.3405	9.06908	9.23217	8.52185	8.84412	8.40384	9.00271	9.04208	9.01504	9.30643	-4.49468	2.18753e-44	2.66925e-43	-0.800452	6.61e-05	0.939097	7.85e-09	1623	misc_non_coding	66.13	1	1
Zm00001eb015320	8.48195	7.74141	8.20642	11.5497	12.0306	11.8136	9.82217	10.2027	10.6365	9.31906	9.2944	9.12698	8.67018	8.80057	9.15561	9.01288	8.81421	8.93924	3.12029	4.55319e-30	3.71614e-29	0.861983	4.25e-06	0.919314	7e-08	1645	protein_coding	56.26	3	1
Zm00001eb015380	11.0387	10.7641	10.9278	13.5396	14.0055	13.6413	11.8726	12.2349	12.9667	11.0991	11.0639	11.2114	11.3127	11.3158	11.4665	11.1708	11.2225	11.1492	2.72767	3.20513e-39	3.57026e-38	0.884886	1.07e-06	0.961742	2.05e-10	3915	protein_coding	40.93	3	1
Zm00001eb015400	7.13653	6.60955	6.12318	11.2409	11.8112	11.6842	8.69344	8.85085	10.3277	6.43401	5.54307	6.09422	7.22846	7.19422	7.37987	6.41213	6.06659	6.43355	5.32821	5.26336e-43	6.15466e-42	0.85886	5.04e-06	0.984746	1.41e-13	930	protein_coding	65.95	1	1
Zm00001eb015430	10.1725	10.341	10.194	3.69532	3.01944	3.30981	6.91626	7.98588	7.98138	8.54	8.49502	8.40763	7.90673	7.28254	8.051	7.86491	7.83326	8.26403	-5.31426	1.33713e-66	3.32058e-65	-0.874573	2.06e-06	0.962088	1.9e-10	1212	protein_coding	64.3	2	1
Zm00001eb015480	2.66995	1.59536	1.59536	5.64473	6.81849	5.64279	3.04044	2.57768	2.81113	1.59536	1.59536	1.59536	1.59536	1.59536	1.59536	1.59536	1.59536	3.12815	7.05673	1.58509e-06	3.82927e-06	0.954151	8.5e-10	0.928225	2.82e-08	218	protein_coding	69.86	1	1
Zm00001eb015500	2.36378	3.36148	3.16536	5.61504	6.69792	5.16954	3.29557	3.39412	5.23511	3.70163	1.59536	1.59536	3.10073	3.11919	3.86721	1.59536	1.59536	1.59536	4.27866	7.36053e-05	0.000153702	0.831498	1.9e-05	0.914275	1.12e-07	3794	protein_coding	45.35	1	1
Zm00001eb015510	8.60575	8.13237	7.818	12.2354	12.5619	12.391	10.1058	10.3871	10.7805	7.85949	7.8215	7.80323	8.86654	9.04227	9.13809	7.65407	8.11353	7.78977	4.40916	2.88287e-98	1.32017e-96	0.861013	4.49e-06	0.980854	8.55e-13	1128	protein_coding	43.22	1	1
Zm00001eb015520	7.84434	7.99425	8.17394	11.6656	12.0452	11.903	9.81842	9.74844	10.3675	7.13121	5.97702	6.68366	7.74667	7.54782	8.18213	7.12703	7.0023	5.66655	4.5968	2.96748e-37	2.9534e-36	0.833306	1.75e-05	0.98289	3.5e-13	2232	protein_coding	60.46	1	1
Zm00001eb015530	7.77086	7.9501	7.23521	11.8288	12.3775	12.1917	9.92422	9.74437	10.1883	4.6351	4.1508	4.02161	7.1206	7.2653	7.51269	5.53417	5.10005	4.49093	6.41488	1.29222e-96	5.7675e-95	0.789532	9.76e-05	0.963551	1.4e-10	6598	protein_coding	54.04	1	1
Zm00001eb015600	2.7903	1.59536	1.59536	3.69532	4.31803	4.63523	4.3347	3.65512	3.01843	1.59536	1.59536	1.59536	1.59536	1.59536	3.2763	1.59536	1.59536	1.59536	4.67295	0.0065065	0.0112069	0.732988	0.000539127	0.904876	2.49e-07	1031	protein_coding	60.27	1	1
Zm00001eb015610	2.66995	1.59536	2.26245	4.72871	5.08591	5.08994	3.73977	3.46465	3.10876	1.59536	1.59536	3.55097	2.68284	4.05155	3.2763	1.59536	3.18843	3.435	4.28942	0.000665396	0.00122909	0.816664	3.55e-05	0.832938	1.78e-05	4814	protein_coding	45.88	1	1
Zm00001eb015620	10.8264	10.4964	12.0679	15.5729	16.1035	15.4113	13.9838	13.8438	14.0728	12.9395	13.1129	12.6802	12.3538	11.6387	12.5076	12.762	12.796	12.6301	3.62134	3.84852e-20	2.11012e-19	0.808109	4.96e-05	0.855437	6.03e-06	2380	protein_coding	58.63	2	1
Zm00001eb015630	5.94554	5.21127	3.80093	10.3411	10.5946	11.4247	9.36858	10.2122	10.5179	1.59536	1.59536	4.76705	4.77115	3.66884	5.81623	4.29745	4.45448	3.435	6.95516	4.43009e-12	1.58288e-11	0.704856	0.00108853	0.977511	3.07e-12	2230	protein_coding	56.79	1	1
Zm00001eb015700	10.9766	10.8383	11.4763	7.89803	7.60985	7.34219	8.97014	9.14603	10.0502	11.489	11.7002	11.4924	10.8313	10.7305	10.7631	11.654	11.3108	11.4352	-3.15501	8.15924e-50	1.15893e-48	-0.806535	5.27e-05	0.957525	4.66e-10	4283	protein_coding	56.56	3	1
Zm00001eb015720	9.44274	8.63821	10.5522	11.4642	11.1513	12.0876	9.17546	8.96734	9.80576	9.02728	9.21742	9.10459	8.50132	8.372	8.74176	9.36842	9.02635	9.06054	2.19595	3.67331e-08	1.02658e-07	0.92926	2.52e-08	0.865108	3.58e-06	5658	protein_coding	54.83	4	1
Zm00001eb015760	9.16796	8.96394	8.92904	6.59733	6.32896	6.36864	7.84539	8.12782	7.89296	9.59421	9.74877	9.81585	9.13943	9.42631	8.79489	9.60859	9.50216	9.72869	-2.72732	1.84623e-66	4.46638e-65	-0.786474	0.000108418	0.930863	2.11e-08	6193	protein_coding	40.96	2	1
Zm00001eb015790	10.0477	9.63567	10.4234	7.71489	8.38217	8.10045	8.51008	8.93766	8.28914	10.1634	9.97606	9.79852	9.94149	9.8206	9.80372	10.1479	10.1006	10.2248	-2.39165	8.65806e-23	5.21508e-22	-0.623403	0.0057061	0.91362	1.19e-07	3490	protein_coding	43.17	4	1
Zm00001eb015800	11.186	10.1783	12.4021	14.0377	13.5233	13.8385	12.0503	13.6192	14.179	8.92855	8.94043	8.4258	10.1478	9.44556	10.1538	8.57372	8.49382	8.24635	3.66804	1.46638e-07	3.92467e-07	0.663944	0.00265785	0.964679	1.09e-10	2490	protein_coding	47.81	2	1
Zm00001eb015890	7.14997	6.96373	8.09631	4.64213	3.79662	4.38871	6.73681	6.47453	6.18647	9.29724	8.95828	9.05292	8.61827	8.48795	8.67045	9.01288	8.81421	8.9002	-3.18505	1.17126e-28	8.79942e-28	-0.755505	0.000288097	0.964526	1.13e-10	5431	protein_coding	44.99	3	1
Zm00001eb015950	10.8865	10.4219	10.8249	4.98401	6.89145	4.98373	7.43492	7.21585	6.78991	10.0968	10.3085	9.81585	10.0111	8.96434	9.83305	10.0069	10.0377	9.9605	-3.86274	4.28047e-35	3.99893e-34	-0.73076	0.000571722	0.963571	1.39e-10	920	protein_coding	63.08	1	1
Zm00001eb015990	10.3504	10.3093	10.1429	8.86575	8.16141	8.76826	9.87011	9.65514	9.50138	10.4997	10.6895	10.5627	10.4576	10.7979	10.2736	10.6606	10.554	10.5985	-2.21759	5.55198e-24	3.49081e-23	-0.742044	0.000422182	0.961393	2.2e-10	6204	protein_coding	39.97	3	1
Zm00001eb016040	7.84709	7.75516	8.81779	2.42038	1.59536	2.39763	3.36961	3.71278	3.5399	9.04833	9.55121	9.36688	8.40502	8.53903	8.15916	9.74804	9.24556	9.48665	-5.7722	2.87477e-30	2.28719e-29	-0.675419	0.00209752	0.945715	3.2e-09	4779	protein_coding	54.87	2	1
Zm00001eb016090	8.55951	7.96792	8.35292	1.59536	2.43926	1.59536	3.56819	3.71278	4.11703	5.40107	5.72153	5.47818	6.3491	5.70248	6.26742	5.53417	5.82814	5.99851	-6.31709	2.74632e-21	1.54579e-20	-0.683667	0.00175819	0.851589	7.35e-06	4415	protein_coding	63.9	2	1
Zm00001eb016160	12.6354	12.748	12.8601	7.84166	7.82482	7.65179	10.6978	10.8302	10.293	12.5607	12.8165	12.6307	12.1917	12.449	12.2024	12.976	12.865	12.7427	-3.89753	1.33713e-66	3.32058e-65	-0.888153	8.62e-07	0.985879	7.6e-14	6699	protein_coding	51.03	9	1
Zm00001eb016200	4.19142	5.17053	4.66753	1.59536	1.59536	1.59536	5.37801	3.9209	3.90625	5.98681	6.30979	6.30557	5.85995	5.5394	6.03439	5.83136	5.97591	5.55564	-5.29468	7.98603e-10	2.49133e-09	-0.82672	2.34e-05	0.954698	7.74e-10	1821	protein_coding	53.02	1	1
Zm00001eb016340	4.45043	4.39073	4.22561	2.42038	2.43926	3.38434	2.39039	2.96011	2.68888	4.24666	4.70502	4.20642	4.18097	2.69672	4.43823	5.35868	4.91587	4.49093	-2.68431	0.000132595	0.000273449	-0.437039	0.0697476	0.817991	3.36e-05	757	protein_coding	58.31	1	1
Zm00001eb016370	2.36378	1.59536	2.53072	4.26885	2.62192	4.00177	2.39039	2.72278	3.65556	1.59536	1.59536	1.59536	1.59536	1.59536	1.59536	2.67146	1.59536	1.59536	4.05709	0.0294469	0.0460087	0.747463	0.000362993	0.840067	1.29e-05	3107	protein_coding	53.02	2	1
Zm00001eb016620	8.82404	8.56788	8.45649	13.24	13.4291	12.2054	11.3204	10.046	10.2543	9.37429	8.46203	8.95621	9.64011	8.45793	10.0168	9.14437	9.2648	8.77631	4.26744	4.35514e-27	3.16397e-26	0.890366	7.4e-07	0.939084	7.87e-09	2459	protein_coding	60.24	4	1
Zm00001eb016730	10.5918	8.46705	8.98815	16.6457	17.331	16.9221	15.3436	14.7122	15.2668	10.3488	10.1825	10.4672	11.3989	10.9566	11.717	9.87789	9.6485	9.59887	7.012	3.11482e-71	8.78193e-70	0.762886	0.000231252	0.941096	6.05e-09	2900	protein_coding	48.57	3	1
Zm00001eb016750	7.84434	7.65235	8.57817	5.62997	6.14572	4.57756	6.45639	7.31595	5.80608	8.51753	8.20721	8.65875	8.18177	8.51006	8.45159	9.03725	8.79449	8.97188	-2.7154	5.70036e-12	2.0217e-11	-0.674675	0.00213061	0.909407	1.71e-07	4144	protein_coding	51.94	2	1
Zm00001eb016850	10.3494	8.62703	10.8457	13.7922	14.312	13.941	11.0516	12.1299	11.8774	10.234	9.60885	9.88971	10.2017	10.1132	10.5189	9.72121	9.79465	9.7508	3.97242	1.90916e-25	1.27461e-24	0.893579	5.9e-07	0.963967	1.28e-10	4742	protein_coding	50.07	3	1
Zm00001eb016920	9.31039	8.70349	10.2021	12.1202	12.7962	12.2741	7.90326	8.65286	7.86788	8.63352	9.03879	8.62769	8.13634	7.88894	8.60396	8.76686	8.51808	8.51353	3.28445	5.8492e-21	3.24615e-20	0.965416	9.23e-11	0.816728	3.54e-05	2977	protein_coding	58.9	2	1
Zm00001eb016950	1.59536	1.59536	1.59536	7.62497	8.05289	7.3507	3.4394	3.87187	4.65849	1.59536	1.59536	1.59536	3.10073	1.59536	3.2763	1.59536	1.59536	1.59536	10.0549	2.91482e-12	1.03987e-11	0.952425	1.14e-09	0.973635	1.08e-11	900	protein_coding	64.04	1	1
Zm00001eb017070	10.3411	9.93347	10.1612	5.22016	4.50209	4.12979	6.00561	6.13869	6.14988	9.31906	9.45809	9.17073	7.70993	7.67071	7.33956	9.19292	9.23584	9.24544	-4.29918	1.33713e-66	3.32058e-65	-0.681928	0.00182568	0.936204	1.13e-08	3832	protein_coding	49.96	1	1
Zm00001eb017280	7.48654	7.56135	8.30572	4.22933	4.63359	3.14506	5.47323	5.87738	5.23511	8.67472	9.26122	9.08185	8.77467	8.53903	7.96089	8.65789	8.86552	8.75146	-3.4967	2.49295e-31	2.05834e-30	-0.706016	0.00105909	0.954081	8.6e-10	4612	protein_coding	48.04	3	1
Zm00001eb017290	5.08151	5.45102	6.13675	2.42038	3.01944	2.95233	3.21663	4.05805	3.10876	6.6144	6.48442	6.22472	4.95163	5.48063	6.08411	5.95965	6.38107	5.76948	-3.48896	6.24329e-12	2.20881e-11	-0.639262	0.0042855	0.943663	4.27e-09	3734	protein_coding	48.54	4	1
Zm00001eb017390	2.36378	2.424	3.03931	5.9242	6.41252	6.61457	4.91694	4.46798	4.49051	4.08833	1.59536	1.59536	3.10073	3.11919	3.86721	1.59536	1.59536	3.12815	4.88798	8.02221e-08	2.11913e-07	0.857368	5.45e-06	0.947312	2.53e-09	679	misc_non_coding	63.09	1	1
Zm00001eb017400	7.45801	7.67423	7.46208	11.9338	12.2665	12.394	9.86138	10.1842	10.6804	7.87135	7.45304	6.90721	9.2922	8.4805	9.7277	7.86491	7.65513	7.82594	4.75829	1.90377e-61	4.12468e-60	0.831097	1.93e-05	0.952033	1.21e-09	1780	protein_coding	55.59	1	1
Zm00001eb017640	8.96374	9.02339	9.38005	3.69532	1.59536	2.39763	6.37684	6.2162	3.99456	8.65426	8.50315	8.33256	7.75871	7.15732	8.01307	8.39662	8.44405	8.10635	-5.19138	1.47827e-33	1.31255e-32	-0.804904	5.61e-05	0.972362	1.57e-11	2284	protein_coding	59.12	3	1
Zm00001eb017660	10.4885	10.099	9.9386	11.2075	12.1046	11.7459	8.51751	10.0226	9.6745	9.00591	9.37192	8.87918	8.59159	7.85478	8.81707	9.13084	9.03758	8.80679	2.09475	5.26616e-07	1.35498e-06	0.899623	3.77e-07	0.855372	6.05e-06	3486	protein_coding	63.15	1	1
Zm00001eb017670	2.14189	2.18527	1.59536	10.1577	10.7386	10.7278	2.94062	2.57768	5.19958	3.14498	1.59536	1.59536	1.59536	3.11919	3.2763	1.59536	1.59536	1.59536	11.1472	1.68162e-10	5.33386e-10	0.981832	5.64e-13	0.940336	6.69e-09	3097	protein_coding	61.62	1	1
Zm00001eb017800	3.38329	3.43776	4.41956	9.27928	11.6503	11.3978	6.21237	6.66613	7.46505	3.14498	1.59536	3.80729	1.59536	3.11919	1.59536	3.08558	3.18843	4.06435	8.49802	1.17458e-18	6.0394e-18	0.903742	2.73e-07	0.967939	5.08e-11	2420	protein_coding	62.83	3	1
Zm00001eb017920	9.34097	9.48189	8.83867	10.6477	10.7928	10.8083	10.9372	10.762	10.4009	9.27509	8.74174	9.03527	9.66271	9.61155	9.58418	9.57235	9.4981	9.37312	1.62214	2.1674e-20	1.17652e-19	0.702124	0.00116054	0.885157	1.05e-06	3024	protein_coding	45.06	2	1
Zm00001eb017930	2.36378	1.59536	1.59536	7.99597	6.91072	8.70503	3.4394	3.71278	5.26978	1.59536	1.59536	1.59536	1.59536	1.59536	1.59536	1.59536	1.59536	1.59536	9.51838	1.21242e-10	3.89659e-10	0.937627	9.46e-09	0.961786	2.03e-10	1488	protein_coding	56.82	1	1
Zm00001eb018180	9.01114	9.11554	9.24584	12.047	12.9347	12.0266	9.24424	9.29391	9.96536	8.58392	7.96969	8.0221	8.16377	7.93325	8.68661	8.10526	8.64097	7.6353	3.75018	6.00369e-30	4.73615e-29	0.94424	3.94e-09	0.969743	3.21e-11	9928	protein_coding	53.37	2	1
Zm00001eb018190	4.327	3.87194	4.66753	6.55897	7.49115	6.12245	4.61427	4.18255	4.57702	1.59536	1.59536	1.59536	3.64532	2.69672	1.59536	3.62598	1.59536	1.59536	5.54951	6.92068e-07	1.76308e-06	0.862703	4.09e-06	0.926904	3.25e-08	892	misc_non_coding	54.98	1	1
Zm00001eb018270	3.62341	3.19268	3.27891	7.87325	8.88083	9.36714	4.61427	4.67714	5.99342	1.59536	1.59536	3.22857	3.64532	1.59536	1.59536	4.00337	3.18843	1.59536	7.38794	1.56826e-12	5.68794e-12	0.924305	4.27e-08	0.958499	3.88e-10	2351	protein_coding	60.97	1	1
Zm00001eb018470	5.54414	5.56518	5.00291	3.3544	3.01944	3.30981	3.98352	4.36773	3.10876	5.84928	6.72608	6.22472	4.77115	4.20844	5.48655	5.69045	5.72044	5.08127	-2.91829	3.44056e-09	1.03139e-08	-0.571823	0.0131604	0.867498	3.13e-06	2272	protein_coding	42.01	1	1
Zm00001eb018480	2.36378	1.59536	3.38254	8.20404	9.8182	8.25561	3.29557	2.96011	4.49051	4.08833	4.4554	4.20642	6.10648	4.80192	4.71925	4.53956	4.14993	4.36289	6.6119	1.29761e-12	4.73428e-12	0.925788	3.66e-08	0.807112	5.16e-05	1824	protein_coding	57.97	3	1
Zm00001eb018600	8.19485	7.87965	9.04853	10.9594	12.0419	11.3341	11.4389	12.2473	12.8113	7.59909	6.98034	7.14525	8.9424	8.81248	9.62247	7.50819	7.19523	6.83973	3.69245	1.25308e-17	6.00556e-17	0.560436	0.0155546	0.941797	5.51e-09	2040	protein_coding	61.39	1	1
Zm00001eb018630	1.59536	1.59536	1.59536	5.2398	6.35736	6.0406	2.39039	2.72278	3.19239	1.59536	1.59536	1.59536	1.59536	1.59536	1.59536	1.59536	1.59536	1.59536	8.1989	1.29821e-05	2.84819e-05	0.966985	6.4e-11	0.958332	4.01e-10	7670	protein_coding	51.64	1	1
Zm00001eb018640	3.4478	2.9949	5.71597	14.6534	15.1243	14.8244	9.94227	11.1163	12.7241	5.98681	6.02308	6.22472	7.80589	7.3164	8.07575	5.53417	5.4772	5.23363	9.81182	1.19676e-34	1.14221e-33	0.820942	2.98e-05	0.955505	6.72e-10	2345	protein_coding	44.46	1	1
Zm00001eb018660	4.8351	4.76682	6.80534	16.5698	16.8727	16.6467	11.3444	12.8587	13.8471	8.18827	8.59731	8.30337	10.9967	10.3358	11.2979	8.36615	7.50138	6.86314	9.71081	3.5339e-42	4.35532e-41	0.796027	7.77e-05	0.905943	2.28e-07	2086	protein_coding	46.67	3	1
Zm00001eb018690	14.5578	14.5298	14.4472	11.8724	11.6688	11.3013	12.5248	13.114	12.9732	13.3972	13.4428	13.1339	12.7627	12.4356	12.9019	13.2505	13.1597	13.2633	-2.83109	1.34872e-66	3.34765e-65	-0.678751	0.00195445	0.881877	1.31e-06	2905	protein_coding	48.93	1	1
Zm00001eb018720	9.65552	8.40517	10.4797	11.249	11.9056	11.3467	8.4589	9.26347	10.3907	9.69777	9.5235	9.25445	8.67655	8.45033	9.24558	8.93198	8.96298	8.55721	1.91681	2.10099e-05	4.72728e-05	0.89525	5.22e-07	0.847952	8.81e-06	2351	protein_coding	63.56	2	1
Zm00001eb018840	9.70415	9.8406	9.74983	3.09194	4.31803	4.16991	8.81901	9.11733	7.63989	9.77872	9.74877	9.7049	9.53903	9.24043	9.53596	9.41753	9.57333	9.78488	-4.5987	1.33713e-66	3.32058e-65	-0.956953	5.18e-10	0.918884	7.29e-08	4568	protein_coding	44.43	5	1
Zm00001eb018870	1.59536	2.424	1.59536	8.52954	7.98485	8.62845	5.97348	6.76609	6.76595	2.71615	3.18905	3.80729	5.38613	4.20844	5.24475	4.29745	3.75667	3.68024	8.0185	3.7327e-20	2.02759e-19	0.83015	2.01e-05	0.932687	1.71e-08	2625	protein_coding	46.92	1	1
Zm00001eb018910	2.99452	1.59536	3.56673	5.02998	4.89091	4.28366	2.83033	2.84841	2.68888	3.14498	1.59536	2.77937	1.59536	1.59536	3.60584	3.08558	2.74896	2.70347	3.09881	0.00541452	0.0093947	0.872844	2.29e-06	0.805925	5.39e-05	1768	protein_coding	59.64	3	1
Zm00001eb018960	2.36378	2.424	3.16536	6.6783	8.94296	8.12296	4.02733	3.76799	5.80608	1.59536	1.59536	1.59536	1.59536	3.11919	3.2763	1.59536	1.59536	1.59536	8.41309	4.72679e-11	1.5608e-10	0.91062	1.54e-07	0.967831	5.21e-11	2401	protein_coding	57.83	1	1
Zm00001eb019050	6.29162	5.65626	6.98845	16.0536	16.4183	16.5336	11.445	11.6657	12.157	7.99578	7.88511	7.61012	8.78059	8.05857	9.55368	7.66663	7.53347	7.39966	9.29811	7.4549e-140	9.0464e-138	0.879099	1.56e-06	0.967489	5.67e-11	3977	protein_coding	60.06	10	1
Zm00001eb019130	9.65395	9.66054	9.38715	11.4119	11.2941	11.2426	10.0084	10.3666	10.4548	9.74366	9.58989	9.50148	9.80593	9.68141	9.91074	9.29753	9.1505	9.28927	1.73207	1.90525e-41	2.29018e-40	0.907127	2.07e-07	0.960775	2.49e-10	3445	protein_coding	42.4	3	1
Zm00001eb019160	2.14189	2.18527	3.16536	9.94007	9.54173	9.89603	5.45779	5.3491	5.70868	3.909	1.59536	3.22857	4.18097	4.70171	5.75609	3.38563	1.59536	4.06435	8.40427	5.97114e-26	4.15833e-25	0.935234	1.27e-08	0.947449	2.48e-09	3882	protein_coding	49.81	2	1
Zm00001eb019220	9.76944	9.43354	9.70279	6.11632	5.27738	4.45455	9.05044	8.65286	8.88861	9.58344	9.79586	9.64023	9.27972	9.33843	9.08424	9.65973	9.71994	9.76639	-3.59163	1.28584e-61	2.53088e-60	-0.957018	5.12e-10	0.899105	3.92e-07	3960	protein_coding	46.55	2	1
Zm00001eb019250	10.2411	9.84704	10.483	12.7851	12.7431	12.6737	11.7322	11.5099	11.7222	10.2903	9.93458	10.3268	10.7776	10.9431	10.8392	10.2987	10.4145	10.0549	2.53853	6.7499e-59	1.36614e-57	0.853364	6.71e-06	0.956619	5.5e-10	4044	protein_coding	46.7	2	1
Zm00001eb019340	8.52898	8.65113	8.72666	5.18004	4.96722	5.20772	8.08927	8.26388	7.05991	9.37011	9.09904	9.06456	9.05895	9.27097	9.1263	9.1126	9.2063	8.99323	-3.26684	1.05733e-53	1.68117e-52	-0.890135	7.52e-07	0.917613	8.22e-08	3857	protein_coding	44.25	4	1
Zm00001eb019480	7.10927	7.71702	7.95815	2.42038	1.59536	1.59536	2.39039	3.9682	1.59536	8.7665	8.02721	8.10338	6.98362	7.57605	7.76178	7.66663	7.83326	7.72741	-5.97056	2.2516e-16	1.01886e-15	-0.660337	0.00285752	0.949165	1.91e-09	14643	protein_coding	39.01	3	1
Zm00001eb019500	6.00603	6.60955	6.46183	1.59536	1.59536	1.59536	2.16104	3.46465	3.01843	5.84928	6.51694	6.55736	5.5058	5.59585	5.87396	6.49904	6.38107	6.08078	-6.23954	1.20524e-15	5.25203e-15	-0.727748	0.00061839	0.973325	1.19e-11	549	protein_coding	43.64	1	1
Zm00001eb019530	12.3384	12.4573	12.1174	13.5599	14.0384	14.1718	13.1724	13.1688	12.6502	12.6641	11.9776	12.3236	13.1434	13.268	13.2103	12.1052	12.1952	11.9409	1.61895	3.80968e-17	1.81097e-16	0.800437	6.62e-05	0.850194	7.88e-06	4574	protein_coding	43.87	1	1
Zm00001eb019620	7.3022	7.41741	7.25399	10.9726	11.4385	11.7789	8.07926	9.63678	9.69128	5.52695	5.82924	5.5465	6.83224	5.89453	6.4679	6.18625	6.06659	6.04023	5.06611	2.65087e-34	2.41945e-33	0.858069	5.25e-06	0.982783	3.68e-13	4058	protein_coding	50.11	1	1
Zm00001eb019650	9.69882	9.87957	10.2268	11.4054	11.9929	11.88	11.4813	11.407	10.9839	10.0189	10.0611	9.79153	10.1638	9.70716	10.4684	10.0143	9.91522	9.60582	1.83218	1.20302e-18	6.19592e-18	0.798166	7.19e-05	0.943034	4.66e-09	3044	protein_coding	49.69	1	1
Zm00001eb019840	8.39809	7.77217	8.78805	11.642	11.632	11.3488	10.5289	10.581	11.3461	8.86471	8.68569	8.62769	8.47237	8.17387	9.21806	9.47577	9.54213	9.22302	3.0159	6.74417e-25	4.50082e-24	0.765609	0.000212824	0.901246	3.32e-07	3355	protein_coding	52	1	1
Zm00001eb020080	9.86216	9.68679	10.4703	3.91498	3.67523	2.71621	7.43099	6.67987	7.71058	6.64239	7.13492	7.25099	7.27951	6.35241	7.65087	7.42192	6.83207	7.13715	-5.08294	1.68457e-66	4.10982e-65	-0.764728	0.000218649	0.938463	8.52e-09	1371	protein_coding	59.84	1	1
Zm00001eb020140	7.45801	7.29093	7.24775	4.7836	4.78231	4.63523	5.75141	6.37669	5.23511	7.55563	7.31203	7.67234	7.78249	7.57605	7.16601	7.16293	8.0147	7.75268	-2.83734	1.48654e-20	8.12614e-20	-0.719836	0.000756423	0.92708	3.19e-08	6326	protein_coding	39.81	1	1
Zm00001eb020180	7.84158	7.97381	8.02525	10.1383	9.94037	10.465	9.73165	10.0132	9.37356	8.52506	8.61242	8.6433	8.64446	8.78252	8.90254	8.30321	8.40989	8.54279	1.95008	7.91137e-22	4.63298e-21	0.765426	0.000214025	0.878963	1.57e-06	2789	protein_coding	43.51	2	1
Zm00001eb020340	6.25887	6.31649	6.1502	16.4131	17.2183	16.986	13.0427	13.211	13.9478	6.07168	5.26411	5.67406	6.584	6.25088	7.80682	5.15855	5.7753	4.36289	11.079	6.5016e-190	1.958e-187	0.803765	5.85e-05	0.978626	2.05e-12	958	protein_coding	59.54	1	1
Zm00001eb020360	9.0197	9.06951	8.95794	7.20583	7.38953	7.38006	8.0072	7.90639	7.34896	9.51703	9.88877	9.44469	9.33705	9.46078	9.4534	9.42494	9.56171	9.38124	-2.2537	1.29554e-27	9.33269e-27	-0.575594	0.0124357	0.905475	2.37e-07	3200	protein_coding	45.95	2	1
Zm00001eb020470	8.84897	8.35413	8.83867	4.64213	5.65934	4.84477	6.3269	6.43457	6.31594	8.86471	9.26122	8.93734	8.47966	8.04854	8.24893	9.4026	9.4273	9.09552	-3.30256	3.5616e-52	5.38729e-51	-0.722119	0.000714187	0.956526	5.6e-10	4956	protein_coding	53.84	2	1
Zm00001eb020530	4.45043	3.87194	5.56323	6.30444	6.67556	6.93613	6.03703	7.28035	7.12725	4.08833	3.18905	1.59536	4.02513	4.05155	4.58579	3.62598	3.75667	1.59536	3.13574	0.000172856	0.00035208	0.613378	0.00678624	0.946567	2.82e-09	717	protein_coding	72.14	1	1
Zm00001eb020540	3.62341	3.36148	3.87049	6.26683	6.21978	6.59321	4.82309	5.20376	6.90404	4.08833	5.10108	4.98089	4.32081	1.59536	3.86721	4.53956	3.50469	4.36289	2.62604	0.00432993	0.00721305	0.717526	0.000801249	0.814521	3.86e-05	1221	protein_coding	64.98	1	1
Zm00001eb020580	4.39009	3.76204	3.80093	5.62997	5.1742	5.71062	3.36961	5.73961	6.27407	3.14498	1.59536	1.59536	4.32081	1.59536	3.2763	3.08558	3.75667	1.59536	3.40901	0.0151056	0.0239043	0.628514	0.00521185	0.819214	3.2e-05	2497	protein_coding	54.76	1	1
Zm00001eb020600	10.7373	10.3897	10.3742	12.8088	12.9562	12.273	10.7649	11.1395	11.2591	9.87023	9.9848	9.76679	9.69126	8.94282	10.1797	9.44694	9.6485	9.43295	2.52187	1.56432e-20	8.54684e-20	0.902159	3.09e-07	0.971155	2.2e-11	1157	protein_coding	62.78	1	1
Zm00001eb020610	1.59536	1.59536	1.59536	4.58129	5.80414	5.48118	1.59536	1.59536	3.01843	1.59536	1.59536	1.59536	1.59536	1.59536	3.2763	1.59536	1.59536	1.59536	7.54978	0.0031889	0.00549044	0.948372	2.16e-09	0.904173	2.64e-07	536	protein_coding	66.85	1	1
Zm00001eb020630	1.59536	1.59536	1.59536	8.47088	9.6325	8.2328	4.22738	2.96011	5.30363	1.59536	1.59536	1.59536	1.59536	3.11919	2.81564	1.59536	1.59536	1.59536	11.2899	2.44976e-13	9.33578e-13	0.953958	8.79e-10	0.966106	7.87e-11	618	protein_coding	69.14	1	1
Zm00001eb020640	1.59536	1.59536	1.59536	9.41851	10.7622	9.47604	4.15086	3.65512	4.87787	3.14498	1.59536	1.59536	1.59536	3.11919	3.86721	1.59536	1.59536	1.59536	11.4897	1.75167e-16	7.98578e-16	0.967806	5.25e-11	0.955019	7.31e-10	847	protein_coding	65.09	1	1
Zm00001eb020710	11.5407	11.2139	11.5569	13.3294	13.3849	13.2598	12.0593	12.2328	12.4352	11.1954	11.2002	11.0273	11.4303	11.1213	11.5238	11.1215	11.175	11.0935	2.03522	8.89811e-56	1.50305e-54	0.911935	1.38e-07	0.993415	1.74e-16	11802	protein_coding	47.54	2	1
Zm00001eb020790	10.2608	10.0861	9.22538	6.76174	5.25733	5.67031	7.43099	7.88877	8.3648	7.69567	8.09334	7.81707	7.59373	7.02019	8.07575	8.34286	8.36602	8.15454	-3.39391	1.02412e-26	7.17832e-26	-0.675613	0.00208897	0.88083	1.4e-06	3376	protein_coding	52.27	1	1
Zm00001eb020900	7.49006	6.91554	7.47814	12.4581	12.9688	12.9668	9.34267	8.41717	8.75362	7.48016	7.61189	7.477	7.99081	7.58996	8.30233	7.36141	6.95568	6.83973	5.44781	1.37461e-76	4.46014e-75	0.955781	6.4e-10	0.962932	1.6e-10	1109	protein_coding	59.73	1	1
Zm00001eb020940	1.59536	1.59536	2.53072	6.81479	7.51233	6.72338	3.56819	4.43536	4.49051	1.59536	1.59536	1.59536	1.59536	1.59536	3.2763	1.59536	1.59536	1.59536	8.44226	1.15437e-10	3.70415e-10	0.930298	2.25e-08	0.982211	4.77e-13	1448	protein_coding	65.7	1	1
Zm00001eb020950	7.87434	7.73101	7.40162	9.54646	9.64021	9.70707	8.43163	8.49104	8.6479	7.61329	7.46974	7.0547	7.88493	6.99949	7.82153	7.31429	7.0023	7.26562	2.12793	7.07215e-19	3.5732e-18	0.8941	5.68e-07	0.980605	9.47e-13	1956	protein_coding	61.57	2	1
Zm00001eb021050	4.39009	4.68185	4.77678	11.0616	10.7327	10.9063	6.81733	7.9608	7.85942	5.33371	4.91687	4.20642	6.18008	5.14391	7.02059	5.22844	4.70405	4.36289	6.48527	6.26188e-39	6.91939e-38	0.910208	1.6e-07	0.971	2.3e-11	658	protein_coding	59.64	1	1
Zm00001eb021200	3.82541	3.70342	3.80093	15.7366	16.4472	15.6201	8.26948	7.68947	10.67	6.58587	5.10108	6.00014	9.65307	9.15414	9.63085	6.65855	5.87911	5.23363	11.5134	1.51784e-63	3.48461e-62	0.89234	6.44e-07	0.910212	1.6e-07	5048	protein_coding	50.58	1	1
Zm00001eb021230	8.30306	7.98553	8.81569	4.48475	3.39119	3.95624	5.53336	5.1452	5.95149	7.15082	6.51694	6.71357	6.87714	6.77426	7.04587	7.21517	6.97918	7.62165	-3.86876	1.73738e-43	2.06511e-42	-0.743776	0.000402444	0.910187	1.6e-07	5278	protein_coding	46.2	2	1
Zm00001eb021270	12.3729	12.1665	12.3378	9.03588	8.73717	8.5623	10.1513	9.51001	10.2935	12.6589	12.9493	12.6788	11.752	11.6471	11.4559	12.7849	12.7731	12.8101	-3.15096	1.33713e-66	3.32058e-65	-0.713401	0.000886827	0.951906	1.24e-09	4785	protein_coding	47.41	2	1
Zm00001eb021290	6.29969	6.75362	6.86357	3.18615	3.79662	3.45457	4.96162	4.67714	4.19293	5.8966	5.92943	6.04795	6.10648	6.44725	6.08411	5.53417	6.45001	5.4354	-3.37186	1.85936e-26	1.291e-25	-0.73881	0.000461218	0.914551	1.09e-07	3920	protein_coding	48	3	1
Zm00001eb021310	4.53629	2.424	5.52235	11.2103	11.0014	10.9224	7.74769	7.94099	9.50409	3.909	3.75745	3.80729	6.14375	5.14391	6.61034	3.08558	3.75667	4.06435	7.33888	7.27936e-19	3.68287e-18	0.837127	1.47e-05	0.972003	1.74e-11	2355	protein_coding	60.23	2	1
Zm00001eb021360	7.48654	7.46422	7.61514	9.12909	9.54789	9.29521	8.44533	8.7601	9.11984	5.84928	6.02308	5.40644	6.38065	5.98171	6.39103	5.73898	6.27104	6.40192	2.7728	4.1026e-20	2.2009e-19	0.747714	0.00036043	0.979946	1.24e-12	1150	protein_coding	60.03	1	1
Zm00001eb021430	2.36378	1.59536	1.59536	4.61204	3.5412	4.7439	4.02733	4.25964	4.19293	1.59536	1.59536	1.59536	3.10073	3.11919	1.59536	1.59536	1.59536	1.59536	5.46167	0.000566635	0.00109186	0.672917	0.00221052	0.915307	1.02e-07	2472	protein_coding	60.37	1	1
Zm00001eb021510	9.91098	9.80221	9.82079	11.5778	11.9942	11.6789	10.549	10.5021	10.4288	9.27955	9.56681	9.66721	9.75274	9.94755	9.58849	9.76565	9.61141	9.49416	2.09194	2.95538e-43	3.48412e-42	0.92357	4.6e-08	0.97246	1.53e-11	6235	protein_coding	45.24	2	1
Zm00001eb021530	4.8351	3.97342	4.81139	1.59536	1.59536	1.59536	3.04044	3.06117	2.91992	3.14498	5.47827	5.0768	4.67143	4.89547	4.43823	4.42378	3.75667	4.36289	-5.20608	3.75659e-09	1.12347e-08	-0.755577	0.000287485	0.871438	2.49e-06	3029	protein_coding	67.1	1	1
Zm00001eb021550	10.7201	9.70461	10.7431	12.8937	13.6622	12.9624	10.3132	10.9347	12.0446	8.71477	8.54313	8.4348	9.65629	8.96434	9.85465	8.67041	8.51004	8.40616	3.71583	7.32099e-15	3.05901e-14	0.848347	8.64e-06	0.950675	1.51e-09	4324	protein_coding	54.43	4	1
Zm00001eb021590	3.08357	2.424	2.53072	13.3102	13.7957	13.0538	5.39433	5.22276	9.62462	3.70163	1.59536	3.80729	3.84885	1.59536	5.24475	1.59536	3.50469	1.59536	11.7105	1.14128e-15	4.97087e-15	0.928867	2.63e-08	0.965565	8.92e-11	1119	protein_coding	59.46	1	1
Zm00001eb021600	4.94303	4.23874	4.97274	13.0453	13.3932	13.2793	6.5823	6.57352	8.26586	4.93877	5.10108	3.80729	6.63719	5.06583	6.64385	4.29745	4.14993	4.06435	8.85162	7.99497e-56	1.50146e-54	0.957213	4.94e-10	0.965761	8.53e-11	1104	protein_coding	61	1	1
Zm00001eb021630	1.59536	1.59536	1.59536	9.1317	11.0081	8.94424	3.21663	2.72278	3.27037	1.59536	1.59536	1.59536	3.10073	1.59536	3.2763	1.59536	1.59536	1.59536	12.4027	8.85385e-12	3.06857e-11	0.978077	2.51e-12	0.928176	2.84e-08	918	protein_coding	61.26	1	1
Zm00001eb021640	1.59536	1.59536	1.59536	9.49156	10.3012	9.92904	3.29557	3.9209	5.36901	3.70163	3.18905	1.59536	1.59536	3.66884	1.59536	1.59536	1.59536	1.59536	10.6176	4.43454e-19	2.31829e-18	0.96778	5.28e-11	0.944141	4e-09	1492	protein_coding	58	2	1
Zm00001eb021650	4.327	4.15593	4.7413	8.80481	8.93827	9.39	7.01934	7.32472	7.29141	5.80035	5.54307	5.47818	6.38065	5.41935	7.02059	5.87541	5.72044	5.4354	4.34634	1.86155e-26	1.31998e-25	0.860016	4.73e-06	0.922839	4.95e-08	1091	protein_coding	59.62	1	1
Zm00001eb021710	11.0537	11.0399	10.8086	6.0403	5.06295	5.24491	9.13377	9.62973	8.40798	10.2409	10.3609	10.0535	10.2452	9.48702	10.5098	10.1389	10.1762	10.2203	-4.21488	1.33713e-66	3.32058e-65	-0.931644	1.93e-08	0.941232	5.94e-09	1214	protein_coding	57.28	1	1
Zm00001eb021720	6.00603	3.81814	5.90251	13.3576	13.8761	13.2781	11.0107	10.5355	12.0673	7.29875	6.64014	6.30557	8.1728	7.08056	8.82439	5.87541	5.97591	6.1586	7.49802	1.64134e-40	1.90787e-39	0.7862	0.000109436	0.94463	3.73e-09	1211	protein_coding	58.66	1	1
Zm00001eb021780	9.89111	9.71959	10.3144	4.83644	4.81025	4.31957	5.548	6.36823	5.80608	9.03784	9.24677	9.00538	8.76276	8.62933	8.73401	9.14437	8.78785	8.78246	-4.2308	1.33713e-66	3.32058e-65	-0.709823	0.000967106	0.972019	1.73e-11	3592	protein_coding	55.13	2	1
Zm00001eb021970	2.66995	2.75218	2.53072	5.62997	6.19901	6.34328	4.64214	5.02029	5.47668	1.59536	1.59536	1.59536	3.10073	1.59536	3.2763	1.59536	1.59536	1.59536	6.27512	1.11234e-08	3.1273e-08	0.801998	6.25e-05	0.97559	5.87e-12	5359	protein_coding	53.97	2	1
Zm00001eb021980	2.36378	1.59536	1.59536	3.80973	4.01025	4.45455	3.62797	3.46465	3.76166	1.59536	2.74943	1.59536	1.59536	1.59536	1.59536	1.59536	1.59536	1.59536	4.59774	0.00512014	0.00854697	0.767838	0.00019868	0.946614	2.8e-09	3024	protein_coding	58.81	1	1
Zm00001eb022050	10.9882	10.7671	10.7749	4.51768	5.06295	4.00177	8.5559	9.5665	7.67246	9.70109	9.88567	9.50148	9.6818	9.12578	9.76621	9.84236	9.84345	9.89393	-4.70991	1.33713e-66	3.32058e-65	-0.921827	5.48e-08	0.932936	1.66e-08	1852	protein_coding	59.04	1	1
Zm00001eb022180	8.22902	7.88279	8.65079	6.48722	6.81167	6.56424	6.17521	5.85329	6.73544	8.37483	8.53523	8.44375	8.03108	8.10774	7.51269	8.15958	8.20602	8.15454	-2.25045	7.51367e-14	2.97738e-13	-0.352001	0.151993	0.868728	2.91e-06	5803	protein_coding	43.94	3	1
Zm00001eb022280	11.4985	11.7001	11.2402	5.79788	5.19544	4.79524	9.5633	9.79962	10.1821	10.8876	10.7959	10.8299	10.4796	10.5068	10.3891	11.0538	11.1915	11.1856	-4.58796	1.33713e-66	3.32058e-65	-0.962052	1.92e-10	0.924421	4.21e-08	6041	protein_coding	41.72	5	1
Zm00001eb022410	11.3582	10.2498	11.716	12.7314	12.8778	12.6821	12.8339	13.3674	12.9567	9.80987	9.76576	9.70117	10.3384	9.86417	11.0013	9.80877	10.1609	9.46005	2.27858	1.76782e-07	4.70325e-07	0.622666	0.00578048	0.967152	6.15e-11	2771	protein_coding	60.39	5	1
Zm00001eb022440	9.0992	8.65297	9.37148	11.1516	11.2692	11.2956	10.4765	10.274	11.1454	9.3826	9.18241	9.14902	9.44902	9.52008	9.70409	9.33341	9.46105	9.46005	2.09736	1.30769e-23	8.26582e-23	0.805238	5.54e-05	0.935748	1.19e-08	6374	protein_coding	44.22	4	1
Zm00001eb022570	9.00991	8.88015	8.87348	5.31578	4.78231	4.54781	7.43492	7.48576	6.82511	8.50236	8.76897	8.31317	7.31257	7.57605	8.29181	8.19468	8.36602	8.38207	-3.53555	7.94786e-57	1.38081e-55	-0.875904	1.9e-06	0.945754	3.18e-09	18300	protein_coding	47.66	4	1
Zm00001eb022580	8.77429	8.3496	9.51456	3.75378	3.01944	2.16625	6.92187	7.02468	6.53738	9.12959	9.21247	9.13252	8.30183	8.26338	7.94754	8.53316	8.46083	8.70691	-4.88117	1.4648e-66	3.61374e-65	-0.895939	4.97e-07	0.96538	9.31e-11	4637	protein_coding	49.27	1	1
Zm00001eb022750	6.25057	6.04096	6.6813	7.80609	8.61919	7.97136	8.40384	6.65922	7.08915	4.74376	3.75745	3.55097	4.02513	4.05155	4.58579	3.62598	3.18843	4.60818	3.23328	3.21388e-05	7.05002e-05	0.718756	0.000777122	0.901785	3.19e-07	4270	protein_coding	44.09	1	1
Zm00001eb022760	3.56754	3.19268	3.72747	7.44326	8.09279	8.01747	6.49458	5.86538	6.71055	1.59536	1.59536	1.59536	3.64532	1.59536	3.2763	4.00337	3.18843	3.12815	7.24414	3.15076e-14	1.26351e-13	0.817804	3.39e-05	0.967274	5.97e-11	1024	protein_coding	64.78	1	1
Zm00001eb022810	2.36378	2.424	1.59536	4.86213	6.54182	5.38467	1.59536	2.72278	3.41253	1.59536	1.59536	1.59536	1.59536	1.59536	1.59536	1.59536	1.59536	1.59536	6.62861	0.00078904	0.00152093	0.941339	5.86e-09	0.928583	2.72e-08	5613	protein_coding	47.24	4	1
Zm00001eb022860	10.8131	10.5467	10.7353	3.50206	4.15074	4.04581	6.41716	6.26261	6.40399	8.91715	9.37192	8.97485	9.31276	9.16812	9.43917	8.73144	8.93322	9.27626	-5.09438	1.33713e-66	3.32058e-65	-0.78055	0.000132253	0.961962	1.96e-10	4906	protein_coding	44	4	1
Zm00001eb022920	3.38329	2.9949	2.89687	10.0704	9.84013	10.4314	7.89758	8.70245	9.11511	4.08833	1.59536	1.59536	4.32081	4.5938	4.95331	3.62598	1.59536	1.59536	8.17058	7.06497e-31	5.9395e-30	0.770931	0.000180368	0.960524	2.62e-10	2622	protein_coding	50.71	1	1
Zm00001eb022970	6.48803	7.0776	6.38434	3.6341	3.5412	2.39763	5.78884	5.31413	4.96539	7.46458	7.62685	7.65704	6.96294	6.99949	6.94198	7.19797	7.29221	7.21195	-3.56555	3.26101e-28	2.40768e-27	-0.805522	5.48e-05	0.931009	2.08e-08	4804	protein_coding	42.48	1	1
Zm00001eb022980	10.8092	10.1217	10.2941	12.8174	13.9815	12.0063	9.28834	10.2853	12.4369	8.13021	8.3761	7.70247	8.3424	7.45966	8.73401	8.26243	8.15537	7.86122	3.91512	6.77558e-06	1.58074e-05	0.803807	5.84e-05	0.913677	1.18e-07	2725	protein_coding	64.31	1	1
Zm00001eb022990	3.5091	3.19268	2.89687	5.55374	7.18846	4.93891	2.70633	3.23943	5.00721	1.59536	2.74943	3.22857	2.68284	1.59536	1.59536	1.59536	1.59536	3.12815	4.52196	0.000196743	0.000405674	0.849018	8.36e-06	0.877703	1.7e-06	7013	protein_coding	46.36	1	1
Zm00001eb023070	9.7453	10.4029	9.7836	1.59536	2.43926	1.59536	1.59536	1.59536	1.59536	8.77284	8.95236	8.13686	8.55754	7.95491	8.23801	8.60668	8.34809	8.83071	-7.17479	1.65174e-28	1.2339e-27	-0.605331	0.0077682	0.936718	1.06e-08	839	protein_coding	56.55	1	1
Zm00001eb023280	6.23382	5.71392	5.7693	9.78847	10.3736	10.2894	7.45054	6.73353	7.205	6.26423	5.01196	5.6117	6.73801	6.17898	6.50486	5.58818	4.91587	5.95553	4.49709	1.29651e-43	1.67449e-42	0.942826	4.79e-09	0.963844	1.31e-10	1933	protein_coding	60.19	1	1
Zm00001eb023330	9.59213	9.14456	9.56928	1.59536	1.59536	1.59536	5.45779	6.26261	5.60416	9.87907	10.1466	9.92207	9.45273	9.21822	9.23464	10.2114	10.1086	9.91646	-7.82143	1.9317e-27	1.38649e-26	-0.827708	2.24e-05	0.988953	1.08e-14	1651	protein_coding	62.89	1	1
Zm00001eb023360	14.5669	14.3505	14.848	4.7836	4.60186	4.08845	9.75069	11.0151	11.0637	13.9689	14.3454	13.8977	13.8355	13.6198	13.9345	14.094	14.0158	14.0633	-6.63644	1.33713e-66	3.32058e-65	-0.915638	9.87e-08	0.975662	5.73e-12	2797	misc_non_coding	54.93	1	1
Zm00001eb023400	11.8012	11.755	11.5541	2.42038	1.59536	2.39763	6.15627	6.07768	5.73365	13.1265	13.374	12.8207	11.417	10.9254	11.2457	12.4793	12.3847	12.6086	-7.52775	2.69371e-62	5.41294e-61	-0.76017	0.000250952	0.982424	4.33e-13	1502	protein_coding	56.75	1	1
Zm00001eb023420	13.0078	13.7142	12.8442	2.59924	2.77294	2.16625	7.96706	9.14603	5.89729	12.3196	12.7751	12.199	12.0298	11.5737	11.9355	12.0154	12.0434	12.1402	-7.79006	1.33713e-66	3.32058e-65	-0.836241	1.53e-05	0.988439	1.55e-14	1810	protein_coding	55.38	1	1
Zm00001eb023440	3.56754	3.70342	3.38254	6.27632	7.30954	5.87329	3.73977	3.82095	3.59904	2.71615	1.59536	1.59536	4.02513	1.59536	3.2763	1.59536	1.59536	3.12815	5.40472	1.01893e-06	2.58605e-06	0.908623	1.83e-07	0.920993	5.94e-08	344	misc_non_coding	67.25	1	1
Zm00001eb023460	13.3721	13.7263	12.7464	4.64213	4.60186	2.71621	11.3188	11.8586	10.4043	11.3454	11.5967	11.1823	12.2805	11.8259	12.5048	11.4403	11.2757	11.2602	-6.19693	1.33713e-66	3.32058e-65	-0.957415	4.76e-10	0.854116	6.46e-06	1410	protein_coding	58.33	3	1
Zm00001eb023540	7.29818	7.11542	8.0541	10.8253	10.3822	10.532	10.1507	9.98651	9.93011	8.51753	8.72097	8.55525	8.76873	8.39595	9.17863	8.28703	8.0484	8.422	2.54996	9.149e-19	4.71659e-18	0.736449	0.000491588	0.864866	3.63e-06	2507	protein_coding	56.26	1	1
Zm00001eb023550	6.37037	5.67089	6.24096	9.05253	9.21369	9.16151	8.49698	8.4988	8.24869	6.64239	6.57986	6.26571	6.7859	7.24786	7.02059	6.581	6.63899	5.95553	2.92612	2.00423e-28	1.52987e-27	0.790417	9.47e-05	0.936643	1.07e-08	9556	misc_non_coding	47.85	1	1
Zm00001eb023560	3.82541	3.57753	2.73152	5.2783	6.16727	5.98697	5.24028	4.80948	5.36901	4.38858	3.96853	3.55097	3.64532	5.14391	4.58579	3.38563	4.91587	4.36289	2.70549	0.000127314	0.000254641	0.747144	0.000366265	0.8368	1.5e-05	1189	protein_coding	53.95	2	1
Zm00001eb023680	4.08011	2.424	3.47804	9.48646	10.4491	9.96685	7.63264	8.31094	9.25603	1.59536	3.18905	3.22857	4.32081	3.66884	4.84113	3.62598	3.75667	3.12815	7.97443	3.96177e-21	2.2648e-20	0.786089	0.000109848	0.967304	5.93e-11	1048	protein_coding	61.39	1	1
Zm00001eb023690	10.0501	9.9582	9.90831	1.59536	2.43926	2.16625	6.7046	7.15818	5.95149	10.4412	10.5196	10.2345	9.40374	9.2536	9.1144	10.5981	10.3462	10.1243	-6.86442	2.46372e-37	2.45744e-36	-0.853478	6.67e-06	0.98904	1.01e-14	4517	protein_coding	52.04	1	1
Zm00001eb023700	10.2316	10.123	10.1098	2.74723	3.22009	2.71621	4.82309	4.90707	3.65556	9.28399	9.02191	9.12141	8.65093	8.47302	8.98323	9.12175	8.90897	9.02986	-5.74761	1.33713e-66	3.32058e-65	-0.704009	0.00111043	0.974147	9.25e-12	1457	protein_coding	62.48	1	1
Zm00001eb023710	6.52979	6.39773	6.08168	3.6341	4.27808	3.64429	3.50545	3.87187	4.07743	6.69678	6.95684	6.82739	6.47134	6.06389	6.13218	6.9938	6.41595	7.09824	-2.90204	2.6484e-20	1.43364e-19	-0.546663	0.0188984	0.952511	1.12e-09	3220	protein_coding	57.62	1	1
Zm00001eb023830	8.07317	7.70998	7.91947	10.5548	10.5482	10.6636	9.28181	9.99065	10.7753	7.24504	7.04863	6.93286	7.15746	7.51903	7.39961	7.42192	6.34532	7.31735	3.14082	4.56007e-20	2.4393e-19	0.750256	0.000335314	0.985721	8.31e-14	2239	protein_coding	54.33	3	1
Zm00001eb023920	9.4327	9.78137	9.52747	11.1286	11.3862	11.1664	10.3992	10.4475	10.4449	9.22974	9.54335	9.18147	9.51438	9.52733	9.77001	9.60859	9.61516	9.38528	1.78397	1.69061e-43	2.01102e-42	0.88309	1.21e-06	0.972658	1.44e-11	3955	protein_coding	46.31	2	1
Zm00001eb024180	8.96627	6.86567	8.80936	11.9106	12.3093	11.9629	8.84434	8.31754	9.83984	8.7665	8.51928	8.50486	8.13634	7.64429	8.4981	8.84627	8.80109	8.70043	3.55823	5.22412e-18	2.59131e-17	0.938034	8.99e-09	0.893192	6.06e-07	2029	protein_coding	54.68	3	1
Zm00001eb024290	9.31636	9.78221	9.36718	7.02071	6.54182	6.86667	8.67695	8.88384	8.56014	10.1778	10.2274	9.88971	10.0385	9.844	9.48607	9.95156	9.84025	9.95507	-2.76331	2.22529e-57	3.92853e-56	-0.850415	7.8e-06	0.91944	6.91e-08	4635	protein_coding	44.31	1	1
Zm00001eb024300	4.64313	3.76204	4.41956	7.48476	8.1906	7.71242	4.15086	5.73961	7.85942	3.45448	5.10108	4.20642	3.10073	3.11919	1.59536	4.29745	3.75667	3.12815	3.87721	3.68239e-06	8.65239e-06	0.815161	3.77e-05	0.896485	4.77e-07	1960	protein_coding	59.82	1	1
Zm00001eb024380	6.69181	6.47463	6.95823	9.85957	10.2199	9.96339	8.3673	7.79729	8.26372	6.64239	7.04863	7.03114	6.83224	6.74967	7.2114	6.73213	6.9075	6.86314	3.27738	1.27823e-52	2.166e-51	0.923085	4.83e-08	0.971168	2.19e-11	2063	protein_coding	58.04	2	1
Zm00001eb024390	3.62341	2.9949	3.03931	4.45103	4.46718	4.42202	4.22738	3.59476	3.85979	2.71615	1.59536	2.77937	1.59536	1.59536	1.59536	1.59536	2.74896	1.59536	2.70811	0.00361074	0.00643398	0.738812	0.000461183	0.880763	1.4e-06	1159	protein_coding	64.31	1	1
Zm00001eb024450	9.86147	10.0221	9.79218	11.5987	11.8998	11.7435	10.1567	10.3251	10.6788	9.57258	9.66791	9.50148	9.55982	9.63856	9.48145	9.71819	9.56171	9.35261	2.02272	5.62829e-42	6.40872e-41	0.940206	6.8e-09	0.976648	4.13e-12	2268	protein_coding	54.16	2	1
Zm00001eb024570	10.3758	10.3347	10.5183	8.35037	8.02665	7.88913	10.2421	10.235	10.3241	11.1536	11.2828	11.1083	10.4796	10.6465	10.416	11.0162	10.7578	11.0134	-2.55789	1.33713e-66	3.32058e-65	-0.891205	6.98e-07	0.955277	6.99e-10	4132	protein_coding	51.83	4	1
Zm00001eb024680	9.54035	8.91119	10.4823	4.96046	4.43137	4.82022	7.47746	7.43405	7.70115	9.60491	9.86373	9.47117	8.59159	8.03843	8.22701	10.1299	9.73382	9.72231	-4.0727	1.59935e-64	3.3895e-63	-0.836271	1.53e-05	0.946411	2.89e-09	5961	protein_coding	53.07	3	1
Zm00001eb024900	12.4185	12.4429	12.6673	10.7431	10.5741	10.3954	11.0766	11.1229	10.9189	12.6936	12.8807	12.7208	12.3059	12.1671	12.1926	12.9811	12.8315	12.7654	-2.36034	1.33713e-66	3.32058e-65	-0.602819	0.00809706	0.916087	9.48e-08	4323	protein_coding	52.13	2	1
Zm00001eb024920	8.56119	8.28709	8.43746	9.9608	10.563	10.4015	8.95654	8.96594	9.38735	8.04898	8.06065	7.97351	7.82892	7.24786	8.06343	7.88654	8.22579	7.95128	2.12349	4.64911e-24	2.93477e-23	0.902741	2.96e-07	0.975166	6.73e-12	4855	protein_coding	49.65	3	1
Zm00001eb024960	6.08292	5.32695	5.00291	8.41618	7.94803	9.03932	8.03594	7.8559	8.45739	3.14498	3.18905	3.22857	3.64532	3.11919	4.27308	3.62598	5.01095	3.12815	4.82454	6.28902e-13	2.36297e-12	0.695605	0.0013485	0.973564	1.1e-11	5032	protein_coding	43.49	1	1
Zm00001eb025100	3.5091	3.97342	2.53072	7.65436	8.41177	8.651	3.4394	4.18255	3.85979	1.59536	1.59536	1.59536	3.64532	3.11919	4.43823	3.08558	1.59536	4.06435	7.68574	4.66787e-14	1.85416e-13	0.95411	8.56e-10	0.924956	3.99e-08	4667	protein_coding	55.38	1	1
Zm00001eb025150	10.0936	10.0335	10.1654	8.2696	8.16141	8.16212	9.2565	9.27256	8.93228	9.94228	10.2175	9.71232	9.82895	9.28813	9.88647	10.0955	9.89375	9.80313	-2.35095	1.40327e-33	1.24771e-32	-0.7983	7.15e-05	0.958804	3.66e-10	2667	protein_coding	53.41	5	1
Zm00001eb025160	9.23674	9.26238	9.85295	7.43058	7.75548	7.7706	7.42705	8.13282	6.94728	9.05354	9.21247	9.14902	8.75677	8.44268	8.7105	9.42124	9.35284	9.12967	-2.31486	1.54017e-14	6.33769e-14	-0.368969	0.131868	0.864771	3.65e-06	11237	protein_coding	45.48	1	1
Zm00001eb025300	10.1905	9.73615	10.1395	12.2374	12.7507	12.4482	9.90947	10.6778	11.2764	10.1634	10.3609	10.1713	10.1907	10.0289	10.1797	10.2599	10.3417	10.4596	2.36681	2.16872e-21	1.25037e-20	0.944288	3.92e-09	0.913283	1.22e-07	3094	protein_coding	45.36	1	1
Zm00001eb025430	7.8305	8.08688	7.82638	6.64206	5.59706	5.40121	7.36249	7.39298	7.23584	7.36739	7.83445	7.94858	7.29614	7.38183	7.02059	7.66663	7.41788	7.6755	-2.40819	1.25315e-12	4.62401e-12	-0.799109	6.95e-05	0.811144	4.41e-05	2301	protein_coding	38.23	1	1
Zm00001eb025460	14.9602	14.9527	14.8763	9.52773	8.67282	8.18607	12.5187	13.2808	12.8179	13.8192	14.0873	13.7118	13.3989	13.0859	13.5083	14.3117	14.22	14.1133	-4.4124	1.33713e-66	3.32058e-65	-0.938815	8.14e-09	0.926067	3.55e-08	3037	protein_coding	59.35	4	1
Zm00001eb025540	3.72833	2.75218	2.26245	7.72531	8.41627	8.31328	5.4885	5.61613	6.18647	4.08833	3.5054	3.55097	4.18097	3.11919	4.08531	3.38563	3.75667	3.88617	5.68755	5.20944e-18	2.57887e-17	0.912793	1.28e-07	0.971867	1.81e-11	2878	protein_coding	63.01	1	1
Zm00001eb025550	2.99452	3.50959	3.16536	13.8651	14.1718	14.6016	9.63336	9.69538	10.8508	1.59536	1.59536	4.20642	4.95163	4.70171	6.70862	3.62598	4.14993	3.68024	12.1545	3.38602e-49	5.17399e-48	0.84904	8.35e-06	0.983842	2.22e-13	4722	protein_coding	49.4	3	1
Zm00001eb025570	2.89745	2.75218	2.73152	8.20156	8.96769	8.47169	4.61427	4.33264	5.43152	1.59536	1.59536	1.59536	1.59536	3.11919	3.86721	3.38563	3.18843	1.59536	8.68703	9.12569e-16	3.99836e-15	0.943262	4.52e-09	0.974001	9.68e-12	7201	protein_coding	50.36	2	1
Zm00001eb025610	1.59536	2.424	1.59536	4.83644	6.82528	7.1799	3.56819	3.53138	4.33316	3.14498	1.59536	1.59536	1.59536	1.59536	3.2763	1.59536	1.59536	1.59536	7.04675	1.29626e-05	2.84195e-05	0.884636	1.09e-06	0.936516	1.09e-08	721	protein_coding	57.2	1	1
Zm00001eb025720	1.59536	2.9949	1.59536	4.70044	5.15264	4.82022	2.70633	3.9209	3.95113	1.59536	3.18905	3.55097	1.59536	1.59536	3.2763	1.59536	3.18843	3.12815	3.67599	0.00820629	0.0132032	0.813678	4e-05	0.840052	1.29e-05	2942	protein_coding	47.33	1	1
Zm00001eb025730	2.7903	1.59536	1.59536	11.1012	11.1764	11.4668	7.94794	8.45158	9.18108	3.14498	3.18905	3.22857	5.71874	4.80192	6.13218	3.62598	1.59536	1.59536	10.3607	2.24589e-40	2.59873e-39	0.82022	3.07e-05	0.965725	8.6e-11	3716	protein_coding	44.15	2	1
Zm00001eb025780	3.95882	3.81814	2.73152	12.218	12.4476	12.3409	9.59174	9.91797	9.95613	4.38858	4.4554	5.3309	7.17554	6.59263	7.65087	5.08506	3.75667	3.68024	8.68866	1.26583e-84	4.95095e-83	0.79798	7.24e-05	0.950873	1.46e-09	2986	protein_coding	47.91	1	1
Zm00001eb025890	7.32608	6.62462	7.84714	4.96046	3.39119	4.00177	5.39433	4.93045	5.44673	7.68226	8.09334	7.70247	7.91751	7.33304	7.68343	7.7516	7.71232	7.62165	-3.14538	4.42263e-20	2.36698e-19	-0.70185	0.00116796	0.94207	5.31e-09	7996	protein_coding	46.33	4	1
Zm00001eb026090	10.3095	9.97299	10.2589	4.54985	3.5412	4.16991	5.64653	6.90117	6.28254	9.6538	9.96433	10.018	9.45643	9.29239	9.35576	10.2411	10.3165	10.4306	-4.67288	1.33713e-66	3.32058e-65	-0.765115	0.000216073	0.987316	3.24e-14	3698	protein_coding	47.58	2	1
Zm00001eb026110	10.3867	9.61508	10.723	4.88736	4.63359	4.20889	6.15627	6.59542	6.22215	11.134	11.2709	11.0273	9.90133	9.55949	9.93798	11.2932	11.1952	11.3876	-4.43367	1.33713e-66	3.32058e-65	-0.711258	0.000934224	0.963901	1.29e-10	1757	protein_coding	56.37	1	1
Zm00001eb026120	10.3711	10.2822	10.3692	12.2664	12.1521	12.1391	10.925	10.9898	11.1143	10.5374	10.5708	10.7127	10.8098	10.7461	10.8373	10.7489	10.6431	10.7489	1.71793	8.6051e-103	5.0365e-101	0.923534	4.61e-08	0.904751	2.52e-07	3842	protein_coding	40.31	7	1
Zm00001eb026140	2.36378	3.36148	3.16536	5.2398	4.43137	5.15005	2.94062	3.39412	2.15184	1.59536	1.59536	1.59536	1.59536	3.11919	1.59536	1.59536	1.59536	1.59536	4.54834	0.00102093	0.00190873	0.891943	6.63e-07	0.892125	6.54e-07	581	protein_coding	60.14	1	1
Zm00001eb026220	8.82543	8.29417	7.96955	5.31578	4.86454	5.89676	6.0576	5.48099	4.76023	7.68226	7.80844	7.70247	6.94197	6.62002	7.07071	7.56296	7.68401	7.68865	-2.97426	1.97154e-20	1.07181e-19	-0.501333	0.034044	0.854875	6.21e-06	962	protein_coding	61.89	1	1
Zm00001eb026430	8.6025	7.35104	10.2987	6.23796	3.67523	4.6632	5.37801	6.97543	7.83948	9.4942	9.66066	9.47117	8.10839	7.19422	7.8505	9.11719	8.65562	8.84253	-3.49674	2.47372e-10	7.96723e-10	-0.677069	0.00202563	0.863164	3.99e-06	2558	protein_coding	58.77	3	1
Zm00001eb026440	4.04088	1.59536	3.99954	10.2062	11.6765	10.524	5.61906	8.74876	10.3685	1.59536	1.59536	1.59536	4.67143	4.05155	3.86721	1.59536	1.59536	2.70347	10.2355	2.73787e-11	9.3246e-11	0.794108	8.32e-05	0.956949	5.18e-10	2207	protein_coding	59.1	1	1
Zm00001eb026450	1.59536	1.59536	1.59536	4.91215	5.94817	6.0615	2.94062	4.8833	6.65293	1.59536	1.59536	1.59536	3.10073	1.59536	1.59536	1.59536	1.59536	1.59536	7.94752	0.000155901	0.000310086	0.719188	0.000768769	0.934222	1.43e-08	1152	protein_coding	67.91	1	1
Zm00001eb026530	15.265	14.7069	16.0167	4.05873	4.56939	3.58416	4.15086	4.33264	3.81164	14.6437	14.9119	14.7845	13.805	13.6841	13.5905	14.877	14.7649	14.6782	-7.31859	1.33713e-66	3.32058e-65	-0.620067	0.00604886	0.950875	1.46e-09	2039	protein_coding	49.71	1	1
Zm00001eb026550	7.16329	6.84008	7.59564	1.59536	2.43926	1.59536	2.39039	1.59536	2.54781	5.64264	5.10108	5.73382	5.11167	5.75295	5.41041	6.44169	4.91587	5.4354	-5.75853	1.13739e-15	4.96321e-15	-0.600738	0.00837802	0.887314	9.13e-07	3894	protein_coding	53.09	1	1
Zm00001eb026580	5.04331	5.06325	5.67929	1.59536	1.59536	1.59536	1.59536	2.40244	2.68888	6.84861	7.00347	6.85449	5.5058	4.47685	5.62765	7.03314	6.60916	6.79175	-5.62921	2.45017e-12	8.87555e-12	-0.614397	0.00666948	0.956406	5.72e-10	1797	protein_coding	59.84	3	1
Zm00001eb026670	2.36378	1.59536	1.59536	8.28846	8.58363	8.89134	3.79225	2.40244	3.90625	1.59536	1.59536	1.59536	1.59536	1.59536	1.59536	1.59536	1.59536	1.59536	10.1147	3.95254e-08	1.08545e-07	0.981388	6.83e-13	0.954437	8.09e-10	2280	protein_coding	60.5	3	1
Zm00001eb026680	6.6795	6.27885	7.20336	3.8634	3.39119	3.45457	4.66946	5.22276	5.08731	8.23493	8.41971	7.81707	6.52877	5.93878	7.33956	7.60271	7.68401	7.7401	-3.3571	1.5472e-22	9.21081e-22	-0.681133	0.00185724	0.941161	6e-09	1187	protein_coding	54.88	2	1
Zm00001eb026690	7.0908	6.68338	7.81378	2.74723	2.62192	2.39763	5.12748	5.61613	5.35294	9.27509	9.98189	9.70861	6.92068	7.42903	7.73095	9.21873	8.93322	9.2094	-4.69515	5.77081e-32	4.86618e-31	-0.718593	0.000780268	0.936216	1.13e-08	1185	protein_coding	54.55	2	1
Zm00001eb026720	6.95953	6.54763	6.17672	4.18864	4.31803	4.24678	2.70633	2.40244	3.47784	5.64264	6.15301	5.6117	5.56208	5.28827	4.95331	5.95965	6.10987	6.30263	-2.76843	2.90568e-16	1.3057e-15	-0.2617	0.294173	0.804225	5.75e-05	603	misc_non_coding	42.88	1	1
Zm00001eb026840	5.27505	3.97342	6.1502	2.98906	2.43926	2.39763	1.59536	2.72278	2.91992	6.6144	5.88021	6.22472	5.11167	5.14391	3.2763	6.91174	6.5476	5.99851	-3.5966	8.53644e-09	2.49112e-08	-0.475567	0.0460729	0.884209	1.12e-06	2340	protein_coding	56.73	1	1
Zm00001eb026860	6.62275	6.57116	6.63427	9.82123	10.0985	10.0218	5.75141	5.99208	6.16829	6.72322	6.23354	5.67406	6.25009	5.5394	7.2981	6.41213	6.66821	6.9961	3.63639	1.55017e-31	1.29901e-30	0.975126	6.81e-12	0.840826	1.24e-05	3607	protein_coding	39.05	2	1
Zm00001eb027020	2.36378	1.59536	2.53072	4.96046	4.86454	4.71751	1.59536	2.72278	3.7097	3.14498	3.18905	3.22857	2.68284	1.59536	3.2763	1.59536	1.59536	1.59536	3.766	0.0232684	0.0347304	0.874779	2.04e-06	0.826483	2.36e-05	653	protein_coding	56.12	1	1
Zm00001eb027380	5.08151	5.08536	5.19787	1.59536	3.01944	2.71621	4.79863	4.1423	3.10876	5.8966	5.92943	5.47818	6.06822	5.84887	5.15408	5.53417	5.66339	6.04023	-3.44137	3.27017e-11	1.10702e-10	-0.75701	0.000275641	0.936685	1.06e-08	604	protein_coding	50.25	1	1
Zm00001eb027630	3.08357	2.6036	3.56673	5.11766	5.49823	5.8005	4.66946	4.90707	4.63185	4.08833	3.18905	3.80729	3.10073	1.59536	4.71925	3.62598	3.18843	3.68024	2.83638	0.000242583	0.000471011	0.770588	0.000182324	0.85968	4.82e-06	538	misc_non_coding	54.17	1	1
Zm00001eb027730	5.59763	5.68538	6.40691	2.74723	2.62192	2.71621	2.70633	2.72278	3.10876	5.46539	5.26411	5.79118	5.2555	4.5938	3.2763	6.15088	6.06659	4.8168	-3.84348	8.84243e-15	3.67775e-14	-0.541878	0.020184	0.851548	7.36e-06	3620	protein_coding	45.57	1	1
Zm00001eb027760	12.9276	12.6962	13.4672	6.06243	4.53614	4.7698	7.39513	8.13032	7.5446	13.2739	13.5381	13.0847	12.465	12.1419	12.1911	12.8215	12.7451	13.1314	-5.39366	1.33713e-66	3.32058e-65	-0.757193	0.000274156	0.988406	1.58e-14	11650	protein_coding	48.79	1	1
Zm00001eb027820	15.4478	15.5674	15.3547	13.638	12.2909	12.7948	15.0282	15.1699	15.0873	15.4372	15.4766	15.3038	15.2898	14.9695	15.3334	15.1525	15.2725	15.2674	-2.61207	8.67449e-29	6.54802e-28	-0.936501	1.09e-08	0.823966	2.63e-05	3772	protein_coding	57.49	3	1
Zm00001eb027860	12.2407	12.4898	12.2002	6.57444	6.19901	6.34328	10.4349	10.0427	10.1385	11.4928	11.4728	11.2792	11.3148	10.9937	11.4594	11.0333	11.2002	11.1611	-4.41009	1.33713e-66	3.32058e-65	-0.943697	4.25e-09	0.936488	1.09e-08	2681	protein_coding	48.25	2	1
Zm00001eb027890	5.78211	5.79627	5.71597	3.18615	3.39119	1.59536	3.21663	2.84841	1.59536	6.46569	6.54874	5.16663	5.38613	5.84887	5.98288	5.35868	4.81394	5.76948	-3.37828	8.01661e-11	2.6573e-10	-0.537066	0.0215454	0.87878	1.59e-06	1106	protein_coding	56.19	1	1
Zm00001eb027900	3.08357	2.424	3.27891	10.0907	10.1615	7.40477	3.73977	3.23943	3.76166	3.45448	4.1508	3.22857	4.18097	3.66884	3.2763	3.08558	1.59536	4.06435	7.39569	5.21963e-18	2.58353e-17	0.954889	7.48e-10	0.865866	3.43e-06	1966	protein_coding	58.77	1	1
Zm00001eb027920	4.15532	3.97342	4.27672	13.2039	13.3793	13.0047	7.84244	7.77188	8.72597	5.64264	4.4554	5.16663	7.34488	5.80172	7.71529	4.92557	4.91587	5.15949	8.94727	2.33274e-81	8.39079e-80	0.922926	4.91e-08	0.962277	1.83e-10	4013	protein_coding	43.37	1	1
Zm00001eb027940	8.9612	8.7281	9.32342	12.8085	13.7789	13.0084	7.74769	7.92955	8.26799	7.97394	8.03845	8.04579	8.57126	8.09804	8.18213	8.63251	8.8843	8.91706	4.7661	8.53013e-79	2.52156e-77	0.98323	2.98e-13	0.853198	6.77e-06	2022	protein_coding	46.42	2	1
Zm00001eb027970	10.6085	10.6625	10.7673	7.62125	6.34795	6.41807	7.19648	7.72632	7.57936	10.144	10.5746	10.6131	10.1317	10.3441	10.0071	10.9561	11.0053	10.9021	-3.3034	4.88757e-49	6.811e-48	-0.651736	0.00338364	0.949249	1.89e-09	5509	protein_coding	43.23	2	1
Zm00001eb028010	2.36378	1.59536	3.38254	9.10002	9.66405	9.54709	6.03703	5.95862	6.70426	3.70163	4.1508	1.59536	5.61622	5.98171	5.81623	3.38563	3.75667	4.60818	7.64028	3.45876e-29	2.72555e-28	0.879794	1.49e-06	0.929821	2.37e-08	2775	protein_coding	46.51	1	1
Zm00001eb028020	1.59536	2.424	1.59536	9.82527	10.1159	10.334	7.93135	8.50267	9.24417	3.45448	1.59536	3.22857	3.10073	3.11919	1.59536	1.59536	3.75667	4.36289	9.98327	2.11294e-26	1.46745e-25	0.772407	0.000172145	0.944619	3.74e-09	2397	protein_coding	51.58	4	1
Zm00001eb028030	9.05703	8.91119	8.47794	11.6051	11.6821	11.808	10.6563	10.7045	11.4724	8.42398	8.92236	8.4348	8.68288	8.77645	9.1144	8.58037	8.96886	8.59262	2.99535	4.53454e-40	4.89951e-39	0.792755	8.72e-05	0.963552	1.4e-10	5185	protein_coding	40.99	3	1
Zm00001eb028160	9.2555	9.05012	8.74226	13.4152	14.2188	12.587	8.25622	7.71636	9.50138	7.77359	7.27451	7.3495	8.38185	8.22824	8.88864	7.43667	7.54925	6.93115	5.33251	4.5052e-31	3.69189e-30	0.955037	7.29e-10	0.92332	4.72e-08	1770	protein_coding	45.12	1	1
Zm00001eb028210	8.383	8.10846	8.03251	9.72238	10.0508	10.1145	9.29267	9.06207	8.49974	8.15953	8.32197	8.4258	8.62486	8.77645	8.60396	8.27067	8.57314	8.422	1.74934	8.66391e-19	4.47071e-18	0.879527	1.52e-06	0.897142	4.54e-07	7864	protein_coding	41.81	4	1
Zm00001eb028330	6.4304	6.40648	8.06831	1.59536	1.59536	1.59536	2.94062	1.59536	1.59536	6.19028	6.78065	6.79976	5.6684	5.35531	5.41041	7.16293	6.85765	5.99851	-6.66891	1.27384e-16	5.82661e-16	-0.630352	0.00504278	0.93073	2.14e-08	1369	protein_coding	61.31	1	1
Zm00001eb028670	11.9724	12.061	11.6881	10.3286	10.3672	10.1648	11.2809	11.3701	11.2117	12.0319	12.1212	12.1006	11.9315	12.0817	11.8996	11.9366	12.0322	12.1306	-2.20604	4.78968e-63	9.81183e-62	-0.78418	0.000117178	0.974384	8.6e-12	5773	protein_coding	42.47	2	1
Zm00001eb028850	2.36378	1.59536	2.53072	7.0869	9.13535	8.87964	4.52718	5.02029	5.84097	1.59536	3.75745	1.59536	3.10073	1.59536	1.59536	3.08558	1.59536	1.59536	8.11824	1.66492e-12	6.0266e-12	0.905114	2.44e-07	0.959962	2.93e-10	2249	protein_coding	58.84	1	1
Zm00001eb028860	8.86127	8.69816	8.97501	12.2254	12.6539	12.3553	10.9554	11.0915	11.3268	8.49471	8.63479	8.41675	9.04918	8.73324	9.26723	8.72546	8.41851	8.66094	3.76067	3.4893e-132	3.0211e-130	0.833554	1.73e-05	0.984049	2e-13	2160	protein_coding	56.5	2	1
Zm00001eb028990	8.62833	8.41819	9.03231	6.19855	6.05613	6.01938	7.91737	8.11525	8.20484	8.56943	8.55882	8.51338	7.89587	8.08827	8.50723	8.57372	8.71977	8.84253	-2.75513	4.35089e-53	6.78187e-52	-0.938594	8.38e-09	0.89792	4.29e-07	878	protein_coding	55.29	1	1
Zm00001eb029210	8.5762	9.37908	8.11355	2.74723	3.22009	1.59536	2.83033	2.96011	2.15184	5.64264	6.54874	6.00014	5.56208	5.70248	6.39103	5.95965	6.19271	5.99851	-5.2571	4.12577e-39	4.36824e-38	-0.526768	0.0247005	0.818955	3.23e-05	1549	protein_coding	42.9	1	1
Zm00001eb029220	6.97975	6.63954	7.30889	4.93651	5.1742	4.00177	6.06778	5.41656	6.02408	7.05001	6.83323	6.98284	6.61084	6.67329	7.04587	6.9938	6.93179	6.08078	-2.63165	4.52825e-14	1.81525e-13	-0.760285	0.000250091	0.886679	9.53e-07	2279	protein_coding	57.68	2	1
Zm00001eb029260	5.75884	5.45102	5.56323	3.18615	3.5412	3.86025	3.21663	3.23943	3.27037	5.8966	5.41039	5.5465	5.71874	5.59585	4.84113	5.08506	4.70405	5.76948	-2.7411	4.32807e-13	1.64058e-12	-0.464893	0.0519065	0.86805	3.03e-06	8140	protein_coding	46.24	5	1
Zm00001eb029300	6.69792	6.26929	7.45669	2.42038	2.77294	2.39763	4.49689	4.33264	5.08731	6.74919	6.06771	6.65311	5.85995	5.80172	5.69331	6.35113	6.41595	6.3365	-4.58036	8.43843e-26	5.70769e-25	-0.829173	2.1e-05	0.961296	2.24e-10	4466	protein_coding	56.79	2	1
Zm00001eb029360	1.59536	2.18527	2.53072	3.3544	3.60997	3.86025	2.56319	2.84841	2.68888	1.59536	1.59536	1.59536	1.59536	3.11919	1.59536	1.59536	3.18843	1.59536	3.95337	0.00350844	0.00621586	0.774326	0.000161933	0.826501	2.36e-05	452	protein_coding	65.78	1	1
Zm00001eb029390	10.1375	9.85584	9.84781	11.9818	12.4576	12.2348	11.0209	11.5375	11.6802	9.92532	10.0857	9.97856	9.89316	9.59785	9.92783	10.0697	10.0461	10.0396	2.27013	2.39752e-41	2.8736e-40	0.842955	1.12e-05	0.963121	1.53e-10	3149	protein_coding	60	1	1
Zm00001eb029440	9.25032	10.1104	10.3151	4.93651	4.27808	3.90911	10.5421	6.98098	6.85947	8.92855	8.67133	8.82544	9.14403	8.98026	9.4534	9.29349	9.50216	9.48665	-4.36203	5.94426e-17	2.75996e-16	-0.848546	8.56e-06	0.838945	1.36e-05	608	misc_non_coding	60.1	1	1
Zm00001eb029530	8.52555	9.20842	8.35582	12.279	11.4504	11.5302	11.0748	10.8317	10.9865	9.06908	8.76897	8.91821	9.62045	9.54171	9.85107	9.24826	9.55	9.44075	2.98607	8.78926e-37	9.00063e-36	0.77588	0.00015404	0.907573	2e-07	4020	protein_coding	51.13	6	1
Zm00001eb029590	11.0393	10.9527	10.6745	2.98906	1.59536	1.59536	5.75141	6.70023	4.60471	10.2903	10.4435	10.1192	9.62375	9.38703	9.4534	10.398	10.3686	10.49	-6.8282	4.88672e-57	8.52728e-56	-0.790885	9.31e-05	0.9952	1.4e-17	1721	protein_coding	67.25	1	1
Zm00001eb029610	7.56555	8.58915	8.50431	5.71638	5.237	5.11026	5.86089	6.24422	5.86376	7.02897	7.36654	8.10338	7.22846	8.08827	7.5307	8.01976	8.10287	7.7146	-2.93923	6.1865e-20	3.28657e-19	-0.622742	0.00577277	0.890186	7.5e-07	55072	protein_coding	53.33	1	1
Zm00001eb029640	9.36997	9.62073	9.49497	6.33202	6.17793	6.1422	6.13707	6.33388	6.94728	9.66407	9.74535	9.99386	9.26713	9.24922	8.89561	9.66287	9.84345	9.62305	-3.08347	1.33713e-66	3.32058e-65	-0.594652	0.00924488	0.925489	3.77e-08	4887	protein_coding	43.45	3	1
Zm00001eb029660	7.31817	6.69771	8.33834	4.38101	5.01589	3.70173	5.20366	4.90707	4.98645	7.95177	7.93405	7.51145	6.89907	6.6469	6.88709	7.92886	8.00329	7.87279	-3.15361	1.11324e-19	5.8474e-19	-0.623272	0.00571923	0.964493	1.14e-10	4439	protein_coding	59.17	3	1
Zm00001eb029730	4.87926	5.95998	4.84516	10.6088	10.5498	10.7286	9.11185	9.09317	9.05958	4.6351	5.10108	4.76705	6.584	5.93878	6.85884	5.15855	5.40933	5.55564	5.8101	1.01725e-54	1.84554e-53	0.801507	6.36e-05	0.965443	9.17e-11	4342	protein_coding	46.26	1	1
Zm00001eb029940	1.59536	2.18527	1.59536	4.22933	5.13074	4.84477	2.16104	2.57768	2.81113	1.59536	1.59536	1.59536	1.59536	1.59536	1.59536	1.59536	1.59536	1.59536	6.35855	0.00207652	0.00371849	0.958177	4.13e-10	0.960454	2.66e-10	911	protein_coding	66.12	1	1
Zm00001eb029990	11.8962	11.58	11.5877	8.67284	8.2969	8.40592	11.0087	10.4166	10.5384	10.3698	10.5095	10.3556	10.4613	10.2221	10.4185	10.8053	10.6208	10.6037	-3.01545	1.33713e-66	3.32058e-65	-0.874923	2.02e-06	0.972631	1.45e-11	3417	protein_coding	62.11	2	1
Zm00001eb030010	5.5577	5.17053	5.66058	7.90416	8.96155	8.2488	6.5021	6.35972	7.12725	5.02703	5.60506	4.87801	5.03391	4.5938	4.95331	5.95965	5.40933	5.08127	3.30004	2.11639e-16	9.71501e-16	0.904486	2.57e-07	0.96189	1.99e-10	2051	protein_coding	55.56	2	1
Zm00001eb030030	3.08357	3.97342	2.89687	3.5698	5.46372	5.26315	3.36961	3.06117	3.81164	3.14498	3.18905	1.59536	3.40322	1.59536	3.2763	1.59536	1.59536	3.12815	2.75437	0.011424	0.018911	0.765153	0.000215818	0.811044	4.43e-05	2004	protein_coding	59.45	2	1
Zm00001eb030170	8.6187	8.34279	7.98461	9.78266	10.3811	10.3964	8.3277	8.33282	8.8292	5.98681	5.10108	5.47818	7.42264	6.10329	7.39961	6.82473	6.48328	6.30263	3.35952	9.05285e-11	2.99265e-10	0.811334	4.38e-05	0.932079	1.84e-08	2391	protein_coding	61.16	1	1
Zm00001eb030190	5.74706	3.81814	5.58324	11.8796	12.9162	12.049	6.5021	8.75687	9.70629	2.71615	3.75745	4.02161	4.77115	3.11919	4.58579	1.59536	4.31061	3.88617	8.4458	2.61689e-17	1.23587e-16	0.876857	1.79e-06	0.979425	1.51e-12	1334	protein_coding	64.12	1	1
Zm00001eb030390	11.1189	11.265	11.899	13.7023	13.4385	13.4073	13.5285	13.5823	13.8794	11.8041	12.0865	11.7221	12.3323	12.1642	12.728	11.8036	11.7923	11.6104	1.85147	3.60824e-18	1.80102e-17	0.6405	0.00418804	0.851022	7.56e-06	4627	protein_coding	55.55	1	1
Zm00001eb030510	3.5091	3.76204	4.87815	2.42038	1.59536	1.59536	1.59536	1.59536	2.37762	5.02703	5.33912	5.40644	5.38613	5.41935	4.08531	5.69045	5.18389	4.99848	-3.9979	1.47501e-05	3.33486e-05	-0.552098	0.0175172	0.894114	5.67e-07	2931	protein_coding	42.53	4	1
Zm00001eb030550	2.14189	1.59536	1.59536	4.93651	5.53194	4.69062	3.79225	3.87187	4.87787	1.59536	1.59536	1.59536	1.59536	3.11919	1.59536	1.59536	1.59536	1.59536	6.74208	2.36704e-05	5.11683e-05	0.796987	7.5e-05	0.957195	4.95e-10	717	protein_coding	60.72	1	1
Zm00001eb030730	9.37188	9.44948	9.12359	11.6215	11.6739	11.8946	10.1272	10.4001	10.5577	8.07998	7.83445	7.88432	7.55282	7.24786	7.8789	7.72783	7.89631	7.6353	3.12815	7.11731e-57	1.23719e-55	0.820363	3.05e-05	0.962995	1.57e-10	6792	protein_coding	54.31	1	1
Zm00001eb030750	5.51662	5.48458	5.36931	6.78186	6.54182	7.15098	5.45779	6.17796	6.71681	5.80035	5.33912	4.51478	4.67143	4.5938	4.58579	5.22844	5.40933	5.15949	1.59844	0.000120814	0.000253682	0.827675	2.24e-05	0.901179	3.34e-07	1009	misc_non_coding	60.69	1	1
Zm00001eb030780	7.23652	6.44096	6.95057	1.59536	2.43926	2.39763	3.13195	4.43536	4.07743	6.87243	7.43615	6.18252	5.61622	6.21538	6.08411	6.82473	6.38107	7.03783	-5.09453	4.6238e-19	2.36024e-18	-0.751128	0.000327047	0.962109	1.9e-10	2201	protein_coding	67.62	1	1
Zm00001eb030970	10.1927	10.4385	9.72314	12.3118	12.2528	12.1951	10.9306	10.8666	10.9004	8.74087	9.07196	9.06456	9.61715	9.73871	9.70409	9.48643	9.44005	9.30643	2.70863	2.43154e-53	3.80886e-52	0.872536	2.33e-06	0.977914	2.66e-12	12352	protein_coding	43.92	3	1
Zm00001eb030990	7.43988	7.68145	7.818	9.37615	9.75832	9.18783	8.88798	8.41922	8.53558	7.13121	7.31203	6.88109	6.83224	6.53623	7.2769	7.24897	6.69684	6.9961	2.11647	1.23203e-19	6.45108e-19	0.840834	1.24e-05	0.944698	3.7e-09	2196	protein_coding	63.5	2	1
Zm00001eb031290	11.2993	11.2767	11.5701	4.91215	4.35685	3.58416	8.2361	8.51803	7.82217	11.4716	11.3941	11.5782	10.6685	10.7829	10.4754	11.7915	11.7356	11.4156	-5.11763	1.33713e-66	3.32058e-65	-0.864073	3.79e-06	0.990652	2.85e-15	8156	protein_coding	48.19	4	1
Zm00001eb031330	10.4623	10.0976	10.858	13.5449	13.6732	13.0508	11.8888	12.08	11.872	10.8035	10.8997	11.0288	11.3137	11.3158	11.4512	11.279	11.0993	11.1949	2.74338	6.74992e-49	1.02152e-47	0.879781	1.49e-06	0.913801	1.17e-07	6725	protein_coding	43.62	3	1
Zm00001eb031360	10.5255	10.6128	10.0855	7.08149	7.03886	7.48419	8.59855	8.97153	8.5267	11.0187	11.0557	10.8851	10.6248	10.7814	10.6233	10.8265	10.872	10.9411	-3.02121	1.33713e-66	3.32058e-65	-0.773097	0.000168413	0.955576	6.63e-10	3854	protein_coding	45.91	2	1
Zm00001eb031390	5.71114	5.27029	4.58967	9.30266	10.466	9.94667	6.26637	6.2162	7.05991	5.02703	5.41039	3.80729	5.11167	4.80192	5.87396	4.64645	5.54199	4.60818	5.15888	2.40142e-29	1.90579e-28	0.948114	2.24e-09	0.966506	7.17e-11	3628	protein_coding	56.05	1	1
Zm00001eb031410	10.6311	10.1243	10.5835	8.93323	8.91302	8.83187	9.61096	9.89756	9.2102	10.9823	11.1072	10.943	10.6954	10.5123	10.7497	10.9225	10.8907	10.9616	-2.18135	7.52616e-24	4.71057e-23	-0.638356	0.00435799	0.922019	5.37e-08	2069	protein_coding	53.53	4	1
Zm00001eb031510	10.1681	10.1935	10.3649	8.71004	8.52234	8.51959	9.33848	9.56188	9.64773	10.585	10.2565	10.465	10.134	10.3276	9.90385	10.4315	10.4653	10.5668	-2.2267	2.50412e-43	2.95873e-42	-0.751417	0.000324343	0.960336	2.72e-10	8120	protein_coding	42.25	2	1
Zm00001eb031580	2.66995	1.59536	1.59536	6.64206	7.4826	6.96964	3.56819	3.15377	4.54878	1.59536	1.59536	1.59536	1.59536	1.59536	1.59536	1.59536	1.59536	1.59536	8.03315	1.00157e-08	2.82943e-08	0.949749	1.75e-09	0.97866	2.02e-12	1781	protein_coding	57.69	1	1
Zm00001eb031590	6.29969	5.78287	6.26587	12.763	13.2944	13.3647	9.7687	10.4545	10.6374	4.6351	4.91687	3.80729	7.1934	6.41633	6.73994	5.69045	5.01095	5.76948	8.09487	4.0777e-124	3.5927e-122	0.83458	1.65e-05	0.984475	1.62e-13	4282	protein_coding	49.31	4	1
Zm00001eb031850	7.11841	8.03145	7.69973	11.5404	11.8107	11.7185	6.77453	7.62708	8.04245	4.38858	4.4554	4.51478	4.56407	4.5938	5.81623	5.53417	4.91587	5.23363	5.87095	6.09619e-36	5.85401e-35	0.914545	1.09e-07	0.948185	2.22e-09	5182	protein_coding	59.1	1	1
Zm00001eb031870	7.69649	7.31435	8.12038	5.40538	5.84488	5.18876	6.28392	5.68604	5.3849	7.40052	7.34859	7.5451	7.58023	7.72214	7.39961	7.73976	7.13375	7.6353	-2.58998	5.07508e-18	2.47612e-17	-0.577571	0.0120688	0.887322	9.12e-07	5355	protein_coding	46.68	4	1
Zm00001eb031930	8.72277	8.80116	8.66488	11.2938	11.2941	11.2176	11.081	10.7633	10.7854	9.43149	9.15687	9.24936	9.61384	9.62174	9.81479	9.3799	9.57333	9.30216	2.27578	2.73022e-69	7.28234e-68	0.742467	0.000417281	0.89024	7.47e-07	10806	protein_coding	43.57	5	1
Zm00001eb031940	3.67694	4.59139	3.16536	7.75952	8.25732	7.57769	4.02733	3.46465	4.76023	3.70163	1.59536	1.59536	1.59536	1.59536	1.59536	4.00337	3.18843	3.68024	5.49033	5.6973e-11	1.92228e-10	0.937591	9.5e-09	0.910745	1.53e-07	1892	protein_coding	70.26	1	1
Zm00001eb032280	10.5753	10.7629	10.9977	12.5506	13.2999	13.1751	11.0691	11.4683	12.4299	10.0322	9.89187	9.8566	10.2516	10.1252	10.6564	9.88597	10.0516	9.70623	2.69238	2.24737e-17	1.06294e-16	0.865711	3.46e-06	0.985303	1.05e-13	1886	protein_coding	58.03	2	1
Zm00001eb032360	4.8351	4.55989	4.58967	5.875	6.87191	6.47367	4.77372	5.12513	5.16313	5.46539	4.4554	4.98089	5.03391	5.28827	5.05724	5.22844	4.70405	5.37126	1.83379	1.58708e-05	3.45474e-05	0.896857	4.64e-07	0.821534	2.91e-05	3453	protein_coding	51.74	1	1
Zm00001eb032500	11.3932	11.7068	10.9847	6.62731	4.66462	4.7439	10.1626	10.4329	9.39029	10.6398	10.5513	10.504	10.7981	10.8795	10.6379	10.6144	10.6613	10.8013	-4.34603	9.30614e-51	1.35338e-49	-0.95587	6.3e-10	0.888746	8.28e-07	4686	protein_coding	42.27	5	1
Zm00001eb032560	3.38329	2.424	3.03931	11.9704	11.9598	11.4686	7.48884	5.18451	9.44784	3.909	1.59536	3.22857	5.32231	5.14391	4.71925	3.08558	2.74896	3.12815	9.86293	4.00663e-19	2.09786e-18	0.889233	8.01e-07	0.970559	2.59e-11	880	protein_coding	58.91	1	1
Zm00001eb032580	6.10152	2.88071	3.93658	14.8649	14.9136	14.5226	10.9513	10.5165	12.635	4.84463	2.74943	5.16663	6.25009	6.35241	6.99486	1.59536	1.59536	1.59536	10.352	1.48547e-28	1.13123e-27	0.796386	7.67e-05	0.968102	4.88e-11	834	protein_coding	59.76	1	1
Zm00001eb032600	10.0125	8.64929	8.8531	14.1592	14.6594	14.2551	10.2144	11.2056	10.434	8.32394	7.64166	7.93596	10.2214	9.83527	10.6869	8.1236	8.64832	8.44543	5.74983	5.60181e-51	8.17669e-50	0.903527	2.78e-07	0.956136	6e-10	1068	protein_coding	54.16	2	1
Zm00001eb032650	2.36378	1.59536	1.59536	6.35907	5.27738	6.18092	5.86089	5.27828	7.38084	3.70163	1.59536	1.59536	3.10073	2.69672	1.59536	1.59536	1.59536	1.59536	5.96545	4.46273e-05	9.33156e-05	0.615062	0.00659407	0.928762	2.66e-08	1554	protein_coding	51.96	1	1
Zm00001eb032780	9.31834	8.82581	9.09785	12.1348	11.9893	12.3696	10.9564	10.4944	11.5109	9.6538	9.49116	9.25445	9.74671	9.54885	10.1333	9.46143	9.76455	9.52014	2.90134	1.76218e-33	1.61755e-32	0.842357	1.15e-05	0.944448	3.83e-09	4481	protein_coding	53.41	3	1
Zm00001eb032790	7.90372	8.23652	8.10668	4.83644	4.05872	4.00177	6.93303	6.69347	6.48697	7.58475	7.55043	7.78926	7.4377	7.65756	7.5485	7.798	7.84609	8.05649	-3.47254	1.33713e-66	3.32058e-65	-0.908763	1.81e-07	0.958281	4.05e-10	4301	protein_coding	43.03	2	1
Zm00001eb032830	4.45043	3.09814	3.56673	6.27632	7.40773	7.34645	4.91694	6.40178	6.88193	1.59536	1.59536	1.59536	2.68284	1.59536	2.81564	1.59536	3.75667	1.59536	6.16735	6.57251e-07	1.67838e-06	0.752789	0.000311778	0.97027	2.8e-11	2133	misc_non_coding	68.18	1	1
Zm00001eb032850	5.24177	1.59536	6.6053	10.8346	10.932	11.1467	8.08927	9.3497	9.72736	6.29983	5.33912	4.76705	6.96294	5.59585	7.56607	5.53417	5.7753	5.86552	5.58081	4.58708e-09	1.35489e-08	0.792693	8.74e-05	0.926509	3.39e-08	887	protein_coding	62.5	1	1
Zm00001eb032880	2.14189	1.59536	2.53072	7.60629	7.82143	7.60637	3.36961	3.71278	4.15551	4.08833	1.59536	1.59536	3.10073	3.11919	1.59536	1.59536	1.59536	1.59536	7.09777	7.17223e-13	2.6625e-12	0.957617	4.58e-10	0.943987	4.08e-09	1850	protein_coding	60.4	1	1
Zm00001eb032890	3.5091	3.36148	3.27891	11.5646	11.959	11.8237	8.20653	7.74276	8.43669	1.59536	2.74943	3.22857	3.64532	4.34916	5.15408	1.59536	2.74896	3.68024	10.0668	7.48028e-36	7.40827e-35	0.878239	1.65e-06	0.991807	9.95e-16	1121	protein_coding	62.03	1	1
Zm00001eb033060	12.5759	12.4011	12.9777	9.71542	9.96668	10.0721	9.47925	10.0407	9.94418	12.7384	12.9633	12.7895	12.1265	11.9685	12.0367	12.6877	12.5028	12.7137	-2.76698	1.34846e-60	2.57108e-59	-0.508706	0.0310941	0.89289	6.19e-07	5371	protein_coding	41.66	1	1
Zm00001eb033110	8.47306	8.71585	8.88957	10.6302	10.7555	10.5574	9.29159	9.16323	9.25603	8.85279	8.63479	8.92461	8.84412	8.93195	8.82439	9.09413	9.17104	8.68739	1.91116	9.93844e-28	7.40033e-27	0.944993	3.54e-09	0.916372	9.23e-08	8056	protein_coding	43.28	3	1
Zm00001eb033130	1.59536	1.59536	1.59536	10.4711	10.3834	10.6619	6.20317	5.91276	5.46178	1.59536	2.74943	3.80729	4.56407	3.42461	3.86721	1.59536	3.18843	1.59536	11.3031	2.35725e-30	1.8816e-29	0.937807	9.25e-09	0.966546	7.1e-11	1910	protein_coding	59.5	1	1
Zm00001eb033140	10.2593	7.22327	10.8395	13.0181	12.7615	12.874	9.0733	11.654	12.9895	7.97394	7.88511	7.33033	8.11777	7.78395	8.124	8.17724	7.78076	7.6755	4.00395	5.69037e-05	0.000121691	0.752165	0.000317442	0.937848	9.2e-09	2688	protein_coding	56.49	2	1
Zm00001eb033150	9.77017	9.57107	10.0812	12.3893	12.7399	12.6665	11.276	11.3577	10.9666	9.67426	9.94357	9.69744	10.175	9.58749	10.2108	9.63439	9.89992	9.57782	2.81669	7.31227e-58	1.42136e-56	0.891042	7.06e-07	0.976469	4.39e-12	5001	protein_coding	49.9	5	1
Zm00001eb033160	10.5786	10.2067	11.4987	3.09194	3.85334	3.58416	1.59536	2.57768	2.54781	10.4171	10.8495	10.2802	9.54599	9.28386	9.49068	10.22	10.3863	10.5721	-5.48032	1.33713e-66	3.32058e-65	-0.558046	0.0160985	0.922599	5.07e-08	991	protein_coding	59.38	1	1
Zm00001eb033390	11.1121	11.1138	11.1524	9.13821	9.64213	9.65397	9.15774	9.27369	9.46746	11.0254	11.0817	11.0213	10.3303	10.2064	10.2763	11.0763	10.829	10.8028	-2.20858	1.15214e-39	1.2347e-38	-0.332252	0.177957	0.868983	2.87e-06	12019	protein_coding	47.26	2	1
Zm00001eb033440	7.63729	7.18313	7.29687	15.8578	16.4034	16.5126	12.0221	13.2011	13.6999	7.36739	6.3822	6.7716	9.43408	8.8184	9.92443	6.15088	6.80602	5.95553	9.20666	2.2481e-131	1.8847e-129	0.807023	5.17e-05	0.971617	1.94e-11	1174	protein_coding	56.43	1	1
Zm00001eb033460	7.52142	6.98723	7.3502	8.89528	9.45255	9.29521	7.5481	8.19626	8.72907	6.55675	6.54874	6.71357	7.1206	6.25088	6.83002	6.31963	6.5476	6.71664	2.33768	6.17012e-13	2.31994e-12	0.86225	4.19e-06	0.980258	1.09e-12	1666	protein_coding	54.23	1	1
Zm00001eb033540	2.36378	1.59536	1.59536	5.70234	6.30972	5.62883	1.59536	2.16972	2.91992	3.14498	1.59536	1.59536	1.59536	1.59536	1.59536	1.59536	1.59536	1.59536	6.3955	0.00271838	0.004689	0.97273	1.41e-11	0.908223	1.89e-07	1248	protein_coding	58.45	1	1
Zm00001eb033580	10.5926	10.2073	10.2332	12.8447	13.1343	12.7788	11.6802	11.3515	11.8151	10.617	10.723	10.6561	10.9144	10.8084	10.782	10.71	10.9229	10.7059	2.42301	1.04048e-58	2.10177e-57	0.894073	5.69e-07	0.942249	5.19e-09	2457	protein_coding	48.9	1	1
Zm00001eb033740	8.15542	8.69102	6.6438	2.42038	4.10551	2.39763	7.93413	8.36928	6.95789	6.33457	6.698	6.52398	7.39204	6.6469	7.74645	6.6835	6.06659	6.40192	-4.31741	6.03343e-21	3.34663e-20	-0.841564	1.2e-05	0.871982	2.41e-06	618	protein_coding	51.86	1	1
Zm00001eb033760	9.44547	9.14978	9.5479	1.59536	2.43926	1.59536	3.4394	4.46798	3.76166	8.63352	9.04437	8.7978	7.29614	7.57605	7.96089	9.36842	9.46522	8.84253	-6.86193	4.82502e-25	3.17879e-24	-0.713157	0.000892135	0.973946	9.84e-12	2779	protein_coding	63.56	1	1
Zm00001eb033960	10.8879	10.8245	11.8054	7.51711	7.79403	6.5045	8.17398	8.43953	7.78394	11.4569	11.8896	11.6301	11.0182	11.035	10.9802	11.6666	11.5983	11.8169	-3.35386	1.55562e-42	1.80044e-41	-0.665274	0.00258721	0.949391	1.85e-09	5628	protein_coding	51.16	3	1
Zm00001eb034050	10.0655	9.8717	8.41817	3.43044	2.77294	4.24678	5.39433	6.04617	4.29942	7.51082	7.78195	7.45946	7.27951	7.2302	8.17069	7.70366	7.80725	7.64883	-4.77734	2.92521e-38	3.01355e-37	-0.697372	0.00129521	0.904235	2.62e-07	1368	protein_coding	60.41	1	1
Zm00001eb034180	10.1504	9.83252	10.1753	12.0275	12.0346	11.9949	10.6193	10.5093	10.959	10.3698	10.2875	10.4976	10.312	10.4622	10.4088	10.5532	10.4486	10.3583	1.80177	1.53718e-37	1.6156e-36	0.931429	1.98e-08	0.901829	3.18e-07	10582	protein_coding	44.69	1	1
Zm00001eb034220	9.40401	8.5463	11.0541	2.42038	1.59536	1.59536	2.39039	1.59536	1.59536	10.5559	10.2756	10.3317	7.79424	6.59263	7.60059	10.2114	9.80125	10.0137	-7.19423	3.00973e-25	1.99781e-24	-0.587094	0.0104203	0.91444	1.1e-07	1390	protein_coding	58.45	3	1
Zm00001eb034240	2.53115	2.424	3.38254	9.70053	10.4397	13.2955	6.28392	4.56148	7.6366	4.74376	4.70502	3.80729	3.64532	3.11919	3.60584	4.64645	4.81394	5.55564	9.31715	5.51505e-16	2.44549e-15	0.911036	1.49e-07	0.905292	2.41e-07	56582	protein_coding	48.03	2	1
Zm00001eb034310	2.66995	2.424	2.53072	5.07449	5.237	5.788	3.13195	3.59476	4.29942	1.59536	1.59536	1.59536	3.10073	2.69672	1.59536	1.59536	1.59536	1.59536	5.66674	1.65587e-06	3.99937e-06	0.884154	1.13e-06	0.970162	2.88e-11	2341	protein_coding	41.55	1	1
Zm00001eb034410	4.61717	3.50959	4.7413	10.4084	10.1568	10.6468	8.39982	8.46947	9.02973	3.14498	1.59536	4.20642	5.38613	5.70248	6.30981	4.29745	3.75667	4.06435	7.22541	6.6079e-41	7.79027e-40	0.793153	8.6e-05	0.965114	9.89e-11	2726	protein_coding	42.02	1	1
Zm00001eb034540	5.78211	5.14971	5.08976	8.41618	8.62114	9.36819	6.74949	6.60985	6.99957	3.909	4.1508	3.22857	5.2555	4.80192	5.05724	4.92557	5.01095	4.60818	4.69362	3.53561e-31	3.00461e-30	0.88825	8.57e-07	0.981262	7.21e-13	3465	protein_coding	46.91	1	1
Zm00001eb034760	11.8809	11.3964	11.117	13.8179	14.4145	13.9588	12.7907	13.3074	13.5972	10.7973	11.0136	10.542	11.0902	10.4239	11.2566	10.8432	10.7881	10.8606	2.94328	4.68474e-27	3.31743e-26	0.796452	7.65e-05	0.98339	2.77e-13	2085	protein_coding	59.01	1	1
Zm00001eb034840	11.065	11.4753	11.4662	8.8922	7.46098	8.0878	10.2879	10.626	10.8177	10.8341	10.9301	10.9111	10.6347	10.543	10.3131	11.1474	11.0195	10.9723	-2.9438	1.42031e-35	1.34393e-34	-0.922614	5.06e-08	0.851771	7.28e-06	5249	protein_coding	47.58	4	1
Zm00001eb034890	9.00991	9.03893	9.35129	4.70044	4.46718	4.24678	6.15627	6.37669	4.92231	9.97288	10.2051	9.92527	9.54599	9.93125	9.35576	9.65343	9.53026	9.93313	-3.9215	2.70121e-63	5.56977e-62	-0.70062	0.00120182	0.953333	9.77e-10	3640	protein_coding	44.99	5	1
Zm00001eb034900	10.1731	10.17	10.9048	4.51768	4.10551	4.04581	8.0072	7.82535	7.61665	8.48702	8.67133	8.15876	7.64653	7.08056	7.33956	8.51938	8.35708	8.15454	-4.74864	1.33713e-66	3.32058e-65	-0.818756	3.26e-05	0.947979	2.29e-09	2726	protein_coding	69.09	1	1
Zm00001eb034940	7.81933	7.43888	7.79682	10.5775	11.2033	11.487	8.70975	8.66671	8.99025	7.00762	6.57986	6.74288	6.25009	6.28553	6.9148	7.36141	5.82814	6.1586	3.95414	9.00207e-28	6.52784e-27	0.893189	6.06e-07	0.976355	4.56e-12	3031	protein_coding	62.17	6	1
Zm00001eb034980	8.36006	8.42681	8.19027	10.2544	10.0752	9.95575	9.49438	9.43005	9.77161	8.59111	8.58969	8.65105	9.06866	9.391	9.17863	9.02268	8.69161	8.9002	1.64778	2.33055e-23	1.46058e-22	0.780067	0.00013438	0.864288	3.75e-06	3311	protein_coding	53.32	2	1
Zm00001eb035010	2.53115	2.424	3.16536	11.0509	12.5252	11.2437	5.89561	6.35972	7.40042	1.59536	1.59536	3.22857	3.10073	1.59536	3.86721	1.59536	1.59536	3.12815	11.0273	6.81875e-19	3.53287e-18	0.931293	2.01e-08	0.985369	1.01e-13	5305	protein_coding	55.6	2	1
Zm00001eb035190	8.87212	8.7523	8.95029	3.43044	2.43926	2.84119	5.60513	6.52106	5.61765	7.90637	8.41109	8.09204	8.12709	7.85478	8.07575	7.92886	8.03725	7.7146	-5.01139	1.33895e-66	3.32489e-65	-0.855378	6.05e-06	0.982545	4.1e-13	893	protein_coding	67.67	1	1
Zm00001eb035210	5.25851	4.71075	5.249	1.59536	1.59536	1.59536	2.83033	3.46465	3.10876	3.909	4.70502	4.51478	4.18097	4.05155	3.60584	3.08558	3.96771	5.37126	-5.51656	3.12699e-10	1.00204e-09	-0.767055	0.000203551	0.879287	1.54e-06	405	misc_non_coding	74.63	1	1
Zm00001eb035240	10.6774	10.4612	10.5001	7.61753	7.95423	7.70581	8.87213	9.43815	8.44614	9.87907	9.98189	9.90598	9.84598	9.19111	9.56683	9.92829	10.1192	10.3747	-2.79904	1.15284e-34	1.06353e-33	-0.764884	0.000217604	0.947071	2.62e-09	5573	protein_coding	51.52	1	1
Zm00001eb035270	1.59536	1.59536	2.73152	5.4897	6.16727	6.01938	2.56319	3.82095	3.85979	1.59536	1.59536	1.59536	1.59536	3.11919	1.59536	1.59536	1.59536	1.59536	6.85522	3.28878e-05	7.20319e-05	0.927689	2.99e-08	0.963563	1.39e-10	1405	protein_coding	65.29	1	1
Zm00001eb035280	2.36378	2.424	3.27891	4.75643	5.01589	5.06932	2.39039	2.57768	3.01843	1.59536	1.59536	1.59536	1.59536	2.69672	3.2763	2.67146	1.59536	1.59536	4.83869	0.000163231	0.000337508	0.926433	3.42e-08	0.915968	9.58e-08	568	misc_non_coding	60.63	1	1
Zm00001eb035500	8.07082	8.76764	7.8676	10.5592	10.2767	10.1472	11.1865	10.9836	10.3323	8.56213	8.48685	8.50486	8.65093	8.66918	8.92994	8.73144	8.21594	8.62034	1.9541	8.94907e-15	3.70677e-14	0.584966	0.0107721	0.824994	2.51e-05	5052	protein_coding	43.16	10	1
Zm00001eb035640	11.5758	11.7337	11.7185	13.6621	13.4851	13.5409	13.4913	13.1939	13.2453	11.9392	11.9519	12.04	12.704	13.0442	12.7844	12.1201	12.1147	12.0205	1.73994	6.21391e-57	1.19962e-55	0.696007	0.00133622	0.839605	1.31e-05	15710	protein_coding	46.76	3	1
Zm00001eb035720	9.12097	9.4891	9.68906	7.61753	6.83875	6.72338	8.57026	9.13736	8.49792	9.30601	9.41565	9.2995	9.52852	9.52733	9.24012	9.65343	9.68466	9.65355	-2.58283	3.58102e-26	2.45891e-25	-0.869045	2.86e-06	0.905032	2.46e-07	4802	protein_coding	46.41	2	1
Zm00001eb035750	9.94414	10.044	9.94535	13.3731	13.7832	13.2056	11.399	11.2852	11.7353	10.0892	10.2051	10.2524	10.7805	11.0247	10.9437	10.4928	10.5284	10.3869	3.40239	5.0051e-101	2.79142e-99	0.906108	2.25e-07	0.946084	3.03e-09	5030	protein_coding	44.82	1	1
Zm00001eb035780	4.53629	3.19268	4.27672	8.69775	9.12439	9.46336	5.76399	6.10851	7.59982	4.93877	1.59536	1.59536	1.59536	1.59536	3.86721	3.08558	4.14993	3.12815	5.79217	4.6256e-11	1.56918e-10	0.861519	4.36e-06	0.958465	3.91e-10	2838	protein_coding	61.39	4	1
Zm00001eb035870	10.3948	10.3809	10.1554	5.96003	6.18851	6.07184	8.83098	9.02088	9.09724	9.00591	9.09366	8.86593	9.18475	8.35581	9.30957	8.81277	9.02635	8.86007	-3.57226	1.33713e-66	3.32058e-65	-0.915403	1.01e-07	0.981852	5.59e-13	825	protein_coding	64.77	1	1
Zm00001eb035970	10.9002	10.6048	10.9842	8.39675	7.76961	7.68914	9.68623	10.0526	10.017	10.4272	10.6388	10.3532	10.3954	10.0492	10.3592	10.398	10.2792	10.3459	-2.83047	1.17957e-61	2.32605e-60	-0.947503	2.46e-09	0.925336	3.83e-08	2454	protein_coding	59.88	3	1
Zm00001eb035990	8.3792	7.56135	8.66955	3.50206	4.05872	3.58416	4.40187	5.02029	4.92231	8.98423	9.29907	9.07611	8.29358	7.83156	7.76178	8.92154	8.64097	9.33599	-4.01693	4.44056e-52	6.69442e-51	-0.668252	0.0024346	0.94293	4.73e-09	1182	protein_coding	68.98	1	1
Zm00001eb036040	13.1396	13.2597	12.3896	8.69422	8.37987	8.6267	12.4655	11.8889	11.9692	12.2807	12.2476	12.0964	12.1834	11.9751	12.2663	12.2145	12.0879	12.1873	-3.60349	1.33713e-66	3.32058e-65	-0.970015	2.99e-11	0.838803	1.36e-05	2863	protein_coding	59.88	7	1
Zm00001eb036120	1.59536	2.424	1.59536	4.88736	5.84488	5.61473	5.44219	5.24151	5.63102	3.14498	1.59536	3.22857	3.10073	4.05155	3.86721	1.59536	1.59536	1.59536	5.34882	4.86253e-06	1.10711e-05	0.640511	0.00418723	0.870882	2.57e-06	1251	misc_non_coding	56.07	1	1
Zm00001eb036220	4.19142	3.28008	3.87049	1.59536	1.59536	1.59536	1.59536	1.59536	1.59536	4.51728	4.1508	4.76705	1.59536	3.11919	3.2763	5.00756	4.70405	3.68024	-4.67718	1.58865e-06	3.91468e-06	-0.503265	0.0332509	0.874289	2.1e-06	1824	protein_coding	68.38	1	1
Zm00001eb036240	11.2118	10.946	11.0111	13.3711	13.8803	13.6895	11.8534	12.2649	12.6816	10.1415	10.0528	9.88971	10.4502	9.90924	10.4063	9.84788	9.95426	9.93589	3.12264	2.274e-43	2.69185e-42	0.84863	8.52e-06	0.988483	1.5e-14	2635	misc_non_coding	55.65	2	1
Zm00001eb036270	10.5762	10.4105	10.6031	12.2732	12.9412	12.9853	11.4624	12.2736	13.2191	10.336	10.5474	10.521	11.1127	11.4158	11.0614	10.4352	10.5184	10.5435	2.27254	1.23443e-14	5.15632e-14	0.733703	0.000528993	0.914097	1.14e-07	4365	protein_coding	51.92	2	1
Zm00001eb036480	8.9688	8.45867	8.08238	11.8513	11.4238	11.6109	10.1849	9.98582	10.0265	9.61553	9.30374	9.56434	9.73152	9.90924	9.57119	9.21018	9.11913	9.02469	2.62867	5.1092e-31	4.3101e-30	0.85652	5.7e-06	0.872402	2.35e-06	7392	protein_coding	39.54	2	1
Zm00001eb036550	3.08357	3.50959	4.27672	10.6984	11.2101	11.3564	5.81326	5.88927	6.64639	4.6351	3.18905	3.22857	4.02513	4.05155	3.60584	3.62598	3.18843	1.59536	8.03683	9.23659e-39	1.01422e-37	0.95663	5.49e-10	0.973333	1.18e-11	2333	protein_coding	66.45	1	1
Zm00001eb036580	7.31817	6.47463	7.98835	2.74723	1.59536	2.39763	4.61427	4.43536	4.29942	7.91785	7.58149	8.37994	7.08277	7.60373	7.02059	7.9598	7.99179	7.70169	-5.04974	1.24188e-27	8.96035e-27	-0.76044	0.000248935	0.957734	4.48e-10	4765	protein_coding	40.12	4	1
Zm00001eb036630	4.59073	3.28008	3.93658	6.26683	6.27044	6.07184	6.5823	5.99208	5.95149	1.59536	4.91687	3.80729	4.44776	5.06583	4.58579	4.42378	3.50469	4.91056	2.62763	1.70929e-05	3.75249e-05	0.630282	0.00504917	0.819674	3.14e-05	72007	protein_coding	43.73	2	1
Zm00001eb036710	10.9439	10.8471	10.5157	12.3024	12.5475	12.21	10.8106	10.5444	10.4149	10.6925	10.7641	10.6309	10.5627	10.5287	10.5567	10.8459	11.1074	10.9411	1.6262	3.28032e-34	2.98441e-33	0.962433	1.77e-10	0.829651	2.06e-05	11241	protein_coding	49.09	3	1
Zm00001eb036750	16.6134	16.6064	16.3238	12.3587	13.0331	12.9503	14.222	14.4943	14.2763	15.3727	15.3578	14.921	15.3392	14.8882	15.5331	15.0223	15.0311	15.0271	-3.24582	1.33713e-66	3.32058e-65	-0.788561	0.000100943	0.895195	5.24e-07	1927	protein_coding	54.46	2	1
Zm00001eb036770	10.8721	10.1916	11.4282	3.18615	3.73734	4.04581	6.90496	8.33716	8.51956	10.0841	10.0556	9.94115	10.5102	10.3234	10.3867	10.0815	9.69179	10.0422	-5.37204	1.33713e-66	3.32058e-65	-0.896707	4.69e-07	0.953618	9.31e-10	3368	protein_coding	60.11	1	1
Zm00001eb036780	10.672	10.9881	10.8808	7.81263	7.5332	7.12643	10.2483	10.3441	9.17314	9.42346	9.6013	9.29456	9.74065	9.52371	10.0484	9.61832	9.44849	9.24098	-3.07966	7.96419e-41	8.79363e-40	-0.831588	1.89e-05	0.949077	1.94e-09	3210	protein_coding	52.6	2	1
Zm00001eb036920	6.75183	6.49938	7.20979	9.68549	10.0523	9.53689	5.3615	5.60173	5.86376	5.74968	6.51694	5.5465	5.81441	5.41935	5.98288	5.69045	5.40933	5.99851	3.44984	2.58791e-32	2.20334e-31	0.978203	2.39e-12	0.85661	5.67e-06	3421	protein_coding	53.8	2	1
Zm00001eb037000	8.3562	8.36762	8.42371	14.5602	14.4526	14.7748	9.11062	9.31164	10.0409	7.55563	7.31203	7.91037	8.77467	8.51006	9.02829	7.87577	8.46083	8.02573	6.64128	3.7375e-170	6.2998e-168	0.970259	2.8e-11	0.963158	1.52e-10	3323	protein_coding	47.05	1	1
Zm00001eb037080	10.8004	10.6143	11.0298	12.6685	13.0152	12.7439	11.4554	11.4574	11.9062	10.769	11.0776	10.9681	10.7582	10.9199	10.942	10.912	10.9319	10.8808	1.93788	2.93454e-40	3.38023e-39	0.925183	3.9e-08	0.956328	5.8e-10	13324	protein_coding	47.14	3	1
Zm00001eb037120	10.0027	10.1473	10.7038	7.2737	8.20106	8.37916	7.65976	7.62708	8.77176	10.3057	10.1926	10.5503	10.2622	10.6398	10.2135	10.519	10.3574	10.2157	-2.54877	1.07594e-14	4.45691e-14	-0.515443	0.0285749	0.887921	8.76e-07	7740	protein_coding	44.44	3	1
Zm00001eb037220	3.72833	3.76204	3.47804	4.72871	5.06295	4.8689	3.98352	3.82095	4.11703	1.59536	3.18905	1.59536	3.64532	3.11919	1.59536	2.67146	3.75667	1.59536	2.92381	0.000971283	0.00184085	0.758736	0.000261916	0.854672	6.28e-06	478	protein_coding	58.66	1	1
Zm00001eb037280	10.5026	10.2799	10.4426	6.69255	7.35244	6.34328	8.07423	8.12029	8.02742	9.87907	9.92553	9.73071	9.67547	9.54529	9.46749	9.88865	9.77801	10.1459	-3.203	1.33713e-66	3.32058e-65	-0.768506	0.000194593	0.982343	4.5e-13	2052	protein_coding	48.47	3	1
Zm00001eb037360	6.8757	7.23313	7.26019	4.41646	3.67523	4.24678	6.88786	6.58816	6.23966	6.26423	5.82924	6.79976	6.73801	5.84887	6.83002	6.18625	6.45001	6.36958	-3.11783	1.84052e-25	1.22995e-24	-0.892462	6.39e-07	0.907422	2.02e-07	3221	protein_coding	53.32	4	1
Zm00001eb037500	9.46978	9.07774	9.81764	11.6865	11.8336	12.0589	10.6614	11.2657	11.4423	7.74808	7.50256	7.477	7.79424	7.34949	8.18213	7.43667	7.19523	7.23006	3.36212	8.22273e-27	5.77121e-26	0.730792	0.000571236	0.984212	1.85e-13	2617	protein_coding	67.27	1	1
Zm00001eb037560	2.36378	3.43776	2.53072	4.45103	5.06295	4.12979	2.39039	2.84841	3.01843	1.59536	1.59536	1.59536	2.68284	3.11919	1.59536	1.59536	2.74896	3.435	4.23527	0.00374906	0.00653813	0.855256	6.09e-06	0.834417	1.67e-05	2846	protein_coding	45.28	1	1
Zm00001eb037630	9.47067	9.40439	9.40546	6.14771	5.97287	6.2823	8.10661	7.972	7.92845	9.16375	8.8023	8.76962	9.42278	9.33016	9.41997	8.73741	9.07621	8.86587	-3.08943	1.33713e-66	3.32058e-65	-0.879368	1.53e-06	0.940207	6.8e-09	1770	misc_non_coding	46.47	1	1
Zm00001eb037670	9.0439	9.19714	8.77728	3.69532	3.01944	2.39763	8.44338	8.91753	7.6366	7.07074	7.41906	7.78926	7.22846	6.97848	7.16601	7.42192	7.51751	7.30031	-4.91018	1.48208e-61	2.9099e-60	-0.904222	2.63e-07	0.967697	5.39e-11	2193	protein_coding	65.41	2	1
Zm00001eb037690	15.0526	14.9935	14.9601	9.6917	8.56754	8.43818	13.0179	12.8294	13.028	14.0525	14.1381	13.9996	14.2896	14.2822	14.1523	14.2965	14.3944	14.3074	-4.39202	1.33713e-66	3.32058e-65	-0.947752	2.37e-09	0.938224	8.78e-09	3854	protein_coding	53.59	3	1
Zm00001eb037750	2.7903	1.59536	2.89687	7.33851	7.33353	7.26333	7.45828	5.29632	5.56292	4.08833	3.75745	3.55097	5.11167	5.35531	6.22374	3.38563	4.31061	4.22175	5.36457	4.068e-09	1.17699e-08	0.733425	0.000532915	0.842193	1.16e-05	4937	protein_coding	40.77	1	1
Zm00001eb037760	3.16604	2.424	3.47804	5.09624	6.43044	5.54208	4.18965	4.18255	4.51995	3.70163	3.5054	4.20642	1.59536	2.69672	4.08531	2.67146	3.18843	3.435	3.1495	0.00034882	0.000665479	0.845083	1.01e-05	0.87707	1.77e-06	371	misc_non_coding	60.22	1	1
Zm00001eb037790	4.19142	3.28008	5.52235	7.26895	7.99391	7.79883	6.0576	5.91276	5.64425	5.94242	6.02308	5.79118	5.61622	5.48063	5.15408	5.00756	5.01095	5.37126	2.67539	2.29319e-05	4.91453e-05	0.87396	2.14e-06	0.836996	1.48e-05	407	protein_coding	58.82	1	1
Zm00001eb037800	2.7903	1.59536	3.93658	4.67159	5.70434	5.8005	4.02733	4.33264	3.59904	2.71615	1.59536	1.59536	1.59536	1.59536	1.59536	1.59536	1.59536	1.59536	4.51269	0.00323556	0.00572697	0.837533	1.45e-05	0.93761	9.48e-09	551	misc_non_coding	63.59	1	1
Zm00001eb037870	2.14189	2.18527	2.26245	5.93624	6.4743	3.45457	1.59536	1.59536	1.59536	1.59536	1.59536	1.59536	1.59536	1.59536	1.59536	1.59536	1.59536	1.59536	6.75112	0.00178136	0.00329149	0.909098	1.76e-07	0.811052	4.43e-05	1466	protein_coding	64.83	1	1
Zm00001eb037890	8.58612	9.21217	7.89576	2.87529	3.39119	3.0529	5.32791	6.46663	5.08731	9.22512	9.13611	9.04118	7.90673	7.45966	8.61244	8.94234	8.9272	9.25873	-4.76362	1.33779e-44	1.64315e-43	-0.776334	0.000151797	0.966968	6.43e-11	1317	protein_coding	57.74	4	1
Zm00001eb037920	3.62341	3.28008	2.53072	5.29716	6.18851	5.44973	3.73977	4.18255	4.36609	3.70163	4.58577	2.77937	3.10073	1.59536	3.2763	2.67146	2.74896	1.59536	2.83465	0.000721508	0.00132756	0.848256	8.68e-06	0.881261	1.36e-06	2383	protein_coding	64.01	1	1
Zm00001eb037940	7.1275	7.46003	7.15089	12.3702	12.8698	12.0589	9.27853	9.15589	9.89537	8.95666	8.08252	8.3229	9.75575	8.53184	10.3287	8.39662	7.9086	7.80193	4.63401	8.54381e-30	6.8866e-29	0.872306	2.36e-06	0.887735	8.87e-07	2272	protein_coding	54.07	2	1
Zm00001eb037950	1.59536	1.59536	3.16536	5.37021	7.85827	6.52719	2.70633	2.40244	3.95113	3.14498	3.75745	1.59536	3.64532	1.59536	3.2763	3.08558	1.59536	3.68024	5.70358	0.000275376	0.000532121	0.896613	4.72e-07	0.837794	1.43e-05	3057	protein_coding	53.79	3	1
Zm00001eb037960	2.36378	1.59536	3.56673	5.73029	6.3	5.15005	5.3448	5.41656	7.03507	3.14498	3.75745	3.55097	4.32081	3.66884	4.43823	1.59536	3.18843	1.59536	3.72309	0.000495047	0.000927884	0.58073	0.0115005	0.819625	3.14e-05	1402	protein_coding	60.23	1	1
Zm00001eb038060	3.95882	2.6036	4.37357	9.83973	12.3867	9.35769	2.94062	4.10083	5.77033	3.70163	3.75745	1.59536	5.03391	3.11919	4.27308	3.08558	1.59536	1.59536	8.39078	3.00098e-12	1.09655e-11	0.946637	2.79e-09	0.912142	1.35e-07	1938	protein_coding	60.6	2	1
Zm00001eb038140	7.21962	6.95779	6.61502	1.59536	1.59536	1.59536	3.73977	3.9209	2.91992	6.11231	5.72153	4.76705	6.21551	6.47753	5.62765	6.18625	6.19271	6.26796	-6.54416	6.65299e-17	3.08406e-16	-0.768512	0.00019456	0.949167	1.91e-09	1711	protein_coding	67.76	1	1
Zm00001eb038160	10.419	10.196	10.2253	12.1207	12.1104	11.8924	10.9818	10.9221	11.418	9.21585	9.21247	9.10459	9.95463	9.41464	9.96141	9.17545	9.58868	9.34847	2.32389	4.31444e-28	3.16189e-27	0.839429	1.33e-05	0.973588	1.1e-11	2093	protein_coding	57.78	5	1
Zm00001eb038180	4.94303	4.65234	5.87035	8.44169	9.07687	8.59128	4.74837	5.3491	5.67037	5.8966	5.41039	5.16663	4.95163	4.05155	5.32998	4.64645	5.01095	4.91056	3.54251	2.54795e-16	1.15171e-15	0.975558	5.93e-12	0.891712	6.73e-07	1290	protein_coding	67.62	1	1
Zm00001eb038220	10.184	9.69573	10.5203	5.52208	5.59706	3.52104	8.62114	8.60151	6.53738	9.78814	9.97021	9.53115	9.43408	8.94823	9.70012	9.74212	9.63007	9.62647	-4.02933	5.40454e-27	3.81435e-26	-0.859753	4.8e-06	0.947108	2.61e-09	4363	protein_coding	59.67	4	1
Zm00001eb038250	2.36378	1.59536	3.27891	9.469	12.5446	10.0747	4.8708	7.01929	9.12102	1.59536	1.59536	1.59536	2.68284	3.11919	3.2763	1.59536	1.59536	1.59536	11.6273	1.28548e-10	4.2521e-10	0.855664	5.96e-06	0.968653	4.25e-11	1899	protein_coding	57.74	1	1
Zm00001eb038270	6.55022	4.68185	7.38468	13.1126	14.9014	13.9787	9.53155	10.7141	11.9958	6.29983	5.41039	6.00014	7.04393	6.79844	7.71529	4.92557	5.40933	4.71636	8.03513	1.21943e-29	9.51357e-29	0.832889	1.78e-05	0.977957	2.62e-12	2082	protein_coding	57.9	1	1
Zm00001eb038290	1.59536	1.59536	2.89687	8.3186	8.58962	7.66208	7.28188	8.01324	7.14592	3.45448	3.75745	1.59536	4.18097	1.59536	1.59536	2.67146	1.59536	3.12815	7.30665	1.73004e-12	6.25687e-12	0.73011	0.000581535	0.941942	5.41e-09	2954	protein_coding	50.08	1	1
Zm00001eb038420	8.3811	8.11914	8.16404	5.75771	5.06295	5.16954	6.5464	7.09809	7.05497	7.4329	7.53465	7.59414	7.65944	8.1459	7.73095	7.96997	8.0147	8.2815	-2.9168	3.52034e-43	4.13783e-42	-0.84143	1.21e-05	0.933123	1.63e-08	1989	protein_coding	42.86	2	1
Zm00001eb038580	8.99013	8.42035	8.88757	2.98906	1.59536	2.57189	4.91694	5.06316	4.15551	7.81103	8.54313	8.10338	7.56659	6.93554	7.8789	8.16843	7.92078	7.77751	-5.47473	5.53921e-48	7.49176e-47	-0.769832	0.000186705	0.983468	2.66e-13	4801	protein_coding	55.89	4	1
Zm00001eb038680	9.71172	9.85184	8.80724	2.42038	3.5412	1.59536	4.91694	5.3491	3.81164	7.77359	7.8215	7.10069	6.28386	6.5647	7.07071	8.32713	8.22579	7.97295	-5.51525	7.14054e-46	9.10934e-45	-0.701975	0.00116457	0.921141	5.86e-08	2561	protein_coding	68.35	1	1
Zm00001eb038820	4.15532	4.46088	4.05969	7.93142	8.94763	7.27231	4.66946	4.53101	5.43152	3.45448	1.59536	4.20642	3.64532	1.59536	1.59536	4.15834	3.75667	4.06435	5.01209	4.96215e-16	2.21147e-15	0.915282	1.02e-07	0.910965	1.5e-07	1571	protein_coding	37.47	1	1
Zm00001eb038880	8.29098	7.35104	9.28135	11.0763	10.3254	10.5098	7.99661	8.29988	9.27841	7.17016	6.3822	6.09422	7.004	5.98171	6.80061	6.95335	7.09125	6.4948	3.15565	2.67865e-07	7.03671e-07	0.865022	3.6e-06	0.931226	2.03e-08	1806	protein_coding	60.27	2	1
Zm00001eb038920	11.239	11.0448	11.3376	13.6475	13.7712	13.8644	11.6236	11.5474	11.6931	11.5024	11.5611	11.4838	11.6344	11.5772	11.556	11.5953	11.4612	11.4156	2.404	9.1285e-161	1.6172e-158	0.969979	3.02e-11	0.895943	4.96e-07	5049	protein_coding	44.55	2	1
Zm00001eb038930	13.0082	12.54	13.2616	10.2905	10.725	10.3663	10.4698	10.5897	10.8272	12.3816	12.564	12.5081	12.3973	12.3836	12.1869	12.9003	12.9625	12.9463	-2.63917	8.21655e-54	1.30973e-52	-0.543605	0.0197124	0.901509	3.26e-07	4139	protein_coding	45.99	2	1
Zm00001eb039040	6.01587	5.45102	5.87035	1.59536	1.59536	1.59536	1.59536	1.59536	1.59536	6.36849	5.66448	5.25113	4.18097	1.59536	3.2763	5.22844	5.33807	4.99848	-5.92182	6.87769e-13	2.57967e-12	-0.51733	0.0278989	0.879863	1.49e-06	2283	protein_coding	58.1	2	1
Zm00001eb039270	9.18981	9.26117	9.11677	6.31369	6.18851	6.40178	7.63264	7.66553	7.74773	8.23493	8.51928	8.09204	7.17554	7.70945	7.8789	8.28703	8.48565	8.13546	-2.88177	1.33713e-66	3.32058e-65	-0.747301	0.000364657	0.834515	1.66e-05	2777	protein_coding	58.78	2	1
Zm00001eb039450	3.31519	3.36148	3.72747	7.01506	8.19584	7.52608	4.22738	3.65512	3.10876	1.59536	3.18905	3.80729	3.10073	3.11919	1.59536	3.62598	4.45448	3.68024	5.32349	6.60202e-14	2.60062e-13	0.954353	8.21e-10	0.876744	1.81e-06	608	protein_coding	56.16	1	1
Zm00001eb039490	4.19142	3.92365	3.93658	6.65667	7.6975	7.06057	4.22738	4.36773	3.01843	3.45448	2.74943	1.59536	3.10073	3.11919	1.59536	3.08558	3.18843	4.06435	4.71479	8.08571e-11	2.65088e-10	0.940707	6.37e-09	0.896794	4.66e-07	628	protein_coding	56.12	1	1
Zm00001eb039520	2.89745	3.50959	3.80093	6.05141	7.10727	6.5045	3.04044	4.05805	2.91992	1.59536	2.74943	3.22857	4.56407	3.66884	1.59536	1.59536	3.75667	1.59536	4.74939	2.51783e-05	5.64952e-05	0.909891	1.64e-07	0.864746	3.65e-06	590	misc_non_coding	57.02	1	1
Zm00001eb039540	5.77052	5.71392	5.3224	8.30245	8.54922	8.45798	6.6311	6.617	6.91498	6.43401	5.01196	5.79118	6.47134	5.28827	6.35099	5.95965	5.10005	5.71894	2.84174	4.78915e-15	2.01671e-14	0.913224	1.23e-07	0.946062	3.04e-09	2215	protein_coding	44.81	1	1
Zm00001eb039650	3.72833	4.19796	2.89687	11.312	11.017	11.6155	8.06665	8.39862	9.56518	8.16918	4.1508	4.20642	6.21551	4.89547	8.02583	5.95965	4.14993	3.68024	6.51089	2.56625e-06	5.98949e-06	0.801192	6.44e-05	0.910876	1.51e-07	1865	protein_coding	61.41	1	1
Zm00001eb039710	7.30621	7.65235	7.02535	9.28868	9.31475	9.43466	7.92298	7.92955	8.18918	6.72322	5.92943	6.71357	7.21104	7.36575	7.37987	6.82473	6.38107	6.60999	2.48381	1.76334e-30	1.41536e-29	0.884487	1.1e-06	0.97275	1.4e-11	4296	protein_coding	47.22	3	1
Zm00001eb039750	4.71822	4.87269	5.3224	7.78963	7.64862	8.85595	4.66946	4.95345	6.3405	3.14498	1.59536	1.59536	3.10073	1.59536	1.59536	1.59536	3.18843	3.12815	5.61279	1.49497e-08	4.28925e-08	0.870293	2.66e-06	0.934707	1.35e-08	794	protein_coding	60.88	1	1
Zm00001eb039850	9.3351	8.85643	9.34255	6.06243	6.79101	6.29117	6.12737	7.01929	6.08351	9.06908	8.93443	8.96866	9.32495	9.32185	8.92314	9.32552	9.10852	9.13449	-2.82553	3.51587e-32	2.98138e-31	-0.549767	0.0180994	0.896584	4.73e-07	2549	protein_coding	46.31	2	1
Zm00001eb039870	7.52142	7.26232	6.05332	1.59536	1.59536	1.59536	1.59536	1.59536	2.54781	7.17016	7.5187	7.23046	6.89907	6.02339	6.13218	7.50819	7.11266	7.88427	-6.60833	1.83635e-17	8.72317e-17	-0.628338	0.00522822	0.9355	1.23e-08	1067	protein_coding	48.22	1	1
Zm00001eb039880	4.39009	4.27834	3.72747	1.59536	1.59536	1.59536	1.59536	1.59536	2.37762	5.02703	5.18493	5.6117	3.64532	4.34916	4.71925	4.42378	5.01095	4.99848	-4.92551	8.77931e-09	2.55988e-08	-0.608426	0.00737773	0.936856	1.04e-08	964	protein_coding	48.08	1	1
Zm00001eb039970	1.59536	1.59536	1.59536	5.37021	5.03962	5.28116	2.39039	3.06117	3.95113	1.59536	1.59536	1.59536	1.59536	1.59536	4.27308	1.59536	1.59536	1.59536	7.38755	0.00046372	0.000875753	0.882886	1.22e-06	0.929083	2.57e-08	1795	protein_coding	61.97	1	1
Zm00001eb040000	5.41592	6.04096	4.81139	6.90928	7.17789	6.86667	7.26872	6.79792	7.02502	1.59536	4.1508	2.77937	4.86427	3.11919	4.71925	4.00337	4.70405	1.59536	3.13967	0.0109366	0.0176489	0.611178	0.00704409	0.850258	7.86e-06	1090	protein_coding	62.05	1	1
Zm00001eb040070	5.51662	4.27834	5.36931	9.59841	10.8504	10.9228	9.74516	8.82947	9.33034	5.80035	5.26411	5.47818	7.29614	6.99949	7.58343	5.83136	6.23241	5.8183	5.4499	3.98287e-38	4.27975e-37	0.752215	0.000316986	0.926142	3.53e-08	1406	protein_coding	62.76	1	1
Zm00001eb040100	6.16478	5.87415	6.8717	10.0163	9.92072	9.58	8.08427	8.23396	8.75969	7.79866	7.80844	7.65704	7.56659	7.28254	7.73095	7.12703	7.0023	7.3673	2.86001	3.61553e-17	1.71034e-16	0.846544	9.44e-06	0.880729	1.41e-06	2356	protein_coding	58.42	5	1
Zm00001eb040260	9.21772	8.9669	8.99375	10.5238	10.9643	10.8259	8.15743	8.5142	8.8507	8.41591	8.43679	8.37994	8.3662	7.80795	8.57822	8.22895	8.57314	8.34932	2.06257	1.46687e-20	8.02411e-20	0.978163	2.43e-12	0.897728	4.35e-07	1929	protein_coding	48.24	1	1
Zm00001eb040280	11.2503	11.0233	10.8364	12.1633	12.7691	12.722	12.4094	12.268	12.197	9.8037	9.97021	9.42675	9.6818	8.62259	10.0608	9.74508	9.75778	9.48665	2.18477	1.05638e-09	3.26784e-09	0.698983	0.00124817	0.954167	8.48e-10	4661	protein_coding	66.24	2	1
Zm00001eb040450	5.41592	3.70342	4.97274	11.4564	11.7951	11.9411	9.92142	11.6518	11.2935	7.36739	6.78065	6.52398	8.03108	7.28254	8.47968	6.63316	6.60916	6.4948	6.03542	1.28974e-29	1.0313e-28	0.691555	0.00147751	0.880216	1.45e-06	2868	protein_coding	58.24	2	1
Zm00001eb040470	2.53115	1.59536	2.53072	6.05141	6.50846	6.65634	4.15086	4.70462	5.74598	3.14498	1.59536	1.59536	1.59536	1.59536	1.59536	1.59536	1.59536	3.12815	6.21685	1.50666e-06	3.5844e-06	0.842491	1.15e-05	0.958896	3.6e-10	1292	protein_coding	57.23	1	1
Zm00001eb040480	9.23253	9.77041	8.92709	3.75378	3.12421	3.95624	5.39433	6.81669	4.94401	6.49669	6.95684	6.90721	7.4526	6.99949	7.74645	7.65407	7.11266	6.93115	-4.62207	4.98164e-43	5.83054e-42	-0.71057	0.000949866	0.846268	9.57e-06	4856	protein_coding	48.77	4	1
Zm00001eb040560	10.7692	10.5833	10.7738	12.6471	13.1955	12.9244	11.0179	11.3217	10.8533	9.85836	10.0192	9.84315	9.97799	8.92648	9.92783	9.90464	10.1558	10.0422	2.63693	1.14736e-26	8.0315e-26	0.922576	5.08e-08	0.957472	4.71e-10	1642	protein_coding	59.65	1	1
Zm00001eb040610	10.2332	9.76871	8.63655	5.61504	5.68949	5.93125	8.58624	8.69571	8.57572	8.0173	8.43679	8.13686	8.70793	8.03843	8.75714	8.64525	8.53402	8.71336	-3.43625	4.4193e-42	5.04479e-41	-0.887076	9.28e-07	0.93608	1.15e-08	1157	protein_coding	57.17	1	1
Zm00001eb040780	6.4595	5.39916	7.0107	12.3739	12.8875	12.9367	9.34893	11.3725	12.451	6.15182	5.88021	5.40644	6.61084	6.10329	6.54088	5.47803	5.4772	6.26796	6.74492	2.96248e-36	2.86922e-35	0.769549	0.000188362	0.956026	6.12e-10	1025	misc_non_coding	60.72	1	1
Zm00001eb040790	2.36378	2.6036	2.89687	11.5136	12.241	11.891	6.56086	6.20674	7.46876	3.70163	1.59536	2.77937	5.32231	5.21792	6.54088	3.62598	1.59536	1.59536	10.6969	1.10996e-36	1.13315e-35	0.918448	7.6e-08	0.969158	3.74e-11	2386	protein_coding	60.87	1	1
Zm00001eb041090	9.41054	9.46943	9.17702	7.24982	7.38035	7.27231	8.29132	8.57789	8.29542	9.47878	9.6013	9.36688	9.4453	8.98553	9.07199	9.35297	9.33929	9.52747	-2.44017	2.40879e-55	3.99436e-54	-0.798627	7.07e-05	0.956204	5.93e-10	8666	protein_coding	43.74	7	1
Zm00001eb041120	7.74157	6.62462	7.88777	10.8221	10.5029	11.2901	8.78401	9.53665	10.7632	8.64738	8.21713	8.0101	8.58484	7.6309	8.95015	8.27888	8.0484	7.89565	3.02645	4.53059e-10	1.39878e-09	0.795292	7.97e-05	0.897212	4.52e-07	5944	protein_coding	49.42	1	1
Zm00001eb041310	8.13304	8.00867	7.22255	1.59536	2.77294	1.59536	4.91694	4.8833	4.39826	7.51082	6.698	6.71357	6.06822	5.5394	5.87396	6.82473	7.06952	7.13715	-5.57404	6.28534e-27	4.42712e-26	-0.800996	6.48e-05	0.948396	2.15e-09	825	protein_coding	60.41	1	1
Zm00001eb041400	10.9294	10.9753	10.8913	12.5377	13.0079	12.8417	11.4917	11.8503	12.6339	11.3305	11.2089	11.1715	11.2035	11.3448	11.1902	11.1362	11.118	11.0984	1.72745	8.31439e-15	3.45162e-14	0.853432	6.69e-06	0.929506	2.45e-08	3051	protein_coding	52.59	3	1
Zm00001eb041410	10.5345	10.148	10.7563	8.76832	8.47568	8.51013	8.91073	9.01954	9.70235	10.3614	10.6461	10.5168	9.99336	10.0289	9.60558	10.448	10.4611	10.5453	-2.35343	1.16612e-22	6.97623e-22	-0.628622	0.00520173	0.942918	4.73e-09	6433	protein_coding	53.47	4	1
Zm00001eb041460	13.1113	12.8111	13.7879	8.82917	8.82101	7.70912	9.05044	8.73239	7.68528	12.619	13.0892	12.7423	12.5168	11.8296	12.7811	12.9	13.0035	12.9714	-3.7799	1.68753e-45	2.13393e-44	-0.574855	0.0125753	0.926337	3.45e-08	1553	protein_coding	59.97	1	1
Zm00001eb041540	5.51662	5.71392	7.45127	2.98906	1.59536	2.39763	5.31081	3.9209	3.41253	7.95177	8.21713	7.94858	7.32882	7.29957	7.61754	7.94956	7.92078	8.13546	-4.38109	6.59914e-16	2.91619e-15	-0.695178	0.00136164	0.919285	7.02e-08	2043	protein_coding	46.77	2	1
Zm00001eb041710	8.88958	8.91119	8.42647	3.8634	3.79662	3.90911	7.52984	7.69286	7.205	8.70154	9.13611	8.68162	8.56441	8.2371	8.35382	8.92677	8.70576	8.79468	-4.1683	1.33713e-66	3.32058e-65	-0.940701	6.38e-09	0.948894	1.99e-09	2968	protein_coding	53.05	3	1
Zm00001eb041730	10.2562	10.2247	10.5667	7.80609	8.31147	8.51392	8.31496	8.72744	8.61812	11.0201	11.039	10.9111	9.75274	9.56302	9.41028	10.6793	10.6152	10.5216	-2.4595	3.64592e-39	3.86535e-38	-0.526491	0.0247902	0.935238	1.27e-08	3991	protein_coding	45.12	2	1
Zm00001eb041740	5.47433	5.32695	6.72683	2.42038	2.77294	3.0529	4.11092	4.43536	3.34354	6.58587	6.85881	6.4898	5.76737	5.70248	5.75609	6.47065	6.45001	6.43355	-3.74729	1.34129e-16	6.12805e-16	-0.708428	0.00100001	0.963281	1.48e-10	3296	protein_coding	49.07	1	1
Zm00001eb041750	7.15887	7.09933	7.78396	9.44922	9.93568	9.77732	7.54082	7.71969	8.1224	7.98491	7.55043	7.98581	7.64653	8.18308	7.98722	7.90786	7.65513	7.77751	2.15543	4.363e-17	2.0566e-16	0.93485	1.33e-08	0.852457	7.03e-06	5344	protein_coding	43.99	4	1
Zm00001eb041800	10.6485	10.8056	10.6285	7.19587	7.10727	7.10649	9.09209	9.34109	10.1132	10.048	10.0107	9.73436	9.87392	9.60471	9.76621	9.73915	9.60387	9.83896	-3.19856	1.3376e-66	3.32171e-65	-0.93165	1.93e-08	0.872318	2.36e-06	3621	protein_coding	50.3	2	1
Zm00001eb041860	2.66995	2.424	3.56673	9.28985	9.47321	9.54061	7.22853	7.40542	8.81615	3.70163	3.18905	4.20642	5.2555	5.5394	6.39103	4.00337	3.75667	3.68024	7.14035	2.60757e-26	1.83834e-25	0.78918	9.88e-05	0.946852	2.71e-09	1518	protein_coding	56.35	2	1
Zm00001eb042020	5.5577	3.19268	8.07887	11.3005	11.6238	11.5906	8.20882	9.96706	10.356	5.84928	4.4554	5.47818	5.32231	5.21792	5.92945	5.08506	5.26307	5.76948	5.58979	1.51349e-08	4.33806e-08	0.798053	7.22e-05	0.946422	2.88e-09	1536	protein_coding	65.06	1	1
Zm00001eb042050	9.15802	8.69816	9.02687	11.5156	11.7959	11.5442	10.4631	10.1758	10.3419	9.50566	9.31301	9.51427	9.61052	9.81173	9.68009	9.55219	9.63378	9.31494	2.42714	1.63629e-56	3.12432e-55	0.881797	1.31e-06	0.924208	4.31e-08	10745	protein_coding	45.11	4	1
Zm00001eb042090	6.92345	7.27192	7.22255	4.22933	3.60997	3.14506	4.26409	4.6205	4.68462	7.52591	7.21633	7.3495	7.10181	7.38183	6.88709	7.70366	7.53347	7.44687	-3.43735	1.17147e-44	1.44109e-43	-0.681536	0.00184119	0.949415	1.84e-09	5155	protein_coding	42.59	1	1
Zm00001eb042110	10.2757	10.2589	10.3344	11.9191	12.129	12.0513	10.6601	10.4293	11.127	9.39498	9.65702	9.54369	10.0286	9.99535	9.7963	10.0192	9.8111	9.82711	2.13166	2.21345e-25	1.47512e-24	0.91904	7.18e-08	0.980212	1.11e-12	7024	protein_coding	41.51	3	1
Zm00001eb042120	11.6357	11.8667	11.6419	10.2259	10.1682	10.1051	11.3959	11.5307	10.9424	12.0206	12.1718	12.0437	12.0587	11.8975	11.9237	11.8345	12.073	12.1849	-2.16857	8.38941e-31	6.82021e-30	-0.775033	0.000158301	0.965567	8.92e-11	4133	protein_coding	42.43	1	1
Zm00001eb042160	11.0896	10.5536	10.8006	6.96314	8.44518	7.57406	7.39109	7.99962	7.71058	11.2235	11.4893	11.3283	10.9171	10.6646	10.8784	11.5969	11.4146	11.7057	-2.92846	1.8086e-30	1.45095e-29	-0.551843	0.0175802	0.953904	8.87e-10	2908	protein_coding	50.84	3	1
Zm00001eb042220	10.9426	11.0105	10.2426	7.63606	7.55785	7.24976	8.44338	8.86444	9.37751	10.2109	10.814	10.2651	9.6691	9.19566	9.92443	9.99203	10.2014	10.1696	-3.05281	4.22634e-39	4.46726e-38	-0.775633	0.000155272	0.932966	1.66e-08	1473	protein_coding	58.68	1	1
Zm00001eb042330	12.0533	12.1983	11.3916	4.0125	4.15074	3.80951	8.82051	10.3114	6.72926	10.4471	10.1876	10.0535	10.5848	10.0791	10.5234	10.2906	10.5103	10.752	-5.6541	4.64159e-59	8.51693e-58	-0.880078	1.47e-06	0.929341	2.5e-08	900	misc_non_coding	61.04	1	1
Zm00001eb042350	8.08721	7.56135	7.81378	12.3669	13.0856	12.2238	8.5249	8.52184	8.99283	8.26221	8.59731	7.98581	8.61827	7.80795	8.77991	8.05839	8.22579	8.26403	4.57277	8.85746e-61	1.8858e-59	0.97474	7.7e-12	0.920299	6.36e-08	4515	protein_coding	48.58	2	1
Zm00001eb042370	7.2111	6.15965	6.73577	9.87448	9.95204	10.1798	9.54434	9.9796	9.45908	7.90637	7.87261	7.9611	8.7203	8.57443	8.81707	8.18598	8.07044	8.27279	2.71879	9.77691e-21	5.51207e-20	0.662193	0.00275331	0.80025	6.66e-05	5725	protein_coding	43	1	1
Zm00001eb042410	10.5963	10.8671	9.67056	3.50206	3.01944	2.39763	7.99926	8.04805	7.46505	7.09118	7.59677	7.10069	8.64446	7.72214	8.96347	7.76334	8.20602	7.59395	-5.73848	1.33713e-66	3.32058e-65	-0.845038	1.02e-05	0.958848	3.63e-10	272	protein_coding	68.5	1	1
Zm00001eb042450	9.03064	8.67303	9.3829	4.1467	4.01025	3.38434	6.74949	6.85955	6.95789	9.43149	9.55512	9.54784	8.88314	8.75809	8.38385	9.55557	9.2063	9.23651	-4.30151	1.33713e-66	3.32058e-65	-0.85593	5.88e-06	0.979193	1.65e-12	4105	protein_coding	49.05	2	1
Zm00001eb042520	11.0003	10.7633	11.3035	8.82433	8.85786	8.71329	8.53774	8.74223	7.99174	11.089	11.3452	11.2348	11.0782	11.0311	10.8906	11.339	11.394	11.3866	-2.51749	2.01008e-45	2.53573e-44	-0.44421	0.0647745	0.919913	6.6e-08	4462	protein_coding	43.74	3	1
Zm00001eb042650	9.04749	8.68744	8.49382	1.59536	1.59536	2.39763	7.30782	7.1184	5.64425	7.94055	7.88511	8.0221	6.80926	6.91357	7.33956	8.00005	7.68401	7.59395	-6.54769	4.39561e-22	2.56194e-21	-0.920547	6.21e-08	0.914142	1.13e-07	3589	protein_coding	61.14	1	1
Zm00001eb042670	14.9239	14.9346	14.4558	11.4657	11.0956	11.4585	12.1618	12.6482	12.5117	14.8842	14.9516	14.8484	14.6388	14.5781	14.6015	14.8067	14.7974	14.8732	-3.11078	1.33713e-66	3.32058e-65	-0.733676	0.000529373	0.972836	1.37e-11	7472	protein_coding	43.05	5	1
Zm00001eb042710	11.0744	10.9701	11.575	6.8406	7.59007	6.40995	7.64627	7.64818	8.38851	10.353	10.4769	10.6941	10.1317	10.4141	9.80372	10.9094	10.8736	10.6192	-3.52284	7.71927e-55	1.26091e-53	-0.684045	0.0017438	0.953328	9.77e-10	32930	protein_coding	44.41	3	1
Zm00001eb042740	3.62341	3.87194	3.16536	5.33415	5.29715	6.6356	4.96162	4.78399	3.99456	2.71615	1.59536	3.22857	3.10073	1.59536	4.27308	3.08558	3.18843	1.59536	3.85727	7.32186e-05	0.000156774	0.791027	9.27e-05	0.895182	5.25e-07	1155	protein_coding	58.82	1	1
Zm00001eb042770	8.42229	8.17391	8.7109	11.01	11.1106	11.2862	9.7018	10.3136	10.3897	8.79169	8.46203	8.68916	9.20249	8.89881	9.32513	8.38146	8.73365	8.49119	2.6085	6.40619e-38	6.82612e-37	0.840141	1.28e-05	0.956014	6.14e-10	3079	protein_coding	41.75	2	1
Zm00001eb042780	6.8038	7.35556	7.9428	10.7019	8.70811	9.77179	8.69508	9.47698	9.57727	6.64239	6.83323	6.98284	6.98362	6.72466	7.58343	6.18625	6.60916	6.93115	2.86919	1.71906e-10	5.58678e-10	0.733172	0.000536506	0.946104	3.02e-09	3460	protein_coding	50.71	2	1
Zm00001eb042820	2.53115	2.18527	3.03931	12.8881	12.7856	12.6382	4.3347	2.84841	5.63102	5.8966	5.26411	5.16663	5.11167	4.47685	5.87396	4.74577	4.14993	4.60818	9.78262	1.0975e-28	8.46716e-28	0.97647	4.39e-12	0.867151	3.19e-06	3214	protein_coding	41.43	1	1
Zm00001eb042850	7.71167	7.92902	8.28762	9.34495	9.66783	9.75027	9.17429	8.84325	9.06204	7.07074	6.64014	7.27124	6.92068	6.44725	7.2769	6.6835	7.06952	6.23242	2.1348	3.12806e-14	1.26548e-13	0.768785	0.000192911	0.965042	1e-10	1187	protein_coding	62.29	1	1
Zm00001eb042870	3.38329	3.09814	4.97274	10.2068	11.4512	10.1454	5.04697	5.58718	7.50898	1.59536	1.59536	1.59536	1.59536	1.59536	4.43823	3.08558	1.59536	2.70347	9.68457	7.62774e-11	2.53075e-10	0.919756	6.71e-08	0.976034	5.08e-12	1756	protein_coding	62.55	1	1
Zm00001eb042940	9.31536	9.03047	9.13207	6.60489	7.45224	7.04494	6.80523	6.66613	6.8193	8.74087	8.34024	8.85926	8.75076	8.57443	8.72622	8.80711	8.83367	8.88885	-2.46042	6.70404e-32	5.63962e-31	-0.417891	0.0844064	0.873158	2.25e-06	31947	protein_coding	52.15	3	1
Zm00001eb042990	10.5548	10.0545	11.275	7.23044	8.50554	7.71242	7.97518	7.8067	8.54616	10.7256	10.6202	10.9509	10.7791	10.8681	10.3389	11.211	11.0138	11.1775	-2.80664	1.7489e-20	9.52906e-20	-0.575612	0.0124325	0.936186	1.13e-08	4549	protein_coding	42.81	1	1
Zm00001eb043040	9.84229	10.0328	9.92304	4.22933	4.19452	3.14506	5.50361	6.10851	4.87787	9.27062	9.39395	9.0114	8.6638	8.04854	8.552	9.02268	9.37514	9.43295	-4.70284	1.33713e-66	3.32058e-65	-0.721559	0.000724365	0.979969	1.22e-12	3202	protein_coding	53.26	4	1
Zm00001eb043060	10.8479	10.6339	10.79	7.7114	7.72678	7.77376	7.93967	7.972	7.96833	9.95349	10.2756	10.3532	9.85722	9.77872	9.61827	10.5965	10.6522	10.4749	-2.91934	1.33713e-66	3.32058e-65	-0.568354	0.0138563	0.922744	5e-08	3764	protein_coding	45.63	2	1
Zm00001eb043080	5.43075	4.42625	6.21561	8.31401	8.71178	9.08334	6.94411	8.4988	9.17882	3.14498	4.4554	1.59536	4.56407	4.80192	5.41041	1.59536	3.75667	2.70347	4.67302	6.13511e-07	1.56951e-06	0.68129	0.00185094	0.970436	2.67e-11	1136	protein_coding	65	1	1
Zm00001eb043100	6.54344	6.82058	8.19352	3.09194	2.77294	2.71621	3.89133	4.46798	3.47784	9.01663	9.51146	8.87257	8.12709	7.13851	8.10008	8.40413	8.14502	8.55002	-4.38144	3.85033e-28	2.83159e-27	-0.643081	0.00399074	0.953729	9.14e-10	2301	protein_coding	57.21	3	1
Zm00001eb043110	4.2266	4.31683	3.99954	1.59536	1.59536	1.59536	1.59536	1.59536	1.59536	6.02987	5.66448	4.87801	4.56407	1.59536	4.27308	6.25449	5.54199	5.49678	-4.93722	3.14608e-08	8.83441e-08	-0.503476	0.0331651	0.875703	1.93e-06	1485	protein_coding	64.06	1	1
Zm00001eb043140	1.59536	1.59536	2.73152	8.37043	8.9414	9.59438	2.94062	3.9682	4.54878	1.59536	1.59536	1.59536	2.68284	1.59536	1.59536	1.59536	1.59536	1.59536	10.1034	1.37091e-07	3.65473e-07	0.972063	1.71e-11	0.957998	4.27e-10	4433	protein_coding	58.98	2	1
Zm00001eb043150	5.40094	5.10714	5.71597	9.90383	9.89193	10.3426	7.69623	7.92379	7.90945	4.93877	4.91687	4.02161	5.76737	4.89547	6.85884	4.92557	3.96771	4.60818	5.2799	2.90688e-37	3.02133e-36	0.866766	3.26e-06	0.983981	2.07e-13	4069	protein_coding	49.43	1	1
Zm00001eb043220	7.04836	7.12074	7.2289	5.2398	5.35486	5.81289	6.2306	5.79125	6.10279	7.64127	7.11382	7.3495	7.34488	7.3164	7.71529	7.282	7.45186	7.50752	-2.27792	7.26975e-18	3.5225e-17	-0.62961	0.00511048	0.885095	1.06e-06	4723	protein_coding	44.94	2	1
Zm00001eb043230	8.53923	7.68864	8.80512	3.09194	4.7247	4.71751	5.06753	5.44914	4.92231	7.22668	7.59677	7.29121	5.90409	5.65015	6.26742	6.77918	7.15453	7.05825	-3.63312	1.45163e-28	1.08826e-27	-0.597943	0.00876769	0.842213	1.16e-05	966	protein_coding	65.46	1	1
Zm00001eb043240	10.6936	10.221	10.9249	8.10376	8.62697	8.68836	8.92197	9.14974	8.72442	10.5337	10.4831	10.3317	10.2387	9.98486	10.2709	10.8542	10.8892	10.8879	-2.47217	1.64799e-34	1.5124e-33	-0.602146	0.00818708	0.911524	1.43e-07	3771	protein_coding	43.5	4	1
Zm00001eb043290	3.5091	3.43776	4.17252	5.77123	4.53614	5.26315	6.55365	4.67714	4.92231	1.59536	1.59536	1.59536	1.59536	1.59536	1.59536	1.59536	1.59536	1.59536	4.25015	0.00970967	0.0158036	0.586891	0.0104535	0.820584	3.02e-05	821	protein_coding	44.4	1	1
Zm00001eb043380	8.059	8.24629	7.90767	9.79755	10.2359	10.1654	9.58821	9.35184	9.46281	7.46458	6.85881	6.79976	7.48195	6.91357	7.8505	7.16293	7.38308	7.55138	2.54235	1.08319e-24	7.03386e-24	0.781798	0.000126894	0.973284	1.2e-11	879	protein_coding	60.23	1	1
Zm00001eb043390	10.9391	10.8957	11.1474	8.35709	7.98485	8.2351	9.50002	9.92014	9.53806	11.4657	11.6379	11.4773	10.7938	10.7844	10.416	11.4247	11.3619	11.5195	-2.80142	1.33713e-66	3.32058e-65	-0.784196	0.000117114	0.952703	1.09e-09	3824	protein_coding	44.29	2	1
Zm00001eb043400	7.74157	6.90323	7.27865	11.0336	11.6332	11.818	9.40408	9.0803	9.79767	5.40107	5.18493	5.3309	5.44722	4.5938	6.4679	5.15855	5.33807	4.91056	5.34262	2.49659e-35	2.34274e-34	0.820111	3.08e-05	0.979373	1.54e-12	2188	protein_coding	67.47	1	1
Zm00001eb043450	7.07679	6.95779	7.20979	8.75482	10.0479	9.13346	8.254	8.4988	9.91727	6.84861	6.98034	6.34435	5.81441	3.66884	6.4679	6.60732	5.97591	6.58204	2.56299	2.46868e-06	6.01347e-06	0.693016	0.00142984	0.870362	2.65e-06	1007	protein_coding	61.31	1	1
Zm00001eb043480	11.1457	10.8663	11.5597	15.9881	16.682	15.0975	11.076	11.4274	12.2914	10.3988	10.2101	9.89298	10.6066	9.88124	11.1235	10.1591	9.7407	9.61962	5.3682	4.42527e-41	4.92043e-40	0.954996	7.34e-10	0.961617	2.1e-10	3391	protein_coding	60.73	1	1
Zm00001eb043490	5.50266	5.14971	5.48027	6.74133	6.65284	6.86073	6.31841	6.41005	6.19547	4.74376	5.60506	5.6117	5.38613	4.98321	4.43823	4.92557	5.33807	5.30411	1.51589	3.96026e-06	9.15119e-06	0.813818	3.97e-05	0.915131	1.03e-07	2261	protein_coding	43.85	4	1
Zm00001eb043610	6.39317	6.21052	6.59552	3.3544	3.01944	2.95233	3.21663	4.10083	3.76166	7.73516	8.17704	8.0221	7.39204	6.79844	7.60059	7.37678	7.48506	7.83779	-3.5952	1.29448e-29	1.00937e-28	-0.617904	0.0062798	0.942501	5.01e-09	1919	protein_coding	62.24	1	1
Zm00001eb043620	8.14874	7.2478	8.71316	15.1937	15.3209	15.53	8.97959	9.95864	11.5183	9.10468	9.53147	9.09894	8.28528	7.38183	8.14754	9.45782	9.19129	9.21849	6.67165	7.82811e-44	1.01858e-42	0.941422	5.8e-09	0.913862	1.16e-07	1727	protein_coding	63.89	1	1
Zm00001eb043650	14.5381	14.5919	14.0664	9.76509	10.0552	9.18783	13.67	14.1068	12.8765	13.1664	13.2152	12.9879	13.423	13.1273	13.6331	13.1635	13.2342	12.9015	-3.7477	1.33713e-66	3.32058e-65	-0.942019	5.35e-09	0.961694	2.07e-10	3943	protein_coding	54.64	1	1
Zm00001eb043670	4.61717	4.49467	4.05969	1.59536	1.59536	1.59536	4.15086	4.1423	4.19293	5.74968	5.26411	5.73382	5.2555	6.02339	5.05724	6.18625	5.66339	6.1586	-5.0959	7.16815e-10	2.24303e-09	-0.812143	4.25e-05	0.959454	3.23e-10	2471	protein_coding	42.84	1	1
Zm00001eb043680	11.4195	11.5186	12.0334	4.30726	4.81025	4.7698	6.52442	6.45868	6.08351	12.02	12.1584	12.1077	11.6433	11.9156	11.3747	12.1201	11.9312	12.0627	-5.09213	1.33713e-66	3.32058e-65	-0.710136	0.000959869	0.972803	1.38e-11	14156	protein_coding	43.8	2	1
Zm00001eb043700	6.55697	6.00681	6.5043	12.0645	12.0381	13.1271	9.20452	9.70464	10.2852	3.14498	3.5054	4.20642	6.50034	5.41935	6.80061	5.47803	4.81394	4.60818	7.91722	1.87825e-61	3.68405e-60	0.825852	2.42e-05	0.981482	6.56e-13	2793	protein_coding	50.86	1	1
Zm00001eb043750	10.5285	10.111	10.5034	8.07959	8.40951	7.53729	8.79169	8.9348	9.30253	9.73395	9.73503	9.84315	9.67229	9.79081	9.44867	9.69999	9.64483	9.75706	-2.57432	1.77004e-33	1.56853e-32	-0.768899	0.000192227	0.921956	5.41e-08	5651	protein_coding	45.12	2	1
Zm00001eb043760	10.6947	9.90985	10.1612	12.8987	12.7595	13.383	12.1628	13.5519	14.1572	9.10468	9.2897	8.96245	9.92556	9.58749	9.73936	9.15332	9.14532	9.3318	3.3417	4.06253e-17	1.90103e-16	0.631648	0.00492637	0.979773	1.32e-12	1122	protein_coding	59.84	1	1
Zm00001eb043770	14.2205	14.3326	13.9402	8.68535	7.84164	7.2452	12.5013	12.7267	11.8751	13.7734	13.9285	13.7974	13.6875	13.6581	13.5431	13.8663	13.8902	13.8995	-4.47092	1.33713e-66	3.32058e-65	-0.951931	1.23e-09	0.942639	4.92e-09	6200	protein_coding	48.59	3	1
Zm00001eb043800	13.3919	12.7362	13.6824	11.2976	10.8117	10.951	10.7213	12.1885	13.0449	13.6311	13.7232	13.605	12.1403	11.8237	11.897	13.7905	13.8159	13.7905	-2.53524	6.00834e-11	2.00546e-10	-0.54468	0.0194232	0.801256	6.42e-05	4133	protein_coding	44.36	3	1
Zm00001eb043810	5.62364	5.10714	4.87815	11.8782	10.6714	10.1214	9.65962	8.51229	10.0814	7.33348	6.23354	6.55736	7.51072	7.29957	8.27053	7.07143	7.04746	6.95313	5.2251	1.0344e-22	6.28876e-22	0.764194	0.000222241	0.885898	1e-06	634	protein_coding	57.48	1	1
Zm00001eb043900	10.0308	10.3478	9.69136	2.59924	3.01944	2.39763	6.64475	6.54378	5.35294	7.4168	7.64166	7.3109	7.27951	7.11945	7.6343	7.82065	7.95672	7.33419	-5.9623	8.20375e-66	1.82962e-64	-0.792489	8.8e-05	0.919245	7.04e-08	975	protein_coding	64.04	1	1
Zm00001eb043930	10.5967	10.0447	10.7835	7.48884	7.89743	7.64835	7.224	7.43405	6.47223	9.41538	9.45809	9.30441	9.23302	8.57443	9.25103	9.62155	9.79465	9.89677	-2.81805	1.96512e-31	1.62804e-30	-0.348548	0.156332	0.836012	1.55e-05	2180	protein_coding	56.17	2	1
Zm00001eb043940	10.6158	11.0497	10.2835	5.74407	7.03301	6.03003	8.84876	9.86789	8.83209	8.70817	8.92236	8.89231	8.98401	8.92099	9.15561	9.4026	9.01504	9.06559	-3.59344	3.90201e-44	4.73758e-43	-0.844955	1.02e-05	0.94804	2.27e-09	5289	protein_coding	48.9	1	1
Zm00001eb043960	7.29416	6.63954	7.83472	2.74723	3.39119	2.39763	2.70633	1.59536	2.91992	7.36739	7.65632	7.52837	5.11167	6.02339	6.08411	7.21517	7.02506	7.05825	-4.30822	1.90902e-30	1.52997e-29	-0.538735	0.0210654	0.952556	1.11e-09	3096	protein_coding	62.42	1	1
Zm00001eb044090	11.9809	11.9718	12.4573	5.56931	4.46718	4.69062	8.31069	9.36889	9.33645	12.4229	12.5464	12.5319	11.9585	11.8383	11.667	12.5071	12.4173	12.4535	-5.11397	1.33713e-66	3.32058e-65	-0.872875	2.28e-06	0.983991	2.06e-13	5679	protein_coding	49.95	2	1
Zm00001eb044220	2.53115	1.59536	3.87049	8.87514	8.65199	8.90439	5.50361	6.55872	7.2271	4.84463	4.4554	4.02161	5.71874	5.41935	6.22374	5.4196	5.10005	4.36289	5.91429	1.63194e-15	7.04496e-15	0.851587	7.35e-06	0.898285	4.17e-07	875	protein_coding	50.57	1	1
Zm00001eb044280	8.12172	7.94411	7.37328	10.7332	10.8159	11.0892	9.44459	9.28608	9.38441	6.6144	5.97702	5.67406	7.58023	7.50441	7.93407	6.80214	6.9075	6.79175	3.96446	2.19493e-50	3.16735e-49	0.824983	2.52e-05	0.974113	9.35e-12	6938	protein_coding	43.98	2	1
Zm00001eb044500	11.3088	10.7973	11.4074	12.3745	13.3919	12.9732	10.3185	10.8085	12.0078	10.6975	10.957	10.4825	10.2387	9.77872	10.1911	10.575	10.4611	10.7236	2.01682	2.62718e-08	7.4157e-08	0.913492	1.2e-07	0.893384	5.98e-07	2226	protein_coding	60.26	2	1
Zm00001eb044520	5.5577	5.59619	5.39221	3.3544	2.77294	2.95233	4.84715	4.5913	4.39826	5.98681	6.06771	6.00014	5.11167	4.5938	4.84113	5.64023	6.15189	5.23363	-3.17654	5.11599e-17	2.38203e-16	-0.78671	0.000107551	0.88336	1.19e-06	882	protein_coding	54.81	1	1
Zm00001eb044650	6.90242	6.18022	7.5709	3.6341	4.35685	3.38434	4.02733	4.05805	3.47784	7.05001	7.53465	6.74288	5.81441	5.70248	5.98288	7.4657	6.77949	6.30263	-3.26284	1.65949e-17	7.90789e-17	-0.539996	0.0207082	0.876808	1.8e-06	3160	protein_coding	51.95	1	1
Zm00001eb044700	7.92211	7.86704	7.92339	9.80985	9.82667	10.0151	8.78862	8.98955	9.1386	7.73516	7.90979	7.70247	7.46735	7.44442	7.74645	7.39198	7.59559	7.60787	2.07258	4.92885e-55	9.03114e-54	0.876131	1.88e-06	0.980519	9.81e-13	4552	protein_coding	46.39	1	1
Zm00001eb044810	5.00404	5.23122	6.08168	3.43044	3.12421	1.59536	3.56819	1.59536	2.68888	6.66984	6.95684	7.0547	5.81441	5.14391	5.15408	6.70802	6.57871	6.95313	-3.23816	7.46181e-09	2.18598e-08	-0.521227	0.0265415	0.919934	6.59e-08	3114	protein_coding	57.27	1	1
Zm00001eb044840	13.6652	13.9081	14.0093	11.3902	10.504	10.4498	13.0686	13.4754	13.3288	13.896	14.0761	13.9594	14.525	14.4025	14.5337	14.2727	14.1462	14.1765	-2.90172	2.38818e-56	4.08634e-55	-0.914213	1.12e-07	0.880636	1.42e-06	11979	protein_coding	48.74	3	1
Zm00001eb044860	6.16478	5.08536	6.29036	13.7817	14.2059	14.3942	10.7193	10.5718	11.6543	6.69678	6.51694	6.93286	6.63719	6.31936	7.56607	7.03314	7.06952	6.79175	7.93486	2.65432e-98	1.3718e-96	0.849846	8.02e-06	0.971452	2.03e-11	3285	protein_coding	58.98	2	1
Zm00001eb044870	9.05822	8.78952	9.47644	10.6699	11.1158	10.6554	9.17546	9.69031	9.64281	9.45138	9.27078	9.19212	9.37274	9.48702	9.45811	9.39507	9.44005	9.24988	1.61935	6.69296e-16	2.95242e-15	0.939238	7.71e-09	0.887383	9.09e-07	5791	protein_coding	45.32	1	1
Zm00001eb044900	7.20682	6.00681	7.51492	1.59536	1.59536	1.59536	4.72256	4.64911	3.47784	5.69716	6.19384	6.04795	4.67143	4.5938	5.15408	5.91815	5.4772	5.95553	-6.58904	8.40355e-17	3.87402e-16	-0.807556	5.07e-05	0.910411	1.57e-07	3079	protein_coding	61.07	6	1
Zm00001eb044970	7.98595	7.17803	8.75549	9.61718	10.0465	10.0618	8.90649	10.3365	10.7003	4.6351	4.70502	4.76705	6.18008	5.48063	5.92945	5.91815	5.92832	4.99848	3.70228	5.59383e-06	1.31432e-05	0.615203	0.00657823	0.869248	2.83e-06	1459	protein_coding	63.97	1	1
Zm00001eb045270	2.36378	1.59536	3.38254	7.67959	7.32398	8.70999	4.55681	4.18255	5.63102	1.59536	1.59536	1.59536	3.10073	1.59536	1.59536	1.59536	1.59536	1.59536	8.23516	2.38523e-11	8.04253e-11	0.91494	1.05e-07	0.975168	6.73e-12	1386	protein_coding	66.47	1	1
Zm00001eb045340	1.59536	2.424	1.59536	5.79788	7.24522	6.21861	3.93822	3.31927	5.16313	1.59536	1.59536	1.59536	1.59536	1.59536	1.59536	1.59536	1.59536	1.59536	7.93236	5.81876e-07	1.45605e-06	0.89429	5.6e-07	0.977149	3.48e-12	3340	protein_coding	55.79	3	1
Zm00001eb045360	4.11824	4.42625	4.97274	7.60629	7.78361	7.38835	3.73977	4.05805	4.73548	3.909	3.18905	4.36918	4.18097	3.11919	4.84113	4.53956	3.75667	3.12815	3.86136	1.65452e-11	5.76582e-11	0.97065	2.53e-11	0.899694	3.75e-07	1146	protein_coding	62.95	1	1
Zm00001eb045370	5.11872	5.23122	5.14485	10.485	10.7555	10.4743	7.50762	7.65861	8.36679	4.6351	5.10108	4.02161	5.6684	4.5938	5.81623	4.74577	4.31061	3.68024	5.97136	2.63355e-59	5.40548e-58	0.890086	7.55e-07	0.993547	1.48e-16	5966	protein_coding	47.75	4	1
Zm00001eb045380	8.39433	9.20967	8.87953	6.24765	5.06295	5.29894	7.88901	7.56926	7.18257	8.3914	8.33114	8.4258	8.87209	9.22715	8.39373	8.57372	8.85286	8.5209	-3.08804	3.77406e-22	2.20902e-21	-0.848455	8.6e-06	0.908616	1.83e-07	19393	protein_coding	42.77	1	1
Zm00001eb045540	5.15497	2.88071	5.34605	10.4062	11.412	11.0312	6.73043	8.35865	9.09724	4.51728	1.59536	3.22857	4.77115	4.98321	4.58579	3.38563	4.45448	4.06435	7.33055	5.02628e-17	2.34295e-16	0.855271	6.08e-06	0.978334	2.28e-12	5050	protein_coding	57.71	2	1
Zm00001eb045580	6.25057	4.87269	7.87974	1.59536	1.59536	1.59536	3.56819	3.9209	2.68888	5.98681	5.97702	5.89946	5.38613	4.20844	4.84113	5.64023	5.54199	4.60818	-6.4773	3.39698e-14	1.37165e-13	-0.716104	0.000829947	0.883269	1.19e-06	702	protein_coding	68.99	1	1
Zm00001eb045650	3.5091	2.9949	3.93658	5.07449	5.62854	5.11026	3.56819	3.82095	4.07743	4.08833	3.75745	1.59536	3.10073	3.66884	1.59536	3.08558	4.14993	3.12815	2.36981	0.000660447	0.00123368	0.832882	1.79e-05	0.814605	3.85e-05	487	misc_non_coding	48.57	1	1
Zm00001eb045660	10.2024	10.1603	10.6895	12.567	12.2146	12.1302	10.748	10.9701	11.6482	10.5504	10.4789	10.7219	10.3503	10.4412	10.3891	10.6947	10.4982	10.7722	1.8432	6.30868e-18	3.10958e-17	0.909252	1.73e-07	0.916524	9.1e-08	13166	protein_coding	40.94	2	1
Zm00001eb045750	1.59536	1.59536	1.59536	9.90917	9.26323	10.001	5.81326	6.23494	6.48697	4.84463	4.4554	4.36918	7.98056	6.8456	7.98722	4.29745	3.18843	4.06435	9.33818	3.09036e-27	2.20118e-26	0.79715	7.46e-05	0.811022	4.44e-05	2118	protein_coding	48.09	3	1
Zm00001eb045780	5.75884	5.75569	5.19787	8.34137	7.86816	8.18844	7.46598	7.32034	8.53381	5.11012	4.81492	4.98089	4.32081	3.87398	3.2763	4.53956	4.91587	4.71636	3.0678	4.02553e-14	1.61966e-13	0.717784	0.000796143	0.951852	1.25e-09	2419	protein_coding	60.66	2	1
Zm00001eb045790	15.0208	14.6841	14.8957	13.1768	13.1063	13.3298	13.0204	13.4531	13.1573	15.1556	15.2402	15.0921	14.2958	14.2458	14.1825	15.1029	15.1398	15.235	-2.22348	3.40683e-53	5.32342e-52	-0.422293	0.080853	0.919234	7.05e-08	6174	protein_coding	42.91	4	1
Zm00001eb045860	11.3434	11.1494	11.6987	9.08391	8.6558	8.71329	9.63165	9.70632	9.80723	12.2823	12.4619	12.3777	11.4619	11.4343	11.2375	12.379	12.3309	12.3779	-2.69033	1.33713e-66	3.32058e-65	-0.659523	0.0029042	0.969031	3.86e-11	6070	protein_coding	46.58	7	1
Zm00001eb045930	9.25964	9.37352	9.15888	7.70439	7.45224	7.80503	7.40318	7.04073	7.65952	9.07422	9.16714	9.22363	8.78648	8.75192	8.5253	9.05646	8.96298	8.9502	-2.20725	9.19058e-31	7.46196e-30	-0.325804	0.187042	0.85273	6.93e-06	5225	protein_coding	42.08	2	1
Zm00001eb045990	10.665	10.6019	10.8389	4.1467	4.43137	4.69062	6.71757	7.28485	6.09318	8.57669	8.92236	8.54697	8.35831	7.53349	8.38385	9.18857	9.11913	8.61346	-4.73471	1.33713e-66	3.32058e-65	-0.748279	0.000354709	0.921453	5.68e-08	5933	protein_coding	50.03	3	1
Zm00001eb046000	9.20276	9.88973	9.68791	3.27326	3.12421	2.71621	6.04735	5.04188	5.18147	6.26423	6.66936	7.44171	7.1206	7.36575	6.9148	7.73976	7.89631	6.90883	-5.31618	3.8937e-58	6.97894e-57	-0.71235	0.000909818	0.861987	4.25e-06	4448	misc_non_coding	51.43	1	1
Zm00001eb046020	2.36378	1.59536	3.16536	4.93651	6.46564	5.5271	2.39039	1.59536	1.59536	1.59536	1.59536	1.59536	1.59536	1.59536	3.2763	1.59536	1.59536	3.12815	6.00485	0.00258463	0.0046481	0.936576	1.08e-08	0.845389	9.99e-06	3991	protein_coding	55.46	1	1
Zm00001eb046050	10.2348	9.95225	10.241	3.18615	3.22009	2.39763	8.36318	8.45158	6.47962	10.0055	10.4624	10.3697	9.02944	8.70796	8.97009	10.6855	10.1219	10.3038	-5.65534	2.20721e-66	5.26775e-65	-0.892846	6.21e-07	0.958728	3.72e-10	3538	protein_coding	53.97	2	1
Zm00001eb046090	7.57555	7.50549	7.4128	5.09624	4.63359	4.48634	7.05553	6.51341	6.59292	7.29875	6.95684	7.14525	6.80926	7.50441	6.88709	7.07143	7.19523	6.4645	-2.90532	8.02332e-31	6.52595e-30	-0.899303	3.86e-07	0.847538	8.99e-06	7631	protein_coding	41.29	5	1
Zm00001eb046120	10.9634	10.5938	10.6993	8.87045	9.30143	9.28083	9.18366	9.14603	9.23766	10.8265	10.7019	10.7796	10.3182	10.0391	10.3053	10.543	10.803	10.8013	-2.19362	7.79585e-34	6.99639e-33	-0.432399	0.073112	0.918276	7.72e-08	3363	protein_coding	44.2	2	1
Zm00001eb046300	2.89745	2.424	2.53072	7.19086	7.89097	7.87152	3.89133	4.18255	5.95149	1.59536	1.59536	1.59536	3.10073	1.59536	1.59536	1.59536	1.59536	1.59536	7.97505	5.48493e-11	1.80144e-10	0.914306	1.11e-07	0.983736	2.34e-13	2179	protein_coding	67.75	1	1
Zm00001eb046440	9.96835	9.2221	10.5491	1.59536	2.43926	2.39763	6.07789	6.75315	5.40061	8.74087	8.89172	8.24316	8.24305	7.83156	8.40353	9.43231	9.41012	9.32339	-6.67615	3.23269e-40	3.50945e-39	-0.837086	1.48e-05	0.974233	9.01e-12	4311	protein_coding	61.97	1	1
Zm00001eb046510	10.4677	10.1037	10.3032	12.7122	12.912	12.3636	10.5303	10.7082	10.5053	10.3698	10.3315	10.3532	10.6297	10.5957	10.7127	10.5396	10.5303	10.5561	2.36135	6.10455e-76	1.92601e-74	0.97156	1.97e-11	0.89563	5.08e-07	13025	protein_coding	46.76	2	1
Zm00001eb046520	2.36378	1.59536	2.89687	5.22016	4.05872	5.06932	2.39039	2.57768	2.68888	1.59536	1.59536	1.59536	1.59536	1.59536	1.59536	1.59536	1.59536	1.59536	5.17718	0.00110267	0.00208783	0.938368	8.62e-09	0.925239	3.87e-08	566	protein_coding	50.79	1	1
Zm00001eb046550	2.36378	2.18527	1.59536	4.67159	6.15654	5.8005	1.59536	1.59536	2.37762	1.59536	1.59536	1.59536	1.59536	1.59536	3.2763	1.59536	1.59536	1.59536	6.7241	0.00037368	0.000743072	0.953528	9.45e-10	0.884897	1.07e-06	2547	protein_coding	51.81	2	1
Zm00001eb046560	6.17359	6.53173	6.41806	8.77335	9.67254	9.97649	6.96056	7.32472	6.89855	6.15182	6.23354	6.09422	6.31685	5.41935	6.03439	6.22078	5.4772	5.71894	3.39245	1.2173e-28	9.38773e-28	0.946387	2.9e-09	0.954689	7.75e-10	6952	protein_coding	43.25	2	1
Zm00001eb046620	6.09225	5.59619	6.69968	4.05873	3.67523	4.38871	4.06977	4.40196	4.29942	6.49669	7.1557	6.30557	5.85995	5.89453	6.80061	6.03922	6.60916	6.55355	-2.67393	1.32234e-10	4.33114e-10	-0.554515	0.0169293	0.911714	1.4e-07	1917	protein_coding	64.44	1	1
Zm00001eb046690	5.22483	4.82075	5.69775	2.42038	3.46846	2.95233	4.15086	3.46465	5.00721	5.46539	6.02308	5.67406	4.95163	4.20844	4.08531	5.99999	5.72044	5.99851	-3.07351	1.29192e-07	3.47152e-07	-0.666727	0.00251178	0.857908	5.3e-06	3873	protein_coding	58.75	3	1
Zm00001eb046740	11.1566	10.297	11.2488	13.8981	14.5152	13.7106	12.7097	13.207	13.6565	10.9699	11.4361	11.1375	11.1428	10.9282	11.6099	11.3003	11.2518	11.5586	3.01208	3.91122e-26	2.73936e-25	0.795137	8.02e-05	0.938576	8.39e-09	4025	protein_coding	52.93	9	1
Zm00001eb046790	11.2689	11.0469	11.162	12.8921	12.6724	12.8278	12.2182	11.9391	12.142	10.2132	10.2396	10.4407	10.6907	10.7083	10.6337	10.3886	10.2529	10.2089	2.0744	2.93875e-70	7.09262e-69	0.820893	2.98e-05	0.973781	1.03e-11	23906	protein_coding	47.97	4	1
Zm00001eb046870	2.53115	2.424	2.73152	6.4203	8.05578	6.85476	3.04044	3.46465	3.99456	1.59536	1.59536	1.59536	3.10073	1.59536	1.59536	1.59536	1.59536	1.59536	7.68977	1.02997e-10	3.3111e-10	0.95031	1.6e-09	0.956441	5.68e-10	1091	protein_coding	62.55	1	1
Zm00001eb046930	1.59536	2.424	1.59536	4.30726	4.19452	4.16991	2.56319	3.71278	3.41253	2.71615	1.59536	1.59536	1.59536	1.59536	3.60584	1.59536	1.59536	1.59536	4.70881	0.00913749	0.0148587	0.804155	5.77e-05	0.906365	2.21e-07	668	protein_coding	71.6	1	1
Zm00001eb046960	2.36378	1.59536	1.59536	7.46	8.29934	8.78246	2.39039	1.59536	3.5399	3.14498	1.59536	1.59536	3.40322	1.59536	1.59536	3.62598	3.18843	3.12815	8.8348	1.81483e-09	5.36668e-09	0.969288	3.61e-11	0.875856	1.91e-06	9075	protein_coding	49.17	5	1
Zm00001eb046980	10.9041	10.7315	10.6535	12.3984	12.43	12.6565	11.2127	11.2262	11.254	10.8833	11.1258	10.9634	11.3579	11.3438	11.4723	10.9878	11.3027	11.4917	1.62344	2.33303e-30	1.9226e-29	0.900566	3.5e-07	0.838438	1.39e-05	4830	protein_coding	40.92	1	1
Zm00001eb047020	6.53663	6.67617	6.5043	7.80282	8.66717	8.14512	6.47179	6.18762	6.88749	6.19028	5.97702	5.40644	6.21551	6.06389	4.84113	5.53417	6.19271	5.91123	2.10627	9.97065e-09	2.89369e-08	0.918166	7.8e-08	0.911277	1.46e-07	1936	protein_coding	58.13	1	1
Zm00001eb047060	8.9688	9.41958	10.0934	11.2946	11.2195	11.3564	10.3111	10.2356	10.8505	9.05874	8.69991	8.77672	9.525	9.06734	9.78133	8.62609	8.79449	8.49867	2.09365	1.53326e-12	5.63136e-12	0.821876	2.87e-05	0.966722	6.81e-11	5621	protein_coding	45.52	4	1
Zm00001eb047140	8.77574	9.16015	8.88757	11.9231	12.5122	11.7643	9.391	9.36252	9.54686	8.70154	8.63479	8.90532	9.30045	9.43018	9.4296	9.01288	8.9452	9.03502	3.27132	2.27415e-83	7.57584e-82	0.965971	8.12e-11	0.931037	2.07e-08	15148	protein_coding	39.16	3	1
Zm00001eb047150	5.82754	6.52371	5.71597	11.0202	11.8869	11.1736	8.37754	8.57605	8.82342	6.33457	4.4554	4.98089	6.31685	6.02339	6.7706	5.58818	5.01095	5.66655	5.79241	8.7461e-55	1.50742e-53	0.885155	1.06e-06	0.988901	1.12e-14	4086	protein_coding	50.99	6	1
Zm00001eb047160	2.7903	2.424	2.26245	10.4987	13.2967	11.5904	3.98352	2.40244	7.45385	4.08833	1.59536	1.59536	4.77115	3.42461	5.15408	4.00337	1.59536	1.59536	11.0728	5.76463e-11	1.88947e-10	0.940819	6.28e-09	0.928396	2.77e-08	6229	protein_coding	46.74	1	1
Zm00001eb047200	9.75486	8.80943	9.56804	12.2366	12.3689	12.6358	11.3949	11.5975	12.3217	7.00762	7.83445	6.95807	7.94938	7.57605	8.4981	7.71579	7.74009	7.78977	4.07861	1.35595e-25	9.1016e-25	0.716301	0.000825911	0.988439	1.55e-14	5936	protein_coding	48.63	3	1
Zm00001eb047220	4.45043	4.23874	4.37357	8.81135	8.46703	8.54388	7.80346	7.12343	7.2271	1.59536	3.75745	4.20642	4.95163	4.05155	3.86721	3.38563	4.31061	4.71636	5.25928	7.22581e-25	4.81837e-24	0.797432	7.38e-05	0.953643	9.27e-10	1918	misc_non_coding	43.67	1	1
Zm00001eb047230	3.08357	3.50959	2.73152	7.70087	7.30469	7.65866	6.41716	6.00307	5.75821	1.59536	3.18905	3.80729	4.18097	1.59536	3.86721	3.62598	1.59536	3.88617	5.51201	1.04736e-11	3.61351e-11	0.826258	2.38e-05	0.945708	3.2e-09	1899	protein_coding	43.42	1	1
Zm00001eb047250	1.59536	1.59536	2.53072	7.97283	8.84623	8.61969	4.91694	4.97608	5.69602	1.59536	3.18905	1.59536	3.10073	1.59536	3.86721	1.59536	1.59536	1.59536	9.03184	1.44048e-13	5.56759e-13	0.919302	7e-08	0.98158	6.29e-13	904	protein_coding	66.41	1	1
Zm00001eb047260	5.48857	5.62654	5.87035	11.6441	11.7946	11.9071	9.30131	9.7411	9.53275	5.26301	5.26411	4.20642	6.73801	5.89453	7.11915	4.92557	4.14993	3.88617	6.68334	1.6041e-107	1.0259e-105	0.820951	2.98e-05	0.978368	2.25e-12	2743	protein_coding	60.6	1	1
Zm00001eb047270	6.97472	6.36219	6.1502	9.90841	9.88464	10.1164	8.08177	8.59066	8.24653	4.08833	4.1508	4.20642	5.38613	4.70171	6.7706	3.62598	4.58483	3.68024	4.93813	3.99417e-22	2.33526e-21	0.801047	6.47e-05	0.972353	1.57e-11	2396	protein_coding	66.17	1	1
Zm00001eb047280	11.5645	10.7735	11.5785	15.9981	16.3103	16.1044	14.244	14.5592	15.1228	10.25	10.3361	10.1496	11.1746	10.3461	11.7433	10.3772	10.2553	10.0396	5.35101	2.83067e-60	5.35528e-59	0.783158	0.000121266	0.973784	1.03e-11	3206	protein_coding	59.99	6	1
Zm00001eb047510	6.50208	5.65626	6.98845	4.67159	5.08591	4.57756	4.06977	4.25964	4.33316	6.89586	7.33043	6.7716	6.50034	6.02339	6.39103	6.47065	7.13375	6.52447	-2.34813	1.36441e-08	3.92207e-08	-0.374234	0.126022	0.875595	1.94e-06	1157	protein_coding	54.15	1	1
Zm00001eb047580	8.09881	8.33365	7.03985	10.5818	10.6554	10.951	10.7804	10.6914	10.7594	4.84463	5.54307	5.16663	6.63719	5.98171	7.09514	5.58818	6.15189	6.12022	4.30724	9.40191e-23	5.65238e-22	0.644792	0.00386413	0.967025	6.34e-11	2210	protein_coding	61.51	1	1
Zm00001eb047620	1.59536	1.59536	1.59536	7.72531	8.27477	8.72805	4.79863	4.56148	5.08731	1.59536	3.18905	1.59536	1.59536	4.05155	4.27308	3.08558	1.59536	3.12815	9.73535	5.65098e-12	1.98185e-11	0.922486	5.13e-08	0.952763	1.07e-09	1847	protein_coding	50.43	3	1
Zm00001eb047630	4.04088	2.6036	4.05969	8.93323	9.52516	9.94456	6.01616	5.55764	7.68208	1.59536	3.18905	1.59536	4.56407	3.11919	4.43823	1.59536	1.59536	3.68024	7.80748	3.43125e-13	1.29748e-12	0.879091	1.56e-06	0.979245	1.62e-12	2147	protein_coding	58.1	1	1
Zm00001eb047750	4.04088	2.9949	4.17252	1.59536	1.59536	1.59536	2.70633	2.72278	1.59536	5.02703	4.4554	4.51478	4.02513	1.59536	3.86721	5.22844	4.14993	4.36289	-4.67349	4.04245e-06	9.61432e-06	-0.594745	0.00923115	0.84852	8.57e-06	3323	protein_coding	49.73	1	1
Zm00001eb047830	10.2844	10.5962	10.8938	7.37869	6.91709	6.34328	8.21797	8.35438	8.15962	11.0634	11.0626	11.2879	10.3202	10.7383	10.0975	11.2386	11.2957	10.9616	-3.25993	1.66958e-62	3.37425e-61	-0.730868	0.000570103	0.960643	2.56e-10	10573	protein_coding	42.18	3	1
Zm00001eb047860	9.77089	9.2815	10.3878	3.3544	2.77294	3.30981	8.58447	8.61408	6.95789	9.5543	10.0584	9.86662	9.13019	9.10172	8.90944	9.93089	9.74413	9.91366	-5.32281	1.34903e-66	3.34835e-65	-0.930214	2.27e-08	0.943246	4.53e-09	4571	protein_coding	51.92	1	1
Zm00001eb047940	5.48857	3.92365	4.87815	10.5842	10.8446	11.4444	6.84122	8.23163	7.5269	6.77469	5.88021	6.30557	7.39204	6.95717	7.97411	5.69045	5.7753	5.86552	5.57064	2.13165e-28	1.62488e-27	0.894884	5.36e-07	0.905544	2.36e-07	1076	protein_coding	57.47	1	1
Zm00001eb047970	13.1618	12.9414	13.6007	4.10343	1.59536	2.16625	7.29923	8.83408	7.32458	12.4826	12.7073	12.1575	11.2046	10.594	11.4225	12.1946	12.0088	12.0634	-7.01165	5.44055e-59	9.9714e-58	-0.839202	1.34e-05	0.988112	1.93e-14	4211	protein_coding	51.07	1	1
Zm00001eb048130	4.66861	4.06775	5.3224	1.59536	1.59536	1.59536	2.94062	1.59536	2.37762	5.33371	5.54307	5.3309	3.10073	4.5938	3.86721	5.08506	5.40933	5.15949	-5.31969	7.53421e-10	2.35432e-09	-0.644756	0.00386679	0.947057	2.63e-09	2033	protein_coding	55.41	1	1
Zm00001eb048140	11.8402	11.7777	11.6285	3.8634	3.39119	4.00177	9.04402	9.53098	7.87629	9.33199	9.53147	9.44022	10.2409	9.83235	10.3718	9.78305	9.7269	9.99001	-5.73117	1.33713e-66	3.32058e-65	-0.909672	1.67e-07	0.89558	5.1e-07	1132	protein_coding	63.55	1	1
Zm00001eb048150	12.0367	11.8899	12.109	2.42038	3.67523	3.58416	5.3448	7.35069	7.20054	10.9932	11.2311	10.8835	10.2279	9.71669	10.3817	10.7954	10.8657	10.7707	-6.22741	1.33713e-66	3.32058e-65	-0.7896	9.74e-05	0.981006	8.03e-13	7208	protein_coding	51.99	1	1
Zm00001eb048310	7.68423	7.70998	8.16404	9.6522	10.0724	9.81312	7.85716	8.1378	8.35681	6.79975	6.48442	6.93286	7.4526	6.99949	7.74645	6.6835	7.13375	6.86314	2.59945	1.23604e-21	7.0511e-21	0.92269	5.02e-08	0.977732	2.84e-12	2482	protein_coding	47.85	1	1
Zm00001eb048340	9.4327	9.62073	9.71074	6.58974	6.30972	6.76216	7.1253	7.26222	6.96317	8.90566	8.60488	9.12141	8.92113	8.45793	8.48892	9.32552	9.04873	9.27626	-2.94334	1.33713e-66	3.32058e-65	-0.636002	0.004551	0.940537	6.52e-09	6437	protein_coding	42.53	5	1
Zm00001eb048420	10.2894	10.0186	10.3512	11.7026	12.4537	12.2045	9.69935	9.80979	10.2559	10.4232	10.394	10.4227	10.3818	10.1394	10.4543	10.0674	10.1889	10.3522	1.83952	1.0118e-22	6.15367e-22	0.96289	1.61e-10	0.81629	3.6e-05	4956	protein_coding	45.11	2	1
Zm00001eb048440	9.5954	9.43247	9.73432	2.42038	2.43926	1.59536	5.94062	6.13869	6.10279	9.95906	9.90727	9.54784	8.59831	8.60214	8.59543	9.73617	9.88445	9.7159	-6.46481	4.58301e-44	5.55589e-43	-0.834984	1.62e-05	0.991977	8.42e-16	2387	protein_coding	56.2	1	1
Zm00001eb048560	11.3311	10.8134	11.6958	3.3544	4.83766	4.93891	2.39039	2.72278	3.47784	11.656	11.4852	11.2552	10.5349	10.0238	10.5075	11.0996	11.2457	11.1228	-4.97982	1.33713e-66	3.32058e-65	-0.539428	0.0208685	0.909941	1.64e-07	1826	protein_coding	64.53	1	1
Zm00001eb048760	4.66861	4.55989	5.17161	3.27326	2.77294	2.39763	4.22738	3.76799	3.27037	4.84463	4.1508	4.51478	3.84885	4.34916	5.05724	4.64645	3.75667	4.36289	-2.96533	8.65897e-08	2.35552e-07	-0.71418	0.000870116	0.807957	4.99e-05	491	protein_coding	66.46	1	1
Zm00001eb048770	4.64313	3.64202	5.64164	9.36064	9.1981	10.5051	8.05904	8.46353	10.7961	2.71615	3.18905	3.22857	1.59536	1.59536	1.59536	3.08558	3.75667	1.59536	6.64406	3.11221e-08	8.74023e-08	0.687696	0.00160977	0.967926	5.09e-11	707	protein_coding	64.12	1	1
Zm00001eb048780	5.6618	2.6036	7.36178	10.2399	10.7241	11.7835	7.93413	8.97153	11.515	3.14498	1.59536	4.76705	4.02513	2.69672	5.24475	3.38563	3.75667	3.68024	6.48186	3.20284e-05	7.02732e-05	0.72874	0.000602684	0.967847	5.19e-11	910	protein_coding	61.69	1	1
Zm00001eb048870	15.1147	15.5287	15.3647	4.41646	4.23694	3.64429	8.08177	11.2329	5.77033	13.6831	14.1316	13.6988	14.751	14.5234	14.5467	14.4023	14.4092	14.4164	-7.26681	2.27567e-49	3.19229e-48	-0.785739	0.000111161	0.971798	1.84e-11	2954	protein_coding	53.43	2	1
Zm00001eb048940	1.59536	1.59536	1.59536	7.62868	7.87144	7.08626	3.29557	3.9209	6.23093	1.59536	1.59536	1.59536	3.40322	1.59536	3.86721	1.59536	1.59536	1.59536	9.90976	2.13839e-05	4.61687e-05	0.898774	4.02e-07	0.965248	9.59e-11	3881	protein_coding	48.38	1	1
Zm00001eb048950	5.97611	1.59536	4.62914	11.5281	10.9469	11.7831	8.34242	8.99779	8.85638	3.14498	3.18905	3.22857	6.50034	5.70248	6.03439	4.42378	3.75667	3.88617	8.11159	2.91128e-16	1.30786e-15	0.828423	2.17e-05	0.965908	8.25e-11	4546	protein_coding	48.54	1	1
Zm00001eb048960	4.69363	1.59536	4.32599	9.78847	11.0196	6.41807	2.94062	4.46798	5.68325	1.59536	1.59536	3.22857	4.02513	5.48063	3.86721	3.08558	1.59536	1.59536	7.97639	1.59961e-06	3.9461e-06	0.87161	2.46e-06	0.864184	3.77e-06	4052	protein_coding	50.16	1	1
Zm00001eb049000	6.4304	6.21052	6.09564	2.74723	2.43926	2.71621	4.26409	4.49985	4.90026	6.22773	6.11099	5.89946	4.02513	4.47685	5.62765	6.18625	5.26307	5.61216	-4.08404	1.76077e-20	9.59043e-20	-0.782331	0.000124664	0.881092	1.38e-06	3082	protein_coding	57.41	2	1
Zm00001eb049100	9.47067	9.46734	9.34983	7.62125	7.34774	7.17033	7.77274	8.4069	7.81636	9.83432	9.53147	9.68618	9.39219	9.00642	9.10842	9.39884	9.63378	9.57073	-2.42978	2.04193e-32	1.746e-31	-0.650491	0.00346599	0.931683	1.92e-08	3269	protein_coding	42.39	1	1
Zm00001eb049120	11.5161	11.0514	11.8027	14.066	14.3486	14.2445	11.799	11.9618	12.0364	11.028	11.4984	11.2373	11.209	11.0825	11.2966	11.3787	11.5063	11.3499	2.85068	8.10039e-64	1.68434e-62	0.973006	1.3e-11	0.951059	1.42e-09	5105	protein_coding	45.22	1	1
Zm00001eb049160	9.43178	9.25876	8.60522	1.59536	2.43926	1.59536	4.74837	6.02478	4.39826	7.59909	7.8215	8.0101	6.87714	5.80172	6.99486	8.06788	7.80725	7.84955	-6.73472	9.3282e-23	5.6102e-22	-0.783134	0.000121364	0.947515	2.45e-09	1724	protein_coding	64.17	1	1
Zm00001eb049190	10.3	9.76786	10.5229	4.1467	7.15653	4.08845	6.18459	6.35972	6.35664	8.04898	7.88511	8.0101	8.24305	7.80795	8.47968	8.28703	8.3749	8.4141	-3.63209	2.89584e-15	1.23491e-14	-0.606251	0.00765039	0.823156	2.72e-05	2294	protein_coding	57.04	1	1
Zm00001eb049210	3.77777	2.88071	3.72747	7.32487	6.71995	6.57154	5.59106	4.97608	6.54444	3.70163	3.18905	3.22857	3.64532	4.5938	3.2763	4.42378	3.75667	4.60818	4.30069	8.16808e-09	2.31998e-08	0.826117	2.4e-05	0.928972	2.6e-08	11276	protein_coding	38.07	1	1
Zm00001eb049340	1.59536	1.59536	1.59536	5.68815	6.18851	6.89602	5.32791	3.76799	4.11703	1.59536	3.75745	3.22857	3.10073	3.11919	3.2763	1.59536	3.18843	2.70347	6.89876	2.82719e-06	6.56658e-06	0.851378	7.43e-06	0.906227	2.23e-07	461	protein_coding	64.07	1	1
Zm00001eb049350	2.36378	1.59536	2.53072	5.31578	6.74164	7.0024	5.20366	4.56148	4.11703	3.70163	3.18905	3.22857	4.67143	3.11919	4.71925	3.38563	2.74896	1.59536	5.46439	1.39695e-07	3.62142e-07	0.820197	3.07e-05	0.880772	1.4e-06	1486	misc_non_coding	53.6	1	1
Zm00001eb049460	5.24177	4.94719	5.52235	6.86595	6.87191	6.54954	6.06778	5.67233	5.8178	4.24666	4.91687	4.87801	4.18097	4.34916	4.43823	4.74577	4.31061	4.06435	2.01058	1.28218e-10	4.24702e-10	0.86938	2.81e-06	0.958388	3.97e-10	509	protein_coding	58.63	1	1
Zm00001eb049490	2.7903	1.59536	2.73152	3.75378	4.10551	4.12979	3.4394	2.57768	3.27037	1.59536	1.59536	1.59536	2.68284	1.59536	1.59536	1.59536	1.59536	1.59536	3.88193	0.0271117	0.0421223	0.822051	2.85e-05	0.942294	5.15e-09	605	protein_coding	68.32	1	1
Zm00001eb049530	4.2266	4.35427	4.66753	5.71638	6.11277	6.22789	5.51856	4.75803	5.08731	2.71615	3.75745	4.51478	4.32081	3.66884	1.59536	3.62598	3.18843	3.68024	2.32863	0.000102376	0.000215334	0.789227	9.86e-05	0.879903	1.48e-06	329	misc_non_coding	72.42	1	1
Zm00001eb049590	7.35732	7.40874	7.03985	4.0125	4.19452	4.12979	4.43427	4.46798	4.78456	6.43401	7.11382	6.62189	7.24568	7.39774	7.5485	7.23217	7.13375	7.35084	-3.2221	4.12688e-47	5.43997e-46	-0.631704	0.00492131	0.912097	1.36e-07	1069	protein_coding	46.36	1	1
Zm00001eb049600	7.00955	6.73984	6.8717	3.69532	3.39119	2.95233	4.58584	3.71278	4.22936	5.46539	5.26411	5.3309	5.38613	4.98321	5.55884	5.29505	5.40933	5.30411	-3.59715	1.21541e-31	1.01196e-30	-0.634148	0.0047079	0.842793	1.13e-05	780	protein_coding	68.76	1	1
Zm00001eb049630	9.92668	9.8154	10.4447	2.18265	2.90351	2.39763	3.36961	3.39412	3.19239	9.18291	9.33596	9.07035	7.42264	7.11945	7.79196	8.87901	8.71977	8.76394	-6.21407	1.3372e-66	3.32074e-65	-0.637435	0.00443273	0.944995	3.54e-09	33734	protein_coding	46.2	2	1
Zm00001eb049640	8.91473	8.74025	9.33669	1.59536	2.43926	1.59536	2.70633	1.59536	2.68888	7.62735	7.69942	7.49433	6.66307	5.48063	6.26742	7.61573	6.93179	7.70169	-6.67388	4.15826e-23	2.53601e-22	-0.609521	0.00724351	0.91714	8.59e-08	1372	protein_coding	61.62	1	1
Zm00001eb049770	9.45271	8.59298	9.59282	6.06243	7.41224	6.10242	8.46468	8.26843	7.78096	9.90526	10.3831	9.84315	10.1131	9.39892	10.1065	10.1855	10.0123	10.1267	-2.72847	1.7402e-15	7.52426e-15	-0.757458	0.00027202	0.923764	4.51e-08	1095	protein_coding	52.92	1	1
Zm00001eb049930	8.90287	8.8942	8.56068	10.1806	10.5766	10.1356	9.30989	9.19822	9.01458	8.49471	8.64217	8.60395	9.39219	9.20473	9.48145	8.84627	8.70576	8.85425	1.63834	2.22454e-29	1.71863e-28	0.894711	5.43e-07	0.892099	6.55e-07	2688	protein_coding	40.13	1	1
Zm00001eb049970	8.21843	7.02747	8.28458	10.8509	10.3313	10.902	9.59876	11.4626	12.1817	6.96395	7.04863	6.7716	7.32882	7.7718	7.04587	6.80214	7.15453	6.60999	3.32731	6.67125e-11	2.22134e-10	0.610481	0.00712746	0.96285	1.62e-10	2597	protein_coding	51.85	1	1
Zm00001eb050100	7.20252	7.49323	7.71336	10.1609	10.5736	10.3059	8.67695	8.36078	8.55666	8.66793	8.31275	8.30337	8.63142	8.42727	8.74176	7.90786	8.18597	8.34932	2.42907	8.20812e-29	6.37858e-28	0.893935	5.75e-07	0.849347	8.22e-06	3099	protein_coding	42.35	1	1
Zm00001eb050260	1.59536	1.59536	2.26245	4.81027	5.37359	5.22644	2.39039	1.59536	3.5399	1.59536	1.59536	1.59536	1.59536	1.59536	1.59536	1.59536	1.59536	1.59536	6.81149	0.0106613	0.0175643	0.956382	5.74e-10	0.950692	1.5e-09	455	protein_coding	78.51	1	1
Zm00001eb050430	1.59536	1.59536	1.59536	5.83696	6.10162	5.69731	2.83033	3.23943	2.81113	3.45448	1.59536	1.59536	2.68284	2.69672	3.2763	4.15834	1.59536	1.59536	6.92671	0.000200971	0.000393419	0.91938	6.95e-08	0.876938	1.79e-06	944	protein_coding	57.14	1	1
Zm00001eb050470	2.36378	1.59536	1.59536	6.06243	6.91072	7.02913	4.06977	3.46465	3.85979	1.59536	2.74943	3.22857	1.59536	1.59536	3.86721	1.59536	1.59536	1.59536	6.91047	1.54363e-07	3.98699e-07	0.924846	4.03e-08	0.947231	2.56e-09	1311	protein_coding	58.16	1	1
Zm00001eb050520	2.14189	1.59536	2.26245	5.42265	4.78231	5.61473	3.79225	3.76799	3.5399	1.59536	1.59536	1.59536	1.59536	1.59536	1.59536	1.59536	3.18843	1.59536	6.55635	6.8857e-07	1.6977e-06	0.880511	1.43e-06	0.951739	1.27e-09	747	protein_coding	53.21	1	1
Zm00001eb050530	4.64313	4.35427	4.50721	10.4062	10.2038	10.3752	8.3958	8.68554	8.22254	4.08833	3.18905	4.02161	6.3491	5.28827	6.35099	4.29745	4.14993	4.06435	6.70717	8.11445e-57	1.56197e-55	0.816734	3.54e-05	0.971227	2.16e-11	3169	protein_coding	45.49	3	1
Zm00001eb050630	3.87138	1.59536	5.50147	11.2565	11.572	12.0584	8.18802	9.66207	8.92824	4.38858	4.70502	4.51478	7.21104	6.72466	7.82153	5.64023	6.19271	5.99851	7.59393	1.43844e-20	8.04205e-20	0.816365	3.59e-05	0.924737	4.08e-08	3786	protein_coding	53.82	1	1
Zm00001eb050760	10.1291	9.73615	10.0969	12.1694	12.491	12.3085	10.618	11.2393	11.6856	10.0764	9.97314	10.1136	9.92823	9.64856	9.97133	9.87248	10.1712	10.2066	2.3104	9.88608e-28	7.36624e-27	0.884665	1.09e-06	0.963947	1.28e-10	4396	protein_coding	45.99	3	1
Zm00001eb050820	2.66995	1.59536	2.53072	10.9229	11.6725	11.4141	7.60152	8.13282	9.59691	4.08833	1.59536	1.59536	1.59536	4.05155	4.27308	1.59536	3.18843	1.59536	10.3591	2.97408e-17	1.41235e-16	0.83167	1.88e-05	0.97775	2.82e-12	1371	misc_non_coding	63.56	1	1
Zm00001eb050850	7.67186	7.17803	7.69973	10.4191	10.3289	10.2524	9.34789	9.22069	9.81527	6.74919	6.75362	6.85449	7.53893	7.54782	7.94754	7.77499	8.5654	7.7401	3.23306	3.20308e-35	2.99594e-34	0.795031	8.05e-05	0.941937	5.41e-09	5010	protein_coding	42.93	4	1
Zm00001eb050910	9.6508	9.08048	10.2504	5.43971	5.15264	6.07184	8.02033	8.55759	7.84235	9.72417	9.91947	9.3527	9.34106	9.11621	9.62667	9.38371	9.30717	9.4485	-3.54082	2.52684e-47	3.34613e-46	-0.897709	4.35e-07	0.953996	8.73e-10	2236	protein_coding	67.64	1	1
Zm00001eb050930	10.0673	10.1622	10.0349	5.94818	4.69498	4.71751	8.80085	9.25776	8.5584	7.97394	8.17704	7.76091	7.77065	7.21232	8.18213	8.11446	8.19603	8.02573	-3.92615	3.76817e-60	7.09082e-59	-0.809006	4.8e-05	0.9701	2.92e-11	6354	protein_coding	55.15	3	1
Zm00001eb051060	13.7098	13.9434	13.3857	6.59733	7.39866	6.62161	12.8801	12.6381	12.5643	13.0385	13.1422	12.9472	12.9678	12.4264	12.9508	12.8517	12.9525	13.0278	-4.81449	1.33713e-66	3.32058e-65	-0.98909	9.76e-15	0.857294	5.47e-06	1549	protein_coding	58.52	1	1
Zm00001eb051070	7.62771	7.7029	8.54553	10.6362	11.2056	11.1031	8.20882	9.11733	9.40876	7.11134	7.07069	6.71357	7.32882	7.41347	8.08797	7.16293	7.02506	7.31735	3.55287	2.04884e-22	1.21334e-21	0.905265	2.41e-07	0.984078	1.98e-13	2272	protein_coding	58.6	2	1
Zm00001eb051290	2.36378	1.59536	2.53072	4.51768	5.89745	5.26315	3.29557	2.96011	4.87787	1.59536	1.59536	1.59536	1.59536	1.59536	1.59536	1.59536	1.59536	1.59536	6.06295	0.00016884	0.000348712	0.851236	7.48e-06	0.962974	1.58e-10	1556	protein_coding	59.73	1	1
Zm00001eb051360	8.00086	8.42466	7.60542	4.81027	4.31803	4.91595	5.25824	5.7264	5.23511	8.28899	8.00448	8.09204	8.45027	9.0116	8.14754	8.20332	8.10287	8.12582	-3.22223	4.89614e-38	4.99529e-37	-0.652062	0.00336237	0.91169	1.41e-07	3855	protein_coding	41.88	5	1
Zm00001eb051370	6.06408	6.09613	6.52507	8.906	8.71361	8.84546	7.33752	6.90702	7.82217	7.17016	6.85881	6.93286	7.42264	7.45966	7.18888	7.80937	7.19523	7.01711	2.28272	5.80896e-13	2.16808e-12	0.853979	6.5e-06	0.815112	3.77e-05	4399	protein_coding	41.82	2	1
Zm00001eb051480	2.53115	2.75218	2.53072	5.88746	7.06202	7.02382	2.39039	2.72278	3.27037	1.59536	1.59536	3.22857	3.10073	1.59536	3.86721	1.59536	1.59536	3.12815	6.12139	1.00957e-07	2.64745e-07	0.949076	1.94e-09	0.89655	4.75e-07	3642	protein_coding	47.41	1	1
Zm00001eb051500	8.22268	7.54956	8.61735	4.88736	4.96722	4.51741	3.79225	4.56148	4.94401	9.03784	8.74174	8.87918	8.03108	8.16461	7.66724	8.73144	8.90897	9.10536	-3.23613	1.69e-31	1.40158e-30	-0.529318	0.0238878	0.958114	4.18e-10	6672	protein_coding	42.29	2	1
Zm00001eb051770	9.21239	9.03047	10.2109	6.29513	8.21663	8.09287	7.15895	7.41776	7.85375	9.99474	10.3831	9.90274	9.56668	9.46456	9.30434	9.95924	9.51427	9.90524	-2.31704	4.45397e-07	1.15143e-06	-0.440771	0.0671252	0.863646	3.88e-06	2374	protein_coding	51.58	3	1
Zm00001eb051960	8.06137	5.95998	7.70883	9.84452	9.98497	10.149	7.7634	10.7955	10.991	4.51728	4.31151	3.22857	6.47134	5.59585	6.03439	4.53956	2.74896	4.22175	4.47866	0.000440863	0.000857087	0.616343	0.00645088	0.951668	1.29e-09	1245	misc_non_coding	69.5	1	1
Zm00001eb052000	5.8931	4.11256	7.32674	12.4762	12.346	12.1917	9.9031	10.9479	12.3726	5.64264	5.26411	5.16663	6.44174	6.44725	7.82153	5.08506	5.10005	3.68024	6.66854	1.6972e-17	8.08283e-17	0.729749	0.000587051	0.976819	3.9e-12	750	protein_coding	59.92	1	1
Zm00001eb052010	8.81141	9.02054	8.5707	3.18615	3.22009	2.39763	4.43427	4.99835	4.03663	7.89479	8.13579	8.22252	7.2627	6.50718	7.2981	7.45126	7.2542	7.94033	-4.98333	3.14029e-61	6.10882e-60	-0.708726	0.000992906	0.961547	2.13e-10	915	protein_coding	62.23	1	1
Zm00001eb052020	8.04947	7.73795	8.54553	2.59924	3.5412	1.59536	3.56819	4.95345	2.68888	7.38405	7.50256	7.49433	6.66307	6.47753	6.61034	7.10873	7.2542	6.83973	-4.76405	9.10458e-24	5.67719e-23	-0.684105	0.00174153	0.954098	8.58e-10	1840	protein_coding	60.24	1	1
Zm00001eb052250	7.909	7.56916	8.07536	9.47415	10.9071	10.4874	9.01676	8.17945	8.57055	6.84861	5.97702	6.18252	6.06822	5.35531	6.88709	5.64023	5.92832	6.1586	3.34471	3.84968e-12	1.38016e-11	0.830196	2.01e-05	0.929725	2.4e-08	1830	protein_coding	63.3	1	1
Zm00001eb052460	8.41674	8.77103	8.1407	10.3806	10.4358	10.5329	10.3396	9.93809	10.3215	7.55563	7.69942	8.04579	8.38185	8.80057	8.54316	7.84295	8.24529	7.39966	2.35506	5.22002e-21	2.90308e-20	0.721195	0.000731035	0.952114	1.2e-09	6962	protein_coding	41.73	2	1
Zm00001eb052470	9.89644	9.84784	9.40266	2.74723	2.43926	2.95233	7.60152	7.66208	7.13662	8.82256	8.8023	9.05292	8.73865	8.57443	8.54316	9.18857	9.1244	9.24544	-5.74475	1.33713e-66	3.32058e-65	-0.936908	1.03e-08	0.956704	5.42e-10	4853	protein_coding	49.11	2	1
Zm00001eb052520	13.0062	9.28625	11.2747	17.5631	17.93	17.0125	14.4757	14.343	15.4034	10.0375	9.285	9.51002	10.7952	10.0442	11.2293	9.53859	9.63007	9.30643	6.79355	1.2475e-23	7.7438e-23	0.80841	4.91e-05	0.975761	5.55e-12	1105	protein_coding	58.77	1	1
Zm00001eb052570	1.59536	1.59536	1.59536	5.50598	6.6063	6.0406	2.83033	1.59536	2.54781	1.59536	1.59536	1.59536	1.59536	1.59536	1.59536	1.59536	1.59536	1.59536	8.38431	0.000914497	0.00168121	0.978723	1.98e-12	0.934942	1.31e-08	326	protein_coding	73.09	1	1
Zm00001eb052580	2.66995	1.59536	1.59536	8.47912	9.87976	8.09034	2.83033	1.59536	2.91992	1.59536	1.59536	1.59536	1.59536	1.59536	1.59536	1.59536	1.59536	1.59536	10.0444	4.6211e-12	1.62917e-11	0.984295	1.77e-13	0.919022	7.19e-08	332	protein_coding	72.97	1	1
Zm00001eb052590	2.89745	1.59536	3.87049	10.0725	10.7466	10.5946	8.02816	7.17281	9.14674	1.59536	1.59536	3.80729	4.02513	3.66884	4.27308	3.38563	3.18843	1.59536	8.78941	9.56019e-17	4.41901e-16	0.821392	2.92e-05	0.976294	4.66e-12	784	protein_coding	55.92	1	1
Zm00001eb052620	7.82492	7.75858	7.78825	1.59536	1.59536	1.59536	5.08779	5.49665	4.71028	5.58596	4.70502	5.25113	6.55665	6.02339	6.70862	5.64023	5.54199	6.04023	-6.97874	9.13875e-21	5.03823e-20	-0.822248	2.82e-05	0.916412	9.2e-08	2178	protein_coding	60.67	1	1
Zm00001eb052670	2.36378	1.59536	2.53072	10.1253	9.61205	9.00877	5.04697	4.78399	6.53738	1.59536	1.59536	3.80729	4.02513	3.11919	4.08531	4.29745	1.59536	1.59536	9.14667	1.36825e-10	4.3681e-10	0.927634	3.01e-08	0.96063	2.56e-10	1709	protein_coding	55.15	1	1
Zm00001eb052690	10.572	10.619	10.3599	6.06243	6.92342	6.62863	8.39176	8.45358	7.95516	9.62256	9.50742	9.28464	9.47479	9.2536	9.27259	9.68154	9.65581	9.64683	-3.40427	1.33713e-66	3.32058e-65	-0.819713	3.13e-05	0.959634	3.12e-10	5821	protein_coding	46.05	3	1
Zm00001eb052730	7.07679	7.39563	7.27865	1.59536	2.77294	2.39763	4.46594	5.36627	4.60471	8.57669	8.91628	8.26351	6.98362	6.28553	6.88709	7.85397	8.26454	8.13546	-4.98026	1.50781e-28	1.1285e-27	-0.756587	0.000279089	0.938469	8.51e-09	1345	protein_coding	61.52	1	1
Zm00001eb052890	1.59536	2.75218	1.59536	5.86243	5.83143	6.15198	4.49689	4.25964	4.98645	3.14498	1.59536	1.59536	1.59536	1.59536	1.59536	1.59536	1.59536	1.59536	5.86513	1.01999e-05	2.2568e-05	0.845612	9.88e-06	0.968281	4.66e-11	1693	protein_coding	62.28	1	1
Zm00001eb052950	7.38789	6.20049	8.16735	11.2756	11.7853	11.3469	8.46083	8.70915	9.83266	7.31622	7.13492	7.78926	7.36077	7.29957	7.16601	7.39198	7.09125	7.07838	4.0873	2.63621e-25	1.79587e-24	0.908382	1.87e-07	0.965563	8.93e-11	5344	protein_coding	40.88	2	1
Zm00001eb052970	9.5378	9.66237	9.46306	11.7155	12.1783	11.6831	9.99245	9.73864	9.8477	9.25712	9.2944	9.61273	9.87115	9.8953	9.68813	9.57901	9.75438	9.49041	2.41203	1.86353e-62	3.75951e-61	0.963214	1.5e-10	0.91831	7.7e-08	3836	protein_coding	50.72	1	1
Zm00001eb053090	7.2449	5.23122	5.9799	13.0064	13.7343	13.7959	9.65204	9.54417	10.4487	5.33371	5.10108	5.47818	7.36077	6.17898	7.5485	4.74577	5.4772	4.8168	7.86623	2.41385e-63	4.97998e-62	0.869117	2.85e-06	0.990229	4.05e-15	3229	protein_coding	59.57	1	1
Zm00001eb053130	6.62275	6.04096	5.80378	10.0443	9.90639	9.70624	9.43383	9.01413	9.20353	5.11012	5.41039	5.73382	5.76737	5.35531	6.26742	5.08506	6.60916	6.04023	4.22942	4.73751e-35	4.42078e-34	0.749759	0.000340106	0.966824	6.65e-11	1521	protein_coding	50.13	2	1
Zm00001eb053150	2.36378	1.59536	1.59536	3.6341	5.56487	5.82518	1.59536	3.15377	3.27037	1.59536	1.59536	3.22857	1.59536	1.59536	1.59536	1.59536	1.59536	1.59536	5.63634	0.0150142	0.0234635	0.874813	2.03e-06	0.87273	2.3e-06	1779	protein_coding	63.99	1	1
Zm00001eb053360	8.66311	8.68385	8.44837	5.86243	5.96057	5.74983	5.91829	5.96986	6.14058	7.70895	7.75496	8.25337	7.90673	7.41347	7.68343	7.80937	7.93286	8.27279	-2.82839	8.09409e-59	1.47665e-57	-0.547441	0.0186955	0.901475	3.26e-07	2416	protein_coding	47.58	3	1
Zm00001eb053370	6.62275	6.46629	6.31443	9.01337	9.02773	9.08079	7.96706	7.37621	8.06469	5.8966	6.27217	6.04795	6.31685	6.74967	6.99486	5.83136	6.19271	6.19598	2.86361	7.55233e-31	6.31789e-30	0.872542	2.33e-06	0.981837	5.63e-13	3684	protein_coding	45.75	3	1
Zm00001eb053460	10.8932	11.3473	11.3347	8.77837	8.47352	8.26463	10.076	10.1427	9.37356	10.7272	10.8622	10.9256	11.0194	11.1356	10.8906	11.3203	11.152	10.8664	-2.74313	1.33166e-43	1.58941e-42	-0.814858	3.81e-05	0.952003	1.22e-09	7995	protein_coding	44.75	4	1
Zm00001eb053500	11.3301	11.2508	11.4541	9.36509	9.07829	9.07823	10.3296	10.4836	10.4557	12.0522	12.2033	12.2445	11.6546	11.8456	11.4816	12.1172	12.1604	12.3141	-2.47949	1.33713e-66	3.32058e-65	-0.740108	0.000445194	0.97462	7.99e-12	5648	protein_coding	41.87	4	1
Zm00001eb053530	11.9582	11.8151	11.8186	9.64398	9.77681	10.0138	9.73484	10.1396	9.78804	11.9434	12.0749	11.8959	11.9289	11.4031	11.7121	11.9209	11.9372	12.2906	-2.41663	1.13804e-37	1.14962e-36	-0.515292	0.0286297	0.944172	3.98e-09	1844	protein_coding	44.44	1	1
Zm00001eb053650	8.65528	8.4311	8.81358	10.639	11.2501	10.9239	9.38492	9.52434	9.93146	8.31529	7.8975	8.54697	8.85537	8.63605	8.83167	8.47723	8.20602	8.19197	2.5226	2.79989e-35	2.62192e-34	0.897472	4.43e-07	0.98528	1.06e-13	6246	protein_coding	43.89	3	1
Zm00001eb053660	2.36378	2.424	2.53072	3.91498	3.5412	4.00177	3.4394	2.57768	3.34354	1.59536	1.59536	1.59536	1.59536	3.11919	1.59536	1.59536	1.59536	1.59536	3.81537	0.0093696	0.0157189	0.773424	0.00016667	0.906505	2.18e-07	1055	protein_coding	37.41	1	1
Zm00001eb053710	5.08151	5.43394	5.03246	7.44747	8.6405	7.41697	6.09789	5.8411	6.11233	5.18861	5.26411	5.0768	5.11167	5.84887	4.58579	5.35868	4.31061	4.60818	2.9833	7.31931e-13	2.71657e-12	0.911745	1.4e-07	0.933537	1.55e-08	5256	protein_coding	54.65	4	1
Zm00001eb053750	12.1039	11.6675	12.2126	10.3456	10.3115	10.2872	10.2917	10.4384	10.4899	11.8573	12.0292	11.9385	11.7053	11.5676	11.556	12.2214	12.0798	11.9546	-2.24149	1.79123e-44	2.19413e-43	-0.47777	0.0449338	0.869078	2.86e-06	5530	protein_coding	43.48	1	1
Zm00001eb053780	2.36378	1.59536	1.59536	8.65478	9.11058	8.85595	5.63286	4.83452	4.46044	1.59536	1.59536	1.59536	3.10073	1.59536	1.59536	1.59536	1.59536	1.59536	10.3503	1.75015e-16	7.98067e-16	0.940183	6.83e-09	0.980884	8.44e-13	936	protein_coding	61.47	1	1
Zm00001eb053850	10.2426	10.0621	10.3226	7.45584	7.34774	7.42906	8.10415	8.39654	7.77497	10.7091	10.6842	10.4868	10.4164	10.1882	10.1939	10.58	10.5184	10.8193	-2.81283	1.33713e-66	3.32058e-65	-0.659775	0.00288972	0.944664	3.71e-09	3380	protein_coding	44.9	1	1
Zm00001eb053860	8.55951	8.49805	8.00692	9.95195	9.63539	10.1362	8.83396	8.98403	8.56709	6.26423	6.3822	6.41891	8.46504	7.80795	8.53426	6.9327	6.9075	6.6374	2.61608	1.42135e-14	5.85482e-14	0.770511	0.000182765	0.907609	1.99e-07	2265	protein_coding	42.32	1	1
Zm00001eb054040	10.1802	9.3397	11.1512	13.2478	12.6298	13.7137	11.1576	12.291	13.9687	8.20712	8.99334	8.0101	9.11622	8.63605	9.45811	9.25659	8.19603	7.62165	3.84026	2.31169e-06	5.61342e-06	0.698697	0.00125642	0.970542	2.6e-11	4800	protein_coding	58.95	2	1
Zm00001eb054050	10.2056	9.91139	10.9819	14.9355	15.8819	15.6384	12.1798	12.2502	13.6282	9.42748	9.46643	9.39482	9.78548	9.49444	10.2575	9.66287	9.47764	9.23651	5.61448	1.82913e-49	2.57958e-48	0.874853	2.03e-06	0.992969	2.94e-16	15550	protein_coding	54	2	1
Zm00001eb054130	9.28422	8.56203	9.08568	6.53545	5.98506	6.27337	7.60849	7.78464	8.15502	9.81909	10.0639	9.64411	9.20689	8.81248	8.80232	9.68772	9.62636	9.76017	-2.8015	6.08258e-41	6.73483e-40	-0.773212	0.000167799	0.948263	2.19e-09	857	protein_coding	48.37	1	1
Zm00001eb054220	9.25964	9.41309	9.22696	7.50103	6.79793	7.05017	8.5559	8.75038	8.53203	9.8037	9.96727	9.96309	9.78842	9.82649	9.06583	10.1185	9.74756	9.88824	-2.49237	5.96873e-31	4.87356e-30	-0.787055	0.00010629	0.980457	1.01e-12	6181	protein_coding	38.39	1	1
Zm00001eb054230	14.9809	14.8305	15.5616	8.10642	6.77006	6.57154	12.9737	13.2494	12.0442	15.5939	15.8607	15.646	15.7229	15.6951	15.556	15.7642	15.7537	15.8813	-5.33706	1.33713e-66	3.32058e-65	-0.924344	4.25e-08	0.955063	7.26e-10	3972	protein_coding	49.16	2	1
Zm00001eb054260	11.5249	11.6714	11.3087	13.276	13.2576	13.2054	12.6194	12.5513	12.3361	11.7925	11.4212	11.8394	12.2515	12.3523	12.3861	11.985	11.9786	11.7836	1.64695	2.16269e-37	2.2594e-36	0.818313	3.32e-05	0.87112	2.53e-06	5824	protein_coding	43.02	5	1
Zm00001eb054310	9.30839	9.29569	9.22538	6.97484	6.6063	6.87259	8.42967	8.65807	8.31824	8.19772	8.42827	8.68162	8.57126	8.9374	8.70258	8.37382	8.49382	8.53553	-2.64711	1.34137e-66	3.33057e-65	-0.884469	1.1e-06	0.904999	2.47e-07	1023	protein_coding	36.33	1	1
Zm00001eb054420	9.39839	9.10753	9.48308	6.54333	5.237	5.77539	7.91737	8.03743	8.14345	8.68147	8.92236	8.55525	8.47966	8.54618	8.57822	8.77848	8.82072	8.54279	-3.14775	4.63349e-50	6.63791e-49	-0.91436	1.11e-07	0.929061	2.58e-08	4181	protein_coding	49.98	5	1
Zm00001eb054470	10.9465	10.9441	10.6699	8.17645	7.15653	7.91229	9.73325	9.95088	9.89744	11.0839	10.9964	11.0108	11.1197	11.0935	11.1514	10.9014	11.0209	11.0648	-2.93211	1.33715e-66	3.32063e-65	-0.889712	7.75e-07	0.932645	1.72e-08	3296	protein_coding	46.77	4	1
Zm00001eb054510	6.82071	7.0776	5.7693	2.74723	1.59536	1.59536	3.04044	3.06117	2.91992	8.76013	8.63479	8.46147	6.96294	6.02339	6.26742	7.9598	7.87142	7.95128	-4.96159	1.70842e-19	8.87948e-19	-0.625788	0.00547094	0.954464	8.06e-10	1751	protein_coding	58.28	1	1
Zm00001eb054660	13.3397	13.4552	13.0771	11.1282	11.3449	11.4407	12.0114	12.0229	11.8816	12.958	12.8893	13.0316	12.8606	13.0315	12.7919	13.2575	13.3146	13.1004	-2.38587	4.29719e-59	7.89413e-58	-0.681658	0.00183633	0.935722	1.2e-08	6335	protein_coding	47.29	5	1
Zm00001eb054760	4.90084	2.9949	6.84717	11.499	11.9559	11.6136	8.1431	9.32808	10.6995	4.24666	4.1508	5.3309	5.2555	4.5938	5.32998	3.62598	4.70405	4.06435	6.79092	1.81426e-12	6.62949e-12	0.810268	4.57e-05	0.965924	8.21e-11	1993	protein_coding	60.58	1	1
Zm00001eb054800	6.06408	4.55989	5.41474	9.73704	10.8853	10.083	5.68676	5.63039	6.53029	6.79975	6.30979	6.85449	5.85995	5.41935	6.08411	5.73898	5.40933	6.40192	4.38223	8.73442e-15	3.621e-14	0.960176	2.81e-10	0.858227	5.21e-06	2318	protein_coding	51.19	2	1
Zm00001eb054810	7.85532	8.56593	6.57574	1.59536	1.59536	2.39763	5.96261	4.85912	4.63185	5.94242	6.02308	5.6117	6.63719	6.35241	7.14277	6.581	6.66821	6.40192	-6.09975	1.86741e-17	8.86668e-17	-0.829454	2.08e-05	0.872286	2.37e-06	3009	protein_coding	57.01	2	1
Zm00001eb054980	13.6076	13.6798	13.7354	10.1174	10.352	10.3642	11.563	11.7529	11.6741	13.3196	13.3884	13.5049	13.1103	13.3637	13.0309	13.6934	13.5998	13.439	-3.08974	1.33713e-66	3.32058e-65	-0.798106	7.21e-05	0.988345	1.65e-14	6738	protein_coding	41.15	1	1
Zm00001eb055020	12.3791	11.2239	11.6602	13.3053	13.5853	13.225	12.2782	12.1899	12.2156	11.2165	11.3132	11.4024	11.4747	11.5508	11.5472	11.8036	11.7689	11.5746	1.81027	1.76848e-15	7.64339e-15	0.915622	9.89e-08	0.949958	1.69e-09	10469	protein_coding	46.59	2	1
Zm00001eb055030	12.3278	12.2792	12.6454	10.7041	10.4403	10.383	10.4921	10.7785	10.6357	12.7473	12.8335	12.8082	11.9322	11.9685	11.7635	12.8137	12.7642	12.7804	-2.34766	2.4773e-64	5.22121e-63	-0.491831	0.0381587	0.949285	1.88e-09	13634	protein_coding	47.47	2	1
Zm00001eb055090	3.24298	3.09814	2.53072	6.00644	6.14572	6.458	3.89133	3.53138	2.68888	3.14498	1.59536	1.59536	1.59536	1.59536	1.59536	1.59536	3.18843	3.12815	5.05408	1.88932e-06	4.4603e-06	0.934425	1.4e-08	0.911876	1.38e-07	1203	protein_coding	68.85	1	1
Zm00001eb055210	12.0005	11.7145	11.5707	7.79953	7.91978	7.50719	10.4181	11.0147	10.6179	11.9788	12.2536	12.0296	11.4992	11.5729	11.4804	12.2446	12.1193	12.057	-3.42025	1.33713e-66	3.32058e-65	-0.926596	3.36e-08	0.94534	3.37e-09	4291	protein_coding	50.37	2	1
Zm00001eb055260	5.9352	5.93597	5.03246	7.50103	8.18005	6.89602	7.86591	6.71364	6.81347	4.51728	5.66448	5.25113	5.94691	5.5394	6.61034	6.25449	6.30866	5.76948	2.32858	6.17295e-07	1.5832e-06	0.70807	0.00100862	0.850553	7.74e-06	601	protein_coding	57.81	1	1
Zm00001eb055330	12.9925	12.7138	13.1543	7.83205	8.16676	6.48916	8.65522	9.26461	9.30876	13.8759	14.1211	13.8774	12.2987	12.1163	11.9919	13.7895	13.6573	13.7328	-4.06627	1.33713e-66	3.32058e-65	-0.704669	0.00109333	0.958893	3.6e-10	2493	protein_coding	54.05	5	1
Zm00001eb055340	4.59073	5.04078	4.7413	1.59536	2.43926	2.39763	2.83033	4.10083	3.7097	5.80035	5.82924	5.5465	4.95163	5.21792	5.48655	4.74577	5.01095	4.49093	-3.91108	8.00269e-10	2.49555e-09	-0.750368	0.000334245	0.878227	1.65e-06	1355	protein_coding	61.65	1	1
Zm00001eb055430	6.85942	6.49938	5.75174	9.55525	10.6724	10.09	7.81255	7.79729	8.56882	8.26221	7.8975	8.21208	7.27951	7.33304	7.66724	7.50819	7.53347	7.21195	2.94811	6.38178e-12	2.23295e-11	0.86183	4.29e-06	0.838155	1.41e-05	3904	protein_coding	51.42	1	1
Zm00001eb055560	8.61062	8.50417	8.77295	10.2381	10.5951	10.4458	9.05683	9.04891	9.69048	8.69488	8.82841	8.44375	8.11777	7.85478	8.41328	8.48434	8.55762	8.34102	1.80179	1.29272e-19	6.93243e-19	0.915822	9.71e-08	0.953892	8.89e-10	2246	protein_coding	49.93	2	1
Zm00001eb055640	9.33019	9.15886	9.56052	6.80826	7.84832	7.75787	6.7046	6.60985	6.98408	9.42748	9.58224	9.75606	9.6818	9.51645	9.30434	9.64394	9.48586	9.7159	-2.31544	4.33037e-18	2.11637e-17	-0.356616	0.146323	0.859837	4.78e-06	6782	protein_coding	41.96	2	1
Zm00001eb055710	3.56754	3.64202	4.41956	10.1246	10.7962	10.5707	7.50762	8.44155	8.95495	3.14498	4.70502	2.77937	5.03391	5.41935	5.98288	3.62598	3.75667	2.70347	7.31604	2.41292e-38	2.6174e-37	0.823287	2.7e-05	0.974557	8.15e-12	1305	protein_coding	55.9	1	1
Zm00001eb055830	8.91997	8.80943	8.68807	4.70044	4.7247	6.53468	7.63947	6.79161	6.62657	8.07998	8.61242	8.3517	8.09895	8.05857	8.23801	8.49142	8.32994	8.56436	-3.07637	3.27912e-17	1.54081e-16	-0.78944	9.79e-05	0.919872	6.63e-08	2560	protein_coding	56.38	2	1
Zm00001eb055850	18.0963	18.3486	18.2298	14.3241	14.5571	14.0943	15.3663	16.125	14.8986	18.039	18.1847	17.9511	18.2622	18.1224	18.1295	18.1057	18.1498	18.2106	-3.33592	1.33713e-66	3.32058e-65	-0.725552	0.000654403	0.970543	2.6e-11	7530	protein_coding	46.53	2	1
Zm00001eb055900	9.63735	9.2815	9.25208	4.72871	5.61288	4.82022	8.46468	8.34148	8.32235	9.03257	8.91628	9.06456	7.85158	8.00767	7.97411	8.75515	8.72672	8.95565	-3.66497	1.33713e-66	3.32058e-65	-0.931709	1.92e-08	0.861007	4.49e-06	1769	protein_coding	56.67	2	1
Zm00001eb056010	3.82541	4.31683	2.53072	7.79294	7.89743	8.61617	6.29262	6.88348	7.4501	6.02987	5.18493	5.67406	6.31685	5.14391	6.6766	5.35868	5.4772	4.8168	3.84438	6.2397e-08	1.66213e-07	0.766942	0.000204266	0.850714	7.68e-06	2446	protein_coding	61.14	1	1
Zm00001eb056030	6.63556	5.67089	7.28475	1.59536	2.43926	1.59536	4.66946	3.9209	5.19958	4.93877	5.01196	4.51478	4.95163	5.41935	5.92945	6.11462	6.60916	6.1586	-5.46361	1.51591e-13	5.89635e-13	-0.816522	3.57e-05	0.841512	1.2e-05	3011	protein_coding	51.46	6	1
Zm00001eb056070	7.18086	5.48458	7.15756	11.0174	11.7818	8.46974	8.27168	8.59247	8.33053	6.64239	6.88395	5.67406	7.99081	7.67071	9.05342	6.5542	6.69684	6.4645	4.39937	2.93203e-14	1.19325e-13	0.792005	8.96e-05	0.861191	4.44e-06	3382	protein_coding	58.65	6	1
Zm00001eb056240	11.087	10.747	11.0652	14.2759	14.5487	14.3145	11.0277	11.2969	12.289	11.42	11.1813	11.3851	11.6237	11.749	11.6057	11.3508	11.4005	11.2734	3.23617	3.66106e-42	4.50199e-41	0.958524	3.87e-10	0.895227	5.23e-07	3539	protein_coding	45.68	2	1
Zm00001eb056280	8.7583	8.53837	10.002	3.09194	2.43926	2.39763	2.39039	3.23943	2.91992	9.45138	9.57068	9.23397	8.59159	8.16461	8.15916	9.1034	9.1244	9.60235	-5.56313	2.21685e-52	3.37901e-51	-0.622417	0.00580575	0.946006	3.06e-09	954	protein_coding	68.69	1	1
Zm00001eb056310	1.59536	2.424	2.26245	8.42686	8.16676	8.22126	1.59536	1.59536	2.54781	1.59536	1.59536	1.59536	3.10073	3.11919	1.59536	1.59536	1.59536	1.59536	9.42255	2.23955e-15	9.59543e-15	0.990368	3.61e-15	0.895469	5.14e-07	269	protein_coding	68.89	1	1
Zm00001eb056330	10.4806	10.1217	10.5686	14.3301	14.4923	13.8445	10.8368	11.6018	11.7688	10.8371	10.9526	10.3674	11.6818	10.7035	11.933	10.4839	10.6722	10.581	3.68276	3.64443e-36	3.66412e-35	0.935402	1.24e-08	0.917625	8.21e-08	755	protein_coding	52.78	1	1
Zm00001eb056340	12.1841	12.0324	12.4257	8.25048	8.21663	7.28567	7.11063	6.93019	7.41203	12.7069	12.668	12.6636	11.7632	11.901	11.5593	12.539	12.4607	12.6687	-3.52812	1.33713e-66	3.32058e-65	-0.498989	0.0350257	0.950811	1.48e-09	4787	protein_coding	43.36	3	1
Zm00001eb056430	10.6635	10.424	10.4803	7.00368	7.97878	7.02382	8.19267	8.86293	8.62645	9.24805	9.58224	9.27465	9.55982	8.96967	9.69613	9.46503	9.71645	9.50163	-2.97095	1.15154e-37	1.16251e-36	-0.753281	0.000307371	0.904228	2.63e-07	1629	protein_coding	59.88	3	1
Zm00001eb056560	2.14189	1.59536	1.59536	5.37021	5.42834	4.79524	1.59536	1.59536	2.54781	1.59536	1.59536	1.59536	1.59536	1.59536	1.59536	1.59536	1.59536	1.59536	6.89264	0.0228687	0.0359242	0.986871	4.26e-14	0.915745	9.78e-08	2071	protein_coding	60.47	1	1
Zm00001eb056740	5.77052	5.99524	6.25347	10.1837	10.4297	9.88802	7.89473	8.29096	9.02596	4.93877	4.1508	5.25113	5.90409	4.70171	5.55884	4.92557	4.70405	5.08127	4.9746	5.11626e-42	5.82991e-41	0.837535	1.45e-05	0.984955	1.26e-13	16500	protein_coding	48.05	2	1
Zm00001eb056750	3.38329	4.42625	4.11728	6.13732	4.99177	5.35099	5.78884	3.82095	5.5768	3.14498	1.59536	1.59536	2.68284	1.59536	1.59536	3.08558	3.50469	1.59536	3.451	0.00693644	0.0115639	0.663191	0.00269855	0.83403	1.7e-05	1409	protein_coding	63.97	1	1
Zm00001eb056760	7.34957	7.67423	8.24759	11.8026	11.8097	12.523	9.85407	10.8606	12.3577	5.52695	5.47827	5.73382	5.90409	5.59585	6.08411	5.53417	5.54199	4.71636	5.50563	4.22943e-21	2.36128e-20	0.722153	0.000713576	0.989353	8.03e-15	1172	protein_coding	65.9	1	1
Zm00001eb056810	11.0635	11.0251	10.5293	1.59536	2.43926	1.59536	6.20317	6.67987	7.00469	11.7752	11.7256	11.4707	11.7669	11.662	11.6913	11.2396	11.3154	11.3343	-7.61844	1.27363e-33	1.13371e-32	-0.823122	2.72e-05	0.975044	7e-12	1278	protein_coding	57.78	1	1
Zm00001eb056870	14.6666	14.825	14.4053	9.89847	9.9751	9.9758	12.9236	13.7463	12.9868	14.747	14.8113	14.5641	14.4402	14.0869	14.3661	14.6396	14.7362	14.8228	-3.74063	1.33713e-66	3.32058e-65	-0.936958	1.03e-08	0.954541	7.95e-10	2996	protein_coding	47.68	1	1
Zm00001eb057000	10.0994	9.78221	10.8202	6.2085	8.10956	7.2452	7.46214	7.84984	7.46132	9.50946	9.99059	9.34317	8.98913	8.74572	9.33541	9.31758	9.2063	9.27626	-2.87023	3.13101e-17	1.47274e-16	-0.552237	0.0174831	0.856517	5.7e-06	2251	protein_coding	62.61	1	1
Zm00001eb057010	6.50208	7.31435	6.10948	3.5698	2.90351	3.64429	2.70633	2.72278	2.37762	5.80035	5.54307	5.3309	4.56407	4.98321	5.41041	6.11462	6.5476	5.91123	-3.48361	2.19454e-19	1.13669e-18	-0.421617	0.0813915	0.812099	4.25e-05	1560	protein_coding	57.08	1	1
Zm00001eb057080	1.59536	1.59536	1.59536	3.75378	3.5412	4.82022	3.4394	3.71278	4.94401	1.59536	1.59536	1.59536	1.59536	1.59536	1.59536	1.59536	1.59536	1.59536	6.01809	0.0185299	0.0287376	0.658894	0.00294074	0.946394	2.9e-09	885	protein_coding	65.46	1	1
Zm00001eb057190	7.41783	7.40001	7.66742	9.63572	9.95745	9.96546	8.63487	8.82484	8.86486	6.77469	6.45115	6.38211	7.22846	6.59263	7.33956	6.73213	5.72044	6.36958	2.90042	1.21774e-33	1.08487e-32	0.828115	2.2e-05	0.975615	5.82e-12	1510	protein_coding	52.75	2	1
Zm00001eb057200	8.78438	8.75914	8.90351	10.2669	10.4214	10.3969	9.83784	9.90049	9.57469	8.64047	8.57434	8.38923	9.41138	9.45699	9.28855	8.76686	9.02071	8.60655	1.70143	1.89442e-43	2.24757e-42	0.817314	3.46e-05	0.927358	3.1e-08	7612	protein_coding	46.68	2	1
Zm00001eb057230	12.0743	11.768	12.1984	15.3853	15.727	15.3166	14.2745	14.5548	14.0609	12.2251	12.5611	12.2381	12.6309	12.2311	13.0301	12.4226	12.2052	12.4085	3.30365	1.41681e-61	3.08384e-60	0.830645	1.97e-05	0.954127	8.53e-10	5757	protein_coding	54.2	10	1
Zm00001eb057250	6.93903	7.11542	5.78664	12.0371	13.0952	11.1224	7.08084	7.59121	8.66418	5.33371	5.10108	5.0768	6.18008	5.41935	5.87396	5.08506	4.70405	4.36289	6.5221	2.83168e-34	2.58002e-33	0.929095	2.57e-08	0.974282	8.88e-12	4699	protein_coding	58.96	12	1
Zm00001eb057280	8.26446	7.92598	8.18702	5.56931	6.19901	6.0923	6.65152	6.90117	6.71681	8.07998	7.84728	7.85779	7.60712	7.24786	7.61754	8.26243	7.61071	8.11612	-2.52262	4.18318e-30	3.31402e-29	-0.709594	0.000972453	0.940829	6.27e-09	6610	protein_coding	44.76	1	1
Zm00001eb057300	8.59924	8.4733	8.69037	11.0178	11.2895	11.1673	10.0332	10.0987	9.8477	9.23892	9.12561	9.14354	9.25868	9.24043	9.35576	9.20588	9.11913	9.13928	2.29916	3.65277e-78	1.23227e-76	0.876022	1.89e-06	0.919839	6.65e-08	4486	protein_coding	44.08	2	1
Zm00001eb057380	7.57886	6.16997	7.06843	10.3394	10.1985	10.6546	8.57738	10.9003	10.8842	6.29983	5.82924	5.40644	7.82892	7.34949	7.4383	6.41213	4.58483	5.8183	4.04181	3.99934e-12	1.43268e-11	0.661675	0.00278204	0.95682	5.31e-10	1434	misc_non_coding	60.77	1	1
Zm00001eb057400	13.5123	13.609	13.7591	7.87012	7.79056	7.64835	8.02295	9.26915	7.96308	12.5703	12.9055	12.4882	12.7198	12.3406	12.5699	12.9093	12.951	13.0099	-4.3389	1.33713e-66	3.32058e-65	-0.646673	0.00372882	0.957592	4.6e-10	4434	protein_coding	55.81	1	1
Zm00001eb057740	5.68668	6.08526	6.67201	11.3218	11.1371	11.5922	9.05172	9.21952	10.1855	6.64239	6.61031	6.34435	7.62038	6.77426	7.14277	6.18625	6.69684	5.8183	5.09984	6.65599e-49	1.00777e-47	0.835154	1.61e-05	0.968644	4.26e-11	4818	protein_coding	49.1	1	1
Zm00001eb057770	5.50266	4.23874	5.85399	13.4247	13.7127	13.8237	10.2138	10.729	11.3482	5.69716	5.7764	3.80729	5.6684	5.80172	6.96867	4.74577	3.18843	4.8168	8.54537	1.55703e-61	3.38237e-60	0.817911	3.37e-05	0.976083	4.99e-12	1849	protein_coding	61.95	1	1
Zm00001eb057840	11.0444	11.4214	11.5202	6.00644	6.55004	6.01938	8.25177	8.57422	8.51238	11.1129	10.7247	11.4024	11.3569	11.7097	11.262	11.6914	11.5363	11.229	-4.01315	1.33713e-66	3.32058e-65	-0.809513	4.7e-05	0.974426	8.49e-12	9542	protein_coding	43.57	4	1
Zm00001eb057930	6.68566	6.57892	6.67201	1.59536	2.43926	2.95233	4.40187	4.56148	3.95113	5.58596	5.88021	5.25113	6.66307	6.31936	6.22374	6.25449	6.45001	5.95553	-4.45543	4.0205e-28	2.9533e-27	-0.807855	5.01e-05	0.936749	1.06e-08	3424	protein_coding	40.73	5	1
Zm00001eb057970	3.62341	2.75218	2.89687	9.62555	9.93959	9.771	7.74452	7.78782	8.46113	3.14498	2.74943	1.59536	4.44776	3.66884	4.58579	3.38563	1.59536	1.59536	8.25082	1.38422e-23	8.73958e-23	0.802222	6.2e-05	0.976148	4.89e-12	3298	protein_coding	52.23	1	1
Zm00001eb058050	2.7903	2.424	2.89687	11.9345	12.2714	12.7496	6.94961	6.86557	10.5264	6.26423	5.26411	5.25113	7.52489	6.72466	7.86477	5.78591	5.66339	5.86552	9.13135	2.11009e-19	1.12042e-18	0.852699	6.95e-06	0.901363	3.29e-07	1982	protein_coding	59.96	1	1
Zm00001eb058070	8.81	8.26323	7.92729	13.9361	13.6987	14.0313	9.54797	9.79253	11.8334	9.05874	8.33114	8.30337	9.38055	9.08217	9.84028	8.87361	8.60368	8.24635	5.4255	3.34201e-34	3.14447e-33	0.91485	1.06e-07	0.95677	5.35e-10	2264	protein_coding	58.94	1	1
Zm00001eb058110	6.99969	2.424	6.78826	13.1453	13.5934	12.6445	5.00494	5.10477	8.34676	5.80035	5.41039	5.95068	5.32231	5.84887	7.02059	5.87541	6.19271	5.15949	7.27241	6.27323e-12	2.22364e-11	0.957911	4.34e-10	0.893259	6.03e-07	2071	protein_coding	62.98	2	1
Zm00001eb058130	10.8393	9.97446	10.3969	12.2203	12.7999	12.3397	10.6437	12.2635	12.266	9.612	9.39395	9.17611	9.46747	9.26231	9.40052	9.16221	8.97471	9.11513	2.55931	2.08603e-11	7.14333e-11	0.764899	0.000217506	0.977219	3.4e-12	3451	protein_coding	49.42	1	1
Zm00001eb058150	12.6477	12.298	13.4279	7.55657	7.71952	7.08116	9.78264	11.275	10.4646	11.145	11.4759	10.811	10.3161	9.81765	10.5655	11.0609	10.9076	10.783	-4.1113	1.0607e-61	2.09294e-60	-0.830691	1.97e-05	0.93285	1.68e-08	2883	protein_coding	67.72	1	1
Zm00001eb058160	4.61717	4.49467	4.22561	5.89981	5.96057	6.13236	5.44219	5.6445	5.56292	4.84463	1.59536	4.51478	4.67143	3.11919	4.58579	1.59536	3.18843	4.06435	1.97097	0.000503191	0.000991044	0.682262	0.00181256	0.843426	1.1e-05	675	protein_coding	44.08	1	1
Zm00001eb058260	11.1496	10.7012	11.534	12.8959	12.7204	12.8193	12.1344	12.2925	12.4486	11.3697	11.3952	10.9789	10.9967	10.2354	11.5023	11.0113	11.0294	10.9723	1.60365	4.15044e-11	1.3849e-10	0.813908	3.96e-05	0.936025	1.15e-08	2665	protein_coding	62.38	3	1
Zm00001eb058270	7.78241	4.19796	6.84717	9.29335	8.70994	9.73168	7.58746	10.3928	11.4427	4.38858	3.18905	4.87801	7.34488	6.50718	6.83002	3.82816	3.96771	3.68024	3.96707	0.00193791	0.00348805	0.526024	0.0249418	0.905836	2.3e-07	452	protein_coding	66.23	1	1
Zm00001eb058370	9.88041	7.11542	8.9368	14.7363	14.8456	15.0349	13.3679	14.6331	15.2277	8.76013	8.53523	8.68916	10.2214	9.91201	10.3965	8.19468	8.0484	8.1827	6.04933	2.83487e-38	2.92148e-37	0.67375	0.00217236	0.910906	1.5e-07	1551	protein_coding	63.6	3	1
Zm00001eb058460	8.97511	8.87858	9.32342	12.567	12.5716	12.7368	12.5586	12.8306	12.9276	9.74688	9.49932	9.28464	9.99845	9.70716	10.4329	9.41008	9.84345	9.25431	3.34434	9.12008e-58	1.79625e-56	0.651684	0.00338705	0.886948	9.36e-07	2397	protein_coding	57.92	2	1
Zm00001eb058640	3.31519	2.75218	3.47804	4.96046	4.63359	4.91595	2.94062	3.31927	3.59904	3.14498	1.59536	1.59536	3.64532	1.59536	3.2763	1.59536	1.59536	1.59536	3.27273	0.000903578	0.0017291	0.837895	1.42e-05	0.892122	6.54e-07	1713	protein_coding	68.79	1	1
Zm00001eb058670	4.8351	3.87194	5.41474	7.91026	8.48427	8.43018	4.84715	5.49665	7.13194	1.59536	3.18905	2.77937	4.32081	3.87398	4.71925	4.64645	1.59536	3.68024	5.49812	1.01726e-08	2.95067e-08	0.866928	3.23e-06	0.953015	1.03e-09	2049	protein_coding	65.27	1	1
Zm00001eb058720	5.62364	5.38145	5.7693	7.11888	6.94228	7.35915	7.09581	6.76609	6.78395	5.11012	5.26411	4.76705	6.18008	5.93878	5.92945	4.83853	5.33807	5.8183	1.98902	5.18149e-14	2.09891e-13	0.744325	0.000396344	0.919124	7.12e-08	1658	protein_coding	52.62	3	1
Zm00001eb058730	9.14017	8.03145	8.18702	2.42038	3.39119	1.59536	4.3687	6.24422	6.27407	7.66873	7.67083	7.62593	7.91751	7.34949	7.71529	7.67908	7.65513	7.55138	-5.12858	8.3204e-33	7.20593e-32	-0.849818	8.03e-06	0.952802	1.07e-09	1161	misc_non_coding	66.78	1	1
Zm00001eb058740	11.0129	11.2164	11.0929	9.09868	8.63278	8.96377	10.4383	10.7019	10.3066	11.0698	11.0584	11.236	10.975	10.8907	10.8246	11.1697	11.1571	11.2132	-2.49633	1.33713e-66	3.32058e-65	-0.903938	2.69e-07	0.925085	3.94e-08	4622	protein_coding	49.08	5	1
Zm00001eb058800	7.05313	6.6543	7.0107	12.5695	12.978	12.3343	5.90699	6.60265	8.61979	7.07074	6.78065	7.3109	7.17554	7.19422	7.77695	6.15088	6.60916	7.17504	5.72828	9.69507e-32	8.37785e-31	0.974155	9.23e-12	0.895278	5.21e-07	893	protein_coding	66.89	1	1
Zm00001eb058940	8.96501	8.51431	9.00487	12.7711	13.1712	13.0649	9.24088	9.19344	9.97322	8.61247	8.61991	8.29351	9.00438	8.78252	9.25645	8.46291	8.32077	8.48366	4.35339	8.23755e-90	3.14506e-88	0.97491	7.3e-12	0.960304	2.74e-10	7512	protein_coding	51.18	2	1
Zm00001eb059030	10.5298	10.2781	10.8858	12.139	12.1949	12.2024	10.4211	10.9739	11.1302	10.2248	10.0965	10.2216	10.8199	10.7738	10.8941	10.4768	10.373	10.1507	1.80128	2.893e-21	1.62633e-20	0.936634	1.07e-08	0.940948	6.17e-09	5049	protein_coding	49.9	3	1
Zm00001eb059050	11.0384	11.3044	11.0047	5.56931	5.31664	5.16954	9.0581	9.49165	8.32029	10.576	10.8351	10.4451	10.5592	10.3482	10.4377	11.049	11.0655	10.6912	-4.37931	1.33713e-66	3.32058e-65	-0.916661	8.99e-08	0.971633	1.93e-11	4341	protein_coding	54.77	3	1
Zm00001eb059310	7.58217	6.89704	7.0107	10.5013	11.238	10.582	8.24731	8.00781	7.31223	7.07074	5.88021	6.65311	8.23445	7.34949	8.35382	6.9327	6.5476	6.97477	3.97783	1.32306e-29	1.03114e-28	0.925921	3.61e-08	0.926134	3.53e-08	1547	protein_coding	49.22	1	1
Zm00001eb059320	3.4478	2.9949	4.05969	10.1272	10.0873	9.73655	8.5756	8.83408	8.86486	1.59536	1.59536	1.59536	5.94691	6.25088	5.81623	3.08558	4.45448	4.36289	9.35834	1.55585e-21	9.0156e-21	0.734331	0.000520243	0.930349	2.24e-08	8425	protein_coding	38.16	2	1
Zm00001eb059350	5.54414	5.61144	6.03894	11.3512	11.3273	11.4166	10.4442	10.413	10.4397	6.11231	5.92943	5.84634	8.11777	7.80795	8.73401	5.58818	5.92832	6.08078	5.66532	2.0181e-112	1.4225e-110	0.717679	0.000798223	0.917707	8.15e-08	1915	protein_coding	54.23	2	1
Zm00001eb059370	9.96899	9.91445	10.2442	8.24083	7.62159	7.39658	9.01151	9.26688	9.27947	10.4707	10.648	10.3074	9.71617	9.47957	9.69214	10.239	10.1219	10.6295	-2.53144	7.70246e-31	6.26658e-30	-0.800826	6.52e-05	0.927504	3.05e-08	1945	protein_coding	48	1	1
Zm00001eb059380	12.1769	11.7815	12.6138	9.2191	10.2161	10.149	10.8357	10.4948	9.35161	11.889	12.1506	11.847	11.5658	11.1141	11.7229	11.822	11.9484	11.9464	-2.54514	3.49243e-14	1.40912e-13	-0.539246	0.0209202	0.85656	5.69e-06	1492	misc_non_coding	56.33	1	1
Zm00001eb059460	9.72599	9.75936	9.28591	5.02998	3.73734	4.89262	8.45697	8.65286	7.361	9.78187	9.95843	9.95997	8.95814	9.00123	9.30434	9.57568	9.73726	9.53113	-4.03796	2.7574e-61	5.37058e-60	-0.914302	1.11e-07	0.942895	4.75e-09	4591	protein_coding	49.89	5	1
Zm00001eb059500	4.66861	5.12858	4.54905	6.45415	7.88449	7.21758	4.8708	4.97608	6.3726	3.14498	1.59536	1.59536	4.86427	4.05155	5.32998	4.00337	3.75667	3.12815	4.79402	4.66686e-07	1.2061e-06	0.813051	4.1e-05	0.920201	6.42e-08	880	protein_coding	57.43	1	1
Zm00001eb059510	5.74706	5.01796	4.37357	6.70666	6.89145	6.16169	4.98345	5.02029	5.21745	5.02703	4.4554	4.51478	4.67143	3.66884	3.86721	4.42378	5.10005	4.71636	1.90261	2.69979e-05	5.99906e-05	0.911871	1.38e-07	0.878327	1.64e-06	720	protein_coding	51.04	1	1
Zm00001eb059540	1.59536	2.424	2.26245	5.56931	6.79793	6.78116	5.14691	3.9209	6.72926	1.59536	1.59536	1.59536	1.59536	1.59536	1.59536	1.59536	1.59536	1.59536	7.54379	1.4101e-07	3.6736e-07	0.774107	0.000163073	0.955039	7.29e-10	917	protein_coding	56.21	1	1
Zm00001eb059590	3.4478	3.57753	2.89687	4.64213	5.08591	4.28366	4.29985	3.59476	4.57702	2.71615	3.5054	1.59536	3.10073	1.59536	1.59536	1.59536	3.50469	2.70347	2.46922	0.00462514	0.00813219	0.706457	0.00104807	0.835915	1.56e-05	5147	protein_coding	42.97	1	1
Zm00001eb059630	12.0896	11.852	12.1894	8.2696	7.49541	6.83671	10.1977	10.685	10.9294	13.0783	13.3525	13.1221	12.0422	11.943	11.8521	13.0949	13.0713	13.2512	-3.61067	1.33789e-66	3.32238e-65	-0.857063	5.54e-06	0.939022	7.93e-09	2891	protein_coding	52.01	3	1
Zm00001eb059700	5.9352	5.71392	6.03894	6.76848	7.57807	7.53357	5.12748	5.61613	5.5768	5.11012	4.1508	3.22857	4.32081	4.80192	5.32998	3.62598	3.18843	3.12815	2.43798	8.45166e-06	1.95222e-05	0.846592	9.42e-06	0.898519	4.1e-07	906	protein_coding	57.99	1	1
Zm00001eb059780	8.81141	8.37876	9.30853	5.47323	7.05049	6.11247	6.17521	6.3851	6.4423	8.62654	8.22698	8.44375	8.28528	8.19222	8.15916	8.74926	8.54193	8.90584	-2.69708	2.07737e-17	9.84003e-17	-0.531592	0.0231806	0.876563	1.83e-06	3038	protein_coding	47.29	3	1
Zm00001eb059880	6.45228	6.96964	6.73577	3.09194	2.77294	2.95233	5.06753	4.73158	4.29942	5.80035	5.82924	5.67406	5.61622	6.62002	5.81623	5.35868	5.97591	5.23363	-3.95749	5.85302e-27	4.12445e-26	-0.795641	7.87e-05	0.895936	4.97e-07	668	protein_coding	42.9	2	1
Zm00001eb059890	6.8151	6.69771	6.6813	2.74723	2.43926	2.95233	4.46594	4.90707	5.10664	4.51728	5.60506	5.3309	6.02891	6.41633	5.98288	5.83136	4.58483	5.76948	-4.20983	1.29133e-27	9.30659e-27	-0.790106	9.57e-05	0.820236	3.07e-05	1738	protein_coding	34.22	1	1
Zm00001eb060040	10.7054	10.7928	10.9371	9.20179	9.60419	8.89134	10.2477	10.581	10.7503	11.1693	10.9644	11.1054	10.894	11.1649	10.942	11.0892	10.9122	11.1216	-2.17136	1.89959e-20	1.03323e-19	-0.830356	2e-05	0.802634	6.1e-05	6163	protein_coding	45.51	5	1
Zm00001eb060060	2.36378	3.36148	3.38254	8.13797	8.26483	8.38745	6.6311	6.28975	6.72305	3.14498	1.59536	1.59536	4.32081	4.47685	4.95331	3.08558	3.18843	1.59536	7.10577	1.32815e-13	5.14669e-13	0.823458	2.68e-05	0.970691	2.5e-11	1130	protein_coding	62.25	1	1
Zm00001eb060110	8.29904	8.15069	8.12719	11.7354	12.4818	12.3883	9.21826	10.2587	10.1144	5.8966	6.11099	6.13905	7.92822	7.73471	8.08797	7.12703	6.19271	5.95553	5.19696	1.22471e-45	1.5555e-44	0.841063	1.23e-05	0.960874	2.44e-10	4156	protein_coding	54.1	1	1
Zm00001eb060150	1.59536	1.59536	2.26245	4.61204	5.41032	5.35099	5.45779	4.93045	4.26484	1.59536	1.59536	2.77937	3.40322	3.11919	3.2763	1.59536	1.59536	1.59536	6.34456	4.93222e-05	0.000102769	0.681904	0.00182663	0.891674	6.75e-07	788	misc_non_coding	62.48	1	1
Zm00001eb060220	9.00745	9.3724	9.03593	11.1393	10.6212	10.894	9.54161	9.16567	9.01965	8.69488	8.8023	8.81169	9.44902	9.33016	9.63501	9.08948	8.70576	9.09552	1.95519	5.23586e-22	3.0416e-21	0.935988	1.16e-08	0.888741	8.28e-07	8500	protein_coding	46.42	2	1
Zm00001eb060230	9.99155	9.85344	9.87232	1.59536	1.59536	1.59536	4.72256	5.8288	4.57702	9.3826	9.67512	9.15992	8.64446	7.67071	8.65411	8.91102	9.22606	9.04016	-8.05211	3.18269e-28	2.35151e-27	-0.792479	8.81e-05	0.990961	2.18e-15	2005	protein_coding	61.32	1	1
Zm00001eb060250	9.87097	9.88271	10.3107	13.018	13.6387	13.0916	8.44533	8.41512	9.77086	8.97876	9.40701	8.981	9.49292	9.65849	9.48607	9.78305	9.55782	9.41724	3.70319	5.64231e-30	4.45217e-29	0.969396	3.52e-11	0.830615	1.97e-05	8054	protein_coding	44.62	2	1
Zm00001eb060470	1.59536	2.75218	3.38254	9.88304	11.5332	8.80892	5.3448	4.80948	6.87635	1.59536	1.59536	3.22857	1.59536	1.59536	1.59536	1.59536	1.59536	1.59536	9.64329	1.93798e-11	6.57309e-11	0.917922	7.99e-08	0.967825	5.22e-11	1366	protein_coding	58.01	3	1
Zm00001eb060500	6.3157	4.68185	6.70879	11.648	12.7563	12.4528	9.48305	9.90634	10.2602	5.64264	5.92943	4.51478	6.83224	6.41633	7.2769	5.15855	4.70405	5.15949	6.71622	7.83104e-47	1.02431e-45	0.825075	2.51e-05	0.978543	2.11e-12	989	protein_coding	57.68	1	1
Zm00001eb060580	8.71375	8.6946	8.18376	10.6302	10.6611	10.8624	9.54706	9.51384	9.81527	7.48016	7.29339	7.12314	8.54369	8.66918	8.47038	7.53583	7.72627	7.50752	2.82548	8.1482e-52	1.22027e-50	0.821304	2.93e-05	0.969093	3.8e-11	6098	protein_coding	44.71	2	1
Zm00001eb060610	6.89712	5.78287	5.69775	11.3738	12.1315	11.9136	7.67313	9.20179	9.62129	4.08833	4.1508	4.36918	5.85995	5.98171	5.98288	4.42378	5.10005	4.60818	6.93312	1.88319e-44	2.30411e-43	0.863489	3.92e-06	0.989341	8.1e-15	1680	protein_coding	60.08	1	1
Zm00001eb060680	8.90684	8.38983	8.63178	12.3834	12.8455	12.6422	10.7421	11.2716	11.7228	8.59111	8.80887	8.5879	9.02944	8.94282	9.65977	8.84074	9.09246	9.28061	3.99522	1.30243e-62	2.91137e-61	0.829067	2.11e-05	0.966612	6.99e-11	2528	protein_coding	50.77	4	1
Zm00001eb060790	2.99452	2.424	2.89687	3.69532	4.66462	4.12979	2.39039	2.96011	2.15184	1.59536	1.59536	1.59536	3.10073	1.59536	1.59536	1.59536	3.18843	1.59536	3.83848	0.020707	0.0323274	0.845926	9.73e-06	0.833303	1.75e-05	2682	misc_non_coding	51.25	1	1
Zm00001eb060810	9.69882	9.69216	9.53899	11.5862	11.7488	11.2712	11.013	10.7091	10.2304	9.15407	9.28027	9.35744	9.66271	9.71352	10.0884	9.62798	9.49403	9.55646	2.10389	1.56915e-28	1.17358e-27	0.858858	5.04e-06	0.957042	5.1e-10	23939	protein_coding	43.87	1	1
Zm00001eb060860	6.57037	6.49938	6.56575	9.48952	10.2574	9.38484	7.18252	7.72301	7.13662	6.02987	6.30979	6.34435	6.50034	5.65015	6.26742	5.83136	5.72044	5.95553	3.47437	3.16339e-27	2.27341e-26	0.945594	3.25e-09	0.969382	3.53e-11	4777	protein_coding	46.42	1	1
Zm00001eb060910	5.10024	5.27029	4.81139	7.63974	8.3449	7.05538	5.39433	5.6445	5.40061	4.74376	4.58577	4.64659	4.67143	4.47685	4.27308	3.82816	3.75667	4.06435	3.18667	3.45044e-14	1.40772e-13	0.93988	7.1e-09	0.949228	1.89e-09	4896	protein_coding	46.48	1	1
Zm00001eb060950	9.53268	9.14717	9.0628	5.62997	5.88449	5.69731	6.51702	7.23458	6.69794	9.16857	9.55121	9.07035	8.9318	8.33119	8.5253	8.51244	8.41851	8.80075	-3.22824	2.47902e-56	4.23949e-55	-0.720632	0.00074147	0.962215	1.86e-10	3698	protein_coding	59.1	2	1
Zm00001eb061080	2.36378	1.59536	3.80093	5.29716	4.89091	4.8689	2.70633	3.15377	4.46044	3.14498	1.59536	3.22857	3.10073	1.59536	3.86721	1.59536	1.59536	1.59536	3.22522	0.0306021	0.047565	0.814791	3.82e-05	0.867061	3.21e-06	613	protein_coding	63.03	1	1
Zm00001eb061150	6.49507	6.05216	6.08168	10.978	11.2358	11.4629	9.13619	9.81057	9.88082	5.74968	4.4554	4.20642	6.21551	4.5938	5.62765	5.29505	3.75667	4.99848	5.83254	3.38974e-44	4.11877e-43	0.790623	9.4e-05	0.987827	2.33e-14	2339	protein_coding	62.91	1	1
Zm00001eb061160	6.47384	6.00681	6.42913	10.3337	10.5297	10.9135	8.52858	9.43916	9.22015	3.45448	3.75745	4.20642	5.11167	4.5938	6.03439	4.83853	4.45448	3.435	5.93368	5.93408e-40	6.39391e-39	0.783329	0.000120575	0.990344	3.69e-15	2198	protein_coding	64.89	1	1
Zm00001eb061210	9.62858	9.17429	9.69823	10.9304	11.0864	11.5924	9.0846	11.9999	12.1312	9.3277	9.35854	9.0114	8.65738	8.21932	8.552	9.30156	9.08706	9.26313	1.8632	4.99112e-05	0.000108145	0.645321	0.00382568	0.881486	1.34e-06	3754	protein_coding	50.28	2	1
Zm00001eb061250	10.6211	9.77041	10.4488	14.0678	13.9513	14.4086	11.0261	11.8245	12.3431	9.83735	9.9525	9.86662	9.96246	9.41854	10.2219	9.71819	9.78801	9.99267	4.05971	8.042e-44	9.68984e-43	0.913249	1.23e-07	0.984208	1.85e-13	981	protein_coding	53.26	1	1
Zm00001eb061280	10.6985	9.3397	11.1545	14.0311	14.687	14.3586	9.83784	11.764	11.9744	8.98423	9.03319	8.90532	7.86278	7.17589	7.77695	8.90574	8.77449	8.29015	4.61954	8.26099e-20	4.36991e-19	0.863276	3.96e-06	0.928685	2.69e-08	1951	protein_coding	61.32	1	1
Zm00001eb061410	2.36378	2.424	2.26245	10.6573	11.535	11.4382	7.11553	7.2938	8.31412	1.59536	1.59536	1.59536	5.44722	3.42461	5.81623	1.59536	3.18843	3.68024	12.071	2.9921e-23	1.8639e-22	0.87076	2.59e-06	0.980393	1.03e-12	1088	protein_coding	59.32	1	1
Zm00001eb061490	9.93382	10.4181	9.44275	13.1967	13.7071	13.3426	12.0693	11.7752	11.5838	9.7597	9.38518	9.42675	10.3059	9.91201	10.4707	9.69999	9.50216	9.62988	3.68208	6.21247e-55	1.0174e-53	0.857585	5.39e-06	0.978639	2.04e-12	2654	protein_coding	42.9	2	1
Zm00001eb061630	11.9404	11.9591	11.8361	9.32568	9.10641	8.85744	11.0018	10.7274	10.2925	11.4842	11.8091	11.5	11.6754	11.3823	11.7131	11.7367	11.6339	11.5878	-2.79903	6.27135e-66	1.41115e-64	-0.874349	2.09e-06	0.967963	5.05e-11	3889	protein_coding	58.17	1	1
Zm00001eb061670	9.68351	9.83576	10.3778	5.89981	6.92974	6.03003	6.40919	6.28975	5.68325	7.98491	8.57434	8.05749	9.12555	8.17387	9.04091	8.35843	8.44405	8.44543	-3.25732	7.26011e-35	6.74086e-34	-0.466718	0.0508721	0.808087	4.97e-05	1075	protein_coding	62.08	2	1
Zm00001eb061730	12.8282	12.6587	13.1553	10.0402	10.5135	10.4364	9.97232	10.1666	9.57469	12.4783	12.5251	12.3326	11.6482	11.0601	11.7606	12.2198	12.2992	12.2754	-2.66837	2.00838e-43	2.38008e-42	-0.369807	0.130925	0.875575	1.94e-06	1140	protein_coding	61.26	1	1
Zm00001eb061740	10.7546	9.82358	10.9361	2.18265	1.59536	2.57189	7.15895	7.28035	6.03416	9.24805	9.32682	9.13252	8.49414	8.26338	8.98975	9.00795	8.93922	8.90584	-6.96414	4.85287e-46	6.22098e-45	-0.875784	1.92e-06	0.962093	1.9e-10	2186	protein_coding	51.49	1	1
Zm00001eb061860	10.7993	10.7384	10.7525	13.4514	13.9651	14.1079	11.4224	11.7304	11.8768	10.6258	10.7926	10.8769	10.5865	10.6162	10.866	11.0857	10.8547	10.8208	3.10768	4.78125e-88	2.00983e-86	0.950962	1.44e-09	0.960479	2.64e-10	4128	protein_coding	46.55	1	1
Zm00001eb061930	3.62341	3.87194	2.53072	7.13461	7.46533	7.35915	5.57685	5.52747	6.51599	1.59536	3.18905	4.20642	3.10073	4.70171	4.71925	4.29745	3.18843	3.68024	4.75159	9.78807e-10	2.95391e-09	0.831554	1.89e-05	0.948129	2.24e-09	3985	protein_coding	53.11	2	1
Zm00001eb062040	8.69095	8.64191	8.65079	6.98645	6.91072	7.0709	7.55172	7.57294	7.47246	9.15407	9.2944	9.00538	8.65093	8.33119	8.60396	8.87361	8.84009	9.03502	-2.24892	2.26507e-58	4.09223e-57	-0.615394	0.00655679	0.955616	6.59e-10	16790	protein_coding	45.08	1	1
Zm00001eb062050	7.11385	6.14926	7.20336	4.61204	4.43137	3.90911	4.91694	5.92436	5.90829	7.09118	7.34859	6.52398	6.18008	6.10329	6.22374	6.38196	6.57871	6.74212	-2.8585	2.23971e-13	8.62593e-13	-0.755346	0.000289442	0.896323	4.83e-07	2297	protein_coding	62.45	2	1
Zm00001eb062170	7.43257	6.02966	6.93514	10.6815	10.9689	11.0519	9.33744	10.5383	11.226	6.15182	6.02308	6.13905	6.61084	6.21538	7.11915	6.84698	6.48328	6.04023	4.49997	4.08873e-25	2.70496e-24	0.720431	0.000745215	0.98569	8.45e-14	1853	protein_coding	59.87	1	1
Zm00001eb062360	12.0953	11.8844	12.0131	10.4691	10.4692	9.95435	10.571	10.7426	11.0541	12.2751	12.6226	12.4151	11.878	11.7184	11.8001	12.4668	12.4376	12.6254	-2.2342	3.63091e-30	2.88298e-29	-0.581579	0.0113515	0.94733	2.52e-09	4777	protein_coding	52.55	1	1
Zm00001eb062560	5.22483	3.92365	5.62243	10.6321	12.147	11.2765	5.22209	6.96985	7.63329	3.70163	3.18905	1.59536	4.32081	4.5938	4.27308	3.82816	4.14993	3.435	8.07432	4.21621e-30	3.39025e-29	0.934908	1.32e-08	0.973993	9.7e-12	1147	protein_coding	63.33	1	1
Zm00001eb062570	5.53044	2.424	5.48027	10.252	11.9605	11.19	6.81129	9.55258	10.5188	1.59536	1.59536	1.59536	5.32231	4.5938	3.86721	1.59536	1.59536	1.59536	9.6336	1.88119e-07	4.9944e-07	0.767905	0.000198263	0.977482	3.1e-12	787	protein_coding	64.47	1	1
Zm00001eb062580	3.67694	2.88071	3.64962	7.26895	8.11234	7.35493	5.45779	6.44265	8.36878	3.14498	1.59536	3.55097	3.40322	3.66884	2.81564	3.08558	4.58483	3.12815	5.44427	6.81335e-10	2.08372e-09	0.737772	0.000474366	0.944857	3.61e-09	935	protein_coding	64.1	1	1
Zm00001eb062680	9.45812	9.28625	9.75753	12.5859	12.8206	13.0206	10.2387	12.732	13.0677	8.04898	8.00448	7.9611	8.92113	8.53903	8.77991	8.24579	7.9685	7.87279	4.08372	3.82271e-16	1.70833e-15	0.725589	0.000653767	0.984762	1.39e-13	3563	protein_coding	56.85	1	1
Zm00001eb062740	10.3185	9.9198	10.5673	2.18265	2.90351	1.59536	5.76399	6.54378	5.85241	8.71477	9.09366	8.39846	8.47237	7.28254	9.10842	8.06788	8.21594	8.2815	-6.51934	2.58962e-48	3.52806e-47	-0.822122	2.84e-05	0.947801	2.35e-09	2872	misc_non_coding	57.88	1	1
Zm00001eb062750	5.00404	4.39073	4.46408	1.59536	1.59536	1.59536	2.56319	3.39412	2.54781	4.51728	5.41039	4.76705	4.86427	5.41935	2.81564	4.29745	3.50469	4.36289	-5.24265	2.09539e-08	5.95362e-08	-0.70221	0.0011582	0.854719	6.26e-06	982	protein_coding	56.66	1	1
Zm00001eb062850	8.09418	7.82528	9.22379	10.2241	9.97662	10.0906	8.7434	9.53759	9.18673	6.84861	7.23598	7.0547	7.32882	6.6469	7.8505	6.89048	7.0023	6.40192	2.35509	1.35912e-06	3.36952e-06	0.792595	8.77e-05	0.957545	4.64e-10	2707	protein_coding	63.77	1	1
Zm00001eb063040	8.54093	8.34279	10.0529	2.87529	3.01944	2.95233	4.02733	4.6205	5.79426	10.5595	10.4243	10.5358	9.5701	9.75731	9.08424	10.5172	10.6613	10.6896	-5.22044	2.12699e-44	2.59638e-43	-0.690637	0.00150811	0.934818	1.33e-08	5628	protein_coding	46.42	2	1
Zm00001eb063110	9.56647	9.36233	10.1981	5.42265	5.25733	5.57159	6.67831	7.78146	7.66276	8.72788	8.88551	8.23288	7.90673	7.38183	8.15916	8.15958	8.09214	8.17338	-3.65518	2.26846e-52	3.45436e-51	-0.782179	0.000125295	0.878164	1.65e-06	1950	protein_coding	68.84	1	1
Zm00001eb063220	10.8972	10.7306	11.2378	6.0403	2.77294	3.80951	5.3448	7.14339	8.00203	10.7418	10.9761	10.9176	10.8553	10.6581	10.6337	10.239	10.1245	10.2248	-4.59492	3.66271e-18	1.79763e-17	-0.765804	0.000211551	0.952097	1.2e-09	6610	protein_coding	39.59	2	1
Zm00001eb063310	4.39009	4.19796	3.93658	10.0283	10.3188	10.5084	9.04016	8.89123	9.85694	4.84463	4.1508	4.51478	4.56407	4.05155	5.81623	3.62598	4.45448	4.22175	6.38691	6.08952e-45	8.17066e-44	0.752867	0.000311072	0.95264	1.1e-09	901	protein_coding	64.97	1	1
Zm00001eb063330	3.62341	4.94719	5.03246	9.95121	9.77155	10.4193	6.99824	7.05133	7.87349	3.70163	1.59536	3.22857	4.44776	3.66884	4.27308	3.08558	1.59536	1.59536	6.91658	1.29418e-28	9.94975e-28	0.862725	4.09e-06	0.986073	6.81e-14	2906	misc_non_coding	58.51	1	1
Zm00001eb063450	8.1532	8.35639	8.02525	6.44576	6.43044	6.48916	7.14942	6.99203	7.08915	7.95177	8.34024	8.44375	7.51072	8.12695	7.2981	8.02951	7.98019	8.12582	-2.29087	5.57764e-25	3.66397e-24	-0.606848	0.00757477	0.886027	9.96e-07	6235	protein_coding	39.83	4	1
Zm00001eb063650	8.81423	9.02622	8.98254	7.57973	7.29494	7.39247	8.44338	8.42738	8.2115	8.74087	9.03879	9.10459	8.91576	8.89321	8.74947	9.23568	8.84009	9.15832	-2.16459	2.03581e-32	1.74123e-31	-0.768661	0.000193661	0.960977	2.39e-10	4656	protein_coding	47.93	1	1
Zm00001eb063720	15.7014	15.7804	15.7698	12.4492	12.5893	12.5401	13.696	14.0553	13.3555	15.6201	15.8467	15.5472	15.1714	14.9519	15.1045	15.6164	15.6302	15.6366	-3.00261	1.33713e-66	3.32058e-65	-0.760255	0.000250312	0.987309	3.25e-14	3749	protein_coding	46.64	5	1
Zm00001eb063760	4.04088	4.68185	4.58967	6.99796	7.25027	7.0709	6.07789	5.6445	5.99342	1.59536	3.18905	2.77937	3.10073	3.66884	2.81564	3.62598	4.14993	2.70347	4.52217	4.16934e-12	1.47409e-11	0.820523	3.03e-05	0.944548	3.77e-09	2699	protein_coding	46.85	1	1
Zm00001eb063890	10.2894	10.3489	9.91815	6.19855	5.5485	6.26439	9.02981	8.80776	8.39243	10.2477	10.2922	10.3317	9.50369	9.47583	9.21806	10.1367	10.3797	9.99796	-3.53298	1.33713e-66	3.32058e-65	-0.898005	4.26e-07	0.951889	1.24e-09	8511	protein_coding	47.46	5	1
Zm00001eb063900	10.5724	10.6584	10.9467	13.3012	13.7234	13.7461	12.0153	12.4251	12.6049	9.73719	10.005	9.28464	10.1884	9.6749	10.7688	9.82566	9.5963	9.1864	3.39268	4.10886e-30	3.25596e-29	0.815891	3.66e-05	0.979584	1.42e-12	4126	protein_coding	61.47	3	1
Zm00001eb063910	4.00048	2.9949	5.87035	12.8813	12.7907	13.3565	9.27415	10.2752	10.25	5.46539	5.41039	4.98089	7.86278	7.34949	8.47968	5.95965	5.18389	6.19598	8.27451	8.06693e-43	1.01036e-41	0.82322	2.71e-05	0.943581	4.32e-09	2573	protein_coding	59.25	3	1
Zm00001eb063970	9.54544	9.5662	8.89755	6.33202	5.6745	6.0615	8.87068	8.17703	8.25944	8.55479	7.79525	8.19099	8.70793	8.69515	8.61244	7.69142	8.07044	7.6755	-3.1113	1.64056e-42	1.89736e-41	-0.827203	2.29e-05	0.900063	3.64e-07	4295	protein_coding	53.58	2	1
Zm00001eb064080	5.94554	4.02141	4.54905	7.41778	7.54968	7.77376	4.3347	6.57352	6.50879	4.74376	3.96853	3.80729	3.40322	3.42461	5.05724	4.83853	5.01095	5.15949	3.26396	1.38546e-05	3.14337e-05	0.858307	5.19e-06	0.903596	2.76e-07	3849	protein_coding	53.66	3	1
Zm00001eb064090	9.06296	8.87701	8.88155	7.50103	6.87845	7.21758	8.67529	8.68043	8.53381	9.36173	9.09904	9.26459	9.0783	9.53454	9.29384	9.26488	9.54607	9.37718	-2.27172	4.23037e-31	3.47026e-30	-0.822745	2.76e-05	0.956487	5.64e-10	6702	protein_coding	43.74	3	1
Zm00001eb064110	1.59536	2.75218	2.73152	6.09501	6.28036	6.57154	4.84715	5.46515	6.24834	1.59536	1.59536	1.59536	3.40322	3.11919	3.2763	1.59536	1.59536	3.12815	6.75882	4.53893e-09	1.30926e-08	0.764989	0.000216904	0.951406	1.34e-09	588	protein_coding	54.84	1	1
Zm00001eb064230	6.64825	4.55989	8.76424	2.98906	1.59536	2.39763	2.94062	2.72278	3.5399	8.31529	8.71399	7.98581	6.06822	4.80192	6.26742	8.00005	7.41788	7.39966	-4.92471	5.90606e-15	2.4766e-14	-0.567049	0.0141257	0.907532	2e-07	3004	protein_coding	54.21	1	1
Zm00001eb064350	8.68327	7.90763	8.35002	11.6082	12.1565	12.4423	8.42177	9.32808	8.74752	7.4329	7.41906	7.3871	7.51072	7.10014	7.69945	8.0392	8.1241	7.3673	4.26708	6.69716e-45	8.32261e-44	0.957025	5.11e-10	0.958626	3.79e-10	2031	protein_coding	59.94	8	1
Zm00001eb064380	10.5074	10.333	10.8651	8.61049	8.59161	8.54017	8.4178	8.2616	8.34878	10.5975	11.0065	10.8041	10.1478	10.2552	10.0326	10.575	10.5907	10.8489	-2.4007	7.92859e-45	9.81059e-44	-0.429609	0.0751927	0.92889	2.63e-08	9881	protein_coding	40.32	2	1
Zm00001eb064450	10.2274	10.5462	10.2013	14.4881	12.318	13.0966	13.3268	12.8641	12.4217	11.2002	10.915	10.7347	11.5837	11.0874	11.8961	10.7296	10.9661	11.0457	2.9414	6.50122e-13	2.41801e-12	0.691894	0.00146631	0.834087	1.69e-05	2662	protein_coding	63.09	3	1
Zm00001eb064510	2.14189	1.59536	1.59536	9.45862	10.4045	9.50011	3.79225	3.59476	5.12572	3.909	4.58577	4.36918	4.77115	3.66884	5.05724	3.82816	3.18843	1.59536	9.13137	7.05118e-22	4.07785e-21	0.957371	4.8e-10	0.894168	5.65e-07	2049	protein_coding	64	1	1
Zm00001eb064640	8.63312	8.37876	8.61009	10.5607	10.4736	10.2075	9.68458	9.84219	9.864	7.83546	7.87261	7.07788	8.26009	7.74718	8.56079	7.05241	7.45186	6.93115	2.35664	6.04709e-22	3.49939e-21	0.76877	0.000193	0.974908	7.3e-12	2175	protein_coding	65.03	3	1
Zm00001eb064670	8.04947	7.9501	8.0106	10.4747	10.7828	10.5861	9.3269	9.25547	9.30045	8.49471	8.54313	8.21208	8.63796	8.58141	8.75714	8.43382	8.24529	8.39818	2.43076	9.77709e-65	2.32017e-63	0.898366	4.14e-07	0.942682	4.89e-09	3231	protein_coding	46.16	1	1
Zm00001eb064750	4.8351	4.52766	4.37357	8.59731	9.28553	9.33965	5.2935	5.61613	6.36464	4.24666	4.70502	1.59536	2.68284	1.59536	3.86721	3.62598	3.75667	1.59536	5.2371	2.06873e-19	1.10432e-18	0.912758	1.28e-07	0.953272	9.87e-10	2689	protein_coding	61.38	2	1
Zm00001eb064840	9.25032	9.08864	9.15223	11.314	11.5886	11.8018	9.6325	9.91941	10.1037	8.69488	8.51928	8.20158	8.35037	7.93325	8.98975	7.96997	8.18597	7.78977	2.77395	2.87435e-30	2.28719e-29	0.895878	4.99e-07	0.983041	3.26e-13	996	protein_coding	61.79	1	1
Zm00001eb065000	9.49017	9.25393	9.80391	1.59536	2.43926	2.71621	3.4394	4.64911	3.81164	9.11968	9.47472	8.85926	7.55282	6.17898	7.5307	8.69513	8.46915	8.48366	-6.14491	1.60516e-44	1.96774e-43	-0.68253	0.00180207	0.950605	1.53e-09	1084	protein_coding	66.18	1	1
Zm00001eb065120	12.7142	12.6758	12.2935	3.8634	4.10551	4.60669	6.99824	7.25306	6.95789	10.1119	10.3429	9.9662	10.7996	10.2019	11.0442	10.1367	10.1454	9.92482	-5.81192	1.33713e-66	3.32058e-65	-0.767177	0.000202786	0.943863	4.16e-09	2589	protein_coding	51.35	2	1
Zm00001eb065140	5.9558	5.99524	6.69968	4.10343	4.56939	3.52104	4.8708	4.85912	4.51995	6.77469	6.78065	6.88109	6.584	6.21538	6.39103	6.8689	7.09125	5.91123	-2.67094	1.79647e-12	6.56539e-12	-0.638635	0.00433556	0.919674	6.76e-08	4971	protein_coding	44.23	2	1
Zm00001eb065170	1.59536	1.59536	1.59536	5.42265	5.62854	4.63523	3.62797	2.57768	3.47784	1.59536	2.74943	1.59536	4.56407	3.11919	2.81564	1.59536	2.74896	1.59536	6.96691	0.000206458	0.000403803	0.840533	1.26e-05	0.860412	4.63e-06	1178	protein_coding	61.49	1	1
Zm00001eb065200	1.59536	1.59536	1.59536	6.1057	6.19901	6.19043	1.59536	1.59536	2.68888	1.59536	1.59536	1.59536	1.59536	3.11919	3.86721	1.59536	1.59536	1.59536	8.43304	0.0156821	0.0249239	0.961194	2.29e-10	0.886208	9.84e-07	2940	protein_coding	60.69	1	1
Zm00001eb065300	12.3421	12.7101	12.8606	10.3309	9.53139	9.66764	10.8011	11.1084	11.0213	12.2048	12.0966	12.3683	12.1834	12.4064	12.039	12.5049	12.4005	12.2159	-2.77733	6.74866e-48	9.1081e-47	-0.776502	0.000150973	0.965317	9.44e-11	13078	protein_coding	44.71	1	1
Zm00001eb065420	8.6379	8.02579	9.12699	10.6298	11.1299	10.8512	9.0821	9.76221	10.3695	8.57669	8.8979	8.72629	8.67018	8.70796	8.77991	8.22046	8.73365	8.75771	2.20105	6.98751e-14	2.76112e-13	0.873101	2.25e-06	0.94915	1.92e-09	2769	protein_coding	57.98	2	1
Zm00001eb065440	2.36378	1.59536	3.27891	3.8634	6.23006	6.377	2.16104	3.23943	5.52045	3.14498	1.59536	1.59536	1.59536	1.59536	1.59536	1.59536	2.74896	1.59536	5.08322	0.00665837	0.0114083	0.789464	9.78e-05	0.864693	3.66e-06	746	protein_coding	57.16	1	1
Zm00001eb065580	4.2266	3.28008	3.99954	6.90317	7.49966	7.17033	4.69626	6.00307	6.98408	4.24666	4.31151	4.02161	3.64532	3.11919	4.27308	3.38563	4.58483	4.91056	3.69282	9.17805e-08	2.4149e-07	0.832393	1.82e-05	0.927515	3.05e-08	1710	protein_coding	62.59	1	2
Zm00001eb065600	7.34178	6.21052	7.74024	10.4639	10.8958	10.7877	7.93413	9.57203	10.3449	6.84861	6.54874	7.03114	7.1934	6.53623	7.33956	6.25449	6.66821	6.95313	3.76689	5.91647e-16	2.62023e-15	0.81969	3.14e-05	0.959576	3.16e-10	1605	misc_non_coding	65.94	1	2
Zm00001eb065620	4.92209	4.15593	6.34981	9.76256	9.91755	10.2342	5.22209	6.66613	8.01985	1.59536	2.74943	3.80729	3.64532	1.59536	1.59536	1.59536	1.59536	2.70347	6.4645	6.9945e-06	1.62906e-05	0.867635	3.1e-06	0.955681	6.51e-10	1596	protein_coding	69.25	1	2
Zm00001eb065630	13.1889	13.0499	13.5652	5.56931	5.237	4.60669	9.94503	10.6922	9.4656	12.174	12.5905	11.8762	11.9094	11.2061	12.1719	12.2955	12.1507	12.0411	-5.56214	1.33713e-66	3.32058e-65	-0.919346	6.97e-08	0.963607	1.38e-10	3042	protein_coding	65.59	3	2
Zm00001eb065660	7.98094	5.68538	7.17737	13.2939	12.8859	13.5353	11.7441	13.1247	14.0029	6.19028	6.3822	5.89946	8.07988	7.7718	7.94754	5.78591	5.72044	6.08078	6.65559	1.68539e-39	1.79826e-38	0.664199	0.0026442	0.977227	3.39e-12	1944	protein_coding	57.99	1	2
Zm00001eb065730	8.609	8.26323	8.27235	11.9607	12.3135	12.3307	11.0209	11.2291	10.8772	7.64127	7.59677	7.62593	8.25159	8.40384	8.88864	8.22895	8.15537	7.77751	4.23947	8.5229e-118	5.7221e-116	0.798722	7.05e-05	0.973476	1.13e-11	2598	protein_coding	55.48	1	2
Zm00001eb065750	11.3591	11.2133	12.2944	8.34588	8.89702	7.54472	7.52247	8.23163	7.66276	12.5095	12.6286	12.6882	12.0971	12.4442	11.9878	12.5454	12.4628	12.512	-3.07299	3.9877e-30	3.16231e-29	-0.504648	0.0326921	0.932288	1.79e-08	4933	protein_coding	47.12	2	2
Zm00001eb065760	12.2804	12.2533	12.3254	10.0602	10.2385	10.2805	10.0678	10.3959	9.71491	11.6474	11.9188	11.7575	11.6171	11.5553	11.4862	12.0796	11.9967	11.9118	-2.43818	1.19528e-57	2.12674e-56	-0.42403	0.0794818	0.851098	7.53e-06	5280	protein_coding	47.07	5	2
Zm00001eb065890	11.6498	11.7951	11.7743	9.37063	9.02626	9.42262	11.0101	11.2068	10.7503	12.2059	12.3831	12.1871	11.8753	12.0933	11.7307	12.4365	12.2566	12.4302	-2.62448	1.33713e-66	3.32058e-65	-0.836969	1.48e-05	0.920808	6.05e-08	5298	protein_coding	44.42	1	2
Zm00001eb065900	12.926	12.985	12.7307	9.03448	10.1379	9.03801	10.1375	11.2399	9.81818	12.4593	12.7134	12.5584	12.3054	12.3549	12.308	12.6416	12.5855	12.4708	-3.08644	6.31777e-30	4.97524e-29	-0.704005	0.00111055	0.955736	6.45e-10	5987	protein_coding	46.01	5	2
Zm00001eb066030	4.08011	2.9949	4.54905	7.59497	8.25983	8.44216	5.16608	5.65848	6.29934	1.59536	2.74943	1.59536	2.68284	3.66884	1.59536	2.67146	3.18843	1.59536	6.63521	4.43741e-11	1.4679e-10	0.878643	1.61e-06	0.974904	7.31e-12	9009	protein_coding	50.98	2	2
Zm00001eb066060	3.87138	3.81814	4.22561	1.59536	1.59536	1.59536	2.16104	2.57768	1.59536	3.909	2.74943	3.55097	3.10073	1.59536	2.81564	3.38563	3.50469	4.22175	-4.78686	5.14872e-07	1.32627e-06	-0.595567	0.0091102	0.811692	4.32e-05	1729	protein_coding	60.98	4	2
Zm00001eb066110	9.88845	9.85823	10.0855	6.54333	6.69051	6.27337	8.34451	8.33932	8.11531	10.2545	10.6589	10.4451	10.1317	10.118	10.1274	10.5293	10.3928	10.6141	-3.15287	1.33713e-66	3.32058e-65	-0.805581	5.46e-05	0.967987	5.02e-11	4439	protein_coding	52.66	1	2
Zm00001eb066130	6.44503	6.57116	6.17672	9.48748	9.45255	9.9076	9.47829	9.84524	9.3283	5.02703	4.91687	5.40644	5.6684	4.70171	6.6766	4.74577	5.26307	5.30411	4.03522	1.69144e-23	1.04504e-22	0.675347	0.00210071	0.977076	3.57e-12	985	protein_coding	61.66	1	2
Zm00001eb066280	10.2844	10.0793	9.65652	6.55897	6.80482	6.44216	8.42375	8.34148	8.81323	10.1043	10.3564	9.80547	8.75677	8.84184	9.22361	9.96941	9.93637	9.83896	-3.14227	1.33713e-66	3.32058e-65	-0.833736	1.72e-05	0.937461	9.66e-09	1553	misc_non_coding	64.35	1	2
Zm00001eb066380	1.59536	2.18527	1.59536	3.96463	4.43137	3.75673	2.56319	2.16972	2.37762	1.59536	1.59536	1.59536	1.59536	1.59536	1.59536	1.59536	1.59536	1.59536	5.42396	0.0233201	0.036412	0.952598	1.1e-09	0.962322	1.81e-10	2794	protein_coding	62.08	1	2
Zm00001eb066400	3.91582	4.52766	3.56673	5.61504	5.6745	5.83736	3.62797	3.59476	4.51995	3.70163	1.59536	4.20642	4.02513	3.87398	4.27308	4.00337	1.59536	4.06435	2.41087	0.00135894	0.00253778	0.831302	1.91e-05	0.81782	3.38e-05	4490	protein_coding	47.49	1	2
Zm00001eb066440	9.41333	8.68385	10.6936	3.75378	1.59536	1.59536	3.62797	2.72278	4.46044	9.92532	10.0277	9.2027	7.79424	6.5647	8.22701	9.52141	9.43581	9.41328	-5.58766	2.78945e-19	1.43591e-18	-0.648519	0.00359975	0.93306	1.64e-08	807	protein_coding	66.09	1	2
Zm00001eb066480	12.2736	12.039	12.555	5.31578	5.37359	4.7439	6.40117	5.68604	5.12572	11.6781	11.8951	11.6074	10.8242	10.1108	11.0126	11.4888	11.4942	11.3755	-5.08372	1.33713e-66	3.32058e-65	-0.63773	0.00440863	0.956693	5.43e-10	1304	protein_coding	61.23	1	2
Zm00001eb066540	10.0959	8.75058	10.7038	12.4945	11.8254	12.3114	11.3906	13.0568	13.8394	7.78618	7.41906	7.12314	8.79235	8.67572	8.8533	7.93925	7.40059	7.64883	3.5033	5.12651e-07	1.32098e-06	0.571851	0.013155	0.956656	5.47e-10	2117	protein_coding	67.04	1	2
Zm00001eb066770	4.87926	4.23874	6.06757	2.59924	2.43926	1.59536	2.39039	1.59536	1.59536	5.02703	5.18493	4.64659	4.02513	3.11919	5.05724	4.64645	4.14993	4.71636	-4.02045	4.31606e-08	1.20059e-07	-0.493767	0.0372908	0.874553	2.07e-06	2814	protein_coding	62.74	2	2
Zm00001eb066850	5.8931	5.69972	5.29835	6.97484	6.91709	7.57406	6.72401	6.78527	6.54444	4.93877	5.54307	5.16663	5.38613	5.75295	5.81623	5.22844	5.66339	5.4354	1.89132	7.38658e-09	2.17497e-08	0.811216	4.4e-05	0.946663	2.78e-09	3119	protein_coding	46.03	1	2
Zm00001eb066890	9.31238	8.08143	8.98815	12.0489	11.5329	12.2716	11.361	12.5669	13.1619	7.72211	7.5187	7.16703	8.86654	8.16461	8.9163	7.49417	7.11266	7.39966	3.83156	4.28017e-18	2.09248e-17	0.609633	0.00722996	0.97543	6.18e-12	973	protein_coding	69.2	1	2
Zm00001eb066960	9.44637	8.77609	8.96935	12.9793	13.316	13.4079	12.2251	12.3608	12.5811	8.16918	7.96969	8.20158	9.54251	8.53184	10.1768	7.90786	7.50138	7.92929	4.66549	4.45333e-48	6.03341e-47	0.732039	0.000552807	0.981993	5.25e-13	1427	protein_coding	58.05	6	2
Zm00001eb066970	5.78211	5.43394	6.4938	2.42038	2.43926	1.59536	3.4394	4.18255	3.85979	7.20809	6.57986	6.65311	6.06822	4.98321	5.55884	6.47065	6.30866	6.4948	-4.58459	5.62248e-15	2.35957e-14	-0.739975	0.00044681	0.933216	1.61e-08	3130	protein_coding	44.39	1	2
Zm00001eb067090	2.89745	2.75218	2.53072	7.36986	7.4346	8.812	5.04697	5.3491	6.81347	3.14498	1.59536	1.59536	3.84885	3.66884	4.27308	4.00337	1.59536	1.59536	7.27863	1.76848e-10	5.60205e-10	0.846066	9.67e-06	0.959848	2.99e-10	698	protein_coding	62.37	1	2
Zm00001eb067250	3.4478	3.50959	3.87049	9.41207	9.39444	9.31923	3.4394	3.82095	4.39826	1.59536	3.18905	3.22857	1.59536	1.59536	1.59536	3.08558	1.59536	3.12815	7.252	1.1497e-24	7.61596e-24	0.978664	2.02e-12	0.926993	3.22e-08	2551	protein_coding	61.29	1	2
Zm00001eb067370	9.52668	9.87879	9.7421	12.3653	12.2924	12.1592	11.9711	12.281	11.7953	10.5355	10.5938	10.7618	11.1991	10.9858	11.3884	10.2763	10.3119	10.3439	2.10423	3.0818e-31	2.62385e-30	0.677556	0.00200483	0.826158	2.39e-05	6215	protein_coding	43.56	2	2
Zm00001eb067380	10.8379	10.7367	11.4337	13.2131	13.3939	13.7339	10.277	9.80119	11.0204	8.00658	7.43615	7.477	8.32631	7.94412	8.77991	8.77268	8.77449	8.0666	4.13686	3.91032e-15	1.65329e-14	0.848526	8.57e-06	0.910513	1.56e-07	2273	protein_coding	59.59	2	2
Zm00001eb067400	4.8351	3.76204	4.46408	5.88746	7.10727	6.29999	4.26409	3.23943	4.46044	1.59536	3.18905	4.51478	5.11167	3.11919	5.15408	1.59536	1.59536	1.59536	3.03592	0.000562265	0.00108499	0.801252	6.42e-05	0.823406	2.69e-05	1048	protein_coding	68.26	1	2
Zm00001eb067430	8.24372	7.95904	8.36448	3.43044	3.39119	3.23033	4.46594	4.85912	4.46044	8.30658	8.72793	8.34216	7.80589	7.83156	8.21592	8.10526	8.17584	8.22845	-4.30488	1.33713e-66	3.32058e-65	-0.710966	0.000940847	0.973752	1.04e-11	957	protein_coding	65.34	1	2
Zm00001eb067510	3.38329	3.19268	3.38254	13.011	14.425	13.0564	7.37482	6.49798	8.36081	4.84463	3.75745	4.76705	5.1854	5.5394	6.22374	4.00337	3.18843	3.12815	10.4489	2.56441e-69	6.85111e-68	0.941442	5.78e-09	0.971053	2.26e-11	1706	protein_coding	63.5	1	2
Zm00001eb067570	5.8931	6.20049	5.60297	8.10642	8.6915	8.50062	7.26872	7.64468	8.07934	4.08833	4.1508	1.59536	3.10073	3.11919	3.2763	4.29745	3.18843	1.59536	4.03624	9.79312e-13	3.63687e-12	0.716396	0.000823977	0.956006	6.14e-10	459	protein_coding	73.04	1	2
Zm00001eb067620	9.95502	10.1897	9.93956	5.64473	3.22009	3.30981	7.9369	8.78254	7.80759	10.1586	10.2225	10.0447	10.3141	9.43018	10.2575	9.32947	9.84984	9.92204	-4.32871	7.50951e-29	5.68216e-28	-0.908304	1.88e-07	0.941614	5.65e-09	1358	protein_coding	54.01	1	2
Zm00001eb067730	8.674	8.59871	9.10304	2.98906	2.77294	1.59536	3.36961	4.67714	3.95113	8.35807	8.18716	8.28358	7.15746	6.10329	7.31898	8.34286	8.0484	7.77751	-5.40493	9.49091e-46	1.20738e-44	-0.695143	0.00136272	0.960116	2.84e-10	3635	protein_coding	56.35	1	2
Zm00001eb067800	7.27792	7.14707	7.0107	2.74723	2.19627	1.59536	4.40187	4.85912	3.76166	5.58596	5.88021	5.3309	5.5058	5.84887	5.75609	5.00756	6.34532	5.95553	-5.05643	5.35763e-23	3.25183e-22	-0.788073	0.000102651	0.913023	1.25e-07	1124	protein_coding	62.67	1	2
Zm00001eb067840	2.53115	1.59536	3.27891	6.2085	7.62548	7.40068	4.79863	5.41656	4.78456	5.02703	4.4554	4.20642	5.11167	3.66884	4.84113	3.82816	3.75667	4.36289	4.5908	3.15987e-07	7.96567e-07	0.857106	5.53e-06	0.851489	7.39e-06	9630	protein_coding	47.14	1	2
Zm00001eb067880	3.91582	2.75218	7.07548	8.46052	9.52932	9.27749	6.79914	7.50517	7.58621	5.8966	5.97702	5.95068	6.50034	6.28553	6.99486	4.92557	5.82814	5.37126	3.4735	1.07091e-05	2.41367e-05	0.810756	4.48e-05	0.875207	1.99e-06	442	protein_coding	58.47	1	2
Zm00001eb067890	8.63472	8.17902	8.25071	12.0603	12.1197	12.2468	10.2075	10.3959	10.7606	7.68226	8.15656	7.62593	8.18177	8.04854	8.39373	7.92886	7.64048	7.88427	4.06985	1.5034e-106	8.1023e-105	0.858766	5.06e-06	0.99082	2.46e-15	2143	protein_coding	53.12	4	2
Zm00001eb067900	10.4744	9.79308	9.86928	12.6507	12.9455	12.9327	9.90452	10.4982	11.0473	9.03257	8.8023	8.77672	9.51438	9.04732	9.7963	8.91102	9.11913	8.86007	3.38538	3.56046e-29	2.7207e-28	0.925957	3.59e-08	0.981577	6.3e-13	2023	protein_coding	56.47	3	2
Zm00001eb067910	10.7088	10.4433	10.6261	12.122	12.8588	12.2898	10.5307	10.5308	10.9587	8.20712	8.03845	8.09204	8.96855	8.90439	9.03461	7.83184	7.92078	8.04631	3.12194	1.01637e-24	6.61212e-24	0.804188	5.76e-05	0.933704	1.52e-08	847	protein_coding	64.86	1	2
Zm00001eb068000	8.86263	8.46914	8.98441	5.25918	5.53194	6.32612	4.98345	5.38323	6.65945	7.92924	8.34929	7.98581	6.94197	6.31936	6.42998	7.99009	7.53347	7.81398	-2.96487	2.58728e-16	1.16676e-15	-0.415031	0.0867755	0.803818	5.84e-05	7114	protein_coding	52.79	2	2
Zm00001eb068160	7.3765	5.72797	7.96576	3.5698	3.39119	3.45457	2.70633	2.40244	3.47784	6.29983	5.60506	6.04795	5.61622	5.59585	4.95331	6.03922	6.06659	5.86552	-3.72609	3.39926e-18	1.67032e-17	-0.446454	0.0632738	0.806969	5.18e-05	4641	protein_coding	47.31	1	2
Zm00001eb068270	10.9612	11.1665	10.657	13.1618	13.8125	13.5744	11.3949	11.4486	11.9524	10.8112	10.5236	10.8058	10.9423	10.7461	10.8228	10.765	10.4859	10.4635	2.71466	9.09936e-47	1.18809e-45	0.944124	4.01e-09	0.972901	1.34e-11	3056	protein_coding	52.08	1	2
Zm00001eb068280	9.76363	7.89215	9.51066	12.0264	12.863	12.5731	8.39378	8.49104	12.1074	9.04309	8.52727	8.6433	7.85158	7.15732	7.5485	8.50547	8.47742	8.35758	3.53905	3.98359e-06	9.51815e-06	0.853401	6.7e-06	0.878579	1.61e-06	3148	protein_coding	57.54	2	2
Zm00001eb068410	8.58776	8.53239	8.75329	10.5761	10.9845	11.0361	9.71721	9.93738	9.62462	7.61329	7.90979	7.3495	7.74667	7.17589	8.24893	7.78654	7.48506	7.52229	2.77452	1.62395e-30	1.30646e-29	0.835545	1.58e-05	0.97129	2.12e-11	1953	protein_coding	60.59	2	2
Zm00001eb068440	8.63949	8.52237	8.73782	3.3544	1.59536	1.59536	4.82309	5.55764	5.28681	9.38674	9.46226	9.16534	8.86097	8.74572	8.31278	9.35297	9.22115	9.30216	-5.32033	8.38022e-59	1.52797e-57	-0.788086	0.000102604	0.979262	1.61e-12	6209	protein_coding	47.87	1	2
Zm00001eb068510	5.71114	6.04096	5.80378	3.6341	1.59536	1.59536	5.16608	5.20376	4.57702	5.18861	3.75745	4.36918	4.77115	4.05155	5.55884	4.29745	5.26307	2.70347	-3.62154	1.27155e-06	3.16007e-06	-0.704887	0.00108772	0.827679	2.24e-05	850	protein_coding	60.52	1	2
Zm00001eb068530	9.65237	9.50343	9.92304	11.8134	12.3995	12.1209	11.2332	11.0925	11.2729	9.04833	8.9991	8.82544	8.77467	8.11737	9.28325	8.40413	8.5654	8.86007	2.81254	5.155e-29	3.91743e-28	0.801156	6.45e-05	0.975243	6.57e-12	1738	protein_coding	65.44	3	2
Zm00001eb068620	10.6767	10.6307	11.4518	13.2465	13.2639	12.9651	10.7916	10.5184	11.5301	10.5832	10.5375	10.8802	10.8762	11.2658	10.8748	11.3662	11.1034	10.8342	2.34706	3.75634e-17	1.76038e-16	0.953602	9.33e-10	0.872587	2.32e-06	13591	protein_coding	44.93	2	2
Zm00001eb068640	9.60844	9.23197	10.3024	7.80936	7.78013	7.75146	8.11888	8.10002	8.40022	10.3424	10.6146	10.6032	10.0459	10.6875	10.1854	10.8124	10.4465	10.5774	-2.4062	1.35945e-19	7.10297e-19	-0.569215	0.0136809	0.910586	1.55e-07	6690	protein_coding	43.7	2	2
Zm00001eb068680	8.04468	8.18665	8.83452	1.59536	1.59536	1.59536	3.13195	3.31927	2.91992	9.17815	9.19752	9.15448	8.41266	7.94412	8.28121	9.05646	8.57314	8.61346	-7.28774	4.39133e-23	2.67661e-22	-0.69664	0.00131708	0.966402	7.35e-11	1080	protein_coding	65.77	1	2
Zm00001eb068700	8.42597	8.48985	8.91535	2.18265	1.59536	1.59536	2.39039	2.96011	1.59536	8.17876	8.24649	8.18032	8.5297	8.10774	8.28121	8.27067	8.44405	8.5996	-6.92362	8.10138e-21	4.47255e-20	-0.655619	0.00313706	0.958593	3.82e-10	2217	protein_coding	49.23	2	2
Zm00001eb068880	6.4595	6.22049	7.61997	3.6341	3.90772	3.23033	3.4394	3.82095	3.65556	7.90637	8.23677	7.85779	7.10181	7.19422	6.73994	8.25413	7.99179	8.04631	-3.40319	3.17488e-24	2.01863e-23	-0.561884	0.0152323	0.954533	7.96e-10	7003	protein_coding	50.01	3	2
Zm00001eb069140	6.52979	5.75569	6.37292	8.94219	8.3042	8.47752	9.95121	9.63678	8.79117	6.77469	6.30979	6.52398	6.66307	6.72466	7.16601	6.22078	6.23241	6.08078	2.28144	2.27348e-09	6.68713e-09	0.525936	0.0249705	0.881786	1.32e-06	5836	protein_coding	52.89	7	2
Zm00001eb069150	1.59536	1.59536	1.59536	5.68815	2.77294	5.08994	4.72256	4.05805	3.95113	1.59536	1.59536	1.59536	1.59536	1.59536	1.59536	3.08558	1.59536	1.59536	7.05598	0.000944244	0.00172509	0.669143	0.00239041	0.817778	3.39e-05	1210	protein_coding	56.15	2	2
Zm00001eb069340	4.74239	4.15593	4.54905	7.05969	6.79793	6.88435	6.33535	6.08803	7.62333	5.18861	4.58577	1.59536	5.5058	4.98321	5.81623	4.00337	4.14993	3.68024	2.77459	5.06986e-07	1.27025e-06	0.652929	0.00330627	0.861722	4.32e-06	641	misc_non_coding	68.85	1	2
Zm00001eb069350	9.49105	9.16402	9.81554	11.3861	11.216	11.443	10.4369	10.6998	11.3034	9.71761	9.83503	9.82614	9.39219	9.18195	9.63917	9.68463	9.6485	9.85363	1.70674	3.2513e-15	1.38142e-14	0.81364	4e-05	0.92469	4.1e-08	6341	protein_coding	45.05	3	2
Zm00001eb069460	6.20831	5.8992	6.67201	9.2191	9.74497	9.74221	7.00883	7.02468	7.3887	7.35053	6.72608	6.65311	7.37649	7.7718	7.94754	7.0902	7.09125	7.23006	3.05286	5.7612e-26	4.01382e-25	0.908991	1.77e-07	0.840802	1.24e-05	3744	protein_coding	46.22	4	2
Zm00001eb069530	2.89745	2.75218	1.59536	10.7622	11.8915	11.5285	6.85889	6.86557	7.9149	3.14498	3.18905	2.77937	5.61622	6.28553	5.32998	1.59536	1.59536	3.12815	10.2059	3.76639e-38	4.05502e-37	0.888923	8.18e-07	0.968705	4.19e-11	3982	protein_coding	42.38	1	2
Zm00001eb069630	7.08147	4.49467	5.73397	10.766	11.0263	10.5748	10.6266	9.35612	10.2602	7.00762	5.72153	6.68366	7.04393	6.06389	7.41909	7.21517	7.46856	6.6374	4.55241	1.10114e-16	5.07572e-16	0.720304	0.000747603	0.901879	3.16e-07	2918	protein_coding	62.32	1	2
Zm00001eb069690	2.53115	2.18527	2.26245	5.02998	4.63359	5.08994	1.59536	2.40244	2.54781	2.71615	2.74943	1.59536	1.59536	1.59536	1.59536	1.59536	1.59536	1.59536	4.53733	0.00108651	0.00196173	0.958883	3.61e-10	0.879705	1.5e-06	4247	protein_coding	52.17	1	2
Zm00001eb070170	4.2266	3.87194	4.7049	13.9298	13.7138	14.0114	6.66498	7.48967	9.71725	4.38858	4.91687	3.22857	4.95163	5.41935	6.54088	5.15855	4.70405	3.12815	10.0358	4.17627e-39	4.63316e-38	0.933391	1.58e-08	0.974977	7.15e-12	2427	protein_coding	48.76	2	2
Zm00001eb070190	12.4533	12.8902	12.4792	10.4068	9.8576	9.63235	11.6729	11.1169	11.6453	11.855	11.9362	12.0034	12.7218	12.7092	12.5888	11.9756	12.0081	11.9368	-2.70332	7.96393e-49	1.10013e-47	-0.820396	3.05e-05	0.849131	8.31e-06	4654	protein_coding	49.54	2	2
Zm00001eb070220	5.62364	4.23874	5.60297	6.17843	7.03301	6.62863	4.91694	5.31413	6.17741	5.33371	5.10108	4.51478	5.03391	4.5938	5.55884	4.00337	5.01095	4.06435	1.67021	0.00162497	0.00301772	0.852339	7.07e-06	0.89501	5.32e-07	1022	protein_coding	54.84	1	2
Zm00001eb070230	12.2529	12.5144	12.4762	7.0869	6.79793	6.5045	8.37958	8.67187	7.79581	11.9413	11.8488	12.231	11.9831	12.4069	11.6721	12.4078	12.2798	12.1239	-4.23055	1.33713e-66	3.32058e-65	-0.72825	0.000610397	0.97891	1.84e-12	10932	protein_coding	43.62	1	2
Zm00001eb070270	11.88	11.8028	11.6356	8.89681	8.24726	8.6144	11.0365	11.0979	10.6274	10.3188	10.1257	10.5565	11.1033	10.7492	11.1845	10.6824	10.7165	10.7845	-2.98316	1.33713e-66	3.32058e-65	-0.871956	2.41e-06	0.937536	9.57e-09	3565	protein_coding	44.34	7	2
Zm00001eb070280	11.7692	10.6909	11.4739	13.9774	13.8403	13.8993	12.2223	12.2363	12.1337	11.3305	11.1165	11.2904	12.1095	11.7849	12.2337	11.4755	11.5033	11.563	2.59735	1.27786e-40	1.40421e-39	0.914522	1.09e-07	0.930294	2.25e-08	4260	protein_coding	48.35	1	2
Zm00001eb070310	13.0055	12.6673	12.8762	10.397	11.1254	9.8807	10.8549	11.0705	11.4601	12.4245	12.5601	12.5615	12.1113	12.1792	12.0931	12.6017	12.5879	12.5607	-2.54124	1.09441e-25	7.36794e-25	-0.655293	0.00315721	0.923492	4.63e-08	5220	protein_coding	45.6	2	2
Zm00001eb070390	8.4388	8.71409	8.86739	5.65935	4.7538	4.42202	6.46411	6.86557	6.14988	9.41942	9.39831	9.37625	9.10212	9.22269	8.89561	9.22723	9.30253	9.20024	-3.33813	1.80297e-52	2.76277e-51	-0.743653	0.000403811	0.954223	8.4e-10	3664	protein_coding	44.97	1	2
Zm00001eb070410	9.81232	9.61508	9.98521	7.76627	8.29934	7.44105	7.94243	7.96641	7.62333	10.2658	10.2249	10.0738	9.15318	9.121	9.19001	9.97699	10.0599	10.1024	-2.37057	2.00909e-29	1.55663e-28	-0.463085	0.052948	0.934573	1.37e-08	4934	protein_coding	54.27	3	2
Zm00001eb070430	7.21962	6.21052	8.73782	1.59536	1.59536	1.59536	3.4394	2.84841	2.54781	9.89368	9.71417	9.69369	8.31003	7.96562	7.65087	9.80877	9.15566	9.78488	-6.96115	1.12497e-18	5.62999e-18	-0.641221	0.00413217	0.965189	9.72e-11	1478	protein_coding	57.74	3	2
Zm00001eb070450	9.56897	9.58075	9.76954	8.2696	7.72678	7.80193	8.28915	8.52944	8.51418	10.1243	10.3223	10.3	9.70998	9.90924	9.65157	10.2093	10.1964	10.202	-2.24663	2.44224e-39	2.59967e-38	-0.593325	0.00944323	0.937506	9.61e-09	4095	protein_coding	53.37	3	2
Zm00001eb070460	7.33396	7.50955	7.71336	12.0164	12.2593	12.2949	9.90097	10.3876	11.106	8.66793	8.75542	8.7336	8.75076	8.7395	8.8533	8.25413	8.5961	8.23743	4.10698	8.53573e-55	1.55199e-53	0.838478	1.38e-05	0.934216	1.43e-08	3932	protein_coding	48.28	1	2
Zm00001eb070480	10.7858	10.5629	10.8312	7.7114	7.14573	6.88435	9.18599	9.41782	9.09843	11.5213	11.84	11.6849	10.7967	10.8766	10.6191	11.6806	11.5783	11.7759	-3.13698	1.33713e-66	3.32058e-65	-0.798275	7.16e-05	0.947644	2.41e-09	4216	protein_coding	46.83	6	2
Zm00001eb070490	1.59536	1.59536	1.59536	7.75275	9.37954	7.58851	3.29557	5.20376	5.69602	2.71615	1.59536	3.22857	1.59536	3.66884	3.2763	3.08558	1.59536	1.59536	9.62557	5.74334e-10	1.75993e-09	0.912938	1.26e-07	0.948344	2.17e-09	2662	protein_coding	56.67	2	2
Zm00001eb070550	11.9512	11.7169	11.8518	13.8158	13.8898	13.5576	13.0029	13.2509	13.3812	11.5033	11.4082	11.4849	11.7647	11.8	11.7298	11.4247	11.585	11.3897	2.11007	3.82056e-71	9.43647e-70	0.81065	4.5e-05	0.97639	4.51e-12	4187	protein_coding	42.98	1	2
Zm00001eb070610	2.14189	1.59536	3.56673	4.41646	4.86454	4.96149	3.04044	2.96011	2.81113	1.59536	1.59536	1.59536	1.59536	3.11919	2.81564	1.59536	3.18843	1.59536	4.55005	0.00830645	0.0138054	0.876354	1.85e-06	0.895576	5.1e-07	641	protein_coding	64.64	1	2
Zm00001eb070660	1.59536	1.59536	1.59536	3.75378	4.66462	4.96149	3.13195	3.31927	3.59904	1.59536	1.59536	1.59536	1.59536	1.59536	4.27308	1.59536	1.59536	1.59536	6.54082	0.000823491	0.00151057	0.783514	0.00011983	0.89992	3.68e-07	964	protein_coding	60	1	2
Zm00001eb070740	8.46413	8.55811	8.46458	10.5113	10.6226	10.8183	10.3132	9.92447	9.72891	8.36647	8.41109	8.15876	9.22436	9.05736	9.34053	8.47723	8.90284	8.55721	2.27155	1.56841e-37	1.57803e-36	0.798157	7.19e-05	0.932213	1.81e-08	2807	protein_coding	45.62	2	2
Zm00001eb070820	10.4195	10.3232	10.7563	8.5992	8.91938	8.9273	9.55159	9.52624	9.58413	10.5796	10.7506	10.6464	10.1547	10.4024	10.0762	10.6947	10.6115	10.6599	-2.24057	8.51208e-43	9.92418e-42	-0.688829	0.00156996	0.956493	5.63e-10	6182	protein_coding	46.37	4	2
Zm00001eb070860	12.0229	11.9607	11.893	14.6245	14.839	15.1008	12.6593	12.8852	12.8092	11.9897	11.9798	11.8803	11.7935	11.7629	11.8909	12.0487	12.0751	11.9223	2.91589	3.9142e-172	8.2591e-170	0.955827	6.34e-10	0.961807	2.02e-10	5121	protein_coding	45.33	2	2
Zm00001eb070900	10.2264	10.1499	10.052	12.5753	12.7608	12.4904	11.2663	11.0191	10.979	10.4292	10.4831	10.5019	10.7401	10.481	10.466	10.4407	10.4921	10.5252	2.31178	5.39706e-91	2.44254e-89	0.927474	3.06e-08	0.930032	2.32e-08	3717	protein_coding	47.71	3	2
Zm00001eb070970	8.6771	8.27759	8.36736	10.3189	10.7723	9.81389	8.64678	8.25474	9.31599	8.19772	8.09334	7.77515	8.5297	8.11737	8.14754	8.01976	8.15537	7.98366	2.13512	1.78887e-13	6.92584e-13	0.937215	9.96e-09	0.951614	1.3e-09	2594	protein_coding	46.17	1	2
Zm00001eb071010	7.01446	6.29779	7.26637	4.1467	3.90772	3.45457	5.06753	4.6205	4.94401	6.66984	5.66448	6.26571	5.56208	5.35531	5.05724	5.95965	5.87911	5.66655	-3.21382	3.81809e-24	2.42128e-23	-0.670066	0.00234535	0.853009	6.84e-06	2490	protein_coding	41.71	1	2
Zm00001eb071040	10.8142	10.1783	11.8686	3.3544	3.3087	3.45457	3.29557	4.01387	3.65556	11.7385	12.0383	11.8828	10.6493	10.5251	10.3792	11.9117	11.7382	11.9869	-5.7587	1.33713e-66	3.32058e-65	-0.622196	0.00582819	0.943259	4.52e-09	4184	protein_coding	49.84	3	2
Zm00001eb071070	11.8728	11.9709	12.0498	9.79095	9.2469	9.46434	11.087	10.9408	11.021	11.6999	11.8181	11.7789	11.4499	11.6718	11.2566	12.016	11.8499	11.8684	-2.61902	1.33713e-66	3.32058e-65	-0.878908	1.58e-06	0.94785	2.33e-09	5181	protein_coding	42.78	5	2
Zm00001eb071110	15.9017	15.7828	16.1723	12.5486	12.928	12.7991	14.4332	14.5598	14.2528	14.5102	14.5877	14.3001	14.2574	13.626	14.4237	14.4615	14.4146	14.3151	-2.98787	1.33713e-66	3.32058e-65	-0.722009	0.000716164	0.928045	2.88e-08	3036	protein_coding	57.69	1	2
Zm00001eb071190	7.41412	3.76204	7.4239	13.3991	13.2885	13.5144	11.9134	13.0415	13.9808	6.33457	4.91687	5.5465	7.64653	7.2302	8.37391	5.00756	5.10005	3.68024	7.22214	2.61343e-18	1.28958e-17	0.660145	0.00286845	0.970548	2.6e-11	1310	protein_coding	64.45	1	2
Zm00001eb071200	1.59536	1.59536	2.53072	5.47323	6.3852	5.16954	1.59536	1.59536	1.59536	1.59536	1.59536	1.59536	1.59536	1.59536	1.59536	1.59536	1.59536	1.59536	6.93983	0.0365749	0.0562086	0.982171	4.86e-13	0.882817	1.23e-06	1687	protein_coding	58.35	1	2
Zm00001eb071370	1.59536	2.75218	2.53072	2.98906	5.03962	5.58611	3.36961	3.31927	3.59904	1.59536	1.59536	1.59536	3.10073	1.59536	1.59536	1.59536	3.18843	1.59536	5.23278	0.00186276	0.00343211	0.761196	0.000243352	0.854145	6.45e-06	3672	protein_coding	46.37	1	2
Zm00001eb071400	9.27505	9.2515	9.20302	11.0273	11.8663	11.6838	9.95601	10.1278	10.4515	9.17815	9.38957	9.24425	9.12555	9.53454	9.41997	9.22723	9.22115	9.20024	2.32284	2.2817e-35	2.22795e-34	0.912862	1.27e-07	0.965435	9.19e-11	4168	protein_coding	42.07	1	2
Zm00001eb071500	12.2817	12.463	12.0931	8.8372	8.62309	8.57142	10.8098	10.8614	10.7411	11.942	12.0334	12.0663	12.0073	12.206	11.949	12.1086	12.1305	12.0577	-3.20287	1.33713e-66	3.32058e-65	-0.900502	3.52e-07	0.972143	1.67e-11	5236	protein_coding	43.65	5	2
Zm00001eb071510	1.59536	1.59536	1.59536	9.74816	10.8869	9.89893	4.98345	5.43294	7.13194	1.59536	1.59536	1.59536	3.10073	1.59536	1.59536	2.67146	3.18843	1.59536	12.6563	3.07944e-14	1.23582e-13	0.924601	4.14e-08	0.979201	1.65e-12	227	protein_coding	75	1	2
Zm00001eb071550	12.4199	12.3517	12.4427	6.16826	5.59706	4.63523	11.2053	11.0083	10.7411	11.7295	11.6544	12.0921	11.6466	11.8828	11.5724	12.1804	12.0785	11.9742	-4.88789	1.33713e-66	3.32058e-65	-0.976266	4.7e-12	0.905691	2.33e-07	19247	protein_coding	41.47	1	2
Zm00001eb071570	8.54772	8.48779	7.63914	10.5416	9.92625	9.8533	10.6441	10.6086	10.9199	6.07168	5.97702	5.84634	7.31257	6.97848	8.13582	5.83136	6.02196	5.71894	3.09428	4.23895e-12	1.51697e-11	0.562094	0.0151861	0.853992	6.5e-06	4019	protein_coding	49.18	2	2
Zm00001eb071590	8.1126	7.74486	9.13376	11.978	12.2616	12.5259	10.5104	10.9383	11.1877	7.59909	7.69942	6.79976	7.90673	7.51903	8.50723	6.91174	7.31085	6.88617	4.37385	4.65121e-31	3.80858e-30	0.795372	7.95e-05	0.97173	1.88e-11	1755	protein_coding	60.65	1	2
Zm00001eb071600	4.74239	3.28008	5.0614	7.29251	7.24522	7.99866	5.75141	6.08803	8.05732	3.14498	3.75745	3.22857	3.64532	4.05155	3.86721	4.00337	3.18843	3.12815	4.21726	3.10647e-06	7.4606e-06	0.763026	0.000230273	0.968809	4.08e-11	1826	protein_coding	63.27	1	2
Zm00001eb071610	6.13801	6.09613	6.31443	4.0125	2.77294	2.71621	5.41046	5.18451	4.46044	6.22773	5.54307	6.18252	6.38065	6.77426	6.17869	6.49904	6.06659	6.12022	-3.27601	1.15206e-16	5.28406e-16	-0.823194	2.71e-05	0.898123	4.22e-07	1182	protein_coding	49.45	1	2
Zm00001eb071710	6.11988	4.06775	4.84516	11.2664	11.6091	11.6751	10.0966	10.3109	10.1843	5.8966	5.41039	4.87801	5.71874	6.6992	6.64385	5.00756	6.38107	4.60818	6.38134	4.90137e-32	4.27972e-31	0.761018	0.000244655	0.947395	2.5e-09	4240	protein_coding	45.56	4	2
Zm00001eb071770	8.67245	8.71936	8.85924	3.75378	3.90772	4.12979	6.50958	6.63121	6.39621	8.63352	8.551	8.39846	8.23445	8.33944	8.31278	9.00301	8.80109	8.75771	-4.09901	1.33713e-66	3.32058e-65	-0.858992	5e-06	0.990105	4.48e-15	3861	protein_coding	46.19	2	2
Zm00001eb071800	12.1605	11.8671	12.3273	8.3117	8.92728	8.21894	10.1399	10.0447	9.75802	11.3945	11.2709	11.4297	11.6063	11.4119	11.4007	11.7255	11.6767	11.8612	-3.20581	1.33713e-66	3.32058e-65	-0.809054	4.79e-05	0.979673	1.38e-12	5706	protein_coding	46.87	3	2
Zm00001eb071830	9.34973	9.64493	9.50283	8.01875	7.43016	7.35493	8.41383	8.79363	9.09843	9.44743	9.46226	9.27965	9.21128	8.7395	9.40052	9.19725	9.25521	9.32339	-2.34202	5.08756e-21	2.83139e-20	-0.844378	1.05e-05	0.902221	3.08e-07	4378	protein_coding	55.61	2	2
Zm00001eb071870	3.67694	3.36148	3.87049	13.2279	15.0941	13.7022	6.72401	7.05133	7.8902	4.38858	1.59536	3.80729	4.67143	4.98321	5.81623	4.00337	3.18843	3.68024	11.3063	7.27006e-72	2.08522e-70	0.952583	1.11e-09	0.975322	6.4e-12	1543	protein_coding	60.49	1	2
Zm00001eb071880	7.66251	6.06328	7.4128	12.4331	13.0863	13.308	9.64018	8.85085	11.1208	7.57026	7.71351	7.20962	6.71346	6.82221	7.68343	7.70366	7.46856	7.84955	5.68796	1.7389e-32	1.54524e-31	0.887899	8.77e-07	0.96056	2.6e-10	1540	protein_coding	60.35	2	2
Zm00001eb071970	7.07679	7.22327	6.27816	10.2	10.4258	10.0976	8.90366	9.01006	8.9363	6.69678	7.09242	6.79976	7.63351	8.09804	8.11209	7.14509	6.72492	6.79175	3.41901	3.19143e-45	4.32239e-44	0.828966	2.12e-05	0.951242	1.38e-09	3075	protein_coding	45.77	2	2
Zm00001eb071980	2.36378	2.424	2.53072	7.93442	5.92303	5.64279	6.56804	6.31639	5.69602	3.14498	1.59536	1.59536	4.02513	3.11919	5.41041	3.62598	1.59536	4.06435	6.5649	2.27472e-07	5.78913e-07	0.652156	0.00335622	0.832994	1.78e-05	5045	protein_coding	43.06	3	2
Zm00001eb072130	2.53115	1.59536	2.73152	4.61204	7.43903	6.68353	2.70633	3.06117	3.27037	1.59536	1.59536	1.59536	3.10073	3.11919	3.2763	2.67146	1.59536	1.59536	7.22497	2.81272e-08	7.70999e-08	0.899426	3.82e-07	0.892543	6.35e-07	2572	protein_coding	51.3	1	2
Zm00001eb072200	1.59536	2.18527	1.59536	5.11766	5.92303	4.93891	3.29557	2.72278	3.76166	1.59536	1.59536	1.59536	1.59536	3.11919	3.2763	3.08558	1.59536	1.59536	7.08889	3.54045e-06	8.20799e-06	0.893825	5.79e-07	0.934203	1.44e-08	1743	protein_coding	63.19	2	2
Zm00001eb072230	3.4478	2.6036	3.16536	11.7641	12.0952	12.197	7.30353	7.59846	8.42145	1.59536	3.18905	3.22857	6.47134	6.02339	6.6766	3.62598	4.14993	4.36289	10.3488	1.36106e-40	1.58709e-39	0.888002	8.71e-07	0.967126	6.19e-11	961	protein_coding	47.82	1	2
Zm00001eb072310	9.84229	9.72397	9.76954	8.58591	8.23712	7.91229	9.43383	9.26802	9.29523	9.82215	9.82209	9.93482	9.80302	9.85844	9.68009	9.97699	9.97485	9.79099	-2.15397	6.6107e-31	5.38803e-30	-0.819761	3.13e-05	0.963719	1.35e-10	3111	protein_coding	51.32	1	2
Zm00001eb072360	11.7115	11.4534	12.0207	13.3518	13.7982	13.5775	13.019	13.2246	13.0019	11.6899	11.7642	11.7129	12.0678	11.5428	12.2337	11.8001	11.7748	11.729	1.85591	1.1567e-28	8.87493e-28	0.81398	3.95e-05	0.956089	6.05e-10	2321	protein_coding	58.23	4	2
Zm00001eb072390	7.24907	7.30034	6.71784	2.98906	3.22009	3.90911	4.84715	5.02029	4.54878	6.33457	6.15301	5.47818	6.21551	6.31936	6.08411	6.65855	6.41595	6.74212	-3.66197	1.1369e-29	8.88464e-29	-0.760461	0.000248775	0.936307	1.11e-08	2578	protein_coding	58.47	1	2
Zm00001eb072440	2.36378	2.424	1.59536	4.38101	5.03962	4.24678	2.94062	3.53138	3.95113	1.59536	1.59536	1.59536	3.64532	1.59536	4.71925	1.59536	1.59536	3.12815	5.21367	8.98773e-05	0.000187896	0.718569	0.000780752	0.820658	3.01e-05	1543	protein_coding	61.79	2	2
Zm00001eb072480	9.72599	9.84382	9.40266	11.3627	11.7612	10.5094	10.0182	10.3897	9.45628	7.88312	8.67853	7.78926	9.66271	8.81248	10.0168	8.51938	8.5498	8.37396	2.39569	2.70386e-07	7.10115e-07	0.803673	5.87e-05	0.901563	3.24e-07	3866	protein_coding	42.31	1	2
Zm00001eb072640	5.64919	4.68185	7.03985	2.18265	2.43926	1.59536	3.62797	3.39412	3.01843	6.11231	6.41709	6.00014	5.03391	4.70171	5.55884	5.73898	5.87911	5.4354	-4.86679	8.74389e-13	3.25906e-12	-0.709884	0.0009657	0.921396	5.71e-08	1621	protein_coding	67.14	1	2
Zm00001eb072650	8.56454	7.89526	6.93514	11.0032	10.9669	10.4112	10.3635	10.5011	10.3429	8.24408	7.93405	7.81707	8.09895	7.67071	8.31278	7.49417	7.99179	7.24795	2.86994	1.23278e-19	6.62154e-19	0.730604	0.000574063	0.943353	4.46e-09	302	protein_coding	70.3	1	2
Zm00001eb072700	9.03789	8.48573	9.67868	6.22821	7.06202	6.48143	7.40719	7.75577	7.79877	8.66793	8.51928	8.47898	8.92647	8.98553	8.99625	8.87361	8.82721	9.17243	-2.68442	7.62713e-23	4.60286e-22	-0.753084	0.000309129	0.912857	1.27e-07	2013	protein_coding	54.42	1	2
Zm00001eb072720	2.66995	3.28008	1.59536	6.64938	6.84545	6.83064	4.43427	5.1452	5.73365	1.59536	1.59536	1.59536	3.10073	3.11919	4.27308	1.59536	3.18843	1.59536	6.84603	6.71637e-09	1.93035e-08	0.843988	1.07e-05	0.971929	1.78e-11	4734	protein_coding	53.52	6	2
Zm00001eb072810	9.84436	9.29215	10.1106	13.4548	14.1896	13.9775	11.9189	12.8878	13.3644	10.5467	10.754	10.5932	10.5384	10.4584	10.7877	10.2743	10.2114	10.3645	3.70384	1.39743e-32	1.24547e-31	0.793437	8.52e-05	0.932937	1.66e-08	5929	protein_coding	46.29	1	2
Zm00001eb072820	1.59536	1.59536	1.59536	4.70044	5.83143	5.51196	4.98345	5.38323	5.78234	1.59536	1.59536	1.59536	1.59536	3.11919	1.59536	1.59536	1.59536	1.59536	7.60315	7.26996e-07	1.77549e-06	0.669368	0.00237936	0.95612	6.02e-10	900	protein_coding	65.04	1	2
Zm00001eb072830	1.59536	1.59536	2.53072	7.81588	7.82143	8.6698	3.13195	3.31927	4.07743	3.70163	1.59536	1.59536	3.10073	3.11919	3.2763	3.08558	1.59536	3.12815	8.16507	1.46322e-14	5.98271e-14	0.967735	5.34e-11	0.921637	5.58e-08	4146	protein_coding	59.03	1	2
Zm00001eb072860	7.24907	7.64867	7.96196	3.91498	3.85334	3.70173	5.2935	4.75803	4.87787	8.58392	8.46203	8.96245	8.11777	8.54618	7.74645	8.71944	8.77449	8.57148	-3.62484	9.84215e-47	1.28243e-45	-0.678144	0.0019799	0.961755	2.04e-10	8020	protein_coding	42.78	1	2
Zm00001eb072890	10.2706	10.3947	10.6201	5.88746	5.44614	4.6632	8.57916	8.85237	7.99432	10.1802	10.4851	10.1358	10.2997	10.0161	10.3516	10.264	10.3885	10.4069	-4.00366	1.33713e-66	3.32058e-65	-0.902456	3.02e-07	0.974258	8.94e-12	3443	protein_coding	45.76	1	2
Zm00001eb072900	8.17089	8.0923	9.73321	9.91069	11.6397	10.8217	9.79416	8.46155	9.49684	8.11033	8.58969	8.45264	8.63796	8.00767	8.96347	8.54681	8.52607	8.634	2.33908	8.05927e-07	2.04299e-06	0.861584	4.35e-06	0.891061	7.05e-07	1067	protein_coding	61.61	1	2
Zm00001eb072910	9.80101	9.65046	10.0899	6.84698	8.02959	6.86073	6.85303	6.72693	6.87074	9.39498	9.41565	9.04706	9.26291	9.15882	9.17291	9.66287	9.39274	9.66357	-2.66231	3.15159e-25	2.09022e-24	-0.428404	0.076104	0.892245	6.49e-07	3312	protein_coding	53.91	2	2
Zm00001eb072980	6.18235	6.08526	6.22834	1.59536	1.59536	1.59536	2.39039	3.31927	2.68888	7.64127	7.40176	7.0547	6.76216	6.17898	5.92945	6.38196	6.75247	6.43355	-6.12408	4.54237e-15	1.9149e-14	-0.692823	0.00143606	0.941722	5.57e-09	924	protein_coding	55.46	1	2
Zm00001eb073030	1.59536	1.59536	3.56673	8.01025	10.5035	7.5921	2.39039	3.71278	6.57923	1.59536	1.59536	1.59536	3.10073	3.66884	1.59536	1.59536	1.59536	1.59536	9.44992	0.00033149	0.000659872	0.902361	3.05e-07	0.928305	2.8e-08	2912	protein_coding	51.25	2	2
Zm00001eb073120	6.30772	6.12824	7.00332	3.91498	4.19452	3.70173	4.49689	4.70462	4.98645	7.26317	7.48624	7.3109	6.44174	6.5647	6.30981	6.84698	6.80602	7.28307	-2.94448	1.02597e-21	5.87705e-21	-0.654171	0.00322726	0.96276	1.65e-10	4000	protein_coding	41.49	1	2
Zm00001eb073130	9.31735	8.85003	9.57178	11.6224	11.6383	11.8151	10.9389	11.0998	11.2732	8.89408	8.92236	8.5798	7.86278	7.24786	8.74176	8.72546	8.0484	8.07664	2.66869	7.28564e-19	3.67401e-18	0.748498	0.000352516	0.961568	2.12e-10	2890	protein_coding	65.65	1	2
Zm00001eb073250	7.06264	6.05216	7.1171	3.18615	3.85334	3.64429	3.13195	2.72278	3.34354	7.11134	7.02622	6.93286	5.81441	5.59585	5.32998	6.38196	6.5158	6.08078	-3.38249	1.10455e-24	7.17111e-24	-0.488901	0.0395013	0.931196	2.03e-08	2108	protein_coding	62.83	1	2
Zm00001eb073290	7.85258	4.15593	6.63427	12.0257	14.2037	12.6348	7.80042	10.1788	10.9945	6.77469	7.07069	7.44171	7.62038	6.62002	7.60059	6.9938	7.32925	6.86314	6.33795	1.11608e-14	4.61542e-14	0.859671	4.82e-06	0.936774	1.05e-08	3650	protein_coding	52.75	2	2
Zm00001eb073300	8.64107	8.04271	8.77728	6.51154	6.7488	6.49685	7.42705	7.50902	7.14128	9.3533	9.2075	8.7978	8.78059	8.24591	8.50723	8.73144	9.08706	9.08561	-2.389	6.78791e-20	3.60064e-19	-0.657807	0.00300475	0.945235	3.42e-09	2637	protein_coding	45.49	1	2
Zm00001eb073310	5.72321	6.24997	5.7693	7.04866	8.06441	6.93047	6.47179	4.99835	5.59055	3.14498	2.74943	3.22857	4.32081	3.66884	3.60584	4.83853	3.75667	4.06435	3.61935	0.00097855	0.0018259	0.808053	4.97e-05	0.888088	8.66e-07	2185	protein_coding	63.68	1	2
Zm00001eb073340	1.59536	1.59536	1.59536	9.32796	10.3994	9.72188	5.08779	4.73158	6.40399	1.59536	1.59536	1.59536	1.59536	3.11919	2.81564	1.59536	1.59536	3.12815	12.2681	4.49861e-18	2.23299e-17	0.937701	9.37e-09	0.98064	9.34e-13	806	protein_coding	62.08	1	2
Zm00001eb073470	7.57886	7.4516	7.74467	4.22933	3.95997	3.52104	6.46411	7.00299	6.0541	6.07168	6.41709	5.47818	5.85995	5.28827	6.73994	5.29505	5.40933	5.76948	-3.51781	5.9197e-26	4.02552e-25	-0.720994	0.000734748	0.911929	1.38e-07	1454	protein_coding	71.75	1	2
Zm00001eb073530	2.99452	2.9949	2.89687	4.88736	4.50209	6.0406	4.06977	3.65512	4.15551	2.71615	3.18905	1.59536	1.59536	1.59536	1.59536	3.08558	3.75667	3.68024	3.78724	4.33264e-05	9.08725e-05	0.790325	9.5e-05	0.827303	2.28e-05	3639	protein_coding	50.85	2	2
Zm00001eb073590	6.93385	5.86146	7.68597	10.9538	11.6695	11.1234	7.79737	9.99546	11.2542	5.58596	5.26411	5.5465	6.63719	5.65015	6.26742	5.73898	5.87911	3.88617	5.17621	1.53559e-10	5.00683e-10	0.769836	0.000186681	0.975552	5.94e-12	2192	protein_coding	64.3	1	2
Zm00001eb073620	9.94414	10.2229	9.59282	5.96003	6.13482	6.31746	8.85903	8.97292	8.56709	9.86727	9.97314	9.79153	9.90404	9.86417	9.55368	9.84513	9.84984	10.1195	-3.34751	1.33713e-66	3.32058e-65	-0.92735	3.1e-08	0.944558	3.77e-09	3406	protein_coding	39.89	1	2
Zm00001eb073670	9.46888	9.40002	9.5249	7.94337	7.62936	7.80503	9.34789	8.96873	9.31805	9.60846	9.693	9.8124	9.56325	9.64856	9.37083	9.82005	9.68823	9.84485	-2.23684	1.06834e-45	1.35798e-44	-0.857627	5.38e-06	0.956309	5.82e-10	6029	protein_coding	39.82	2	2
Zm00001eb073680	7.46877	7.69935	7.56088	11.0537	11.7886	11.9309	7.53717	8.75201	9.43367	6.22773	6.15301	5.84634	6.02891	5.84887	6.4679	6.70802	6.63899	6.58204	4.89334	2.28575e-33	2.01876e-32	0.910528	1.55e-07	0.973403	1.16e-11	2001	protein_coding	58.34	1	2
Zm00001eb073740	9.96139	9.5662	10.0908	7.4683	7.81803	6.78116	7.80042	7.67926	8.00969	10.3926	10.7125	10.8145	10.184	10.2854	9.99747	10.8908	10.751	10.9176	-2.64806	1.23836e-33	1.10293e-32	-0.596572	0.00896393	0.9516	1.3e-09	4287	protein_coding	48.93	2	2
Zm00001eb073990	5.72321	5.48458	7.11025	3.09194	2.77294	1.59536	3.68507	3.31927	3.10876	5.18861	5.66448	5.3309	5.61622	4.34916	5.55884	6.03922	5.10005	5.61216	-4.02782	7.19096e-15	3.00586e-14	-0.668936	0.00240063	0.903649	2.75e-07	4641	protein_coding	50.86	2	2
Zm00001eb074030	5.35502	4.73906	6.09564	7.96699	8.8362	8.58048	5.42641	6.04617	5.98305	6.66984	6.61031	6.04795	6.28386	5.80172	6.03439	6.15088	5.7753	5.55564	2.65074	3.97564e-09	1.15076e-08	0.934324	1.41e-08	0.818382	3.31e-05	2416	protein_coding	60.65	1	2
Zm00001eb074090	6.74003	6.60955	6.91168	2.42038	1.59536	2.39763	4.06977	4.56148	4.22936	4.84463	4.70502	4.51478	4.56407	4.34916	4.43823	4.64645	4.45448	5.08127	-5.01362	1.3172e-21	7.50597e-21	-0.728485	0.000606685	0.917932	7.98e-08	4199	protein_coding	57.86	5	2
Zm00001eb074170	11.0089	10.926	11.2044	6.35011	7.59802	6.11247	7.09084	7.62353	7.93919	9.8643	10.0501	9.55611	9.35302	8.84764	9.64331	9.84513	9.93637	9.60235	-3.53099	3.87075e-41	4.3084e-40	-0.647299	0.00368464	0.91329	1.22e-07	2967	protein_coding	61.08	4	2
Zm00001eb074270	9.04988	9.19839	8.80512	12.0199	11.8054	11.7878	11.0143	10.9106	11.2848	8.61247	8.72097	9.14902	9.13943	9.12578	9.26723	9.22298	9.4273	9.01428	2.9554	8.40848e-70	2.00511e-68	0.805353	5.51e-05	0.958307	4.03e-10	6041	protein_coding	40.47	1	2
Zm00001eb074280	10.3274	9.94327	10.7814	6.13732	5.96057	6.60748	7.92857	8.12531	8.73986	9.31037	9.59371	9.24936	8.70171	8.30613	8.93671	9.36842	9.27432	9.64345	-3.50845	6.48326e-62	1.29051e-60	-0.825606	2.45e-05	0.914243	1.12e-07	3467	protein_coding	54.79	1	2
Zm00001eb074310	9.3351	9.4516	9.21584	4.10343	2.90351	2.39763	6.24859	6.02478	6.73544	6.94161	6.57986	6.4898	6.7859	5.84887	6.70862	7.10873	7.23481	6.9961	-4.88079	1.52936e-62	3.09284e-61	-0.759656	0.000254835	0.931376	1.99e-08	888	protein_coding	61.19	1	2
Zm00001eb074330	7.57222	4.79404	7.49927	10.2923	10.5645	9.58451	7.53351	8.30874	10.6023	6.49669	5.97702	5.16663	6.44174	5.14391	7.4383	6.11462	5.87911	4.49093	3.78299	4.6405e-05	0.000100181	0.755084	0.000291667	0.935654	1.21e-08	1632	protein_coding	67.36	1	2
Zm00001eb074370	4.984	3.09814	5.43692	14.3095	15.2228	14.4571	5.81326	3.9682	5.35294	5.52695	5.10108	5.3309	5.5058	5.14391	6.35099	6.25449	6.48328	6.19598	9.93287	5.13681e-47	7.38274e-46	0.986331	5.87e-14	0.870768	2.59e-06	1539	protein_coding	65.39	1	2
Zm00001eb074400	7.70258	7.83179	7.69973	4.26885	3.39119	3.0529	6.30986	5.67233	6.10279	6.82439	6.72608	6.98284	8.3424	8.39595	7.61754	7.39198	7.71232	7.62165	-3.7961	8.78384e-50	1.24653e-48	-0.829546	2.07e-05	0.89029	7.44e-07	3016	protein_coding	54.36	1	2
Zm00001eb074530	11.318	11.9306	11.1641	1.59536	1.59536	1.59536	3.50545	5.16499	2.68888	9.16857	9.43702	9.08185	8.55063	8.44268	8.64588	9.28537	9.24071	9.52381	-8.85696	3.10442e-32	2.63813e-31	-0.692034	0.00146174	0.953823	8.99e-10	2469	protein_coding	57.41	1	2
Zm00001eb074540	9.99404	9.85903	10.234	8.02439	8.35431	8.09793	8.67861	9.06207	8.65117	10.5922	10.9863	10.621	9.97799	10.231	10.1095	10.5948	10.632	10.912	-2.33683	8.34039e-34	7.47662e-33	-0.618501	0.0062153	0.946768	2.74e-09	2343	protein_coding	48.51	2	2
Zm00001eb074570	8.41303	8.28472	7.67673	3.80973	4.35685	4.91595	6.79914	5.65848	6.34859	7.61329	7.95791	7.3495	6.38065	5.41935	6.50486	7.40703	7.54925	7.52229	-3.45294	2.29495e-28	1.70475e-27	-0.729937	0.000584172	0.833102	1.77e-05	1466	protein_coding	61.69	1	2
Zm00001eb074760	8.91997	7.66698	8.65785	4.22933	3.60997	2.39763	3.36961	4.22164	4.15551	9.06908	9.32223	8.981	8.2258	7.6309	7.82153	8.88976	8.84009	8.90584	-4.23015	8.67423e-36	8.29194e-35	-0.625227	0.00552556	0.936852	1.04e-08	1167	protein_coding	65.58	1	2
Zm00001eb074840	1.59536	1.59536	1.59536	6.36798	7.17789	8.63543	4.11092	3.59476	4.54878	1.59536	1.59536	1.59536	3.10073	1.59536	1.59536	1.59536	1.59536	1.59536	10.0531	8.61558e-11	2.78677e-10	0.921581	5.61e-08	0.957179	4.97e-10	3234	protein_coding	46.71	2	2
Zm00001eb074880	10.178	10.2673	9.82707	6.80826	5.84488	6.36024	8.59329	8.55387	8.31824	8.26221	8.51124	8.78378	9.12555	8.8876	9.05342	8.65789	8.50195	8.75146	-3.29495	1.33713e-66	3.32058e-65	-0.833932	1.7e-05	0.935329	1.25e-08	2865	protein_coding	43.68	3	2
Zm00001eb074890	11.8003	11.9332	12.0692	9.44082	9.04236	8.58409	11.0551	11.6817	11.3222	10.6672	10.5415	10.5688	11.2544	11.1141	11.342	10.3227	10.4486	10.3989	-2.83449	1.12869e-57	2.00939e-56	-0.787021	0.000106414	0.883561	1.17e-06	2755	protein_coding	54.54	4	2
Zm00001eb074900	1.59536	1.59536	2.26245	5.11766	8.29934	8.32842	4.46594	4.40196	5.47668	1.59536	1.59536	3.22857	3.64532	3.11919	1.59536	3.08558	1.59536	1.59536	8.73813	3.20175e-08	8.7215e-08	0.844568	1.04e-05	0.917679	8.17e-08	1348	protein_coding	63.31	1	2
Zm00001eb074930	8.69859	8.28709	9.44547	13.764	14.1516	14.2169	13.2212	13.0351	13.6045	9.95069	9.89187	9.93164	11.0005	10.4219	11.3097	9.56566	9.5963	9.52014	4.66489	2.05509e-60	4.33362e-59	0.711409	0.000930809	0.900198	3.6e-07	2502	protein_coding	57.17	2	2
Zm00001eb075040	6.54344	6.33494	7.80956	11.2696	11.8732	11.3578	7.1637	7.96361	8.04493	5.98681	6.41709	6.00014	6.76216	6.28553	7.23357	6.5542	5.66339	6.04023	5.02161	4.82128e-32	4.07418e-31	0.958485	3.89e-10	0.965424	9.21e-11	2664	protein_coding	56.55	1	2
Zm00001eb075190	6.85942	6.98723	6.73577	9.02467	8.53481	8.69672	9.0324	9.10594	9.52831	6.82439	6.61031	7.03114	6.31685	6.50718	7.33956	6.63316	7.27333	7.09824	1.97618	8.74097e-16	3.83881e-15	0.607694	0.00746867	0.92377	4.5e-08	4426	protein_coding	45.52	2	2
Zm00001eb075210	9.05346	9.15497	9.00672	7.16045	6.73444	7.67567	9.54887	9.05682	8.45552	9.67087	9.693	9.2132	9.63359	9.59095	9.58849	9.30558	9.58103	9.89393	-2.32633	1.4047e-13	5.46984e-13	-0.813925	3.96e-05	0.902783	2.95e-07	1913	protein_coding	59.72	1	2
Zm00001eb075250	12.5495	12.5003	12.9347	9.95933	9.53347	9.54339	11.057	11.5032	11.8291	11.8118	12.032	11.6582	11.5938	11.3314	11.6226	11.875	11.7296	11.5342	-2.88584	2.18369e-58	3.94746e-57	-0.884199	1.12e-06	0.864531	3.7e-06	4389	protein_coding	60.09	6	2
Zm00001eb075270	5.69896	5.45102	5.9799	8.63095	8.63278	9.00474	7.00883	7.55443	7.73853	6.26423	5.26411	5.5465	5.2555	5.06583	5.69331	5.29505	5.72044	5.23363	3.17433	5.55665e-25	3.71655e-24	0.867865	3.06e-06	0.973956	9.81e-12	1518	protein_coding	65.83	1	2
Zm00001eb075480	4.7895	4.02141	4.50721	6.47078	6.66803	6.29999	5.3448	5.06316	4.87787	4.08833	3.18905	3.22857	4.02513	3.66884	3.2763	4.00337	4.91587	1.59536	2.98635	1.12652e-07	3.05151e-07	0.850754	7.66e-06	0.917675	8.17e-08	1109	protein_coding	66.22	1	2
Zm00001eb075510	6.35496	4.73906	7.02535	3.18615	1.59536	2.39763	3.29557	3.9682	4.39826	6.66984	6.34645	6.13905	5.85995	5.70248	6.03439	5.83136	6.48328	6.6643	-4.11654	3.59112e-14	1.44801e-13	-0.730609	0.000573986	0.917251	8.51e-08	3807	protein_coding	49.32	3	2
Zm00001eb075570	9.65473	9.63474	9.46574	11.4995	11.612	11.6129	10.8516	10.8485	10.8786	8.26221	8.23677	8.09204	9.02944	9.09686	9.31996	8.9475	8.32077	8.57148	2.70039	8.71133e-76	2.39007e-74	0.781034	0.000130156	0.974988	7.12e-12	5081	protein_coding	45.85	1	2
Zm00001eb075580	11.834	11.8329	11.5569	9.7473	9.52932	9.12481	10.347	10.2529	10.4803	11.1401	11.2887	10.8802	10.9036	10.5123	11.0045	10.9549	11.0723	11.3068	-2.52394	7.65591e-38	7.76843e-37	-0.733685	0.000529247	0.918809	7.34e-08	3181	protein_coding	50.69	3	2
Zm00001eb075660	8.81	4.52766	10.3002	15.1073	15.3873	14.693	10.7804	12.617	13.7456	8.56943	7.96969	7.56163	10.6066	9.74182	11.1916	8.17724	7.68401	7.52229	6.48169	6.066e-12	2.14855e-11	0.766664	0.000206027	0.908219	1.89e-07	4112	protein_coding	45.3	2	2
Zm00001eb075680	5.06254	5.06325	5.08976	3.6341	3.60997	2.39763	3.98352	2.96011	3.10876	5.02703	5.01196	4.64659	4.67143	4.05155	4.71925	4.83853	4.70405	4.36289	-2.63665	1.56495e-06	3.85929e-06	-0.521481	0.0264548	0.83245	1.82e-05	745	misc_non_coding	63.67	1	2
Zm00001eb075700	9.68735	8.78952	10.8322	8.0328	7.4826	7.9796	7.44275	8.78571	7.92575	9.89948	10.0666	9.59276	10.0286	9.23602	10.1596	9.73021	10.0321	10.1122	-2.48257	3.01101e-08	8.46412e-08	-0.498016	0.0354394	0.849946	7.98e-06	2383	protein_coding	45.18	2	2
Zm00001eb075710	10.7163	10.4507	10.1972	6.93347	7.03886	6.64255	8.69835	9.84676	9.49502	9.49803	9.81884	9.19742	9.25017	8.62933	9.2991	9.69693	9.26957	9.7255	-3.21957	8.29886e-44	9.97658e-43	-0.891451	6.86e-07	0.941137	6.02e-09	1822	protein_coding	62.42	2	2
Zm00001eb075730	10.5869	10.2142	10.723	12.3244	12.2821	12.1042	10.2252	10.5084	10.5677	9.9479	10.3038	10.2216	10.3915	10.594	10.5807	10.356	10.4124	10.325	1.90223	2.84291e-39	3.01906e-38	0.980631	9.37e-13	0.906281	2.22e-07	4138	protein_coding	48.54	2	2
Zm00001eb075800	10.5869	10.8399	10.6901	8.834	8.76742	8.79186	8.97555	8.92907	8.72907	10.7769	11.0376	10.658	10.4391	10.186	10.3415	10.5716	10.6096	10.6054	-2.35302	1.33713e-66	3.32058e-65	-0.498094	0.0354061	0.942919	4.73e-09	3951	protein_coding	47.72	1	2
Zm00001eb075810	7.74453	7.22327	6.89582	1.59536	1.59536	1.59536	6.30986	5.24151	4.92231	6.84861	7.29339	6.90721	6.71346	6.77426	6.50486	6.581	6.80602	6.93115	-6.74233	1.30145e-18	6.49679e-18	-0.920603	6.18e-08	0.946237	2.96e-09	3711	protein_coding	54.55	1	2
Zm00001eb075840	10.1398	9.97372	10.1226	12.3026	12.9201	12.4571	10.7567	11.1416	11.7083	9.57983	9.74877	9.60876	10.2236	10.0109	10.2219	9.67224	9.8111	9.79403	2.72991	7.65299e-39	8.00911e-38	0.890427	7.37e-07	0.989824	5.6e-15	4565	protein_coding	49.43	2	2
Zm00001eb075900	3.38329	2.424	4.41956	5.05241	7.30954	7.06057	2.70633	3.31927	4.80847	1.59536	1.59536	1.59536	4.02513	3.11919	1.59536	3.08558	3.75667	1.59536	5.95762	0.00066016	0.00125757	0.861554	4.36e-06	0.873006	2.27e-06	2215	protein_coding	60.06	1	2
Zm00001eb075980	10.4596	10.5938	9.99454	8.33458	8.08716	7.92657	9.99976	9.35399	9.57899	9.93665	9.9877	10.1873	9.76771	10.3785	10.3718	10.4074	10.2213	10.3187	-2.52571	3.65905e-27	2.6004e-26	-0.858849	5.04e-06	0.867199	3.18e-06	2127	protein_coding	38.72	1	2
Zm00001eb076160	10.8875	10.8048	11.2129	12.4975	12.6864	12.7274	11.0748	12.0239	11.971	10.3864	10.394	10.4384	10.5226	10.4219	10.5567	10.4334	10.4507	10.3081	1.95324	2.78482e-19	1.43377e-18	0.87884	1.59e-06	0.983796	2.27e-13	4673	protein_coding	46.66	1	2
Zm00001eb076170	1.59536	2.424	1.59536	7.42206	8.23712	7.76742	3.13195	4.56148	3.7097	3.14498	3.5054	1.59536	4.32081	4.98321	5.81623	3.62598	1.59536	1.59536	7.69698	1.58429e-12	5.74487e-12	0.896246	4.85e-07	0.865936	3.42e-06	1902	protein_coding	57.86	2	2
Zm00001eb076180	3.38329	2.424	4.97274	12.1376	12.2602	12.3304	7.78511	8.88828	9.3334	4.84463	1.59536	4.20642	7.99081	7.21232	8.64588	3.82816	3.18843	3.12815	8.75543	1.84585e-23	1.16278e-22	0.813395	4.04e-05	0.927153	3.17e-08	1599	protein_coding	61.38	1	2
Zm00001eb076190	15.6191	15.7525	14.9744	11.3582	11.1134	11.0269	11.9677	13.0896	12.9033	13.718	13.6356	13.2712	13.8171	13.4449	14.201	13.5479	13.4716	13.3695	-3.54883	1.69195e-65	3.70725e-64	-0.709538	0.000973752	0.836763	1.5e-05	1457	protein_coding	63.31	1	2
Zm00001eb076200	2.36378	2.75218	2.53072	9.75411	10.2649	10.5184	7.35006	7.67926	7.18708	3.14498	1.59536	3.80729	5.11167	5.14391	5.75609	1.59536	2.74896	1.59536	8.95503	8.2979e-38	8.78532e-37	0.846151	9.63e-06	0.968787	4.11e-11	1555	protein_coding	62.47	1	2
Zm00001eb076230	8.78007	9.04173	8.87348	4.1467	3.22009	3.80951	6.5823	6.94732	5.74598	8.94548	9.10439	9.05292	8.59831	8.8876	8.68661	8.98808	8.91507	8.74518	-4.29752	1.33713e-66	3.32058e-65	-0.839168	1.34e-05	0.985659	8.6e-14	4846	protein_coding	46.44	2	2
Zm00001eb076240	10.8208	10.3737	10.1055	6.18852	6.6375	6.08211	6.46411	8.76976	8.33867	10.3035	10.7247	10.0738	9.15773	8.435	9.22914	10.4074	10.3597	10.2225	-3.51314	2.26844e-27	1.62488e-26	-0.719106	0.000770353	0.919925	6.6e-08	1685	protein_coding	59.31	2	2
Zm00001eb076290	4.327	4.02141	3.72747	5.99498	5.7903	5.71062	4.40187	4.93045	4.94401	4.08833	5.01196	4.02161	4.32081	2.69672	4.71925	3.38563	3.50469	4.36289	1.93016	0.00103915	0.00187932	0.853143	6.79e-06	0.871966	2.41e-06	3339	protein_coding	46.11	1	2
Zm00001eb076380	8.04708	8.30356	8.20321	5.31578	5.58105	5.33385	7.39513	7.22525	7.0098	8.39962	8.3937	8.08062	7.99081	8.12695	8.27053	8.10526	7.87142	8.37396	-2.86836	1.23319e-64	2.61708e-63	-0.886994	9.33e-07	0.94928	1.88e-09	3891	protein_coding	51.67	2	2
Zm00001eb076710	7.54196	7.37796	7.396	9.44922	9.99252	9.68034	8.30212	8.16245	9.15136	7.69567	7.95791	7.88432	7.95985	7.48965	7.6343	7.53583	7.87142	7.80193	2.11473	2.15409e-15	9.23645e-15	0.889523	7.85e-07	0.933346	1.59e-08	14948	protein_coding	53.01	1	2
Zm00001eb076730	9.95183	9.95374	9.90929	12.6105	12.5845	12.6187	12.0675	12.0026	11.7367	9.81602	9.80246	9.89298	10.5191	10.2574	10.742	10.0435	9.97776	10.1696	2.72576	4.7757e-116	3.5662e-114	0.792227	8.89e-05	0.951579	1.3e-09	5410	protein_coding	47.38	3	2
Zm00001eb076740	10.5104	10.5462	10.1404	6.28576	7.02713	5.976	6.69807	7.01388	7.51259	9.03784	8.95236	8.82544	9.02944	8.21932	9.30434	8.97299	8.70576	8.98792	-3.3924	9.05543e-44	1.08696e-42	-0.607388	0.00750689	0.876541	1.83e-06	1263	protein_coding	57.99	1	2
Zm00001eb076760	1.59536	1.59536	2.53072	4.22933	4.81025	5.9538	2.39039	3.15377	2.91992	1.59536	3.18905	1.59536	1.59536	1.59536	1.59536	1.59536	1.59536	1.59536	5.4062	0.00201292	0.00352097	0.898786	4.01e-07	0.897805	4.32e-07	964	protein_coding	63.83	1	2
Zm00001eb076810	9.14801	8.79619	10.3613	4.26885	3.79662	3.80951	5.44219	7.1032	6.48697	9.62956	10.1414	9.51851	8.35037	7.67071	8.38385	9.894	9.50621	9.90524	-4.50287	1.86197e-44	2.27902e-43	-0.762044	0.000237216	0.9559	6.26e-10	5039	protein_coding	56.35	3	2
Zm00001eb076880	10.5662	10.8587	10.776	4.83644	5.84488	5.58611	8.24059	8.58155	7.44256	10.1119	10.3451	10.3837	10.7477	10.9254	10.5053	10.4571	10.3211	10.4442	-4.11712	1.33713e-66	3.32058e-65	-0.845361	1e-05	0.971813	1.83e-11	5124	protein_coding	44.41	2	2
Zm00001eb076900	3.38329	4.19796	3.56673	12.3535	12.6778	12.8652	5.61906	5.76566	6.90404	3.14498	3.18905	3.22857	5.90409	5.59585	4.84113	1.59536	1.59536	3.68024	10.1167	2.02995e-51	3.32418e-50	0.958155	4.14e-10	0.958888	3.61e-10	4792	protein_coding	44.59	2	2
Zm00001eb076950	9.55726	9.54953	9.70393	12.1427	12.2863	12.0205	10.4907	10.5098	10.9209	9.85537	10.0305	9.85995	10.063	10.0391	10.2629	9.8116	9.61516	9.87967	2.40234	1.85705e-67	4.69981e-66	0.922085	5.34e-08	0.948857	2e-09	2963	protein_coding	45.11	3	2
Zm00001eb077010	8.76995	8.86596	9.22062	7.62497	7.29494	7.31203	7.52616	7.87988	8.16192	9.24805	9.18241	9.43126	9.21565	9.41072	8.9163	9.21873	9.27906	9.54204	-2.17971	4.10341e-18	2.00885e-17	-0.573244	0.0128835	0.899367	3.84e-07	6146	protein_coding	40.41	5	2
Zm00001eb077030	6.47384	5.80955	6.65327	2.18265	3.22009	2.39763	2.94062	3.06117	2.81113	5.69716	5.82924	5.67406	5.94691	4.47685	5.62765	5.69045	5.7753	5.76948	-4.06141	1.84709e-19	9.59391e-19	-0.627646	0.00529325	0.929934	2.34e-08	1403	protein_coding	54.27	1	2
Zm00001eb077060	4.327	2.424	4.84516	8.59731	8.68032	8.73456	5.3448	6.63121	7.26176	1.59536	3.18905	2.77937	3.10073	3.11919	4.58579	3.08558	1.59536	1.59536	6.299	6.48936e-11	2.17643e-10	0.853692	6.6e-06	0.976776	3.96e-12	1071	protein_coding	53.36	1	2
Zm00001eb077070	3.62341	2.9949	3.99954	7.54876	6.77708	6.91335	5.02611	5.7264	6.31594	1.59536	1.59536	3.22857	1.59536	3.66884	4.27308	1.59536	3.75667	3.12815	5.44949	1.61738e-08	4.49983e-08	0.814077	3.93e-05	0.947133	2.6e-09	2530	protein_coding	59.38	1	2
Zm00001eb077130	12.2355	12.246	12.0543	3.3544	4.10551	3.23033	5.44219	7.35069	5.64425	8.87653	9.07196	8.93099	9.36488	8.79458	9.54927	9.22298	9.28849	9.33599	-6.07825	1.33713e-66	3.32058e-65	-0.711382	0.00093143	0.905947	2.28e-07	2244	protein_coding	50.24	1	2
Zm00001eb077180	6.29969	5.53348	6.63427	1.59536	2.43926	1.59536	2.39039	3.15377	2.91992	6.11231	6.27217	6.85449	4.18097	5.28827	5.05724	6.44169	6.69684	6.58204	-5.22401	1.06808e-12	3.95864e-12	-0.655333	0.00315471	0.920541	6.21e-08	6911	protein_coding	39.35	3	2
Zm00001eb077230	12.6139	13.2129	13.247	7.0869	7.66761	7.63797	6.74949	8.31754	6.22215	11.2657	11.5246	11.2489	11.8801	11.4343	11.8565	12.3315	12.1839	11.8244	-4.19641	7.0592e-52	1.05968e-50	-0.53519	0.0220952	0.896586	4.73e-07	3599	protein_coding	59.17	1	2
Zm00001eb077270	2.89745	3.19268	3.38254	10.9494	11.5267	11.3453	9.54887	9.73289	9.07914	4.84463	3.96853	4.76705	6.61084	6.14163	7.14277	4.42378	3.75667	3.68024	8.22039	3.48247e-82	1.28615e-80	0.772305	0.000172707	0.940682	6.39e-09	4075	protein_coding	47.45	2	2
Zm00001eb077290	1.59536	1.59536	1.59536	4.72871	5.37359	5.00561	4.02733	4.22164	3.65556	1.59536	1.59536	2.77937	1.59536	2.69672	4.27308	3.08558	3.18843	3.435	6.69731	5.91486e-05	0.00012227	0.776067	0.000153116	0.855444	6.03e-06	1151	protein_coding	50.95	1	2
Zm00001eb077310	3.16604	2.18527	3.38254	9.12778	9.39216	9.28527	7.66646	8.19148	7.2227	6.40162	4.81492	5.47818	5.85995	7.06072	7.2114	5.64023	5.72044	5.71894	5.6549	8.74735e-20	4.72266e-19	0.7574	0.000272486	0.844316	1.05e-05	4150	protein_coding	47.02	1	2
Zm00001eb077330	2.66995	2.9949	3.47804	9.69082	9.89516	9.88948	8.66863	8.87938	8.14113	5.33371	5.26411	4.98089	6.71346	6.79844	7.37987	5.53417	5.01095	4.91056	6.46594	6.15045e-49	9.32297e-48	0.739809	0.000448847	0.887038	9.3e-07	4013	protein_coding	46.79	1	2
Zm00001eb077470	7.27792	6.76726	6.91168	8.24325	9.0554	8.26013	6.94961	7.21585	6.99957	4.84463	4.91687	5.5465	5.2555	4.47685	5.32998	4.92557	4.91587	5.66655	2.6471	8.18258e-09	2.39094e-08	0.836369	1.53e-05	0.929255	2.52e-08	401	protein_coding	72.14	1	2
Zm00001eb077490	15.3314	15.5668	15.437	6.99221	6.56634	6.79992	10.2884	12.2956	7.87908	14.002	14.4718	14.4727	14.5651	14.5954	14.4181	14.2623	14.3231	14.4358	-5.75573	1.26238e-56	2.17529e-55	-0.797323	7.41e-05	0.970753	2.46e-11	6089	protein_coding	39.74	2	2
Zm00001eb077500	5.19033	5.34535	4.84516	2.18265	1.59536	1.59536	1.59536	2.72278	1.59536	4.24666	3.5054	3.55097	4.32081	4.5938	4.08531	3.08558	3.50469	3.88617	-5.06538	9.72332e-09	2.82396e-08	-0.568356	0.0138559	0.826799	2.33e-05	475	protein_coding	35.92	1	2
Zm00001eb077510	7.88241	8.21429	8.15409	2.18265	1.59536	1.59536	3.50545	4.6205	2.37762	5.33371	6.51694	6.4898	6.76216	6.74967	6.39103	6.15088	6.23241	6.71664	-6.65143	2.68346e-16	1.20893e-15	-0.70901	0.000986169	0.92331	4.72e-08	883	protein_coding	37.67	1	2
Zm00001eb077520	7.21962	9.064	5.03246	1.59536	1.59536	1.59536	2.16104	2.96011	1.59536	7.13121	6.3822	6.7716	5.9885	6.14163	5.92945	9.1126	8.82721	8.422	-7.03635	1.57378e-16	7.17058e-16	-0.57896	0.0118161	0.811171	4.41e-05	9635	protein_coding	41.51	1	2
Zm00001eb077540	9.31735	8.36985	8.64131	13.268	14.3872	13.6615	7.68638	9.39512	10.3887	7.83546	7.6852	7.42373	8.29358	8.17387	8.50723	7.65407	7.62567	7.7146	5.63503	4.12699e-32	3.49399e-31	0.954841	7.55e-10	0.953234	9.93e-10	4558	protein_coding	47.95	2	2
Zm00001eb077550	11.7211	11.5927	12.0732	9.88226	9.93411	9.94386	9.80786	9.98375	10.0296	11.7617	12.0257	12.0222	11.3086	11.3732	11.2182	12.1212	11.9357	12.0653	-2.3381	8.53817e-58	1.5226e-56	-0.470175	0.0489541	0.945325	3.38e-09	4739	protein_coding	43.46	2	2
Zm00001eb077580	3.62341	3.36148	4.22561	7.71489	7.18318	7.84769	5.5625	4.90707	6.30766	5.80035	5.01196	4.76705	4.32081	3.66884	4.95331	5.15855	4.45448	4.06435	3.52223	6.80133e-07	1.66603e-06	0.888476	8.43e-07	0.888936	8.17e-07	3074	protein_coding	51.71	4	2
Zm00001eb077630	8.91866	8.53039	8.28762	10.7285	11.3947	10.1282	8.87647	9.2872	9.66239	7.84752	8.61991	8.37994	8.55754	8.39595	8.96347	8.15958	8.03725	8.56436	2.40406	1.88322e-13	7.28932e-13	0.902998	2.9e-07	0.951399	1.34e-09	3427	protein_coding	46.03	4	2
Zm00001eb077640	12.2165	12.0051	12.3585	14.1288	15.1494	13.8297	12.3065	12.4167	12.1274	11.7602	12.0986	11.955	12.3963	12.1336	12.5573	11.4191	11.5432	11.6821	2.41624	7.05802e-22	4.07624e-21	0.943098	4.62e-09	0.91342	1.21e-07	3834	protein_coding	50.87	4	2
Zm00001eb077690	4.04088	4.15593	3.27891	10.7588	10.9566	11.0983	8.26728	8.92187	10.4613	5.40107	5.82924	5.47818	6.21551	5.5394	6.73994	5.00756	5.10005	4.99848	6.62599	4.26946e-32	3.73682e-31	0.787625	0.000104239	0.942699	4.88e-09	2106	misc_non_coding	58.33	1	2
Zm00001eb077700	2.36378	3.09814	2.26245	7.89187	7.67138	7.99052	6.06778	5.51214	7.10356	3.14498	1.59536	3.22857	4.18097	4.05155	3.60584	1.59536	3.18843	4.06435	6.70593	4.43021e-12	1.56465e-11	0.826918	2.32e-05	0.959292	3.34e-10	1166	protein_coding	60.24	1	2
Zm00001eb077750	1.59536	1.59536	1.59536	4.54985	5.21637	4.79524	2.94062	3.39412	4.07743	1.59536	1.59536	1.59536	1.59536	1.59536	2.81564	1.59536	1.59536	1.59536	6.96045	0.000303826	0.000584952	0.875225	1.98e-06	0.981123	7.64e-13	1245	protein_coding	50.16	1	2
Zm00001eb077770	9.79176	9.10753	10.3541	8.14833	8.23966	7.63797	7.43492	7.64818	7.86506	9.92816	10.1647	10.122	9.09738	9.29239	9.30957	9.83682	9.58103	9.76639	-2.30516	2.96423e-13	1.13268e-12	-0.354557	0.148833	0.881145	1.37e-06	4604	protein_coding	47.69	5	2
Zm00001eb077830	3.62341	3.43776	3.16536	4.7836	5.33588	6.03003	5.14691	3.87187	4.4297	1.59536	1.59536	1.59536	1.59536	1.59536	3.2763	1.59536	3.18843	1.59536	4.74294	0.000172156	0.000351043	0.758962	0.000260157	0.914453	1.1e-07	1110	protein_coding	69.4	1	2
Zm00001eb077840	13.3727	13.113	12.9981	10.9896	10.5812	10.626	11.4132	11.7023	11.6443	12.9328	13.0207	12.7222	13.0037	12.6461	12.8963	12.7856	12.9016	13.1129	-2.60521	1.45009e-60	2.75988e-59	-0.740134	0.000444885	0.972352	1.57e-11	3330	protein_coding	41.34	1	2
Zm00001eb077880	10.4401	10.0349	11.1491	2.59924	2.62192	2.39763	2.94062	5.04188	5.60416	10.8189	11.2225	10.7654	9.90404	9.21822	9.61827	11.1463	10.7356	10.9616	-6.47825	1.51595e-49	2.14173e-48	-0.702803	0.00114228	0.967604	5.51e-11	2885	protein_coding	55.47	2	2
Zm00001eb077920	8.83101	8.86596	9.38857	5.43971	4.10551	4.28366	6.81733	6.96985	6.6332	8.80412	8.94043	8.99324	8.7203	9.35481	8.94345	9.24408	9.17104	9.23203	-3.70931	7.96598e-59	1.45411e-57	-0.820723	3.01e-05	0.973738	1.05e-11	6512	protein_coding	45.65	5	2
Zm00001eb077930	2.36378	2.18527	1.59536	12.8112	13.2058	13.0228	1.59536	3.46465	4.87787	1.59536	1.59536	1.59536	3.10073	1.59536	1.59536	1.59536	1.59536	1.59536	14.2606	1.9281e-10	6.19489e-10	0.992005	8.19e-16	0.930292	2.25e-08	1870	protein_coding	59.22	1	2
Zm00001eb077990	7.44353	7.48912	7.54064	9.4002	9.26198	9.76783	8.38771	8.39862	8.46485	6.82439	6.80718	6.74288	6.85486	5.84887	6.64385	6.91174	6.06659	6.30263	2.40482	1.67843e-22	9.97518e-22	0.844113	1.06e-05	0.954153	8.5e-10	2316	protein_coding	60.34	1	2
Zm00001eb078010	5.67429	4.99476	4.77678	1.59536	3.01944	1.59536	2.70633	1.59536	2.68888	4.6351	4.1508	4.87801	3.64532	3.42461	3.86721	5.29505	5.40933	4.36289	-3.85015	9.98887e-10	3.09542e-09	-0.562801	0.0150309	0.84155	1.2e-05	1931	protein_coding	63.82	1	2
Zm00001eb078180	8.11944	7.76199	7.20336	4.70044	5.37359	3.95624	8.19499	7.24385	6.92041	6.6144	6.02308	6.26571	6.80926	6.59263	6.7706	6.91174	6.48328	6.60999	-3.01466	1.07276e-16	4.92532e-16	-0.747301	0.000364656	0.841128	1.22e-05	4369	misc_non_coding	42.61	2	2
Zm00001eb078190	9.2555	9.33284	9.33815	6.41171	4.23694	5.40121	8.53408	8.45158	7.95516	9.27955	9.39831	9.13804	9.27134	9.57705	9.37083	9.13537	9.05978	9.31494	-3.32476	1.77072e-29	1.37396e-28	-0.915749	9.77e-08	0.904391	2.59e-07	3321	protein_coding	48.16	2	2
Zm00001eb078220	9.1558	9.35445	9.23801	11.5166	11.2601	11.5976	10.1236	10.366	10.6924	9.18291	9.59751	9.18147	9.3999	9.39497	9.41513	9.13537	9.24071	9.19103	2.18443	4.40483e-47	6.34174e-46	0.886931	9.37e-07	0.967363	5.84e-11	6118	protein_coding	47.85	4	2
Zm00001eb078470	9.24823	9.29215	8.61009	5.77123	4.35685	6.40995	9.1143	9.14603	8.44802	7.73516	7.27451	7.7173	7.64653	7.11945	8.32315	7.53583	7.65513	7.23006	-3.13587	3.19735e-18	1.57331e-17	-0.726986	0.000630687	0.850259	7.86e-06	2836	protein_coding	57.74	5	2
Zm00001eb078570	8.76704	8.61389	8.63417	10.4706	10.0443	10.4478	10.5993	10.4704	10.3843	8.51753	8.52727	7.92322	8.26853	7.73471	8.56953	8.30321	8.31155	8.01532	1.84021	5.67667e-19	2.88283e-18	0.676015	0.00207133	0.961634	2.09e-10	3753	protein_coding	55.22	1	2
Zm00001eb078620	7.14997	6.86567	7.61514	4.51768	4.53614	4.35457	4.61427	5.41656	3.76166	7.11134	7.1964	6.90721	5.9885	6.47753	6.70862	7.29824	6.85765	6.93115	-2.95788	5.53063e-16	2.45256e-15	-0.559333	0.0158037	0.905908	2.29e-07	4697	protein_coding	43.87	2	2
Zm00001eb078680	3.38329	3.09814	5.19787	7.81263	7.11836	8.82426	4.22738	6.44265	8.74905	4.38858	4.70502	1.59536	4.56407	4.05155	5.05724	4.00337	3.18843	4.36289	4.4096	0.000808316	0.00155545	0.7382	0.0004689	0.868682	2.92e-06	2312	protein_coding	57.33	1	2
Zm00001eb078720	7.18957	6.61711	7.13747	13.246	13.3075	12.6132	10.7397	11.0985	11.8697	8.45585	7.78195	7.84435	9.23732	8.66262	9.92783	7.77499	7.19523	7.39966	5.60638	8.11021e-55	1.47624e-53	0.786526	0.000108227	0.934127	1.45e-08	1287	protein_coding	59.08	1	2
Zm00001eb078730	15.1884	11.4305	14.9164	19.3494	19.7916	18.8148	16.6575	17.3516	17.5191	15.0617	14.7928	14.3665	16.3291	15.5214	17.0472	14.3566	14.2544	13.9415	4.72553	1.29962e-17	6.31225e-17	0.764738	0.00021858	0.873626	2.18e-06	1304	protein_coding	60.46	1	2
Zm00001eb078770	9.5007	9.29097	8.96935	6.14771	6.28036	6.00866	8.16691	8.19148	7.76595	9.19712	9.53544	8.94366	9.4857	9.09198	9.27793	8.7134	9.14532	9.28061	-3.00704	6.95505e-55	1.13784e-53	-0.875755	1.92e-06	0.948548	2.1e-09	1536	protein_coding	61.03	1	2
Zm00001eb078810	10.137	9.77125	10.0295	12.431	13.1321	12.706	11.0659	11.2759	11.627	10.5687	10.4006	10.4738	10.376	10.4083	10.473	10.3365	10.3142	10.4069	2.5582	2.88291e-44	3.80044e-43	0.898509	4.1e-07	0.944558	3.77e-09	7819	protein_coding	42.76	3	2
Zm00001eb078870	8.73174	8.44601	8.63417	13.3786	14.0256	13.8798	11.3543	12.0048	11.9593	8.86471	8.64952	8.70413	8.64446	7.8198	8.95015	8.74926	8.67013	8.21942	5.13349	1.51752e-96	7.58255e-95	0.84114	1.22e-05	0.975282	6.48e-12	1876	protein_coding	58.66	1	2
Zm00001eb078880	4.94303	3.36148	5.22366	11.1071	11.225	11.5504	9.24424	9.71301	10.9374	3.70163	3.96853	4.64659	5.38613	5.14391	6.26742	5.08506	5.26307	5.23363	7.3173	1.23437e-40	1.4419e-39	0.757827	0.00026907	0.952166	1.19e-09	2858	protein_coding	55.93	2	2
Zm00001eb078890	9.14912	8.98598	9.96731	6.50348	6.3852	7.51478	9.04531	8.64763	9.02091	9.8037	10.3038	9.73436	8.78059	8.25467	9.27793	9.79168	9.77801	9.59887	-2.68905	1.92636e-16	8.75066e-16	-0.816457	3.58e-05	0.804156	5.77e-05	9179	protein_coding	53.64	4	2
Zm00001eb078920	2.36378	1.59536	2.53072	5.18004	6.31937	6.41807	1.59536	2.40244	1.59536	1.59536	1.59536	1.59536	1.59536	1.59536	1.59536	1.59536	1.59536	1.59536	6.88788	0.000267085	0.000542561	0.976117	4.94e-12	0.895074	5.29e-07	1448	protein_coding	54.04	1	2
Zm00001eb079000	8.7714	8.54827	8.75987	10.7794	11.7994	11.4357	7.56612	7.79098	8.40991	7.20809	6.98034	7.10069	6.85486	6.74967	7.31898	6.60732	6.83207	6.95313	3.54011	6.25682e-28	4.56113e-27	0.942119	5.28e-09	0.9219	5.44e-08	2010	protein_coding	65.84	1	2
Zm00001eb079190	5.27505	2.9949	6.30245	7.18584	7.42123	7.50719	4.3347	6.37669	6.59971	3.70163	4.70502	4.51478	4.32081	4.47685	5.15408	5.00756	5.01095	4.06435	2.78212	0.00187188	0.00337973	0.839926	1.29e-05	0.891663	6.76e-07	1915	protein_coding	52.14	2	2
Zm00001eb079320	4.81249	4.31683	5.03246	2.42038	2.43926	1.59536	3.93822	4.10083	3.34354	5.02703	4.70502	4.36918	4.67143	4.47685	4.84113	4.00337	3.75667	4.8168	-3.87329	1.15145e-09	3.55289e-09	-0.851206	7.49e-06	0.875596	1.94e-06	1632	protein_coding	52.17	2	2
Zm00001eb079350	12.0433	12.3931	12.1489	9.89231	9.27814	9.35769	11.8112	11.5925	11.6018	10.9364	11.148	11.0727	10.7325	11.1497	10.9504	10.768	10.6264	10.9723	-2.72856	9.60321e-57	1.66202e-55	-0.743614	0.000404251	0.898114	4.22e-07	5765	misc_non_coding	42.98	5	2
Zm00001eb079380	8.51694	9.76956	7.29082	14.1428	14.3248	14.2712	11.6467	11.5957	12.8911	7.40052	7.1557	6.45479	8.45027	7.9223	8.57822	7.16293	7.31085	6.9961	6.33117	2.04433e-35	1.92405e-34	0.799398	6.87e-05	0.975399	6.25e-12	2699	protein_coding	47.3	2	2
Zm00001eb079390	6.03535	4.94719	4.66753	8.3186	8.32589	8.31762	6.1467	7.99139	8.53911	4.74376	4.91687	4.64659	5.03391	4.80192	5.69331	3.82816	3.75667	3.68024	3.51154	1.20432e-09	3.71701e-09	0.747438	0.00036325	0.970903	2.36e-11	1658	protein_coding	70.16	1	2
Zm00001eb079430	7.03875	6.66892	7.45127	9.94602	9.59727	8.59843	6.20317	6.08803	6.77798	6.22773	5.72153	5.6117	6.14375	6.14163	5.87396	6.75585	6.38107	5.86552	3.09632	4.71336e-14	1.8866e-13	0.956468	5.66e-10	0.877207	1.76e-06	15558	protein_coding	42.7	1	2
Zm00001eb079490	2.66995	2.75218	2.26245	12.6157	13.9572	12.9509	5.76399	6.63121	8.39047	4.6351	3.18905	3.22857	8.01108	6.28553	8.02583	3.08558	3.18843	1.59536	11.3798	2.06603e-35	2.02077e-34	0.898424	4.13e-07	0.926581	3.37e-08	2060	protein_coding	61.52	1	2
Zm00001eb079610	9.35554	9.37686	9.43317	7.89803	7.71952	7.78007	8.9863	9.0803	9.01965	9.26613	9.55512	9.23397	9.25443	9.23159	9.22914	9.31359	8.93922	9.1864	-2.1968	4.38059e-54	7.0074e-53	-0.912493	1.31e-07	0.851874	7.24e-06	3468	protein_coding	51.77	1	2
Zm00001eb079740	15.439	15.5827	15.5221	10.933	10.4186	9.84806	12.5821	13.244	10.504	15.0065	15.1115	14.8303	15.9738	15.4956	16.0349	15.2042	15.4169	15.3647	-3.91789	7.18064e-37	7.07108e-36	-0.737348	0.000479831	0.943936	4.11e-09	1074	protein_coding	55.72	2	2
Zm00001eb079780	12.0514	11.9455	12.354	2.87529	2.43926	3.0529	5.2935	7.48576	4.78456	12.6683	13.0797	12.5319	12.1884	11.4429	12.0367	11.8036	11.9015	12.2351	-6.83917	1.33738e-66	3.32117e-65	-0.744287	0.000396765	0.980119	1.15e-12	1390	protein_coding	54.71	4	2
Zm00001eb079790	12.4454	12.5215	12.225	7.79624	8.47998	7.13138	11.3347	11.1391	10.0239	10.6791	10.7351	10.1713	10.9763	10.1394	11.4153	10.3772	10.5343	10.3828	-3.65629	9.16679e-40	9.84366e-39	-0.829313	2.09e-05	0.953442	9.59e-10	1602	protein_coding	67	2	2
Zm00001eb079910	8.08721	7.53369	8.66955	4.1467	5.44614	5.68388	6.21237	6.57352	6.0541	9.31906	9.48297	9.17611	8.51558	8.71432	8.79489	9.17984	9.03198	9.28061	-2.96228	7.99579e-22	4.60605e-21	-0.675391	0.00209873	0.941787	5.52e-09	7339	protein_coding	41.5	7	2
Zm00001eb079950	5.8931	6.42382	7.00332	1.59536	2.43926	2.39763	3.4394	3.31927	3.95113	7.79866	8.04959	8.0101	6.25009	5.84887	6.39103	7.83184	7.56486	7.49259	-4.87808	2.60459e-19	1.34315e-18	-0.67229	0.00223959	0.96851	4.4e-11	5460	protein_coding	48.73	3	2
Zm00001eb080080	10.7893	10.7384	10.2971	8.25768	8.32828	7.65866	10.82	10.6273	10.3102	10.1366	10.2992	9.9847	10.6781	9.74804	10.6462	9.69999	10.0654	9.99267	-2.66043	2.02691e-26	1.40518e-25	-0.893762	5.82e-07	0.860178	4.69e-06	462	protein_coding	64.15	1	2
Zm00001eb080110	8.72726	7.77555	10.4296	5.20024	4.27808	3.80951	6.92187	6.67987	7.04506	9.5653	9.91033	9.8124	8.39734	8.44268	8.47968	9.69999	9.41874	9.47531	-4.00497	3.86383e-28	2.84086e-27	-0.781124	0.000129767	0.94626	2.95e-09	4566	protein_coding	48.08	1	2
Zm00001eb080130	1.59536	1.59536	1.59536	7.81263	9.11888	7.38835	4.29985	4.64911	4.39826	1.59536	1.59536	1.59536	1.59536	1.59536	2.81564	1.59536	1.59536	1.59536	10.6683	9.91316e-14	3.86676e-13	0.939458	7.5e-09	0.974523	8.24e-12	565	protein_coding	55.48	1	2
Zm00001eb080140	4.8351	6.02966	4.22561	7.62125	8.27972	7.75467	8.68357	8.54077	8.87468	4.51728	3.18905	4.87801	5.94691	5.41935	6.03439	4.29745	5.40933	4.06435	3.42926	1.07716e-10	3.54614e-10	0.542341	0.0200568	0.913635	1.18e-07	12206	protein_coding	39.22	1	2
Zm00001eb080160	4.45043	2.88071	2.53072	12.5502	13.4822	13.373	10.9952	10.5978	12.2154	4.51728	3.18905	4.36918	4.77115	5.41935	6.13218	3.08558	3.18843	3.12815	9.9992	1.41391e-36	1.43813e-35	0.753607	0.00030448	0.95556	6.65e-10	1245	protein_coding	51.28	2	2
Zm00001eb080170	2.36378	1.59536	2.53072	6.48722	7.51653	6.74935	5.2935	6.81046	6.4271	3.70163	1.59536	3.22857	3.10073	3.11919	4.58579	1.59536	4.14993	3.12815	6.16546	4.18442e-08	1.12949e-07	0.740472	0.000440793	0.913215	1.23e-07	713	protein_coding	58.82	1	2
Zm00001eb080180	3.24298	1.59536	3.56673	7.57973	8.99952	7.80503	7.09084	8.80306	8.845	5.18861	3.18905	4.51478	6.25009	4.70171	6.17869	5.08506	5.01095	4.49093	5.2637	1.47667e-09	4.39723e-09	0.604808	0.00783568	0.828707	2.14e-05	1004	protein_coding	53.23	1	2
Zm00001eb080220	1.59536	1.59536	1.59536	7.93741	6.85874	7.42906	3.50545	3.9682	4.03663	1.59536	1.59536	1.59536	1.59536	1.59536	1.59536	1.59536	1.59536	1.59536	9.81614	0.00204291	0.0036324	0.956856	5.27e-10	0.967294	5.94e-11	775	protein_coding	57.35	1	2
Zm00001eb080410	4.96366	3.81814	5.17161	2.42038	1.59536	2.39763	3.29557	2.57768	3.34354	6.87243	7.25537	6.4898	5.81441	5.35531	5.62765	5.95965	4.58483	4.8168	-3.88744	7.80475e-09	2.28265e-08	-0.595667	0.00909552	0.837383	1.46e-05	569	protein_coding	62.81	1	2
Zm00001eb080550	11.5426	11.1323	11.929	7.46416	7.03886	7.80503	9.18715	9.88503	10.2123	10.9972	11.2566	10.8519	9.85442	9.3343	9.80372	10.861	10.8783	10.7155	-3.46366	1.32477e-58	2.40577e-57	-0.833576	1.73e-05	0.887567	8.97e-07	3155	protein_coding	62.36	3	2
Zm00001eb080690	4.53629	4.82075	6.26587	2.42038	1.59536	1.59536	1.59536	1.59536	1.59536	6.19028	5.92943	5.95068	5.2555	4.34916	4.58579	5.69045	5.10005	5.08127	-4.77487	2.80556e-09	8.4559e-09	-0.552198	0.0174925	0.943965	4.1e-09	2950	protein_coding	60.62	1	2
Zm00001eb080840	12.9291	12.0506	13.5964	6.6783	10.4101	6.17134	7.29491	7.92379	7.94453	11.6335	11.6725	11.6094	11.1791	10.7707	11.29	12.1875	12.0805	12.0659	-3.3935	3.9523e-08	1.10241e-07	-0.512122	0.029796	0.845213	1.01e-05	2470	protein_coding	59.04	2	2
Zm00001eb080870	7.2111	7.48087	6.69052	9.07985	9.51261	9.21602	7.01934	7.65514	7.43119	5.98681	5.92943	5.47818	5.03391	5.70248	6.13218	6.15088	6.02196	6.04023	2.88578	8.67982e-14	3.42833e-13	0.90157	3.24e-07	0.951837	1.25e-09	4358	protein_coding	58.16	3	2
Zm00001eb080920	9.7774	10.0143	10.3226	12.2768	12.6759	12.6199	11.1433	11.2477	11.2649	10.6206	10.7759	10.577	10.5155	10.4316	10.7631	10.6225	10.4591	10.6665	2.1842	1.80906e-38	1.97205e-37	0.89387	5.77e-07	0.909165	1.75e-07	4584	protein_coding	49.07	4	2
Zm00001eb080950	10.9659	10.8085	11.0276	9.53367	9.0554	9.2618	10.0332	10.4758	10.5108	10.8127	11.0122	10.7671	10.4353	10.0592	10.4353	11.0526	11.0586	11.0342	-2.21474	2.35665e-29	1.81526e-28	-0.774656	0.000160231	0.856697	5.65e-06	7762	protein_coding	46.04	2	2
Zm00001eb080960	1.59536	2.424	1.59536	10.741	11.3208	10.9121	4.3687	3.82095	5.64425	1.59536	1.59536	1.59536	1.59536	3.66884	3.86721	1.59536	1.59536	1.59536	12.4804	6.86512e-16	3.02813e-15	0.971322	2.1e-11	0.963935	1.28e-10	607	protein_coding	49.34	1	2
Zm00001eb081030	14.4915	14.4644	14.7069	10.8123	11.0938	11.1221	11.4015	11.4718	11.3373	13.0706	13.2351	12.9222	13.4392	13.096	13.4198	12.8113	12.9092	13.022	-3.16316	1.33713e-66	3.32058e-65	-0.564255	0.0147161	0.862001	4.25e-06	1417	protein_coding	59.66	1	2
Zm00001eb081100	7.61485	7.13659	7.51492	9.68904	10.1507	9.6393	9.0324	9.14232	8.66902	5.58596	5.41039	5.6117	6.10648	5.93878	6.13218	5.22844	5.7753	5.66655	3.47202	1.32723e-33	1.18076e-32	0.765903	0.000210912	0.975356	6.33e-12	1137	protein_coding	63.01	1	2
Zm00001eb081110	8.93427	8.82743	9.50022	5.71638	5.15264	4.7698	7.42705	8.29543	7.0098	9.97563	10.18	9.86994	9.37665	9.24922	9.07813	9.78881	9.61516	9.99796	-3.42668	1.80734e-38	1.87227e-37	-0.821372	2.93e-05	0.949626	1.78e-09	6495	protein_coding	43.06	1	2
Zm00001eb081130	4.76614	5.25089	5.14485	3.18615	2.77294	2.71621	4.82309	5.26001	4.60471	4.6351	4.1508	4.36918	4.02513	3.87398	3.86721	4.29745	4.81394	4.36289	-3.07132	1.25558e-07	3.3779e-07	-0.786334	0.000108936	0.860184	4.69e-06	4224	protein_coding	51.29	3	2
Zm00001eb081150	4.00048	3.57753	3.03931	7.80282	8.20627	8.95543	5.64653	6.05675	7.24019	5.18861	5.60506	4.02161	4.56407	3.66884	1.59536	2.67146	5.40933	5.23363	4.57561	3.04283e-07	7.68372e-07	0.831162	1.93e-05	0.880289	1.45e-06	1459	misc_non_coding	63.08	2	2
Zm00001eb081160	1.59536	1.59536	1.59536	4.30726	3.73734	4.69062	3.13195	3.71278	3.81164	1.59536	1.59536	3.22857	1.59536	1.59536	1.59536	1.59536	2.74896	1.59536	5.2634	0.0208255	0.0312988	0.771745	0.000175796	0.884024	1.14e-06	1036	protein_coding	60.56	1	2
Zm00001eb081260	9.40121	9.46525	9.60506	11.4559	11.9158	11.9817	10.1709	10.6519	11.3694	8.13021	8.28472	7.42373	8.52266	7.96562	8.76477	7.80937	7.94484	7.70169	3.08201	5.31892e-17	2.47397e-16	0.786134	0.000109679	0.983117	3.15e-13	2405	protein_coding	64.51	5	2
Zm00001eb081290	6.92345	7.02179	6.8717	12.265	12.1458	11.9679	8.75916	9.03163	9.3981	6.6144	5.33912	5.67406	7.27951	7.48965	8.124	6.47065	5.72044	6.23242	5.77155	1.18992e-80	3.71135e-79	0.89446	5.53e-07	0.984802	1.36e-13	6046	protein_coding	47.56	1	2
Zm00001eb081300	2.36378	1.59536	2.53072	6.99796	7.02713	6.98611	4.15086	4.18255	5.5768	1.59536	1.59536	1.59536	3.10073	3.11919	1.59536	1.59536	1.59536	1.59536	7.89944	2.82525e-10	8.83562e-10	0.89904	3.94e-07	0.984648	1.48e-13	1436	misc_non_coding	49.34	1	2
Zm00001eb081310	5.43075	6.12824	5.54294	8.18906	7.99391	7.88913	7.15419	6.94732	6.70426	5.26301	3.5054	5.5465	6.71346	6.38473	6.35099	5.83136	5.01095	5.55564	2.85083	5.52912e-17	2.56948e-16	0.801563	6.35e-05	0.907005	2.09e-07	1260	protein_coding	38.38	1	2
Zm00001eb081320	7.82771	7.65235	7.48874	12.1077	12.6694	12.3629	9.47639	9.09701	10.0227	6.15182	6.66936	6.71357	7.08277	6.02339	7.5485	6.6835	5.33807	5.08127	5.37042	2.17826e-41	2.44516e-40	0.874167	2.11e-06	0.986053	6.89e-14	3021	protein_coding	63.07	1	2
Zm00001eb081330	4.11824	4.59139	4.87815	7.59497	8.10956	8.04129	5.27598	6.2256	7.76293	3.70163	1.59536	3.22857	4.77115	4.20844	4.95331	4.00337	1.59536	3.68024	4.81034	1.91538e-10	6.21039e-10	0.798489	7.11e-05	0.945533	3.28e-09	2037	protein_coding	64.23	1	2
Zm00001eb081420	6.45228	6.41518	6.16352	13.2925	14.0753	13.912	9.24983	9.58758	9.55649	5.8966	5.7764	6.30557	7.52489	7.29957	7.98722	5.95965	6.57871	5.66655	7.74212	1.1438e-168	2.2158e-166	0.914608	1.08e-07	0.98687	4.26e-14	4359	protein_coding	52.94	1	2
Zm00001eb081430	12.4329	12.2697	12.6419	9.2495	9.01295	9.14694	10.688	11.2297	11.4987	12.2158	12.5316	12.3517	12.0768	12.1478	12.0161	12.1275	12.182	12.3688	-3.05528	1.33713e-66	3.32058e-65	-0.902325	3.05e-07	0.965185	9.73e-11	4973	protein_coding	46.28	2	2
Zm00001eb081530	10.4135	9.94327	9.52232	3.3544	4.39461	3.86025	7.41118	7.32908	6.80174	9.00591	9.30838	8.72629	7.81745	7.36575	8.51629	8.68282	8.68449	8.57148	-4.74066	1.33713e-66	3.32058e-65	-0.85367	6.61e-06	0.892823	6.22e-07	2164	protein_coding	60.23	1	2
Zm00001eb081570	7.4616	3.97342	7.03985	14.1892	14.302	13.9254	10.683	11.0574	11.9066	5.40107	4.1508	5.67406	9.10212	8.35581	9.55368	5.69045	5.40933	5.71894	8.3288	3.75738e-31	3.08786e-30	0.786502	0.000108316	0.946154	3e-09	2183	protein_coding	55.17	3	2
Zm00001eb081610	9.39369	7.34195	10.4193	12.111	12.7757	12.5304	8.22252	10.3224	11.8289	4.84463	5.60506	5.84634	6.85486	6.28553	7.51269	5.78591	5.4772	4.91056	5.09919	2.12351e-05	4.73754e-05	0.758781	0.000261564	0.914792	1.07e-07	4634	protein_coding	62.01	2	2
Zm00001eb081620	3.62341	2.75218	4.41956	5.3523	5.96057	6.36864	3.56819	3.87187	6.24834	1.59536	3.18905	1.59536	2.68284	1.59536	1.59536	3.08558	1.59536	1.59536	4.0701	0.00471977	0.00810437	0.771107	0.000179369	0.897626	4.38e-07	1011	protein_coding	61.17	1	2
Zm00001eb081670	3.5091	3.36148	3.93658	1.59536	1.59536	1.59536	2.56319	1.59536	1.59536	3.909	3.18905	3.55097	3.64532	2.69672	1.59536	4.00337	2.74896	4.22175	-4.50698	8.24533e-06	1.90678e-05	-0.561559	0.0153042	0.84027	1.27e-05	36063	protein_coding	54.46	1	2
Zm00001eb081730	8.09649	8.06496	9.04315	2.74723	1.59536	1.59536	4.69626	2.96011	4.03663	7.68226	8.21713	7.36842	6.68848	5.89453	6.39103	7.34587	7.50138	7.09824	-5.90008	7.04393e-27	4.95263e-26	-0.718706	0.000778072	0.950982	1.44e-09	1251	misc_non_coding	57.99	1	2
Zm00001eb081780	8.71526	8.66759	9.13882	5.25918	4.35685	3.23033	2.94062	2.72278	3.10876	7.13121	7.33043	6.93286	7.56659	6.5647	7.33956	7.88654	7.92078	7.70169	-3.75732	1.15597e-29	9.02919e-29	-0.43395	0.0719743	0.835599	1.58e-05	4357	protein_coding	52.27	2	2
Zm00001eb081810	8.85855	9.17173	8.08587	4.41646	4.86454	4.04581	5.185	5.67233	6.58609	8.34961	8.41971	8.91821	7.78249	8.02825	7.92048	9.10801	9.1244	9.28494	-3.738	1.00852e-37	1.01975e-36	-0.708201	0.00100545	0.943264	4.51e-09	23143	protein_coding	48.94	1	2
Zm00001eb081910	5.59763	5.51736	5.14485	4.26885	3.67523	4.20889	4.58584	4.70462	4.33316	5.98681	6.11099	5.73382	5.44722	5.48063	5.48655	5.22844	5.40933	6.30263	-2.24999	3.16972e-07	8.28209e-07	-0.566024	0.0143401	0.849781	8.05e-06	675	protein_coding	43.2	1	2
Zm00001eb082050	11.936	11.844	11.2754	13.8381	13.5715	13.1676	11.9989	11.7716	12.4006	11.6891	11.6878	11.7566	12.3784	12.2967	12.3941	11.877	12.0947	12.097	1.84197	1.64262e-22	9.96671e-22	0.897137	4.54e-07	0.844368	1.05e-05	3230	protein_coding	46.73	3	2
Zm00001eb082100	7.74748	7.45582	7.66742	9.69701	9.66026	9.73412	8.63145	8.63007	8.70251	7.02897	6.41709	6.68366	7.32882	6.17898	7.37987	7.05241	5.26307	6.6374	2.57089	9.70996e-13	3.60726e-12	0.817203	3.47e-05	0.951309	1.36e-09	1002	protein_coding	53.54	1	2
Zm00001eb082130	7.0908	6.35316	7.46208	1.59536	1.59536	1.59536	4.66946	4.33264	3.65556	6.52703	6.23354	6.45479	5.94691	6.41633	6.03439	6.44169	6.19271	5.55564	-6.58783	2.88495e-17	1.35983e-16	-0.840884	1.24e-05	0.968489	4.43e-11	3658	protein_coding	56.57	2	2
Zm00001eb082270	2.7903	3.19268	2.73152	11.3312	11.7333	11.3234	6.17521	6.79792	8.10103	3.70163	3.18905	1.59536	3.64532	3.87398	5.62765	3.62598	3.50469	3.12815	9.73945	1.49791e-24	9.87519e-24	0.920122	6.47e-08	0.983137	3.12e-13	2741	protein_coding	67.72	1	2
Zm00001eb082280	11.6885	11.2226	11.8569	13.6284	13.7981	13.3065	11.1594	11.5464	12.0194	11.0877	10.9659	11.2101	11.7497	11.8347	11.8295	11.3691	11.3038	10.9452	2.24363	4.66107e-22	2.71366e-21	0.95451	7.99e-10	0.915792	9.74e-08	5248	protein_coding	47.3	1	2
Zm00001eb082290	8.73471	8.82906	8.74226	10.5828	11.0014	11.9324	9.70343	9.64905	10.3143	7.24504	7.5187	7.16703	7.4377	7.41347	8.03847	6.9938	7.21516	6.90883	3.27814	4.7706e-20	2.54934e-19	0.807888	5.01e-05	0.970126	2.9e-11	3299	protein_coding	54.03	2	2
Zm00001eb082370	9.44728	9.80304	9.48308	11.8362	10.9581	11.0933	10.4893	10.5897	10.5071	9.34906	9.43277	9.61273	10.0111	10.0642	10.0136	9.7974	9.78135	9.69324	1.83157	4.65136e-24	2.94229e-23	0.845246	1.01e-05	0.91478	1.07e-07	4867	protein_coding	44.52	4	2
Zm00001eb082430	6.95443	5.32695	6.6438	11.9616	11.7394	12.6971	11.0494	11.1081	11.3567	5.11012	4.91687	3.80729	6.25009	6.21538	7.16601	4.15834	5.40933	5.4354	6.82421	1.24825e-45	1.58413e-44	0.721474	0.000725908	0.986056	6.88e-14	1411	protein_coding	49.72	2	2
Zm00001eb082590	7.30621	6.9094	7.26019	2.74723	1.59536	2.39763	4.3347	4.85912	4.19293	6.89586	6.98034	6.62189	6.85486	6.17898	5.48655	6.581	6.5158	6.60999	-4.93781	4.144e-25	2.74038e-24	-0.809496	4.71e-05	0.97803	2.55e-12	1491	protein_coding	66.76	1	2
Zm00001eb082700	5.53044	5.4679	4.97274	11.4124	12.5928	11.3622	4.3687	3.46465	5.16313	4.6351	4.1508	4.20642	4.67143	4.20844	5.24475	3.82816	4.14993	1.59536	7.40064	3.53254e-40	3.83094e-39	0.981072	7.81e-13	0.89936	3.84e-07	1784	protein_coding	64.43	1	2
Zm00001eb082790	6.85396	7.01036	6.8717	8.37706	8.74256	8.45798	7.63264	7.45016	7.82507	6.36849	6.3822	6.82739	6.63719	6.35241	5.92945	6.80214	6.30866	6.52447	1.87061	1.27727e-20	7.01828e-20	0.877214	1.76e-06	0.96194	1.96e-10	1679	protein_coding	43.1	1	2
Zm00001eb082820	10.1381	9.97151	9.77929	11.9563	12.2101	12.5021	11.2511	11.8731	11.7973	7.58475	8.00448	7.29121	8.43534	7.39774	9.17863	7.58958	7.66965	7.21195	3.45199	6.35989e-14	2.53094e-13	0.69459	0.00137992	0.971403	2.06e-11	1968	protein_coding	62.82	1	2
Zm00001eb082860	11.0867	11.162	11.2386	7.54876	7.49115	7.28567	8.47616	9.02761	8.74599	11.3099	11.393	11.3174	10.6985	10.76	10.7108	11.592	11.3961	11.2755	-3.27258	1.33713e-66	3.32058e-65	-0.749722	0.000340468	0.981708	5.95e-13	3645	protein_coding	49.62	2	2
Zm00001eb082970	8.59924	8.15847	8.71316	10.4345	10.8504	10.5847	8.9359	9.40238	9.44596	9.02728	9.06099	8.88576	8.3424	8.41951	8.67855	8.87901	8.64832	8.84253	1.89911	8.81588e-18	4.31074e-17	0.923848	4.47e-08	0.909512	1.7e-07	4805	protein_coding	44.88	2	2
Zm00001eb083180	16.702	16.4149	16.7678	13.3583	11.3178	9.89603	11.3249	11.569	12.6119	16.6087	16.5559	16.2374	15.8706	15.4952	15.931	16.3354	16.2735	16.2225	-3.61517	6.74789e-19	3.41206e-18	-0.590013	0.00995291	0.910809	1.52e-07	1208	protein_coding	59.47	1	2
Zm00001eb083210	10.212	9.61885	10.3032	4.93651	6.32896	4.60669	6.97683	7.44615	7.27454	9.8006	9.74192	9.74163	10.3662	10.313	10.1095	9.70608	10.0095	10.267	-3.77683	1.74996e-47	2.33001e-46	-0.779602	0.000136453	0.959658	3.11e-10	2552	protein_coding	49.51	4	2
Zm00001eb083490	2.14189	2.18527	3.38254	9.97178	11.385	10.7787	6.00561	6.2256	7.34493	1.59536	3.18905	1.59536	4.77115	5.28827	6.64385	3.08558	3.75667	1.59536	10.1415	9.31511e-19	4.80073e-18	0.894856	5.38e-07	0.960883	2.44e-10	1808	protein_coding	63.02	1	2
Zm00001eb083520	9.20919	8.75572	9.71639	8.23841	6.23006	6.78744	7.64965	7.12343	8.44802	9.26613	9.39831	9.48857	8.41266	8.35581	8.61244	9.25659	9.03758	9.2094	-2.37807	6.25345e-07	1.59914e-06	-0.553979	0.0170582	0.837819	1.43e-05	5046	protein_coding	47.16	1	2
Zm00001eb083610	10.0162	8.34507	8.9426	2.42038	1.59536	1.59536	1.59536	2.16972	2.37762	8.30658	8.30347	8.19099	7.04393	7.33304	7.41909	8.05839	8.50195	8.2815	-6.80295	8.11292e-24	5.07181e-23	-0.619988	0.00605716	0.941597	5.66e-09	913	protein_coding	57.66	2	2
Zm00001eb083620	7.49006	6.05216	6.94288	1.59536	1.59536	1.59536	1.59536	1.59536	1.59536	8.42398	8.16683	8.33256	6.94197	5.89453	6.26742	7.282	7.93286	7.56571	-6.53933	5.12026e-17	2.38366e-16	-0.594868	0.00921303	0.910304	1.59e-07	350	protein_coding	68.09	1	2
Zm00001eb083980	7.97088	7.17292	8.44837	13.0963	13.3456	13.3138	10.4612	10.634	11.2743	7.55563	7.04863	7.45946	9.01947	8.24591	9.52702	7.54946	7.41788	6.58204	5.63867	8.84086e-59	1.60918e-57	0.845673	9.85e-06	0.977926	2.65e-12	3227	protein_coding	53.78	9	2
Zm00001eb084160	11.413	11.8403	11.6472	7.7114	7.73401	7.17512	8.99962	9.23005	10.0959	10.9713	11.0235	11.0391	10.8913	11.2117	10.6748	11.3153	11.06	11.1492	-3.45333	2.33784e-62	4.70379e-61	-0.836729	1.5e-05	0.968205	4.75e-11	10622	protein_coding	40.87	5	2
Zm00001eb084190	12.7872	12.4712	13.5698	8.08229	8.63665	7.08626	8.80085	7.83458	10.443	11.8729	12.253	11.7476	11.2405	10.6514	11.4321	12.1023	12.102	11.9594	-3.88167	1.37901e-26	9.62333e-26	-0.659984	0.00287766	0.905697	2.33e-07	2395	protein_coding	64.02	1	2
Zm00001eb084240	6.80946	5.98358	6.71784	9.17035	9.17306	9.03801	6.94961	7.68947	8.89414	6.43401	6.3822	5.6117	5.81441	5.65015	6.35099	5.35868	5.97591	5.15949	2.85314	3.9308e-11	1.32633e-10	0.839163	1.34e-05	0.961767	2.04e-10	2260	protein_coding	60.86	1	2
Zm00001eb084260	5.78211	5.50107	5.36931	6.89704	7.19894	7.19886	5.24028	6.11864	6.6724	5.18861	5.33912	4.76705	5.1854	4.98321	5.48655	4.74577	5.01095	5.66655	1.92569	2.0349e-06	4.98761e-06	0.8964	4.8e-07	0.950154	1.64e-09	1703	protein_coding	64.79	1	2
Zm00001eb084290	10.4319	10.2888	10.6809	14.4057	13.9963	14.5522	12.5098	13.0825	13.3233	9.72744	9.70362	9.82956	10.7746	10.1974	11.266	9.75393	10.0544	10.0111	4.23034	2.56362e-61	5.00238e-60	0.809162	4.77e-05	0.975746	5.58e-12	2623	protein_coding	47.52	1	2
Zm00001eb084430	9.57977	9.17173	10.3211	3.96463	3.67523	2.39763	7.50389	7.21113	7.46876	9.88493	9.87631	9.76323	9.09264	9.41464	9.04718	9.66912	9.53819	9.77566	-4.96403	1.33713e-66	3.32058e-65	-0.897533	4.41e-07	0.97284	1.37e-11	8728	protein_coding	47.76	5	2
Zm00001eb084450	9.19305	9.18956	9.16716	11.6056	11.9335	11.6065	9.82816	9.39512	10.2778	9.38674	9.37635	9.33839	9.25868	9.35481	9.65977	9.39884	9.55	9.33599	2.46118	3.28305e-40	3.7738e-39	0.953745	9.11e-10	0.932463	1.76e-08	6123	protein_coding	45.2	3	2
Zm00001eb084530	7.4616	7.2478	7.89576	5.07449	5.59706	5.26315	6.0576	6.03552	6.09318	7.8233	7.8215	8.21208	7.6849	7.94412	7.61754	8.04883	8.07044	8.08661	-2.59535	2.22895e-22	1.31765e-21	-0.667418	0.0024766	0.950352	1.59e-09	6733	protein_coding	41.55	1	2
Zm00001eb084550	9.20919	8.72635	9.87535	11.8848	11.9162	12.0563	11.7411	11.8189	12.2557	7.33348	7.29339	7.16703	8.37405	7.74718	8.65411	7.0136	7.06952	7.43131	3.68223	6.78078e-26	4.6012e-25	0.651909	0.00337236	0.98156	6.34e-13	1727	protein_coding	67.01	1	2
Zm00001eb084630	13.2377	13.3767	13.3297	16.3204	16.7328	16.9919	14.3035	14.7469	15.3451	12.6662	12.8705	12.5899	12.7279	12.5458	13.0198	12.956	12.9016	12.6583	3.69534	4.4931e-57	7.84906e-56	0.887376	9.09e-07	0.990006	4.85e-15	5142	protein_coding	54.79	4	2
Zm00001eb084690	10.932	10.4267	9.64234	13.3813	12.9596	13.8932	13.6016	13.7152	13.483	10.0136	9.97314	9.6824	11.2416	11.2979	11.1235	9.82286	9.56947	9.40932	3.308	3.45299e-33	3.02437e-32	0.626058	0.00544482	0.935178	1.28e-08	2765	protein_coding	48.7	5	2
Zm00001eb084820	6.53663	6.30717	6.94288	8.66564	8.37987	8.15728	8.06665	8.14276	8.40411	5.69716	4.70502	6.09422	6.80926	6.74967	7.16601	5.99999	6.06659	4.60818	2.41849	3.22186e-11	1.09102e-10	0.683275	0.00177324	0.934985	1.31e-08	2451	protein_coding	58.93	1	2
Zm00001eb084850	6.94931	6.79417	6.52507	8.50354	9.06259	8.92872	7.80952	7.63767	7.87349	7.13121	6.34645	6.65311	7.15746	6.44725	7.58343	6.73213	6.75247	6.60999	2.15495	4.99147e-15	2.10218e-14	0.882028	1.29e-06	0.96106	2.35e-10	2698	protein_coding	45.13	4	2
Zm00001eb085140	1.59536	2.424	2.53072	3.96463	3.3087	4.24678	2.39039	2.72278	2.37762	1.59536	1.59536	1.59536	1.59536	1.59536	3.2763	1.59536	1.59536	1.59536	4.1576	0.0164948	0.0267948	0.855421	6.04e-06	0.885527	1.03e-06	356	protein_coding	61.34	1	2
Zm00001eb085150	4.96366	5.53348	5.54294	11.0523	9.69955	9.38484	8.05394	7.43	8.27649	6.58587	6.34645	6.4898	6.85486	6.62002	7.2769	6.73213	6.66821	6.95313	4.46895	3.19532e-24	2.07803e-23	0.866708	3.27e-06	0.899231	3.88e-07	4901	protein_coding	49.04	5	2
Zm00001eb085170	11.2351	11.5311	11.1428	9.1317	9.28922	9.23909	9.76168	10.1384	10.3799	10.8715	10.8685	10.7256	11.0282	10.6955	10.8589	10.7592	10.883	10.9561	-2.44153	5.64234e-46	7.22716e-45	-0.771399	0.000177725	0.94448	3.81e-09	5081	protein_coding	44.77	1	2
Zm00001eb085230	9.723	9.44948	9.48308	5.00718	4.19452	4.84477	6.78689	7.08267	6.54444	8.97876	8.64952	8.23288	8.29358	7.74718	8.57822	7.76334	7.78076	8.55002	-3.97447	1.33732e-66	3.32102e-65	-0.8053	5.52e-05	0.94108	6.07e-09	758	protein_coding	61.53	1	2
Zm00001eb085240	10.0174	10.1117	10.0194	11.8608	11.5943	11.6736	10.528	10.198	10.854	9.60491	9.05547	8.92461	10.1271	9.82355	10.3668	9.06597	9.38397	9.39334	2.08513	1.53199e-18	7.6272e-18	0.873588	2.19e-06	0.962832	1.63e-10	2174	protein_coding	58.53	1	2
Zm00001eb085290	7.66875	7.5297	6.94288	9.58321	9.13671	9.30727	9.0259	8.65286	8.91061	5.94242	5.18493	5.3309	6.52877	6.35241	7.02059	6.60732	6.5158	5.71894	2.99081	4.20427e-16	1.87435e-15	0.728445	0.000607317	0.963187	1.51e-10	1871	protein_coding	55.93	7	2
Zm00001eb085310	9.58802	9.52466	9.54282	11.9433	11.8732	11.9048	11.0659	10.6765	11.0377	9.01663	9.10439	9.15448	9.02944	9.30087	9.29384	9.17545	9.1244	9.18176	2.59806	1.6974e-107	9.3548e-106	0.850168	7.89e-06	0.983253	2.95e-13	7737	protein_coding	43.25	2	2
Zm00001eb085330	10.0732	9.96117	10.5964	3.18615	3.3087	3.0529	4.3687	4.5913	4.19293	10.0866	9.89187	9.67862	9.11622	8.51736	9.02829	10.0721	10.018	9.74452	-5.49639	1.33713e-66	3.32058e-65	-0.677901	0.00199016	0.971128	2.22e-11	3091	protein_coding	56.73	2	2
Zm00001eb085360	9.07123	8.85164	9.05032	5.3523	5.13074	4.91595	6.7046	7.10828	7.13662	7.48016	7.84728	7.88432	8.35037	8.16461	8.051	8.67663	8.76776	8.2815	-3.43664	1.33713e-66	3.32058e-65	-0.829075	2.11e-05	0.940943	6.18e-09	4330	protein_coding	44.1	1	2
Zm00001eb085380	11.2568	11.2873	11.1089	13.1073	13.3279	13.1984	12.1456	11.8632	11.8928	10.7627	10.6734	10.6733	11.3834	11.6595	11.5068	11.1926	11.1763	10.9844	2.25692	8.80066e-89	3.27329e-87	0.897989	4.26e-07	0.961413	2.19e-10	3937	protein_coding	45.99	5	2
Zm00001eb085500	12.8297	12.6096	12.6949	10.3354	10.7568	10.799	10.9666	11.1289	11.1217	12.3701	12.5967	12.4014	12.2553	12.2635	12.1341	12.5898	12.5487	12.6783	-2.42674	1.33713e-66	3.32058e-65	-0.614313	0.00667903	0.933104	1.63e-08	63949	protein_coding	48.87	4	2
Zm00001eb085520	8.40745	8.82743	8.47261	2.98906	2.43926	2.95233	7.10077	7.0354	6.67883	8.44	8.28472	7.99801	7.4377	6.6992	7.56607	7.40703	7.99179	8.14503	-5.05233	1.26094e-54	2.04913e-53	-0.931685	1.92e-08	0.921801	5.49e-08	1060	protein_coding	63.15	1	2
Zm00001eb085540	7.94542	8.09771	7.4728	9.81717	10.562	9.97168	9.47639	7.88581	9.15482	5.58596	5.26411	5.40644	5.38613	5.48063	6.61034	5.47803	5.01095	4.60818	3.62702	3.22436e-10	1.03209e-09	0.756402	0.000280617	0.939649	7.32e-09	380	protein_coding	80.05	1	2
Zm00001eb085610	7.11841	7.36007	7.11025	9.45758	10.0752	9.57819	9.82367	8.99779	10.1759	5.84928	5.33912	5.47818	5.6684	4.34916	6.22374	5.00756	4.70405	5.15949	3.45675	8.13193e-14	3.21553e-13	0.655954	0.00311652	0.966655	6.92e-11	1739	protein_coding	68.85	1	2
Zm00001eb085630	11.5894	11.5649	11.7963	5.37021	5.37359	5.22644	10.0037	9.9078	8.90924	11.4696	11.5494	11.6024	11.9908	11.9922	11.8601	11.6658	11.488	11.5878	-4.66681	1.33713e-66	3.32058e-65	-0.924537	4.17e-08	0.954481	8.03e-10	5150	protein_coding	46.69	1	2
Zm00001eb085640	7.82771	6.28835	6.73577	3.8634	4.19452	3.30981	5.14691	5.22276	4.65849	8.10029	8.20721	7.68748	7.80589	7.48965	7.94754	7.87577	7.87142	7.81398	-3.33818	2.93835e-23	1.80208e-22	-0.688758	0.00157243	0.931651	1.93e-08	1284	protein_coding	56.89	1	2
Zm00001eb085820	11.7623	11.9762	11.9593	10.3343	10.32	10.005	11.8547	11.5361	11.2548	12.3538	12.4541	12.3997	12.5208	12.6984	12.3074	12.2965	12.394	12.4312	-2.23022	3.62355e-33	3.17025e-32	-0.775099	0.000157968	0.954679	7.76e-10	3704	protein_coding	42.05	1	2
Zm00001eb085850	9.01114	8.87858	8.19675	12.284	12.5484	12.4742	10.6356	10.7975	10.7038	8.74087	8.74174	8.96866	10.0136	10.0032	10.3183	8.87901	9.1244	8.96649	3.67912	1.04501e-95	5.15163e-94	0.848591	8.54e-06	0.939624	7.34e-09	4470	protein_coding	38.05	1	2
Zm00001eb085970	7.61161	7.58465	7.71788	4.22933	4.7247	4.79524	6.17521	6.2256	6.04416	7.24504	7.43615	7.40553	7.13915	7.38183	7.49445	7.57633	7.31085	7.13715	-3.07482	1.34022e-66	3.32788e-65	-0.849938	7.98e-06	0.975262	6.53e-12	538	misc_non_coding	62.52	1	2
Zm00001eb086030	8.54433	8.45024	9.60627	3.18615	3.39119	3.0529	4.22738	4.18255	4.68462	8.94548	8.74174	8.63552	7.49641	6.6992	7.66724	8.71944	8.32994	8.43766	-4.82543	2.85307e-61	5.55351e-60	-0.673359	0.00219019	0.954305	8.28e-10	1387	protein_coding	60.3	1	2
Zm00001eb086100	7.39543	6.77404	6.59552	11.9979	12.3576	11.8739	9.46491	9.39512	10.1191	7.91785	7.78195	7.7173	8.98401	8.70796	8.98323	8.1417	7.84609	7.3673	4.7566	2.5977e-67	6.5592e-66	0.86709	3.2e-06	0.934667	1.36e-08	4638	protein_coding	43.37	3	2
Zm00001eb086180	1.59536	1.59536	1.59536	7.91937	7.95113	8.812	4.49689	4.78399	5.89729	3.14498	1.59536	1.59536	4.77115	4.34916	4.08531	3.62598	1.59536	1.59536	9.73194	1.98925e-11	6.74238e-11	0.894397	5.56e-07	0.946253	2.96e-09	16081	protein_coding	44.29	1	2
Zm00001eb086200	9.96709	9.32594	9.93956	12.7211	12.7792	12.4798	11.3664	11.4906	11.471	10.1193	10.2001	9.76323	9.49652	9.53454	9.79257	10.1701	10.2188	10.117	2.76847	3.92001e-62	8.63445e-61	0.862222	4.2e-06	0.946724	2.76e-09	5842	protein_coding	49.26	2	2
Zm00001eb086220	4.04088	3.64202	3.03931	11.5325	11.7698	11.9006	8.62802	9.02492	9.64527	5.74968	4.4554	4.20642	6.41152	6.38473	6.50486	4.92557	4.70405	3.88617	7.94433	2.46201e-74	7.47584e-73	0.830665	1.97e-05	0.963729	1.34e-10	20138	protein_coding	50.8	1	2
Zm00001eb086830	6.87029	5.43394	6.30245	3.75378	2.43926	2.71621	4.15086	3.31927	4.71028	6.58587	5.7764	5.95068	5.5058	5.14391	5.98288	5.69045	5.87911	5.66655	-3.54912	1.69351e-13	6.57265e-13	-0.70978	0.000968119	0.904819	2.5e-07	1465	protein_coding	59.21	2	2
Zm00001eb086840	10.1659	10.3075	9.82184	4.05873	4.10551	3.95624	7.39109	8.25015	7.36897	9.01663	9.22727	8.94366	8.75076	8.33944	9.2125	9.03241	8.95115	8.8484	-4.71539	1.33713e-66	3.32058e-65	-0.909524	1.69e-07	0.950752	1.49e-09	3368	protein_coding	51.05	1	2
Zm00001eb086970	3.82541	4.23874	4.50721	2.42038	2.43926	1.59536	2.94062	2.40244	2.68888	5.40107	4.4554	4.36918	1.59536	3.42461	3.86721	5.08506	4.31061	5.15949	-3.51901	1.00273e-06	2.51648e-06	-0.514393	0.028957	0.803634	5.88e-05	1384	misc_non_coding	44.98	1	2
Zm00001eb087000	6.05457	6.26929	6.24096	2.98906	3.39119	2.71621	5.32791	5.6445	4.98645	5.8966	5.26411	5.89946	5.71874	5.14391	5.81623	5.69045	5.40933	5.76948	-3.54479	1.60735e-24	1.03781e-23	-0.935176	1.28e-08	0.879624	1.51e-06	4200	misc_non_coding	46.2	2	2
Zm00001eb087080	4.29434	3.57753	3.38254	9.62833	10.5395	10.2267	8.68851	8.2707	8.73525	4.84463	4.1508	4.76705	5.61622	4.34916	4.95331	4.00337	3.18843	3.435	6.47442	6.44675e-45	8.63948e-44	0.796078	7.75e-05	0.963878	1.3e-10	899	protein_coding	59.44	1	2
Zm00001eb087410	1.59536	1.59536	2.53072	7.69381	9.08396	7.37173	3.04044	2.57768	3.59904	1.59536	3.18905	1.59536	4.56407	3.66884	4.84113	1.59536	1.59536	1.59536	8.73244	3.12921e-10	9.75762e-10	0.936065	1.15e-08	0.88984	7.68e-07	308	protein_coding	56.96	1	2
Zm00001eb087420	1.59536	1.59536	2.53072	5.2783	8.01779	5.43374	3.13195	3.06117	4.29942	1.59536	1.59536	1.59536	3.40322	3.11919	3.86721	1.59536	1.59536	1.59536	8.16399	1.37667e-07	3.60742e-07	0.857587	5.39e-06	0.895819	5.01e-07	467	protein_coding	57.05	1	2
Zm00001eb087570	1.59536	1.59536	1.59536	6.4203	6.99138	7.40885	3.68507	3.59476	5.26978	1.59536	1.59536	1.59536	1.59536	3.66884	4.58579	1.59536	3.18843	1.59536	9.31835	1.15305e-08	3.23874e-08	0.888433	8.46e-07	0.943225	4.54e-09	64638	protein_coding	46.79	2	2
Zm00001eb087730	1.59536	2.424	1.59536	4.18864	4.96722	5.16954	1.59536	1.59536	1.59536	1.59536	1.59536	1.59536	1.59536	1.59536	3.2763	1.59536	1.59536	3.12815	5.98959	0.0284153	0.0443832	0.926247	3.49e-08	0.81269	4.15e-05	1632	protein_coding	55.79	1	2
Zm00001eb087920	9.11869	8.13237	9.15389	12.7398	13.7175	13.3253	9.57314	10.9164	11.6451	7.33348	7.33043	7.62593	8.07025	8.4117	8.4981	7.86491	7.87142	7.72741	5.19647	6.77449e-33	5.88156e-32	0.867697	3.09e-06	0.986369	5.74e-14	5342	protein_coding	52.61	1	2
Zm00001eb088050	8.02293	7.65968	7.75789	10.0078	10.3402	10.3495	8.17868	7.87988	8.58087	8.43202	8.28472	8.30337	7.6849	7.562	7.66724	8.56704	8.62617	8.14503	2.18553	6.43398e-24	4.12751e-23	0.935929	1.17e-08	0.843487	1.09e-05	10855	protein_coding	41.5	1	2
Zm00001eb088080	5.15497	4.71075	4.87815	9.56108	10.0901	9.19965	5.24028	5.46515	6.56542	5.80035	6.19384	5.67406	5.5058	5.21792	6.03439	5.87541	5.97591	5.15949	4.4615	3.55915e-19	1.86947e-18	0.968654	4.25e-11	0.885252	1.05e-06	6465	protein_coding	40.23	3	2
Zm00001eb088090	8.66467	8.7088	8.88757	13.9959	14.4199	13.9799	11.4244	11.2047	12.1203	8.58392	8.25614	8.53028	9.65307	9.93398	9.88996	9.17984	8.77449	8.27279	5.56002	1.0037e-111	6.0012e-110	0.866332	3.34e-06	0.980383	1.04e-12	9203	protein_coding	43.92	1	2
Zm00001eb088150	5.20768	5.01796	5.71597	13.2599	14.4554	13.1177	7.59802	7.58393	7.92304	7.28107	6.06771	6.85449	7.56659	7.94412	8.13582	7.18056	6.5158	6.69071	7.81761	1.34062e-89	5.89019e-88	0.952703	1.09e-09	0.908917	1.78e-07	5499	protein_coding	44.16	1	2
Zm00001eb088180	10.229	10.101	10.1243	11.9818	12.3707	12.0557	11.092	11.0918	11.5793	10.4049	10.7334	10.542	10.1455	10.3358	10.2763	10.7039	10.5753	10.3376	1.79287	7.2413e-27	5.215e-26	0.867449	3.14e-06	0.921477	5.67e-08	4649	protein_coding	49.81	3	2
Zm00001eb088190	5.72321	5.36351	5.64164	10.2586	10.6104	10.1417	5.51856	5.60173	6.48697	5.11012	5.88021	5.79118	6.44174	5.75295	6.99486	6.15088	6.27104	6.19598	4.92425	5.58266e-43	7.03738e-42	0.977237	3.37e-12	0.882199	1.28e-06	2194	protein_coding	64.87	1	2
Zm00001eb088220	10.9725	10.8883	9.57427	2.18265	2.43926	2.57189	8.65354	7.95799	6.67883	8.16918	7.86	8.12579	7.93884	7.33304	8.3639	9.01288	9.28379	8.52824	-6.68263	9.7871e-49	1.34728e-47	-0.874678	2.05e-06	0.950883	1.46e-09	1677	protein_coding	61.14	2	2
Zm00001eb088260	5.43075	5.4679	5.7693	2.42038	1.59536	1.59536	2.39039	2.40244	2.54781	6.66984	6.83323	5.95068	3.64532	4.80192	5.32998	6.47065	6.5476	6.30263	-4.85982	9.25779e-11	3.06008e-10	-0.607125	0.00753992	0.951386	1.35e-09	1069	protein_coding	56.82	1	2
Zm00001eb088280	7.96329	7.84149	7.30289	3.27326	2.43926	1.59536	4.98345	4.64911	4.11703	5.52695	6.06771	5.6117	6.55665	5.65015	6.17869	6.65855	5.7753	5.86552	-4.78742	1.92014e-32	1.64363e-31	-0.752612	0.000313374	0.884222	1.12e-06	4054	protein_coding	47.15	1	2
Zm00001eb088290	7.31021	8.35639	7.37328	5.52208	4.63359	5.08994	7.97248	8.62121	7.67246	8.54	8.24649	8.29351	9.30457	9.32602	9.00271	8.59359	8.6987	8.76394	-2.81858	3.05011e-20	1.64687e-19	-0.836554	1.51e-05	0.875082	2e-06	21383	protein_coding	49.13	1	2
Zm00001eb088300	4.19142	3.70342	5.17161	6.01782	6.62976	6.70359	5.3615	5.10477	5.65737	3.14498	4.31151	3.22857	5.03391	3.87398	5.32998	3.82816	4.70405	4.06435	2.9052	2.42274e-06	5.88801e-06	0.83168	1.88e-05	0.924904	4.01e-08	629	protein_coding	61.75	1	2
Zm00001eb088310	4.74239	3.50959	4.77678	7.53698	8.3042	8.57686	6.65152	6.28076	5.91922	4.08833	4.1508	4.76705	5.94691	5.89453	5.75609	4.00337	5.40933	4.06435	4.21041	6.17075e-17	2.88615e-16	0.859828	4.78e-06	0.927312	3.11e-08	1527	misc_non_coding	52.03	1	2
Zm00001eb088410	3.4478	3.50959	4.97274	12.3058	12.8163	12.715	9.64612	10.0916	11.2246	5.84928	5.10108	3.80729	6.25009	6.14163	6.9148	4.00337	4.81394	5.30411	8.37382	3.26708e-45	4.41943e-44	0.794138	8.31e-05	0.958912	3.59e-10	1237	protein_coding	53.15	1	2
Zm00001eb088530	6.70401	7.2575	7.17737	2.42038	2.43926	3.30981	3.98352	4.97608	3.65556	7.40052	7.23598	7.44171	6.44174	7.10014	6.35099	6.84698	7.0023	6.6643	-4.27662	3.95746e-29	3.01606e-28	-0.735814	0.000500038	0.962329	1.81e-10	33578	protein_coding	47.26	2	2
Zm00001eb088830	13.9604	14.3177	14.0928	3.50206	4.01025	3.0529	7.67313	9.31714	8.35481	13.2812	13.364	13.1891	13.5942	13.5674	13.6339	13.4077	13.2213	13.1347	-7.09178	1.33713e-66	3.32058e-65	-0.838669	1.37e-05	0.987958	2.14e-14	5996	protein_coding	57.33	2	2
Zm00001eb088840	3.08357	3.28008	1.59536	9.2495	8.88083	9.92335	6.78689	7.53945	8.00203	1.59536	1.59536	1.59536	3.10073	1.59536	1.59536	1.59536	1.59536	1.59536	9.36048	9.62324e-18	4.69719e-17	0.811406	4.37e-05	0.973915	9.93e-12	1417	protein_coding	63.68	1	2
Zm00001eb089100	4.04088	4.35427	3.80093	4.93651	5.64402	5.62883	4.74837	4.70462	4.87787	1.59536	1.59536	1.59536	3.10073	3.66884	1.59536	3.08558	1.59536	3.12815	4.17853	0.00015795	0.000323231	0.715655	0.000839183	0.88379	1.15e-06	1239	protein_coding	63.15	1	2
Zm00001eb089110	4.29434	3.87194	3.27891	1.59536	1.59536	1.59536	2.70633	3.23943	2.68888	4.38858	4.58577	5.73382	4.02513	3.42461	3.60584	4.53956	5.10005	5.30411	-4.7198	3.12099e-07	8.16082e-07	-0.68763	0.00161211	0.876873	1.79e-06	2436	protein_coding	48.83	1	2
Zm00001eb089230	8.15097	7.43888	8.6742	1.59536	2.43926	1.59536	5.60513	5.02029	4.78456	7.02897	7.65632	7.29121	6.96294	5.35531	6.39103	7.36141	7.27333	7.28307	-6.24344	2.16778e-19	1.12301e-18	-0.831649	1.89e-05	0.950595	1.53e-09	4931	protein_coding	43.69	4	2
Zm00001eb089250	6.12897	5.36351	6.66267	1.59536	2.43926	2.39763	3.98352	3.31927	3.5399	6.26423	5.47827	6.4898	5.03391	4.5938	3.86721	6.18625	5.87911	6.30263	-4.68344	1.03173e-14	4.27715e-14	-0.700359	0.00120912	0.900628	3.49e-07	2269	protein_coding	60.66	2	2
Zm00001eb089390	10.3901	9.56912	10.7292	6.82128	6.94228	7.26333	7.38298	7.97757	7.07947	10.2202	10.4179	10.2726	9.6072	9.61835	9.59706	10.5599	10.3819	10.5471	-3.06252	4.08695e-42	4.66875e-41	-0.614874	0.00661531	0.933687	1.53e-08	8377	protein_coding	43.77	2	2
Zm00001eb089420	9.8567	10.044	10.0995	8.17645	8.2422	7.97686	10.2944	10.1063	9.8633	9.94228	10.0584	10.1632	10.2323	10.5251	10.0793	10.1093	10.2064	9.94688	-2.33528	2.27858e-42	2.62281e-41	-0.904877	2.49e-07	0.852294	7.09e-06	10235	protein_coding	47.56	1	2
Zm00001eb089470	7.7177	7.11542	8.60278	11.834	12.3925	12.0261	9.58468	9.8199	10.3379	7.44883	6.95684	7.27124	8.00098	7.44442	8.35382	6.91174	7.21516	6.81594	4.55975	8.34908e-41	9.2154e-40	0.870508	2.63e-06	0.98959	6.71e-15	1436	protein_coding	64.09	1	2
Zm00001eb089480	8.67245	8.34507	7.39035	12.7908	13.1192	13.0132	11.2508	11.6926	11.9474	7.13121	6.72608	7.25099	8.86654	9.28813	9.56683	7.18056	6.95568	7.15622	5.38602	6.51524e-73	1.67446e-71	0.753457	0.000305805	0.95137	1.35e-09	3814	protein_coding	40.47	2	2
Zm00001eb089600	6.93903	6.78749	6.95057	11.6326	11.912	11.2477	8.99431	9.36252	9.71881	7.09118	7.41906	7.23046	7.56659	7.17589	7.47598	7.0902	6.72492	7.26562	4.61415	2.87526e-81	1.0331e-79	0.890972	7.09e-07	0.978387	2.24e-12	3408	protein_coding	50.63	3	2
Zm00001eb089730	2.53115	2.424	1.59536	4.70044	4.83766	4.7698	2.94062	3.9209	4.15551	1.59536	1.59536	1.59536	1.59536	1.59536	3.2763	1.59536	1.59536	1.59536	5.28457	0.00022182	0.000452971	0.833913	1.7e-05	0.966197	7.71e-11	3401	protein_coding	42.89	1	2
Zm00001eb089740	12.1148	12.3904	11.8988	13.6603	14.0424	13.9762	12.3496	12.5525	12.8217	11.3012	11.5146	11.5731	12.0009	12.1157	12.1422	12.1711	12.1246	11.9735	2.0975	1.15997e-34	1.0698e-33	0.916777	8.89e-08	0.953908	8.86e-10	24740	protein_coding	50.09	4	2
Zm00001eb089920	2.66995	3.64202	3.99954	9.02607	9.89193	10.3684	6.99292	6.45069	6.69794	4.08833	1.59536	3.80729	6.44174	6.35241	6.57603	4.29745	4.91587	3.68024	7.15824	7.86916e-33	7.07243e-32	0.858725	5.07e-06	0.926349	3.45e-08	2687	misc_non_coding	48.1	1	2
Zm00001eb089940	4.7895	4.68185	4.66753	5.97177	6.64519	7.31638	5.45779	4.97608	5.19958	3.909	3.18905	1.59536	3.64532	4.47685	5.55884	3.62598	3.18843	4.06435	3.37147	2.38561e-06	5.78495e-06	0.812743	4.15e-05	0.903613	2.76e-07	920	protein_coding	58.41	1	2
Zm00001eb090060	4.42059	1.59536	2.89687	6.80171	7.90705	7.50719	4.22738	4.18255	5.16313	1.59536	1.59536	3.22857	4.02513	3.66884	3.86721	1.59536	3.18843	4.06435	5.87493	9.77395e-06	2.26899e-05	0.907423	2.02e-07	0.937149	1e-08	579	protein_coding	54.48	1	2
Zm00001eb090110	2.7903	2.424	2.53072	5.38791	5.9103	7.23146	3.4394	3.71278	3.76166	1.59536	1.59536	3.22857	1.59536	2.69672	1.59536	1.59536	1.59536	1.59536	5.75438	1.37055e-06	3.27592e-06	0.907536	2e-07	0.935325	1.26e-08	1200	protein_coding	58.37	1	2
Zm00001eb090160	1.59536	1.59536	1.59536	5.09624	5.80414	6.0923	4.61427	3.53138	5.56292	3.14498	1.59536	1.59536	1.59536	1.59536	1.59536	1.59536	1.59536	1.59536	7.02944	0.000175632	0.000346128	0.797393	7.39e-05	0.945613	3.24e-09	990	protein_coding	59.03	1	2
Zm00001eb090190	9.13793	8.9918	8.8572	10.6771	10.5374	10.7596	9.91651	9.95229	9.81162	7.59909	7.46974	7.40553	8.04097	7.61738	8.22701	7.86491	7.50138	7.49259	2.44123	2.77883e-37	2.76739e-36	0.788118	0.00010249	0.974229	9.02e-12	1307	protein_coding	58.64	1	2
Zm00001eb090200	5.58444	5.39916	5.56323	7.43482	7.17258	7.91229	6.62423	6.84134	7.06972	6.40162	5.97702	5.0768	5.6684	6.35241	5.75609	5.87541	5.4772	5.8183	1.94464	3.86452e-07	9.6732e-07	0.814842	3.82e-05	0.905833	2.31e-07	32293	protein_coding	41.03	1	2
Zm00001eb090260	10.2945	10.7149	9.32786	1.59536	1.59536	2.16625	7.36249	8.04275	4.96539	6.40162	6.698	6.4898	7.46735	7.11945	7.74645	6.75585	7.21516	6.74212	-7.72907	3.52561e-23	2.15557e-22	-0.779884	0.000135192	0.940324	6.7e-09	3598	protein_coding	58.27	2	2
Zm00001eb090620	6.95953	2.18527	8.80512	11.1822	11.7492	11.1739	6.17521	7.85892	10.3419	3.14498	3.5054	4.76705	5.90409	5.28827	5.69331	3.62598	3.18843	3.12815	5.92888	0.00052742	0.00101676	0.809006	4.8e-05	0.914946	1.05e-07	2399	protein_coding	60.46	2	2
Zm00001eb090820	5.24177	5.50107	5.22366	2.18265	1.59536	2.16625	2.39039	2.16972	1.59536	3.45448	3.18905	4.36918	3.84885	4.34916	4.27308	3.62598	4.14993	3.68024	-4.72775	9.80094e-10	3.03896e-09	-0.54014	0.0206677	0.81572	3.68e-05	2411	protein_coding	49.54	1	2
Zm00001eb090830	17.5003	17.5285	17.5702	6.33202	6.52523	6.29117	11.5779	12.0932	8.33867	16.9783	17.2225	16.9892	16.938	16.6168	16.7531	17.4943	17.5221	17.6179	-7.01668	1.33713e-66	3.32058e-65	-0.800834	6.52e-05	0.989846	5.5e-15	1600	protein_coding	52.9	3	2
Zm00001eb090860	8.39056	8.28945	8.36736	4.22933	4.81025	4.48634	6.04735	6.47453	5.86376	7.66873	7.55043	7.77515	7.53893	7.17589	7.47598	8.20332	7.19523	7.39966	-3.49075	3.7787e-43	4.43658e-42	-0.802941	6.03e-05	0.96861	4.3e-11	2085	misc_non_coding	40.6	1	2
Zm00001eb090870	5.54414	4.49467	4.81139	2.18265	2.77294	2.39763	2.39039	2.16972	1.59536	4.51728	5.26411	5.73382	4.56407	4.05155	4.58579	4.15834	4.31061	5.15949	-3.6391	2.48647e-09	7.52208e-09	-0.489437	0.039253	0.891612	6.78e-07	7306	protein_coding	38.73	5	2
Zm00001eb090880	2.14189	2.18527	3.03931	7.23044	7.80779	7.38835	3.50545	4.1423	4.46044	1.59536	1.59536	1.59536	3.40322	2.69672	3.2763	3.38563	1.59536	1.59536	7.9808	4.28436e-12	1.51346e-11	0.950198	1.63e-09	0.966148	7.8e-11	3581	protein_coding	64.96	2	2
Zm00001eb090910	11.2647	10.7297	10.6387	1.59536	2.62192	2.39763	4.52718	4.01387	3.59904	10.5741	10.5375	10.3171	9.09264	8.87629	9.41028	10.0932	10.2909	10.236	-6.96401	1.91834e-61	3.75481e-60	-0.695757	0.00134383	0.974717	7.76e-12	720	protein_coding	54.79	1	2
Zm00001eb090980	8.2099	7.06108	7.76226	12.2697	12.7396	12.7555	10.775	12.1611	12.8896	7.22668	6.48442	7.44171	8.11777	7.74718	8.69462	7.40703	7.15453	7.13715	5.22885	2.04153e-35	1.92198e-34	0.712337	0.000910099	0.938287	8.71e-09	4377	protein_coding	49.93	5	2
Zm00001eb091090	2.66995	1.59536	1.59536	5.56931	5.8714	5.5271	2.70633	2.40244	2.68888	1.59536	1.59536	1.59536	1.59536	1.59536	1.59536	1.59536	1.59536	3.12815	6.52178	1.12962e-05	2.55499e-05	0.967167	6.13e-11	0.928623	2.7e-08	4241	protein_coding	57.17	2	2
Zm00001eb091200	9.3852	9.47671	7.99581	14.5615	14.7752	14.7666	12.3135	12.2198	13.0677	9.32338	8.8023	8.83906	10.9942	10.9019	11.1056	9.18857	9.04873	8.94473	5.671	7.2369e-86	2.68315e-84	0.805598	5.46e-05	0.947218	2.57e-09	4204	protein_coding	47.68	1	2
Zm00001eb091300	7.72371	7.84149	7.56088	4.18864	4.7247	3.95624	2.94062	3.46465	4.03663	7.58475	7.71351	7.44171	6.98362	5.21792	7.07071	7.282	7.53347	7.72741	-3.29935	4.67407e-21	2.60494e-20	-0.457943	0.055994	0.912405	1.32e-07	1462	protein_coding	63.36	1	2
Zm00001eb091350	7.31021	7.19327	7.32081	11.2226	11.325	11.298	9.45527	9.43208	9.64937	7.58475	7.25537	7.89741	8.07988	8.30613	7.74645	7.76334	7.71232	7.76515	3.89347	3.41186e-100	1.84989e-98	0.876053	1.89e-06	0.963806	1.32e-10	7436	protein_coding	41.98	7	2
Zm00001eb091360	8.18401	7.2767	9.02868	2.18265	2.43926	1.59536	4.89406	4.97608	4.4297	7.90637	7.74127	7.9611	6.94197	6.17898	7.07071	7.49417	6.95568	7.30031	-6.03256	1.03397e-24	6.72249e-24	-0.794938	8.07e-05	0.966913	6.51e-11	995	protein_coding	58.84	1	2
Zm00001eb091370	1.59536	1.59536	1.59536	8.89374	9.52307	9.26068	7.39513	7.31155	8.00969	3.14498	1.59536	1.59536	4.44776	4.05155	4.58579	3.08558	1.59536	1.59536	10.6995	6.73987e-17	3.14654e-16	0.790844	9.33e-05	0.963265	1.49e-10	915	protein_coding	58.62	1	2
Zm00001eb091400	10.3259	10.5823	10.4207	5.74407	5.29715	4.98373	7.70927	8.58702	7.40817	8.99511	9.19752	8.65105	8.85537	8.10774	8.87461	8.56033	8.45247	8.64078	-4.03222	1.33713e-66	3.32058e-65	-0.827192	2.29e-05	0.931834	1.89e-08	929	protein_coding	63.23	1	2
Zm00001eb091470	10.4533	10.0079	11.0226	13.0492	13.3494	12.9743	10.9039	11.4131	12.0667	10.7042	10.8559	10.5019	10.0557	9.67816	10.4777	10.9041	10.6883	10.5845	2.51538	7.49623e-19	3.87951e-18	0.907655	1.98e-07	0.930503	2.2e-08	4355	protein_coding	49.86	5	2
Zm00001eb091700	6.18235	6.28835	6.27816	8.45009	9.18497	8.8811	7.06063	6.98652	7.35299	6.77469	6.57986	6.58999	6.06822	6.41633	6.73994	6.38196	6.66821	6.12022	2.50385	2.4736e-22	1.47889e-21	0.939813	7.16e-09	0.94058	6.48e-09	6219	protein_coding	46.22	4	2
Zm00001eb091740	10.8431	10.5833	11.6572	7.13982	6.72721	6.98611	7.15419	7.8468	7.03507	10.985	11.2014	11.1054	10.31	9.844	10.148	11.2532	10.9379	11.1646	-3.4944	7.78995e-61	1.49519e-59	-0.610114	0.00717166	0.94152	5.72e-09	5363	protein_coding	55.2	10	2
Zm00001eb091750	6.50208	6.64694	6.51472	4.26885	4.89091	5.13029	4.40187	4.83452	5.04782	7.02897	5.66448	6.55736	6.14375	6.38473	5.92945	6.44169	6.48328	6.08078	-2.381	1.61907e-08	4.63056e-08	-0.447586	0.0625272	0.833153	1.76e-05	10899	protein_coding	53.53	1	2
Zm00001eb091920	15.7189	15.8254	15.369	11.4957	9.68191	10.9735	14.0656	14.1535	12.9576	15.2331	15.1282	14.9788	15.5384	15.0552	15.5395	15.2498	15.4137	15.54	-3.76955	1.19898e-46	1.5578e-45	-0.892657	6.3e-07	0.943015	4.67e-09	1109	protein_coding	54.68	1	2
Zm00001eb092070	12.114	11.5522	12.8602	6.32288	6.77006	5.69731	6.92187	7.47005	7.07947	13.9697	14.0396	13.9435	11.5803	11.3221	11.2794	13.8607	13.7385	13.8287	-4.41873	1.33713e-66	3.32058e-65	-0.62718	0.00533736	0.927904	2.92e-08	3237	protein_coding	48.24	4	2
Zm00001eb092280	5.00404	5.79627	4.97274	7.7114	7.89097	8.12544	5.24028	5.29632	5.72122	2.71615	1.59536	3.22857	3.10073	3.11919	4.84113	3.62598	3.18843	2.70347	4.82803	2.93275e-06	7.05505e-06	0.885391	1.04e-06	0.950735	1.49e-09	1547	protein_coding	59.63	1	2
Zm00001eb092300	6.09225	6.39773	7.20979	2.42038	1.59536	1.59536	3.13195	3.71278	2.81113	5.84928	6.30979	5.6117	5.6684	5.28827	5.75609	6.35113	5.7753	5.99851	-5.45139	4.02551e-14	1.61802e-13	-0.738511	0.000464966	0.97222	1.63e-11	1640	protein_coding	61.85	1	2
Zm00001eb092540	13.6211	13.0955	13.4521	9.78847	11.3023	9.66082	9.60051	10.3564	9.52117	12.2616	12.617	12.197	12.6178	11.9307	12.7148	12.3559	12.4253	12.4555	-2.86664	1.98301e-18	9.82484e-18	-0.417557	0.0846805	0.81551	3.72e-05	1192	protein_coding	56.41	1	2
Zm00001eb092560	6.22537	5.78287	5.9799	10.5852	10.7745	10.7877	8.6038	8.24785	10.4321	4.24666	4.1508	3.22857	4.56407	4.05155	4.95331	1.59536	3.18843	4.06435	6.11411	4.22911e-21	2.36128e-20	0.77078	0.00018123	0.985558	9.1e-14	1298	misc_non_coding	71.21	1	2
Zm00001eb092640	7.40668	6.39773	6.41806	11.3411	11.77	11.9399	9.75384	11.1521	11.5089	5.46539	4.58577	4.20642	5.90409	4.05155	5.98288	4.83853	4.70405	3.68024	6.05774	1.22742e-24	7.95252e-24	0.714602	0.000861163	0.99341	1.75e-16	930	protein_coding	69.6	1	2
Zm00001eb092770	4.2266	3.92365	4.11728	16.1508	16.6076	15.3968	5.51856	7.26222	8.55666	3.70163	2.74943	3.22857	8.15469	7.61738	8.58685	1.59536	1.59536	1.59536	13.2502	1.4189e-61	3.08637e-60	0.925477	3.78e-08	0.932986	1.66e-08	1443	protein_coding	56.51	2	2
Zm00001eb092850	9.98344	9.65688	9.96636	2.42038	1.59536	3.58416	6.52442	7.61284	5.26978	8.50236	8.44525	7.92322	7.95985	7.70945	8.19348	8.62609	8.32994	8.37396	-5.6231	2.23317e-46	2.88256e-45	-0.851161	7.51e-06	0.941673	5.6e-09	2991	protein_coding	68.82	3	2
Zm00001eb092880	11.9407	12.0288	12.0645	8.67463	6.9974	6.88435	10.2949	10.9648	10.7666	10.1043	10.1825	9.83976	10.2149	9.93398	10.5279	10.3618	10.3073	10.0215	-3.53107	2.75561e-36	2.67286e-35	-0.829181	2.1e-05	0.959028	3.51e-10	3298	protein_coding	61.32	8	2
Zm00001eb093310	3.67694	2.6036	3.64962	5.13876	5.19544	5.22644	2.94062	4.8833	5.04782	3.14498	1.59536	3.55097	4.32081	1.59536	1.59536	1.59536	1.59536	1.59536	2.83651	0.0283476	0.04438	0.719306	0.00076651	0.845175	1.01e-05	1101	misc_non_coding	64.7	1	2
Zm00001eb093350	3.31519	3.19268	3.93658	5.02998	5.76222	5.54208	4.11092	3.9209	3.90625	4.08833	1.59536	1.59536	3.40322	1.59536	4.27308	3.82816	3.75667	3.435	2.96566	2.33003e-05	5.09339e-05	0.812763	4.14e-05	0.840242	1.28e-05	889	protein_coding	59.66	1	2
Zm00001eb093360	4.29434	3.97342	5.11757	6.55117	7.01531	6.54213	5.83727	5.3491	5.46178	4.93877	4.70502	4.51478	5.6684	5.41935	5.15408	4.42378	3.18843	4.91056	2.38201	1.22928e-07	3.2037e-07	0.837257	1.46e-05	0.886469	9.66e-07	5435	protein_coding	50.06	1	2
Zm00001eb093430	1.59536	1.59536	1.59536	4.72871	2.62192	5.86141	3.62797	2.40244	3.27037	1.59536	1.59536	1.59536	1.59536	1.59536	1.59536	1.59536	1.59536	1.59536	7.02923	0.00728187	0.0119903	0.78159	0.000127775	0.843109	1.11e-05	4819	protein_coding	41.33	5	2
Zm00001eb093450	6.09225	4.94719	5.62243	2.98906	3.39119	2.71621	3.4394	3.82095	4.26484	5.58596	5.10108	4.20642	5.32231	3.66884	4.71925	5.83136	5.7753	5.08127	-3.2311	5.10602e-10	1.61272e-09	-0.623042	0.00574238	0.813779	3.98e-05	1274	protein_coding	54.67	2	2
Zm00001eb093530	1.59536	2.18527	1.59536	6.91537	6.72721	7.20356	5.25824	5.87738	7.23584	1.59536	1.59536	1.59536	3.64532	1.59536	3.2763	1.59536	1.59536	1.59536	8.80212	7.92498e-10	2.40925e-09	0.750815	0.000329997	0.976034	5.08e-12	1409	misc_non_coding	67.02	1	2
Zm00001eb093560	7.57555	7.75516	8.16073	5.31578	5.237	5.29894	4.22738	4.40196	5.36901	9.15407	9.47885	9.14902	7.53893	7.562	7.73095	8.80711	8.5961	8.93372	-2.76977	3.50193e-28	2.58076e-27	-0.453074	0.0589983	0.924519	4.17e-08	6029	protein_coding	49.24	3	2
Zm00001eb093580	11.7139	12.0067	12.1622	14.4437	14.3465	14.1638	12.12	12.1324	12.3433	12.0857	12.2232	11.8077	12.6215	12.1889	12.8155	11.9559	11.9873	12.0989	2.31479	2.20282e-48	3.27536e-47	0.957739	4.48e-10	0.884296	1.12e-06	2052	protein_coding	56.41	1	2
Zm00001eb093650	4.53629	4.23874	5.17161	8.05776	9.11335	8.51581	3.84272	4.46798	5.26978	4.84463	3.18905	3.80729	3.64532	3.66884	4.27308	4.64645	4.45448	4.49093	4.64258	2.5185e-17	1.21446e-16	0.975027	7.03e-12	0.904112	2.65e-07	1602	protein_coding	52.28	2	2
Zm00001eb093730	9.73939	9.86696	9.90633	8.06051	7.98485	7.86263	8.77474	8.92907	8.85212	10.2925	10.3154	10.2137	9.65629	9.88969	9.54485	10.1877	9.97485	9.90242	-2.33656	1.33713e-66	3.32058e-65	-0.716149	0.000829012	0.957549	4.64e-10	15312	protein_coding	43.47	2	2
Zm00001eb093750	12.5333	12.6646	12.2466	8.7817	8.84623	8.93438	10.8839	10.8108	10.6501	12.4032	12.6689	12.5134	12.7727	12.6478	12.6508	12.5564	12.6045	12.7368	-3.21712	1.33713e-66	3.32058e-65	-0.845829	9.78e-06	0.970154	2.88e-11	4979	protein_coding	45.84	1	2
Zm00001eb093760	6.73409	6.80082	5.99489	3.80973	2.77294	2.71621	5.14691	4.70462	5.0677	6.11231	5.82924	5.79118	5.6684	6.67329	6.42998	5.73898	6.23241	6.88617	-3.58282	3.41317e-19	1.75044e-18	-0.811336	4.38e-05	0.89932	3.85e-07	679	misc_non_coding	36.76	1	2
Zm00001eb093770	6.38561	5.56518	5.03246	11.5181	11.7215	11.8455	10.9714	10.8565	10.4697	5.74968	5.10108	4.98089	6.68848	5.98171	7.11915	5.47803	5.26307	4.71636	6.34014	1.26132e-73	3.78831e-72	0.731527	0.000560309	0.973877	1e-11	517	protein_coding	61.78	1	2
Zm00001eb093890	11.836	11.0169	11.1541	8.73776	8.76566	8.48139	8.79016	8.25932	8.36878	11	10.9629	10.7311	10.0434	9.37503	10.3389	10.9238	10.8783	10.8133	-2.75686	7.88556e-34	7.0749e-33	-0.429463	0.0753027	0.890709	7.23e-07	2840	protein_coding	65.19	2	2
Zm00001eb094040	6.73409	6.67617	6.77097	1.59536	1.59536	1.59536	4.61427	3.46465	3.41253	7.02897	7.33043	7.16703	5.11167	4.5938	5.15408	7.24897	7.23481	6.74212	-6.42502	8.02138e-17	3.70107e-16	-0.735843	0.00049965	0.928425	2.76e-08	2790	protein_coding	55.64	2	2
Zm00001eb094230	1.59536	2.9949	2.53072	5.78462	6.48292	6.08211	2.39039	1.59536	3.65556	1.59536	3.18905	1.59536	3.10073	1.59536	1.59536	2.67146	3.18843	1.59536	5.53162	0.000648211	0.00122864	0.946895	2.69e-09	0.877832	1.69e-06	2007	protein_coding	49.85	2	2
Zm00001eb094460	9.88443	9.77632	9.02868	4.86213	6.54182	5.84944	8.55409	8.25245	7.62333	9.88493	9.62011	9.37157	9.10683	8.38003	8.80971	9.32155	9.43156	9.42512	-3.31142	1.99167e-28	1.48295e-27	-0.856941	5.58e-06	0.922229	5.26e-08	4897	protein_coding	40.26	1	2
Zm00001eb094570	1.59536	1.59536	2.53072	6.46249	6.97316	7.28123	3.13195	2.96011	3.47784	1.59536	1.59536	1.59536	1.59536	1.59536	3.2763	1.59536	1.59536	1.59536	8.32004	1.77958e-10	5.63846e-10	0.966703	6.84e-11	0.958626	3.79e-10	11037	protein_coding	40.42	4	2
Zm00001eb094610	9.18872	9.79308	7.53553	2.18265	2.43926	2.84119	6.02663	5.18451	3.95113	5.94242	6.27217	6.13905	7.60712	6.74967	7.69945	7.18056	7.43497	6.71664	-5.72653	1.46289e-32	1.25801e-31	-0.718233	0.000787304	0.839054	1.35e-05	1039	protein_coding	55.29	1	2
Zm00001eb094620	2.36378	3.19268	1.59536	10.3177	11.156	10.0811	6.99292	6.78527	7.04506	3.14498	1.59536	3.22857	3.10073	3.11919	1.59536	1.59536	3.75667	3.68024	9.47787	9.01157e-31	7.53877e-30	0.898432	4.12e-07	0.977137	3.49e-12	3861	protein_coding	46.84	3	2
Zm00001eb094710	2.36378	2.18527	2.26245	13.5334	13.9448	13.2888	10.104	10.0683	11.9244	4.6351	3.75745	4.76705	7.34488	6.02339	7.71529	5.15855	3.75667	3.88617	11.8692	1.87218e-44	2.47889e-43	0.788131	0.000102443	0.948119	2.24e-09	2309	protein_coding	44.5	1	2
Zm00001eb094860	7.02908	6.98723	6.76225	10.3762	10.7227	10.2238	8.29996	8.35652	8.86626	7.35053	6.90866	7.00719	7.51072	7.61738	7.79196	6.84698	6.15189	6.74212	3.50081	5.02223e-52	8.36483e-51	0.898769	4.02e-07	0.970895	2.36e-11	2376	protein_coding	47.37	1	2
Zm00001eb094910	7.31419	7.00462	7.69058	8.61796	8.7639	9.09097	7.6564	8.25245	8.39438	5.94242	5.88021	4.98089	5.9885	5.28827	6.57603	6.15088	5.87911	4.8168	2.42006	2.46123e-06	5.95965e-06	0.757805	0.000269242	0.961664	2.08e-10	1244	protein_coding	60.48	1	2
Zm00001eb095020	3.62341	3.09814	3.64962	8.82433	8.54922	9.71202	6.90496	5.95862	6.96317	4.74376	3.18905	4.20642	4.02513	4.5938	4.84113	4.29745	1.59536	3.12815	5.98223	5.2635e-23	3.24529e-22	0.873153	2.25e-06	0.964018	1.26e-10	3980	protein_coding	60.66	4	2
Zm00001eb095030	9.83676	9.46943	9.48176	12.3219	12.4554	12.5271	11.8886	11.966	11.3692	11.0711	10.8717	10.7954	11.0207	10.681	11.3071	10.6528	10.6704	10.5668	2.18267	2.48969e-20	1.37487e-19	0.732013	0.000553183	0.808633	4.86e-05	2646	protein_coding	44.2	4	2
Zm00001eb095060	1.59536	1.59536	1.59536	4.67159	5.88449	6.377	3.29557	3.31927	4.51995	1.59536	1.59536	3.22857	1.59536	1.59536	1.59536	1.59536	1.59536	1.59536	7.09384	0.000249503	0.000483883	0.874851	2.03e-06	0.943169	4.57e-09	461	protein_coding	64.07	1	2
Zm00001eb095070	9.45181	9.45581	9.83333	6.6783	6.6063	6.80611	7.98325	7.94668	7.96571	10.1317	10.0666	10.1275	10.0871	10.0914	9.75093	9.92568	9.97776	10.0032	-2.87136	1.33713e-66	3.32058e-65	-0.753783	0.000302923	0.947143	2.59e-09	4927	protein_coding	45.5	1	2
Zm00001eb095110	8.00579	7.65602	8.44565	12.0921	12.4679	12.1038	9.54978	10.0852	10.9481	8.8468	8.551	8.12579	8.37405	7.78395	8.77236	8.07732	8.0484	8.23743	3.95524	1.00052e-32	8.96061e-32	0.882582	1.25e-06	0.96811	4.87e-11	1710	protein_coding	61.66	1	2
Zm00001eb095270	9.65866	9.80552	9.80285	7.30647	7.28514	6.93613	8.57916	8.79678	8.13647	8.95666	8.85407	8.96245	9.81172	9.88688	9.57987	9.06597	9.28379	9.05547	-2.70164	1.89172e-55	3.15509e-54	-0.792594	8.77e-05	0.863861	3.84e-06	6240	protein_coding	43.53	1	2
Zm00001eb095370	10.3035	9.90831	10.7536	7.79294	6.74164	6.67678	8.88941	9.36783	8.50698	10.8143	11.0776	10.7528	10.2127	10.2154	10.4543	10.8555	10.8578	10.7457	-3.01556	2.35708e-32	2.00951e-31	-0.813132	4.08e-05	0.950909	1.45e-09	3688	protein_coding	58.69	2	2
Zm00001eb095530	11.0694	11.0122	10.8595	9.00769	8.95228	9.17951	9.70099	9.76624	9.77236	10.6706	10.5995	10.579	10.0035	10.2854	10.208	10.7009	10.5869	10.5398	-2.36295	1.33713e-66	3.32058e-65	-0.688593	0.00157819	0.929212	2.53e-08	5544	protein_coding	46.51	2	2
Zm00001eb095620	5.13696	4.89796	5.56323	2.74723	2.43926	3.0529	4.15086	4.29662	3.47784	4.74376	4.81492	4.76705	4.44776	5.14391	4.84113	6.25449	3.96771	4.8168	-3.32024	1.61019e-09	4.92521e-09	-0.711914	0.000919505	0.816102	3.63e-05	2443	protein_coding	62.44	3	2
Zm00001eb095660	8.40558	8.27997	8.83867	5.00718	6.44815	5.57159	4.06977	4.73158	4.87787	7.70895	8.24649	7.33033	6.38065	6.25088	6.70862	8.84627	8.64097	8.0666	-2.82352	7.59866e-16	3.34669e-15	-0.295968	0.23307	0.812593	4.17e-05	3325	protein_coding	64.7	1	2
Zm00001eb095750	7.94799	7.35104	7.15089	14.1978	14.2816	14.093	11.6113	11.5567	11.9573	7.94055	7.23598	7.87112	9.4453	9.45699	9.79257	7.798	7.46856	7.68865	6.61597	2.3242e-189	6.9366e-187	0.820745	3e-05	0.961984	1.95e-10	4406	protein_coding	42.77	1	2
Zm00001eb095770	8.2788	8.58145	8.45379	10.5083	10.7035	10.2342	9.26204	9.06469	9.2921	8.70817	8.8477	8.76249	8.63142	8.96434	8.5253	8.47723	8.64097	8.68082	1.90426	1.31456e-29	1.05088e-28	0.920045	6.52e-08	0.919924	6.6e-08	4221	protein_coding	44.05	1	2
Zm00001eb095820	11.6209	10.959	11.4766	14.8219	15.4166	15.6357	13.0978	14.3151	14.8963	10.3445	10.3962	9.82614	10.5916	10.0006	10.6667	9.949	10.0208	10.0422	4.54237	3.98171e-34	3.60401e-33	0.767545	0.000200488	0.995389	1.01e-17	1421	misc_non_coding	64.98	1	2
Zm00001eb095890	7.57555	7.93809	6.98095	10.6748	9.71424	10.5292	9.08085	8.85237	9.09123	8.0173	7.92197	8.28358	8.07025	8.30613	8.23801	7.37678	7.9685	7.70169	2.58011	8.72287e-20	4.71021e-19	0.856122	5.82e-06	0.913209	1.23e-07	5165	protein_coding	44.54	2	2
Zm00001eb095900	2.14189	3.70342	2.89687	5.3523	4.43137	4.57756	4.55681	3.53138	4.39826	1.59536	2.74943	1.59536	2.68284	2.69672	3.86721	1.59536	3.75667	1.59536	3.83817	0.00457647	0.00796229	0.710259	0.000957022	0.854079	6.47e-06	1308	protein_coding	55	1	2
Zm00001eb095930	9.82704	9.75595	9.89939	11.3149	11.632	11.4834	10.567	9.98651	10.2462	9.72417	9.47472	9.48857	10.1409	9.90089	10.0071	9.61832	9.60009	9.57782	1.79337	6.27994e-38	6.3886e-37	0.93118	2.04e-08	0.955925	6.23e-10	2351	protein_coding	53.53	4	2
Zm00001eb096360	5.10024	4.71075	4.27672	7.79624	7.18846	8.25561	7.35422	6.35972	6.00371	2.71615	3.18905	3.80729	5.11167	3.87398	4.27308	4.64645	5.01095	4.60818	4.447	2.16902e-13	8.37359e-13	0.805042	5.58e-05	0.930199	2.27e-08	1223	protein_coding	61.44	1	2
Zm00001eb096370	6.88645	6.98139	7.1171	9.21171	9.33865	9.69293	8.24508	7.89172	7.93651	7.73516	7.31203	7.3109	7.06348	6.99949	7.16601	7.69142	7.21516	6.83973	2.24477	2.10006e-20	1.16442e-19	0.910462	1.56e-07	0.926379	3.44e-08	1690	protein_coding	61.27	1	2
Zm00001eb096390	5.22483	5.12858	4.22561	9.78681	9.93333	9.61305	7.62234	7.83151	8.22474	5.98681	5.92943	6.09422	6.63719	6.06389	7.68343	5.64023	5.92832	4.91056	4.52417	2.35089e-20	1.30039e-19	0.843919	1.07e-05	0.936909	1.03e-08	1543	protein_coding	60.3	1	2
Zm00001eb096400	5.15497	4.55989	4.32599	11.0471	10.7268	10.13	7.58746	7.94099	8.06714	5.94242	5.41039	5.16663	7.95985	6.74967	8.35382	5.4196	4.45448	5.8183	5.80611	1.41688e-37	1.49153e-36	0.843265	1.11e-05	0.910624	1.54e-07	208011	protein_coding	51.37	3	2
Zm00001eb096430	1.59536	1.59536	1.59536	5.2398	5.08591	5.11026	3.98352	3.59476	3.59904	3.14498	1.59536	1.59536	2.68284	1.59536	3.60584	1.59536	1.59536	1.59536	6.3612	0.000172718	0.000340604	0.852476	7.02e-06	0.941988	5.37e-09	6997	protein_coding	45.81	1	2
Zm00001eb096450	4.26089	3.76204	4.46408	5.91206	6.05613	5.18876	5.78884	5.52747	5.43152	4.08833	2.74943	4.76705	4.77115	5.41935	5.05724	3.62598	3.96771	4.06435	2.0031	4.10366e-05	8.70904e-05	0.643601	0.00395189	0.818194	3.33e-05	1327	protein_coding	61.3	1	2
Zm00001eb096480	9.1822	8.95205	9.25984	12.3103	12.464	12.5491	10.4339	10.5556	10.6262	8.12031	8.20721	8.13686	9.38055	8.49536	9.54041	8.09601	8.35708	8.56436	3.8215	1.81747e-70	4.42009e-69	0.88048	1.43e-06	0.990483	3.28e-15	1732	protein_coding	60.65	3	2
Zm00001eb096490	10.2195	10.248	9.95398	14.8193	14.9574	14.7549	12.6954	12.8069	13.1383	10.6484	10.7316	10.4068	11.1451	10.481	11.4116	10.3286	10.3863	10.3929	4.47954	4.8102e-120	3.8867e-118	0.859392	4.9e-06	0.970352	2.74e-11	2466	protein_coding	55.7	6	2
Zm00001eb096680	13.7078	13.5242	13.7859	8.71876	8.55331	8.95264	12.3185	12.4159	11.2025	13.6591	14.0124	13.4301	12.5596	11.7842	12.6498	13.4631	13.4952	13.4762	-3.86275	1.33713e-66	3.32058e-65	-0.89852	4.1e-07	0.935794	1.19e-08	3542	protein_coding	57.95	1	2
Zm00001eb096870	11.8548	11.5193	12.4857	9.10268	9.69955	9.27079	9.07582	9.2006	8.36281	11.9842	11.9813	11.7655	11.482	11.0738	11.5316	11.6157	11.6758	11.8274	-2.71044	3.45223e-28	2.54473e-27	-0.42529	0.078498	0.848419	8.61e-06	1063	protein_coding	54.98	1	2
Zm00001eb096930	15.6944	15.6759	15.1291	5.07449	4.81025	4.7439	8.90224	9.66724	9.52028	14.3406	14.2837	14.0698	14.7841	15.3266	14.5171	14.4626	14.3582	14.3026	-6.86576	1.33713e-66	3.32058e-65	-0.82861	2.15e-05	0.984516	1.58e-13	2446	protein_coding	60.07	3	2
Zm00001eb096940	3.62341	2.75218	4.54905	6.80171	5.56487	7.41697	4.22738	5.60173	5.56292	3.14498	3.18905	3.80729	3.64532	4.05155	4.95331	3.62598	4.70405	3.68024	3.9079	9.14882e-07	2.32234e-06	0.834112	1.69e-05	0.888393	8.48e-07	2142	protein_coding	58.94	1	2
Zm00001eb097040	10.2136	10.3267	10.1736	8.209	7.72315	8.00406	9.89171	9.81213	9.59691	10.638	10.6716	10.5688	10.3202	9.94213	10.1939	10.3962	10.3928	10.6002	-2.5272	8.40871e-65	1.79904e-63	-0.895228	5.23e-07	0.899625	3.77e-07	3243	protein_coding	41.83	2	2
Zm00001eb097050	6.21686	4.82075	7.24775	7.94931	7.97878	8.03603	6.6311	7.1873	7.68208	4.84463	5.7764	6.13905	5.32231	4.98321	5.75609	5.4196	5.72044	5.15949	2.0543	0.000578888	0.00111172	0.799853	6.76e-05	0.921283	5.78e-08	1014	protein_coding	59.31	1	2
Zm00001eb097100	12.6155	12.8211	12.9743	9.71629	9.20851	9.41858	10.7657	11.2171	11.9634	11.7625	11.8686	12.0778	11.3198	11.5176	11.3584	12.4479	12.4038	12.1209	-3.06984	7.92222e-49	1.09484e-47	-0.835461	1.59e-05	0.880164	1.46e-06	5793	protein_coding	48.84	2	2
Zm00001eb097130	9.7846	9.73961	10.1209	8.12753	8.08434	8.61617	9.0846	9.14974	9.19235	10.0163	9.96138	10.0593	9.69753	9.65849	9.48607	9.89933	9.85619	9.89393	-2.19594	2.24453e-28	1.66769e-27	-0.747579	0.000361803	0.925687	3.7e-08	3735	protein_coding	47.32	1	2
Zm00001eb097160	8.04708	7.99425	7.85125	9.88536	9.42155	9.61746	9.43678	8.91463	8.76574	7.89479	7.62685	8.03399	8.56441	8.47302	8.43256	7.87577	7.79406	7.91816	1.76649	1.71726e-23	1.08525e-22	0.812755	4.14e-05	0.922157	5.3e-08	6413	protein_coding	40.85	5	2
Zm00001eb097340	5.15497	5.12858	4.05969	5.98342	6.65284	6.38531	6.07789	5.6445	5.65737	1.59536	1.59536	3.22857	3.40322	2.69672	2.81564	1.59536	1.59536	3.12815	3.75699	0.000101773	0.000212444	0.699178	0.00124256	0.895724	5.04e-07	3113	protein_coding	53.21	1	2
Zm00001eb097580	7.2449	7.44737	7.4239	4.22933	4.27808	4.89262	3.4394	4.36773	4.22936	7.89479	7.87261	8.12579	7.4377	7.69665	7.39961	8.15066	8.21594	7.96216	-3.00215	2.2572e-45	2.84068e-44	-0.514404	0.0289526	0.940626	6.44e-09	20303	protein_coding	46.77	3	2
Zm00001eb097780	7.77086	7.96496	7.80108	9.36064	9.37377	9.43666	8.77938	8.7455	8.69303	7.17016	7.09242	7.3495	7.59373	8.16461	7.89289	7.31429	7.19523	7.70169	1.90077	2.66771e-33	2.3489e-32	0.829805	2.04e-05	0.962699	1.68e-10	3970	protein_coding	48.58	1	2
Zm00001eb097950	7.2449	6.18022	7.04705	10.4587	11.1371	10.7889	7.59099	8.86894	9.47116	5.98681	5.97702	5.67406	5.38613	5.06583	5.32998	5.47803	5.4772	5.15949	4.54063	3.10323e-27	2.20985e-26	0.854801	6.23e-06	0.964731	1.08e-10	5112	protein_coding	54.1	2	2
Zm00001eb098070	7.75921	7.50955	8.61251	4.30726	4.53614	4.00177	5.00494	4.80948	4.51995	8.81644	9.07742	9.16534	7.80589	8.24591	8.31278	9.06597	9.04317	8.8484	-3.48603	9.24889e-46	1.17801e-44	-0.61605	0.00648342	0.915817	9.71e-08	4986	protein_coding	44.78	4	2
Zm00001eb098090	4.00048	2.75218	3.87049	10.741	11.5931	10.5198	4.11092	4.36773	4.98645	4.6351	1.59536	1.59536	4.02513	4.5938	4.08531	4.29745	4.45448	3.68024	8.24321	2.74556e-18	1.37811e-17	0.977777	2.79e-12	0.917661	8.18e-08	1826	misc_non_coding	59.82	1	2
Zm00001eb098100	9.78603	9.71871	9.96447	12.8198	13.3355	13.3823	10.7369	11.0151	11.163	10.2613	10.278	9.96309	9.59382	9.35887	9.97463	10.2906	10.1813	9.93865	3.20932	6.66998e-65	1.59081e-63	0.93826	8.74e-09	0.94723	2.56e-09	2670	protein_coding	58.7	5	2
Zm00001eb098120	7.70258	6.9338	8.20321	11.8781	12.507	12.1651	6.16577	6.48239	7.09397	7.49557	8.08252	7.33033	7.46735	7.15732	7.31898	7.77499	7.64048	7.92929	4.56128	2.7946e-47	4.04162e-46	0.976984	3.68e-12	0.807612	5.06e-05	1670	protein_coding	61.52	1	2
Zm00001eb098130	2.66995	2.424	1.59536	5.09624	5.42834	5.43374	3.84272	4.40196	5.21745	3.14498	1.59536	1.59536	2.68284	1.59536	1.59536	3.62598	3.18843	1.59536	4.89964	0.000140389	0.000279524	0.774669	0.000160161	0.909303	1.73e-07	1221	protein_coding	59.25	1	2
Zm00001eb098170	5.69896	4.73906	6.25347	7.52111	8.2523	7.75787	5.44219	5.92436	5.77033	4.08833	5.41039	4.51478	5.94691	6.21538	5.69331	5.47803	3.75667	4.8168	2.86352	1.76833e-08	5.04619e-08	0.894047	5.7e-07	0.889667	7.77e-07	1336	protein_coding	58.79	1	2
Zm00001eb098180	3.91582	2.88071	5.249	5.61504	6.18851	5.57159	4.64214	4.40196	4.73548	4.08833	4.4554	3.80729	4.95163	4.80192	5.05724	4.42378	3.75667	3.88617	1.92839	0.00243478	0.00443158	0.827472	2.26e-05	0.820705	3.01e-05	857	protein_coding	63.87	1	2
Zm00001eb098220	9.26891	7.68864	8.68116	10.2628	10.6525	10.8331	8.93728	8.49492	9.02091	7.77359	7.31203	7.59414	8.26853	7.86626	8.21592	7.33017	7.74009	7.19361	2.50318	8.77682e-11	2.90292e-10	0.901354	3.3e-07	0.959676	3.1e-10	1382	protein_coding	69.41	1	2
Zm00001eb098340	3.62341	3.36148	3.56673	1.59536	1.59536	1.59536	2.39039	1.59536	1.59536	4.08833	4.1508	4.36918	3.84885	3.42461	2.81564	3.38563	4.45448	3.12815	-4.42405	5.24608e-06	1.23638e-05	-0.612403	0.00689957	0.912133	1.35e-07	2602	protein_coding	57.05	3	2
Zm00001eb098560	9.00005	9.14717	9.31003	4.96046	3.95997	4.28366	6.1467	5.29632	5.14455	8.94548	8.75542	8.94995	8.63142	8.70157	8.33344	8.74335	8.55762	9.12	-3.93994	2.09207e-66	5.01247e-65	-0.702345	0.00115456	0.971128	2.22e-11	2965	protein_coding	44.4	3	2
Zm00001eb098570	5.54414	5.36351	3.56673	6.58211	6.15654	6.458	6.87055	6.63827	6.33236	3.909	3.18905	4.02161	4.77115	4.20844	4.71925	4.00337	3.96771	3.12815	2.39553	0.0013838	0.00253445	0.620878	0.00596396	0.870075	2.69e-06	1129	protein_coding	53.19	1	2
Zm00001eb098620	4.47964	3.64202	3.99954	12.9527	14.0391	13.2123	7.24653	7.86494	9.14789	3.14498	4.1508	3.80729	4.44776	3.66884	5.48655	4.53956	3.18843	4.06435	10.2015	1.14978e-58	2.31831e-57	0.925972	3.59e-08	0.988838	1.17e-14	1283	protein_coding	61.99	1	2
Zm00001eb098700	8.57454	8.30823	8.18049	10.7384	11.458	11.1775	8.96472	10.105	10.3635	7.62735	7.72746	7.29121	7.82892	7.10014	7.47598	7.39198	6.95568	7.56571	3.22577	2.05539e-21	1.16288e-20	0.831825	1.87e-05	0.972318	1.59e-11	3684	protein_coding	59.19	1	2
Zm00001eb098710	7.96836	8.21678	7.79254	9.9023	10.642	9.8829	8.33192	8.46353	7.80759	7.09118	7.1557	7.07788	7.34488	7.41347	7.94754	7.54946	7.50138	7.6353	2.67433	2.81744e-19	1.44964e-18	0.944001	4.08e-09	0.950154	1.64e-09	2681	protein_coding	45.49	1	2
Zm00001eb098720	1.59536	1.59536	1.59536	4.38101	6.26045	5.96494	2.39039	1.59536	1.59536	1.59536	1.59536	1.59536	1.59536	1.59536	1.59536	1.59536	1.59536	1.59536	7.96227	0.0222522	0.0345349	0.959134	3.44e-10	0.890994	7.08e-07	735	protein_coding	53.12	1	2
Zm00001eb098910	10.1515	10.3017	10.3821	14.3272	14.3577	14.4945	12.5191	12.5969	12.512	11.1278	11.2457	11.3052	11.9026	12.1384	12.1104	11.6108	11.6078	11.4661	3.64721	1.1729e-274	1.3877e-271	0.841787	1.19e-05	0.882695	1.24e-06	6934	protein_coding	42.74	3	2
Zm00001eb098940	5.69896	4.31683	5.58324	8.68	8.47352	8.67995	6.79914	6.23494	7.10833	3.70163	3.75745	3.22857	5.03391	3.42461	5.05724	3.08558	3.18843	4.60818	4.6691	1.01808e-13	4.00569e-13	0.859466	4.88e-06	0.97549	6.06e-12	1879	protein_coding	66.7	1	2
Zm00001eb098960	11.7851	11.6813	10.858	6.95725	6.27044	6.24625	7.78818	7.76868	7.95251	9.99202	9.98189	9.77035	9.52852	8.74572	9.78133	9.97447	10.1113	9.93865	-3.91997	1.33713e-66	3.32058e-65	-0.698188	0.0012712	0.922512	5.11e-08	2236	protein_coding	54.63	1	2
Zm00001eb098970	8.90287	8.81436	8.35292	5.9242	5.65934	6.377	7.11063	7.50902	6.71055	8.28012	8.3761	8.0221	7.37649	6.77426	7.33956	7.62862	7.89631	8.08661	-2.79378	2.1701e-29	1.67728e-28	-0.670184	0.00233962	0.832037	1.85e-05	788	protein_coding	59.7	1	2
Zm00001eb099160	6.29969	6.71893	6.54555	4.05873	2.43926	1.59536	5.94062	5.44914	5.70868	8.39962	8.46203	8.37058	7.55282	6.86862	7.39961	8.00993	8.66289	8.71978	-3.59731	4.09542e-20	2.19742e-19	-0.768021	0.000197552	0.955061	7.26e-10	803	protein_coding	62.94	1	2
Zm00001eb099190	5.32357	5.08536	5.14485	7.84485	8.2192	7.75467	7.3121	6.96425	6.86512	4.51728	4.1508	4.51478	4.44776	4.5938	5.05724	4.00337	3.18843	4.22175	3.4678	8.90545e-26	6.15265e-25	0.802564	6.12e-05	0.97091	2.35e-11	2684	protein_coding	47.93	1	2
Zm00001eb099200	2.66995	2.424	2.53072	7.94931	8.45614	7.98234	4.93946	4.78399	5.73365	3.70163	1.59536	3.80729	3.10073	3.66884	4.27308	3.08558	3.18843	1.59536	6.66609	6.04815e-17	2.82959e-16	0.924475	4.19e-08	0.968383	4.55e-11	699	protein_coding	56.86	1	2
[truncated: 5,128 more rows]

## Sheet: Core genes
Supplementary Table S4: WGCNA:- Based on the filter |MM>0.8 & GS>|0.2| Red and Turquoise,Black, Blue, Brown, and magenta modules genes in F. graminearum (Fg) trait; GS.Fg: Gene Significant in Fg; p.GS.Fg: P-value of GS in Fg; MM: Modules membership; p.MM: p-value of MM DEG:-Differential Expression Genes, LogFC_Ca: Log Fold Change between Control A, PvalueCa: P-Value of DEG in control A, LogFC_Cb:…
[truncated: 6,669 more rows]
