# Supplementary material for: Comparative transcriptome profiling and weighted gene co-expression network analysis to identify core genes in maize (Zea mays L.) silks infected by multiple fungi
Source: Front Plant Sci. 2022 Oct 27;13:985396. doi: 10.3389/fpls.2022.985396 (PMC9647128; doi:10.3389/fpls.2022.985396)
Supplement: Supplementary file 1 [file DataSheet_1.zip › Supplementary Files/Supplementary Table S5 S6.xlsx]

## Sheet: Suppelementary Table S5
Suppelementary Table S5:Core genes: Core genes based on the comprarision WGCNA and DEG Protein id Identification: Convert the Enssemble id to STRING id
Core genes				Protein Id identification of Core genes
Enssembl Id	LogFC	Pvalue	Padj	Enssembl Id	STRING ID	LogFC	Pvalue	Padj
Zm00001eb117790	-8.85696	3.10442e-32	2.63813e-31	Zm00001eb000240	4577.GRMZM2G374812_P01	-2.26501	0.000859306	0.00161357
Zm00001eb006360	-8.7863	9.79871e-36	9.34993e-35	Zm00001eb000380	4577.GRMZM2G474194_P01	-4.02893	1.33713e-66	3.32058e-65
Zm00001eb352800	-8.32854	2.0383e-31	1.68779e-30	Zm00001eb000680	4577.GRMZM2G042539_P01	3.15397	1.18839e-08	3.42916e-08
Zm00001eb099160	-8.05211	3.18269e-28	2.35151e-27	Zm00001eb000740	4577.GRMZM2G085885_P01	-2.46761	1.06835e-12	3.95918e-12
Zm00001eb040480	-7.82143	1.9317e-27	1.38649e-26	Zm00001eb000820	4577.GRMZM2G137366_P01	1.92838	7.02185e-90	2.69136e-88
Zm00001eb326960	-7.81373	3.41072e-21	1.91228e-20	Zm00001eb000840	4577.GRMZM2G137352_P01	-2.33134	1.63988e-45	2.07533e-44
Zm00001eb041310	-7.79006	1.33713e-66	3.32058e-65	Zm00001eb000930	4577.GRMZM2G144197_P01	9.28499	1.18714e-08	3.42586e-08
Zm00001eb239520	-7.78078	4.77141e-25	3.14478e-24	Zm00001eb001010	4577.GRMZM2G440562_P01	-2.37547	9.35798e-28	6.77663e-27
Zm00001eb421220	-7.75736	8.02086e-26	5.43105e-25	Zm00001eb001060	4577.GRMZM2G126199_P01	-4.32117	6.68371e-57	1.16257e-55
Zm00001eb429000	-7.75115	3.14304e-26	2.16286e-25	Zm00001eb001140	4577.GRMZM2G044247_P01	-5.44261	1.33713e-66	3.32058e-65
Zm00001eb145140	-7.72907	3.52561e-23	2.15557e-22	Zm00001eb001190	4577.GRMZM2G030173_P01	-4.02885	1.33713e-66	3.32058e-65
Zm00001eb255200	-7.71936	1.1875e-25	7.98447e-25	Zm00001eb001200	4577.GRMZM2G030299_P01	-3.83112	9.91034e-53	1.53195e-51
Zm00001eb323100	-7.65641	1.17286e-25	7.88767e-25	Zm00001eb001280	4577.GRMZM2G008773_P01	-4.17126	1.6951e-13	6.578e-13
Zm00001eb395900	-7.64801	1.80439e-32	1.54706e-31	Zm00001eb001340	4577.GRMZM2G087207_P01	-3.86881	3.04858e-48	4.1462e-47
Zm00001eb091920	-7.61844	1.27363e-33	1.13371e-32	Zm00001eb001350	4577.GRMZM2G387837_P01	1.51803	2.39449e-19	1.27258e-18
Zm00001eb411460	-7.59443	9.98301e-30	7.81308e-29	Zm00001eb001560	4577.GRMZM2G341934_P01	-5.45821	6.82703e-24	4.27769e-23
Zm00001eb193300	-7.59418	1.33713e-66	3.32058e-65	Zm00001eb001720	4577.GRMZM2G159431_P01	2.81646	5.53898e-26	3.77229e-25
Zm00001eb041090	-7.52775	2.69371e-62	5.41294e-61	Zm00001eb001760	4577.GRMZM2G159477_P01	4.65405	2.07973e-43	2.62613e-42
Zm00001eb326040	-7.50499	1.33713e-66	3.32058e-65	Zm00001eb001770	4577.GRMZM2G327059_P02	5.47003	2.14383e-32	1.89918e-31
Zm00001eb196240	-7.50441	2.48986e-29	1.91694e-28	Zm00001eb001830	4577.GRMZM2G119494_P01	-2.95949	1.10841e-06	2.76941e-06
Zm00001eb242030	-7.47101	1.33713e-66	3.32058e-65	Zm00001eb002090	4577.GRMZM2G065718_P01	-3.35495	1.75546e-14	7.19648e-14
Zm00001eb352990	-7.44564	2.93436e-24	1.87134e-23	Zm00001eb002380	4577.GRMZM2G092813_P01	6.81495	2.32419e-09	6.83131e-09
Zm00001eb066060	-7.41099	1.91311e-13	7.39776e-13	Zm00001eb002390	4577.GRMZM2G392863_P01	-2.27086	9.32526e-08	2.5322e-07
Zm00001eb219750	-7.35131	3.18257e-29	2.44018e-28	Zm00001eb002660	4577.GRMZM2G059428_P01	2.44523	0.000792066	0.00149359
Zm00001eb259460	-7.33585	3.00698e-23	1.84274e-22	Zm00001eb002700	4577.GRMZM2G110616_P01	8.7309	5.6717e-15	2.37719e-14
Zm00001eb241840	-7.33252	1.33713e-66	3.32058e-65	Zm00001eb002870	4577.GRMZM2G075901_P01	3.04515	1.32812e-59	2.74816e-58
Zm00001eb023420	-7.3317	5.66696e-22	3.28459e-21	Zm00001eb003080	4577.GRMZM2G018579_P01	-3.24481	1.33713e-66	3.32058e-65
Zm00001eb043240	-7.31859	1.33713e-66	3.32058e-65	Zm00001eb003170	4577.GRMZM2G472167_P01	4.95029	1.61766e-21	9.36392e-21
Zm00001eb107240	-7.28774	4.39133e-23	2.67661e-22	Zm00001eb003190	4577.GRMZM2G171324_P01	2.60657	2.69622e-38	2.78042e-37
Zm00001eb362930	-7.28714	1.33713e-66	3.32058e-65	Zm00001eb003240	4577.GRMZM2G062946_P01	-3.11181	1.66791e-10	5.42373e-10
Zm00001eb077840	-7.26681	2.27567e-49	3.19229e-48	Zm00001eb003440	4577.GRMZM2G450125_P01	-3.10159	5.48732e-15	2.30406e-14
Zm00001eb344240	-7.26031	1.33713e-66	3.32058e-65	Zm00001eb003460	4577.GRMZM2G355846_P01	5.00463	2.57994e-13	9.89421e-13
Zm00001eb350620	-7.24323	1.33713e-66	3.32058e-65	Zm00001eb003660	4577.GRMZM2G009818_P01	-5.64242	1.02122e-11	3.56873e-11
Zm00001eb374880	-7.2373	1.96163e-21	1.11162e-20	Zm00001eb003760	4577.GRMZM2G339563_P01	2.76315	2.86988e-47	4.14986e-46
Zm00001eb166320	-7.23055	2.61263e-55	4.32558e-54	Zm00001eb004000	4577.GRMZM2G056804_P01	6.4108	5.89914e-05	0.000127267
Zm00001eb297110	-7.22903	3.29484e-26	2.26584e-25	Zm00001eb004540	4577.GRMZM2G453111_P01	-3.61237	5.22051e-11	1.74802e-10
Zm00001eb359610	-7.21993	1.25579e-43	1.50055e-42	Zm00001eb004550	4577.GRMZM2G154211_P01	5.77641	1.55521e-26	1.09527e-25
Zm00001eb428910	-7.20522	6.31055e-28	4.59713e-27	Zm00001eb005100	4577.GRMZM2G123986_P01	5.19887	5.4347e-50	8.48049e-49
Zm00001eb247400	-7.19537	1.9247e-57	3.40547e-56	Zm00001eb005380	4577.GRMZM2G162749_P01	2.53592	1.84857e-15	7.95791e-15
Zm00001eb052730	-7.19423	3.00973e-25	1.99781e-24	Zm00001eb005440	4577.GRMZM2G139963_P01	-3.99765	3.40618e-16	1.52477e-15
Zm00001eb039850	-7.17479	1.65174e-28	1.2339e-27	Zm00001eb005530	4577.GRMZM2G035243_P01	1.9678	1.44693e-40	1.68484e-39
Zm00001eb327000	-7.13029	7.27489e-21	4.02539e-20	Zm00001eb005570	4577.GRMZM2G406601_P01	6.21085	1.67406e-15	7.22397e-15
Zm00001eb257300	-7.11172	1.33713e-66	3.32058e-65	Zm00001eb005600	4577.GRMZM2G021498_P01	-3.64491	1.22195e-12	4.51206e-12
Zm00001eb206630	-7.09408	9.66012e-59	1.75729e-57	Zm00001eb005760	4577.GRMZM2G012102_P01	1.68938	2.79403e-22	1.66657e-21
Zm00001eb143360	-7.09178	1.33713e-66	3.32058e-65	Zm00001eb005900	4577.GRMZM2G175164_P01	2.17374	8.31334e-06	1.92183e-05
Zm00001eb144480	-7.09161	1.33713e-66	3.32058e-65	Zm00001eb006000	4577.GRMZM2G445634_P01	5.26451	2.28778e-06	5.5575e-06
Zm00001eb021710	-7.04208	1.33713e-66	3.32058e-65	Zm00001eb006020	4577.GRMZM2G445602_P01	-3.58728	0.000178026	0.000361981
Zm00001eb125150	-7.03635	1.57378e-16	7.17058e-16	Zm00001eb006140	4577.GRMZM2G115105_P01	4.1631	2.87946e-69	7.66967e-68
Zm00001eb165940	-7.02024	1.9239e-60	3.65288e-59	Zm00001eb006180	4577.GRMZM2G018984_P02	3.07594	1.54313e-24	9.96744e-24
Zm00001eb358400	-7.01823	7.2503e-28	5.27081e-27	Zm00001eb006200	4577.AC206951.3_FGP016	5.68915	8.31856e-29	6.29189e-28
Zm00001eb145660	-7.01668	1.33713e-66	3.32058e-65	Zm00001eb006270	4577.GRMZM2G153393_P01	-2.2058	8.76594e-11	2.89962e-10
Zm00001eb076380	-7.01165	5.44055e-59	9.9714e-58	Zm00001eb006420	4577.GRMZM2G056469_P01	9.94434	4.1922e-14	1.66883e-13
Zm00001eb081910	-6.97874	9.13875e-21	5.03823e-20	Zm00001eb006440	4577.GRMZM2G093125_P01	9.66557	1.64162e-21	9.49768e-21
Zm00001eb275660	-6.96536	1.33713e-66	3.32058e-65	Zm00001eb006470	4577.GRMZM2G358311_P01	-2.92939	5.58641e-14	2.22761e-13
Zm00001eb100060	-6.96414	4.85287e-46	6.22098e-45	Zm00001eb006530	4577.GRMZM2G024099_P01	-2.77118	2.4625e-09	7.45168e-09
Zm00001eb145900	-6.96401	1.91834e-61	3.75481e-60	Zm00001eb006610	4577.GRMZM2G398848_P01	-4.1524	1.03641e-05	2.37699e-05
Zm00001eb108920	-6.96115	1.12497e-18	5.62999e-18	Zm00001eb006630	4577.GRMZM2G117491_P01	11.3104	7.75165e-23	4.7432e-22
Zm00001eb408720	-6.9431	5.89166e-50	8.40994e-49	Zm00001eb006640	4577.GRMZM2G005043_P01	10.7616	5.45198e-14	2.15812e-13
Zm00001eb107290	-6.92362	8.10138e-21	4.47255e-20	Zm00001eb006660	4577.GRMZM2G031177_P01	2.0757	3.22996e-37	3.21061e-36
Zm00001eb243290	-6.92138	1.33713e-66	3.32058e-65	Zm00001eb006830	4577.GRMZM2G097283_P01	-4.20832	3.81672e-06	9.09521e-06
Zm00001eb424380	-6.90637	1.39193e-48	1.90371e-47	Zm00001eb006890	4577.GRMZM2G447551_P01	2.07779	3.04478e-16	1.36647e-15
Zm00001eb424480	-6.90404	2.06632e-49	2.90633e-48	Zm00001eb006950	4577.AC166636.1_FGP009	4.20402	1.5601e-05	3.52157e-05
Zm00001eb265290	-6.89383	1.33713e-66	3.32058e-65	Zm00001eb007070	4577.GRMZM2G155086_P01	-2.88537	1.31027e-43	1.56448e-42
Zm00001eb206040	-6.89014	2.75525e-19	1.419e-18	Zm00001eb007280	4577.GRMZM2G004523_P01	5.06006	7.84704e-75	2.41595e-73
Zm00001eb233760	-6.88103	2.59915e-20	1.40722e-19	Zm00001eb007320	4577.GRMZM2G162535_P01	3.67959	9.86333e-22	5.65513e-21
Zm00001eb433640	-6.87227	6.68023e-36	6.4032e-35	Zm00001eb007470	4577.GRMZM2G114190_P01	-5.3087	1.92145e-06	4.69822e-06
Zm00001eb151400	-6.86576	1.33713e-66	3.32058e-65	Zm00001eb007510	4577.GRMZM2G114055_P02	-5.78637	1.66724e-10	5.42213e-10
Zm00001eb041540	-6.86442	2.46372e-37	2.45744e-36	Zm00001eb007740	4577.GRMZM2G055101_P01	4.04619	2.81895e-06	6.54795e-06
Zm00001eb215970	-6.86366	1.02781e-19	5.40588e-19	Zm00001eb007870	4577.GRMZM2G140674_P01	5.46421	1.02247e-20	5.62714e-20
Zm00001eb052020	-6.86193	4.82502e-25	3.17879e-24	Zm00001eb007880	4577.GRMZM2G380789_P01	11.3525	5.5811e-15	2.34039e-14
Zm00001eb128920	-6.83917	1.33738e-66	3.32117e-65	Zm00001eb007900	4577.GRMZM2G127635_P01	-4.41178	9.37181e-58	1.66938e-56
Zm00001eb010520	-6.8311	4.11624e-22	2.40397e-21	Zm00001eb008010	4577.GRMZM2G171073_P02	2.77996	4.04667e-18	1.98199e-17
Zm00001eb046690	-6.8282	4.88672e-57	8.52728e-56	Zm00001eb008070	4577.GRMZM2G153920_P01	11.4657	1.58018e-33	1.40225e-32
Zm00001eb421180	-6.80954	1.33713e-66	3.32058e-65	Zm00001eb008140	4577.GRMZM2G139852_P01	-2.31861	0.00846386	0.0139027
Zm00001eb137480	-6.80295	8.11292e-24	5.07181e-23	Zm00001eb008200	4577.GRMZM2G003506_P01	10.119	3.8582e-56	7.28287e-55
Zm00001eb262760	-6.79943	2.42929e-18	1.2004e-17	Zm00001eb008270	4577.GRMZM2G071374_P01	3.65805	3.97361e-17	1.86139e-16
Zm00001eb336660	-6.75138	1.33713e-66	3.32058e-65	Zm00001eb008460	4577.GRMZM2G107872_P02	-2.7039	1.3488e-66	3.34782e-65
Zm00001eb122190	-6.74233	1.30145e-18	6.49679e-18	Zm00001eb008660	4577.GRMZM2G173067_P03	2.93874	1.06127e-71	2.66486e-70
Zm00001eb078620	-6.73472	9.3282e-23	5.6102e-22	Zm00001eb008730	4577.GRMZM2G128665_P01	-4.48781	3.11512e-39	3.30592e-38
Zm00001eb275830	-6.72621	1.33713e-66	3.32058e-65	Zm00001eb008810	4577.AC208897.3_FGP004	12.3105	4.45336e-86	1.7926e-84
Zm00001eb333330	-6.71415	6.9995e-18	3.39311e-17	Zm00001eb008910	4577.GRMZM2G164965_P01	-5.31981	1.33713e-66	3.32058e-65
Zm00001eb313250	-6.68926	8.17695e-22	4.70698e-21	Zm00001eb008930	4577.GRMZM2G111324_P01	-3.82802	0.00180346	0.00325788
Zm00001eb142710	-6.68263	9.7871e-49	1.34728e-47	Zm00001eb009080	4577.GRMZM2G040728_P01	3.91695	0.00025159	0.000491158
Zm00001eb075250	-6.67615	3.23269e-40	3.50945e-39	Zm00001eb009320	4577.GRMZM2G433579_P01	6.06997	3.56151e-55	5.8751e-54
Zm00001eb079610	-6.67388	4.15826e-23	2.53601e-22	Zm00001eb009360	4577.GRMZM2G469304_P01	-2.16352	9.55866e-20	5.03414e-19
Zm00001eb045860	-6.66891	1.27384e-16	5.82661e-16	Zm00001eb009380	4577.GRMZM2G180023_P01	9.58256	2.86856e-14	1.1526e-13
Zm00001eb279090	-6.66679	9.53069e-23	5.72763e-22	Zm00001eb009400	4577.GRMZM2G180044_P01	3.38164	0.000351566	0.000691143
Zm00001eb125130	-6.65143	2.68346e-16	1.20893e-15	Zm00001eb009460	4577.GRMZM2G476914_P01	-3.8251	0.00186024	0.00335529
Zm00001eb433820	-6.65094	1.22329e-23	7.59647e-23	Zm00001eb009510	4577.GRMZM2G091456_P02	-3.26659	1.33713e-66	3.32058e-65
Zm00001eb267290	-6.63906	2.97844e-17	1.40264e-16	Zm00001eb009540	4577.GRMZM2G153536_P02	9.8932	2.74047e-24	1.78772e-23
Zm00001eb040610	-6.63644	1.33713e-66	3.32058e-65	Zm00001eb009550	4577.GRMZM2G126808_P02	1.83052	2.44935e-20	1.36099e-19
Zm00001eb320800	-6.62732	3.78409e-18	1.85568e-17	Zm00001eb009570	4577.GRMZM2G122543_P01	4.4499	1.03511e-44	1.28985e-43
Zm00001eb062360	-6.60833	1.83635e-17	8.72317e-17	Zm00001eb009660	4577.GRMZM2G043470_P01	-2.31489	2.86424e-56	4.89036e-55
Zm00001eb407040	-6.60793	8.57052e-18	4.14137e-17	Zm00001eb010140	4577.GRMZM2G152477_P01	2.2951	3.45846e-18	1.7273e-17
Zm00001eb073740	-6.58904	8.40355e-17	3.87402e-16	Zm00001eb010210	4577.GRMZM2G055052_P01	7.69207	8.21645e-12	2.88564e-11
Zm00001eb135550	-6.58783	2.88495e-17	1.35983e-16	Zm00001eb010340	4577.GRMZM2G360234_P01	-3.59805	2.26192e-29	1.74569e-28
Zm00001eb316960	-6.57657	6.85354e-16	3.02735e-15	Zm00001eb010360	4577.GRMZM2G147942_P01	-2.36589	1.40635e-60	2.67824e-59
Zm00001eb176670	-6.5728	6.98553e-18	3.38685e-17	Zm00001eb010370	4577.GRMZM2G077942_P01	1.86821	6.99259e-17	3.25993e-16
Zm00001eb427230	-6.56793	1.2244e-17	5.87346e-17	Zm00001eb010480	4577.GRMZM2G448368_P01	3.38015	2.94516e-46	3.79387e-45
Zm00001eb366250	-6.56517	4.9776e-15	2.09396e-14	Zm00001eb010500	4577.GRMZM2G149636_P01	2.7472	2.77289e-10	8.90635e-10
Zm00001eb253040	-6.56432	1.33713e-66	3.32058e-65	Zm00001eb010540	4577.GRMZM2G042253_P01	-2.90507	2.45011e-20	1.32811e-19
Zm00001eb068680	-6.54769	4.39561e-22	2.56194e-21	Zm00001eb010640	4577.GRMZM2G321033_P01	8.41596	1.38573e-17	6.70754e-17
Zm00001eb059460	-6.54416	6.65299e-17	3.08406e-16	Zm00001eb010660	4577.GRMZM2G179907_P01	-3.89724	3.8261e-08	1.06843e-07
Zm00001eb137540	-6.53933	5.12026e-17	2.38366e-16	Zm00001eb010740	4577.GRMZM2G102347_P03	-2.67738	2.11254e-11	7.23254e-11
Zm00001eb312010	-6.53811	8.15057e-16	3.58727e-15	Zm00001eb010860	4577.GRMZM2G087275_P01	2.10278	2.65645e-22	1.57096e-21
Zm00001eb220460	-6.52708	4.79178e-41	5.32049e-40	Zm00001eb010960	4577.GRMZM2G377647_P01	5.48811	0.000254557	0.000515836
Zm00001eb279660	-6.52498	1.17569e-39	1.25909e-38	Zm00001eb011000	4577.GRMZM2G030223_P01	4.00107	1.20764e-38	1.32259e-37
Zm00001eb101490	-6.51934	2.58962e-48	3.52806e-47	Zm00001eb011370	4577.GRMZM2G072376_P01	-2.69362	1.29924e-05	2.95475e-05
Zm00001eb209660	-6.51177	1.74576e-54	2.82396e-53	Zm00001eb011460	4577.GRMZM2G073591_P01	-5.26939	1.33713e-66	3.32058e-65
Zm00001eb349920	-6.4988	1.33713e-66	3.32058e-65	Zm00001eb011650	4577.GRMZM2G161452_P01	2.17363	9.0976e-73	2.65538e-71
Zm00001eb125470	-6.47825	1.51595e-49	2.14173e-48	Zm00001eb011920	4577.GRMZM5G886952_P01	-5.22703	5.62487e-65	1.20974e-63
Zm00001eb074090	-6.4773	3.39698e-14	1.37165e-13	Zm00001eb011940	4577.GRMZM2G306732_P01	-3.99104	2.83688e-60	5.36384e-59
Zm00001eb077230	-6.46481	4.58301e-44	5.55589e-43	Zm00001eb011970	4577.GRMZM2G160198_P01	-3.70145	1.33713e-66	3.32058e-65
Zm00001eb266240	-6.46031	5.86427e-63	1.19744e-61	Zm00001eb012080	4577.GRMZM2G119168_P01	5.62621	2.39595e-24	1.53539e-23
Zm00001eb148790	-6.42502	8.02138e-17	3.70107e-16	Zm00001eb012130	4577.GRMZM2G164084_P01	-4.21112	0.000116361	0.000241637
Zm00001eb186950	-6.4196	1.33713e-66	3.32058e-65	Zm00001eb012190	4577.GRMZM2G026911_P01	-2.87666	4.86268e-22	2.82948e-21
Zm00001eb193040	-6.41576	1.1247e-50	1.6319e-49	Zm00001eb012270	4577.GRMZM2G179432_P02	1.60433	1.06939e-07	2.90386e-07
Zm00001eb253670	-6.39006	1.8413e-16	8.37383e-16	Zm00001eb012310	4577.GRMZM2G110309_P01	1.87333	1.32674e-39	1.49599e-38
Zm00001eb257900	-6.3661	1.33713e-66	3.32058e-65	Zm00001eb012360	4577.GRMZM2G113002_P01	-2.90638	1.33713e-66	3.32058e-65
Zm00001eb109290	-6.36482	2.13257e-14	8.70413e-14	Zm00001eb012470	4577.GRMZM2G428391_P01	4.02334	1.10287e-13	4.29799e-13
Zm00001eb158270	-6.35213	1.73726e-15	7.51255e-15	Zm00001eb012580	4577.GRMZM2G044027_P01	-4.52345	8.99461e-29	6.77998e-28
Zm00001eb384360	-6.3511	2.36446e-13	9.08651e-13	Zm00001eb012700	4577.GRMZM2G048154_P01	13.0976	2.50063e-24	1.63523e-23
Zm00001eb400630	-6.34679	1.33713e-66	3.32058e-65	Zm00001eb012800	4577.GRMZM2G042107_P01	4.69468	1.76844e-42	2.19666e-41
Zm00001eb028670	-6.31709	2.74632e-21	1.54579e-20	Zm00001eb013000	4577.GRMZM2G154883_P01	1.85155	1.43834e-35	1.35977e-34
Zm00001eb013130	-6.30306	1.36102e-20	7.4515e-20	Zm00001eb013100	4577.GRMZM2G017792_P01	4.29318	3.2215e-15	1.36893e-14
Zm00001eb376710	-6.28435	1.35593e-14	5.59191e-14	Zm00001eb013130	4577.GRMZM2G141386_P01	-6.30306	1.36102e-20	7.4515e-20
Zm00001eb294600	-6.28205	2.23771e-15	9.60723e-15	Zm00001eb013360	4577.AC212219.3_FGP005	9.9116	1.62853e-15	7.03113e-15
Zm00001eb319980	-6.28076	1.33713e-66	3.32058e-65	Zm00001eb013370	4577.GRMZM5G838147_P01	4.41973	6.80035e-70	1.62394e-68
Zm00001eb392680	-6.27636	5.35573e-26	3.65378e-25	Zm00001eb013430	4577.GRMZM2G053669_P01	-2.85734	0.00448281	0.00767702
Zm00001eb278680	-6.27455	3.803e-14	1.5313e-13	Zm00001eb013450	4577.AC208201.3_FGP002	4.32894	5.31659e-16	2.35963e-15
Zm00001eb307290	-6.2602	9.82963e-16	4.30593e-15	Zm00001eb013500	4577.GRMZM2G087079_P01	-4.51519	1.33713e-66	3.32058e-65
Zm00001eb183860	-6.25193	1.28822e-20	7.06145e-20	Zm00001eb013610	4577.GRMZM2G135359_P02	-3.9709	1.71501e-07	4.56851e-07
Zm00001eb143910	-6.24344	2.16778e-19	1.12301e-18	Zm00001eb013650	4577.GRMZM2G006370_P02	-4.02306	1.29993e-55	2.18533e-54
Zm00001eb034050	-6.23954	1.20524e-15	5.25203e-15	Zm00001eb013730	4577.GRMZM2G032182_P01	2.0371	1.69979e-24	1.12052e-23
Zm00001eb203590	-6.23517	1.17378e-19	6.15421e-19	Zm00001eb013740	4577.GRMZM2G032047_P01	5.22337	7.77611e-34	7.23006e-33
Zm00001eb194570	-6.23231	5.77929e-47	7.58972e-46	Zm00001eb013810	4577.GRMZM5G814718_P01	6.98154	3.19766e-05	6.95144e-05
Zm00001eb168050	-6.22841	1.33713e-66	3.32058e-65	Zm00001eb013990	4577.GRMZM2G112538_P01	8.37318	1.77813e-67	4.50696e-66
Zm00001eb077010	-6.22741	1.33713e-66	3.32058e-65	Zm00001eb014000	4577.GRMZM2G112538_P01	5.34288	2.67314e-25	1.8143e-24
Zm00001eb294110	-6.22256	1.13358e-45	1.44034e-44	Zm00001eb014010	4577.GRMZM2G112488_P01	7.45051	5.60021e-24	3.60653e-23
Zm00001eb079350	-6.21407	1.3372e-66	3.32074e-65	Zm00001eb014250	4577.GRMZM2G017400_P01	-2.5581	1.74431e-17	8.30212e-17
Zm00001eb380150	-6.20885	1.33713e-66	3.32058e-65	Zm00001eb014260	4577.GRMZM2G057027_P02	-2.22609	6.54511e-22	3.78551e-21
Zm00001eb007140	-6.20426	1.44611e-12	5.3193e-12	Zm00001eb014470	4577.GRMZM2G010000_P01	-2.79806	4.73184e-17	2.20836e-16
Zm00001eb041460	-6.19693	1.33713e-66	3.32058e-65	Zm00001eb014830	4577.GRMZM2G013639_P01	2.05091	2.91047e-104	1.75305e-102
Zm00001eb008360	-6.17207	1.33713e-66	3.32058e-65	Zm00001eb014930	4577.GRMZM2G089720_P01	11.1428	2.31631e-07	6.10579e-07
Zm00001eb349090	-6.15442	2.71952e-15	1.16191e-14	Zm00001eb015150	4577.GRMZM2G174284_P01	2.25103	1.03562e-83	3.94344e-82
Zm00001eb315660	-6.15418	1.33713e-66	3.32058e-65	Zm00001eb015160	4577.GRMZM2G318652_P01	6.10238	4.2824e-25	2.83073e-24
Zm00001eb399900	-6.14654	3.95641e-36	3.81658e-35	Zm00001eb015320	4577.GRMZM2G030272_P01	3.12029	4.55319e-30	3.71614e-29
Zm00001eb162180	-6.14554	7.82381e-14	3.09679e-13	Zm00001eb015400	4577.GRMZM2G144997_P01	5.32821	5.26336e-43	6.15466e-42
Zm00001eb103180	-6.14491	1.60516e-44	1.96774e-43	Zm00001eb015430	4577.GRMZM2G174680_P01	-2.20024	4.30198e-12	1.53866e-11
Zm00001eb275040	-6.14199	1.60075e-15	6.93358e-15	Zm00001eb015630	4577.GRMZM2G011598_P01	6.95516	4.43009e-12	1.58288e-11
Zm00001eb318030	-6.12762	7.49578e-62	1.48645e-60	Zm00001eb015760	4577.GRMZM2G008501_P01	-4.51135	5.00844e-06	1.18169e-05
Zm00001eb112610	-6.12408	4.54237e-15	1.9149e-14	Zm00001eb015790	4577.GRMZM2G010196_P01	-5.18483	1.17871e-08	3.40215e-08
Zm00001eb278580	-6.117	1.73443e-14	7.11211e-14	Zm00001eb015800	4577.GRMZM2G312661_P01	3.66804	1.46638e-07	3.92467e-07
Zm00001eb063450	-6.11695	3.26998e-12	1.17531e-11	Zm00001eb015890	4577.GRMZM2G016480_P01	-3.50688	1.39993e-17	6.69117e-17
Zm00001eb275820	-6.11621	2.22219e-14	9.0571e-14	Zm00001eb015950	4577.GRMZM2G056424_P01	-3.94011	1.19001e-65	2.62787e-64
Zm00001eb192180	-6.10817	6.55867e-14	2.60579e-13	Zm00001eb016040	4577.GRMZM2G119850_P01	-5.16864	5.33978e-53	8.29471e-52
Zm00001eb248640	-6.10499	9.22571e-13	3.43178e-12	Zm00001eb016090	4577.GRMZM2G054916_P01	-4.74672	3.8699e-47	5.10334e-46
Zm00001eb396920	-6.10148	1.3496e-25	9.06281e-25	Zm00001eb016160	4577.GRMZM2G173387_P07	-4.95336	3.34832e-26	2.30162e-25
Zm00001eb086830	-6.09975	1.86741e-17	8.86668e-17	Zm00001eb016200	4577.GRMZM2G043493_P02	-2.80819	7.86676e-53	1.21843e-51
Zm00001eb407780	-6.09158	1.04732e-14	4.34009e-14	Zm00001eb016620	4577.GRMZM2G075502_P01	4.26744	4.35514e-27	3.16397e-26
Zm00001eb249200	-6.0909	1.33713e-66	3.32058e-65	Zm00001eb016850	4577.GRMZM2G038598_P01	3.97242	1.90916e-25	1.27461e-24
Zm00001eb404360	-6.08684	1.33713e-66	3.32058e-65	Zm00001eb016920	4577.GRMZM2G082034_P01	3.28445	5.8492e-21	3.24615e-20
Zm00001eb421720	-6.07963	1.18338e-63	2.44995e-62	Zm00001eb016950	4577.GRMZM2G467072_P01	10.0549	2.91482e-12	1.03987e-11
Zm00001eb124430	-6.07825	1.33713e-66	3.32058e-65	Zm00001eb017280	4577.AC204530.4_FGP006	-2.35688	6.47444e-18	3.14531e-17
Zm00001eb283750	-6.07336	4.21178e-13	1.5986e-12	Zm00001eb017640	4577.GRMZM2G140915_P01	-5.42612	2.3726e-08	6.71178e-08
Zm00001eb166100	-6.06917	1.33713e-66	3.32058e-65	Zm00001eb017800	4577.GRMZM2G046297_P02	8.49802	1.17458e-18	6.0394e-18
Zm00001eb400670	-6.06595	3.23994e-13	1.23476e-12	Zm00001eb017920	4577.GRMZM2G040515_P02	1.62214	2.1674e-20	1.17652e-19
Zm00001eb252910	-6.06249	5.7712e-15	2.42166e-14	Zm00001eb018270	4577.GRMZM2G127150_P01	7.38794	1.56826e-12	5.68794e-12
Zm00001eb365220	-6.05598	2.88468e-12	1.04067e-11	Zm00001eb018470	4577.GRMZM2G051836_P01	-5.04416	8.13563e-08	2.21848e-07
Zm00001eb391280	-6.05337	8.93788e-32	7.47908e-31	Zm00001eb018480	4577.GRMZM2G100452_P01	6.6119	1.29761e-12	4.73428e-12
Zm00001eb146130	-6.03256	1.03397e-24	6.72249e-24	Zm00001eb018600	4577.GRMZM2G003138_P01	3.69245	1.25308e-17	6.00556e-17
Zm00001eb381760	-6.03148	1.33713e-66	3.32058e-65	Zm00001eb018640	4577.GRMZM2G336824_P01	9.81182	1.19676e-34	1.14221e-33
Zm00001eb291820	-6.02048	1.11705e-12	4.13241e-12	Zm00001eb018660	4577.GRMZM2G311036_P01	9.71081	3.5339e-42	4.35532e-41
Zm00001eb267020	-5.98495	2.55549e-13	9.80516e-13	Zm00001eb018840	4577.GRMZM2G107495_P01	-2.90661	1.09724e-07	2.96576e-07
Zm00001eb033760	-5.97056	2.2516e-16	1.01886e-15	Zm00001eb018910	4577.GRMZM2G120079_P01	3.09881	0.00541452	0.0093947
Zm00001eb072640	-5.9623	8.20375e-66	1.82962e-64	Zm00001eb018960	4577.GRMZM2G396212_P02	8.41309	4.72679e-11	1.5608e-10
Zm00001eb289550	-5.9589	1.69676e-13	6.58364e-13	Zm00001eb019050	4577.GRMZM2G179792_P01	9.29811	7.4549e-140	9.04637e-138
Zm00001eb201180	-5.95424	8.87392e-15	3.69036e-14	Zm00001eb019130	4577.GRMZM2G082836_P01	1.73207	1.90525e-41	2.29018e-40
Zm00001eb258100	-5.94507	1.33713e-66	3.32058e-65	Zm00001eb019160	4577.GRMZM2G120587_P01	8.40427	5.97114e-26	4.15833e-25
Zm00001eb232250	-5.94397	1.33713e-66	3.32058e-65	Zm00001eb019220	4577.GRMZM2G003530_P01	-3.35506	7.41352e-05	0.000156733
Zm00001eb235990	-5.9429	8.16373e-44	9.82531e-43	Zm00001eb019250	4577.GRMZM2G077897_P01	2.53853	6.7499e-59	1.36614e-57
Zm00001eb174650	-5.94054	4.69634e-12	1.67517e-11	Zm00001eb019340	4577.GRMZM2G046480_P01	-2.63088	2.27323e-58	4.10463e-57
Zm00001eb070390	-5.92462	4.59221e-07	1.1862e-06	Zm00001eb019530	4577.GRMZM2G048324_P01	1.61895	3.80968e-17	1.81097e-16
Zm00001eb061670	-5.92182	6.87769e-13	2.57967e-12	Zm00001eb019620	4577.GRMZM2G142390_P01	5.06611	2.65087e-34	2.41945e-33
Zm00001eb031360	-5.92089	1.26712e-10	4.1537e-10	Zm00001eb019650	4577.GRMZM2G110027_P01	1.83218	1.20302e-18	6.19592e-18
Zm00001eb286060	-5.91986	2.19535e-32	1.87415e-31	Zm00001eb019840	4577.GRMZM6G761998_P01	3.0159	6.74417e-25	4.50082e-24
Zm00001eb415620	-5.91737	1.03358e-35	9.8417e-35	Zm00001eb020360	4577.GRMZM2G030955_P01	-5.072	4.38713e-39	4.63103e-38
Zm00001eb402940	-5.91561	5.30105e-13	2.00006e-12	Zm00001eb020470	4577.GRMZM5G892991_P01	-2.4197	1.28072e-19	6.70046e-19
Zm00001eb264630	-5.9025	3.95396e-13	1.5029e-12	Zm00001eb020600	4577.GRMZM2G174708_P01	2.52187	1.56432e-20	8.54684e-20
Zm00001eb132820	-5.90008	7.04393e-27	4.95263e-26	Zm00001eb020610	4577.GRMZM5G883760_P01	7.54978	0.0031889	0.00549044
Zm00001eb235800	-5.89525	2.90156e-10	9.30925e-10	Zm00001eb020640	4577.GRMZM2G069176_P01	11.4897	1.75167e-16	7.98578e-16
Zm00001eb349070	-5.89085	9.55029e-14	3.7623e-13	Zm00001eb020710	4577.GRMZM2G122717_P01	2.03522	8.89811e-56	1.50305e-54
Zm00001eb389260	-5.88103	4.36925e-12	1.56184e-11	Zm00001eb021230	4577.GRMZM2G045067_P01	-4.98161	1.33713e-66	3.32058e-65
Zm00001eb143970	-5.87388	1.1823e-11	4.11712e-11	Zm00001eb021310	4577.GRMZM2G143703_P01	7.33888	7.27936e-19	3.68287e-18
Zm00001eb425540	-5.87381	1.33713e-66	3.32058e-65	Zm00001eb021430	4577.GRMZM2G049852_P01	5.46167	0.000566635	0.00109186
Zm00001eb210950	-5.86929	1.33713e-66	3.32058e-65	Zm00001eb021510	4577.GRMZM2G133943_P01	2.09194	2.95538e-43	3.48412e-42
Zm00001eb301190	-5.86047	4.23152e-16	1.88624e-15	Zm00001eb021530	4577.GRMZM2G430039_P01	-4.40997	0.000858562	0.00161236
Zm00001eb173930	-5.85828	1.85302e-30	1.48584e-29	Zm00001eb021550	4577.GRMZM2G066441_P01	3.71583	7.32099e-15	3.05901e-14
Zm00001eb375710	-5.85277	1.33713e-66	3.32058e-65	Zm00001eb021590	4577.GRMZM2G149182_P01	11.7105	1.14128e-15	4.97087e-15
Zm00001eb249980	-5.85136	1.18785e-35	1.12801e-34	Zm00001eb021600	4577.GRMZM2G025190_P01	8.85162	7.99497e-56	1.50146e-54
Zm00001eb170720	-5.84885	2.36481e-10	7.62576e-10	Zm00001eb021710	4577.GRMZM2G066369_P01	-7.04208	1.33713e-66	3.32058e-65
Zm00001eb159100	-5.84395	8.35037e-23	5.03357e-22	Zm00001eb021780	4577.GRMZM2G030636_P01	-2.45079	2.67787e-10	8.6064e-10
Zm00001eb321220	-5.84246	1.33713e-66	3.32058e-65	Zm00001eb022050	4577.GRMZM2G085198_P02	-4.07239	7.29855e-21	4.03777e-20
Zm00001eb271490	-5.84089	1.33713e-66	3.32058e-65	Zm00001eb022180	4577.GRMZM2G040743_P01	-2.55873	2.77152e-34	2.52739e-33
Zm00001eb233860	-5.83576	2.16075e-11	7.39119e-11	Zm00001eb022280	4577.GRMZM2G040441_P01	-4.10956	3.28732e-09	9.86905e-09
Zm00001eb247450	-5.83447	1.33713e-66	3.32058e-65	Zm00001eb022410	4577.GRMZM2G026147_P03	2.27858	1.76782e-07	4.70325e-07
Zm00001eb348590	-5.83432	5.26402e-31	4.30371e-30	Zm00001eb022440	4577.GRMZM2G026767_P03	2.09736	1.30769e-23	8.26582e-23
Zm00001eb001850	-5.83023	3.92814e-28	2.88747e-27	Zm00001eb022570	4577.GRMZM2G175134_P01	-2.75453	2.86181e-19	1.47173e-18
Zm00001eb103200	-5.81192	1.33713e-66	3.32058e-65	Zm00001eb022980	4577.GRMZM2G053720_P01	3.91512	6.77558e-06	1.58074e-05
Zm00001eb312230	-5.81182	1.33713e-66	3.32058e-65	Zm00001eb023070	4577.GRMZM2G037255_P01	-2.4173	1.34323e-05	3.0502e-05
Zm00001eb305670	-5.8091	1.33713e-66	3.32058e-65	Zm00001eb023280	4577.GRMZM2G317386_P01	4.49709	1.29651e-43	1.67449e-42
Zm00001eb351990	-5.80637	7.45164e-44	8.99562e-43	Zm00001eb023330	4577.GRMZM2G113098_P01	-3.91265	0.0027182	0.00479444
Zm00001eb430300	-5.8054	1.26694e-23	7.86137e-23	Zm00001eb023400	4577.GRMZM2G021427_P01	-3.63052	1.33713e-66	3.32058e-65
Zm00001eb415360	-5.80219	1.33713e-66	3.32058e-65	Zm00001eb023690	4577.GRMZM2G163189_P01	-3.4629	3.10409e-07	8.11797e-07
Zm00001eb404120	-5.80203	5.8603e-14	2.33388e-13	Zm00001eb023700	4577.GRMZM2G392524_P01	-4.01731	1.16468e-06	2.90198e-06
Zm00001eb429560	-5.7959	1.86669e-11	6.41161e-11	Zm00001eb023710	4577.GRMZM2G392477_P01	-5.22646	1.49855e-09	4.59259e-09
Zm00001eb348770	-5.79529	1.33713e-66	3.32058e-65	Zm00001eb023920	4577.GRMZM2G399484_P01	1.78397	1.69061e-43	2.01102e-42
Zm00001eb393300	-5.79349	1.33713e-66	3.32058e-65	Zm00001eb024290	4577.GRMZM2G169080_P01	-2.2786	1.05479e-14	4.37045e-14
Zm00001eb335070	-5.7879	3.18928e-32	2.70879e-31	Zm00001eb024300	4577.GRMZM2G082709_P01	3.87721	3.68239e-06	8.65239e-06
Zm00001eb007510	-5.78637	1.66724e-10	5.42213e-10	Zm00001eb024380	4577.GRMZM2G094168_P02	3.27738	1.27823e-52	2.166e-51
Zm00001eb028330	-5.7722	2.87477e-30	2.28719e-29	Zm00001eb024450	4577.GRMZM2G169931_P01	2.02272	5.62829e-42	6.40872e-41
Zm00001eb411900	-5.76175	2.914e-13	1.11403e-12	Zm00001eb024570	4577.GRMZM2G072117_P01	-3.18335	1.7331e-60	3.29456e-59
Zm00001eb303810	-5.7598	1.24942e-65	2.75534e-64	Zm00001eb024680	4577.GRMZM2G123140_P01	-3.47873	0.00137608	0.00252135
Zm00001eb109810	-5.7587	1.33713e-66	3.32058e-65	Zm00001eb024900	4577.GRMZM2G090500_P01	-3.80374	0.000298171	0.000590842
Zm00001eb043610	-5.75853	1.13739e-15	4.96321e-15	Zm00001eb024920	4577.GRMZM2G158976_P01	2.12349	4.64911e-24	2.93477e-23
Zm00001eb125000	-5.75573	1.26238e-56	2.17529e-55	Zm00001eb024960	4577.GRMZM2G070271_P01	4.82454	6.28902e-13	2.36297e-12
Zm00001eb329970	-5.74922	2.83135e-34	2.58002e-33	Zm00001eb025100	4577.GRMZM2G436299_P01	7.68574	4.66787e-14	1.85416e-13
Zm00001eb041710	-5.74761	1.33713e-66	3.32058e-65	Zm00001eb025150	4577.GRMZM2G457147_P02	-2.57048	8.37599e-07	2.11833e-06
Zm00001eb081780	-5.74475	1.33713e-66	3.32058e-65	Zm00001eb025160	4577.GRMZM2G478212_P01	-2.55795	0.00285828	0.00502809
Zm00001eb067730	-5.73848	1.33713e-66	3.32058e-65	Zm00001eb025300	4577.GRMZM2G394410_P01	2.36681	2.16872e-21	1.25037e-20
Zm00001eb379190	-5.73709	2.12112e-61	4.14149e-60	Zm00001eb025540	4577.GRMZM2G304897_P01	5.68755	5.20944e-18	2.57887e-17
Zm00001eb076880	-5.73117	1.33713e-66	3.32058e-65	Zm00001eb025570	4577.GRMZM2G058630_P01	8.68703	9.12569e-16	3.99836e-15
Zm00001eb149340	-5.72653	1.46289e-32	1.25801e-31	Zm00001eb025730	4577.GRMZM2G084825_P01	10.3607	2.24589e-40	2.59873e-39
Zm00001eb409470	-5.72473	1.33713e-66	3.32058e-65	Zm00001eb025890	4577.GRMZM2G015767_P01	-4.7741	2.54689e-19	1.31383e-18
Zm00001eb369260	-5.71813	1.02439e-11	3.57944e-11	Zm00001eb026090	4577.GRMZM2G069098_P01	-2.7439	2.54709e-60	4.82166e-59
Zm00001eb296270	-5.71806	1.33713e-66	3.32058e-65	Zm00001eb026110	4577.GRMZM2G107851_P01	-4.45184	1.33713e-66	3.32058e-65
Zm00001eb395240	-5.70489	2.5049e-26	1.72861e-25	Zm00001eb026120	4577.GRMZM2G110198_P04	1.71793	8.60505e-103	5.03654e-101
Zm00001eb426940	-5.70127	1.02622e-49	1.45568e-48	Zm00001eb026430	4577.GRMZM2G148536_P03	-5.40705	7.25446e-19	3.66061e-18
Zm00001eb004520	-5.6923	1.76115e-11	6.05961e-11	Zm00001eb026530	4577.GRMZM2G009465_P01	-4.59535	1.40717e-55	2.35811e-54
Zm00001eb000570	-5.67667	8.96755e-11	2.96507e-10	Zm00001eb026550	4577.GRMZM2G337766_P01	-3.24552	1.19667e-10	3.92887e-10
Zm00001eb352420	-5.66621	1.33713e-66	3.32058e-65	Zm00001eb026580	4577.GRMZM2G003368_P02	-4.49468	2.18753e-44	2.66925e-43
Zm00001eb220530	-5.66348	9.83837e-51	1.42947e-49	Zm00001eb026670	4577.GRMZM2G063024_P01	10.1147	3.95254e-08	1.08545e-07
Zm00001eb197900	-5.66001	1.35023e-55	2.26508e-54	Zm00001eb026680	4577.AC210517.3_FGP003	-2.21904	0.000338828	0.000667234
Zm00001eb074570	-5.65534	2.20721e-66	5.26775e-65	Zm00001eb026690	4577.AC202185.4_FGP004	-5.31426	1.33713e-66	3.32058e-65
Zm00001eb067620	-5.6541	4.64159e-59	8.51693e-58	Zm00001eb026860	4577.GRMZM2G433184_P01	3.63639	1.55017e-31	1.29901e-30
Zm00001eb245980	-5.65092	3.38518e-09	1.01527e-08	Zm00001eb027730	4577.GRMZM2G177461_P01	-2.72732	1.84623e-66	4.46638e-65
Zm00001eb312830	-5.64552	1.15661e-15	5.04566e-15	Zm00001eb027820	4577.GRMZM2G080530_P02	-2.63862	0.000293633	0.000582141
Zm00001eb003660	-5.64242	1.02122e-11	3.56873e-11	Zm00001eb027860	4577.GRMZM2G119999_P01	-3.18505	1.17126e-28	8.79942e-28
Zm00001eb421140	-5.63639	1.64908e-11	5.68512e-11	Zm00001eb027900	4577.GRMZM2G030436_P01	7.39569	5.21963e-18	2.58353e-17
Zm00001eb406990	-5.63574	1.33713e-66	3.32058e-65	Zm00001eb027920	4577.GRMZM2G159587_P01	8.94727	2.33274e-81	8.39079e-80
Zm00001eb385810	-5.63301	1.27261e-14	5.25578e-14	Zm00001eb027940	4577.GRMZM2G162158_P01	4.7661	8.53013e-79	2.52156e-77
Zm00001eb043650	-5.62921	2.45017e-12	8.87555e-12	Zm00001eb027970	4577.GRMZM2G004572_P01	-2.21759	5.55198e-24	3.49081e-23
Zm00001eb343900	-5.62814	1.05929e-10	3.48975e-10	Zm00001eb028010	4577.GRMZM2G303909_P01	7.64028	3.45876e-29	2.72555e-28
Zm00001eb002400	-5.62555	1.33713e-66	3.32058e-65	Zm00001eb028020	4577.GRMZM5G811095_P02	9.98327	2.11294e-26	1.46745e-25
Zm00001eb174520	-5.62505	2.56101e-15	1.09522e-14	Zm00001eb028210	4577.GRMZM5G817651_P01	1.74934	8.66391e-19	4.47071e-18
Zm00001eb147780	-5.6231	2.23317e-46	2.88256e-45	Zm00001eb028330	4577.GRMZM2G017008_P01	-5.7722	2.87477e-30	2.28719e-29
Zm00001eb364670	-5.62279	1.33713e-66	3.32058e-65	Zm00001eb028670	4577.GRMZM2G048883_P01	-6.31709	2.74632e-21	1.54579e-20
Zm00001eb314310	-5.61368	1.47437e-37	1.48181e-36	Zm00001eb029220	4577.GRMZM2G123900_P02	-2.68431	0.000132595	0.000273449
Zm00001eb342280	-5.61197	8.1801e-08	2.23004e-07	Zm00001eb029300	4577.GRMZM2G403620_P01	-2.7154	5.70036e-12	2.0217e-11
Zm00001eb367740	-5.61048	1.41733e-57	2.51477e-56	Zm00001eb029530	4577.GRMZM2G315848_P01	2.98607	8.78926e-37	9.00063e-36
Zm00001eb265960	-5.60746	1.33713e-66	3.32058e-65	Zm00001eb029590	4577.GRMZM2G087069_P01	-4.73368	2.01808e-16	9.16072e-16
Zm00001eb396640	-5.603	8.93377e-47	1.16695e-45	Zm00001eb029640	4577.GRMZM2G060943_P01	-3.48896	6.24329e-12	2.20881e-11
Zm00001eb274750	-5.59652	1.33713e-66	3.32058e-65	Zm00001eb029940	4577.GRMZM2G104494_P01	6.35855	0.00207651	0.00371848
Zm00001eb241110	-5.59485	1.28696e-41	1.45185e-40	Zm00001eb029990	4577.GRMZM2G048140_P01	-5.19138	1.47827e-33	1.31255e-32
Zm00001eb105360	-5.58766	2.78945e-19	1.43591e-18	Zm00001eb030030	4577.GRMZM2G130755_P01	2.75437	0.011424	0.018911
Zm00001eb005730	-5.57862	8.65369e-50	1.22862e-48	Zm00001eb030190	4577.AF546187.1_FGP012	8.4458	2.61689e-17	1.23587e-16
Zm00001eb064230	-5.57404	6.28534e-27	4.42712e-26	Zm00001eb030390	4577.GRMZM2G443525_P01	1.85147	3.60824e-18	1.80102e-17
Zm00001eb090870	-5.56313	2.21685e-52	3.37901e-51	Zm00001eb030550	4577.GRMZM2G428216_P01	6.74208	2.36704e-05	5.11683e-05
Zm00001eb104110	-5.56214	1.33713e-66	3.32058e-65	Zm00001eb030970	4577.GRMZM2G130034_P01	2.70863	2.43154e-53	3.80886e-52
Zm00001eb265660	-5.56115	1.33713e-66	3.32058e-65	Zm00001eb030990	4577.GRMZM2G130374_P01	2.11647	1.23203e-19	6.45108e-19
Zm00001eb170950	-5.55605	1.33713e-66	3.32058e-65	Zm00001eb031290	4577.GRMZM2G092947_P01	-4.6049	4.38554e-56	7.44368e-55
Zm00001eb279390	-5.55474	2.13833e-11	7.31609e-11	Zm00001eb031330	4577.GRMZM2G019926_P03	2.74338	6.74992e-49	1.02152e-47
Zm00001eb197870	-5.55373	1.33713e-66	3.32058e-65	Zm00001eb031360	4577.GRMZM2G117240_P01	-5.92089	1.26712e-10	4.1537e-10
Zm00001eb246780	-5.54281	1.33713e-66	3.32058e-65	Zm00001eb031390	4577.GRMZM2G332821_P01	5.15888	2.40142e-29	1.90579e-28
Zm00001eb408010	-5.5415	1.99112e-06	4.86443e-06	Zm00001eb031510	4577.GRMZM2G049088_P01	-2.91829	3.44056e-09	1.03139e-08
Zm00001eb413390	-5.53462	1.12674e-54	1.83291e-53	Zm00001eb031590	4577.GRMZM5G852177_P01	8.09487	4.07769e-124	3.59271e-122
Zm00001eb314160	-5.52803	1.88759e-10	6.12023e-10	Zm00001eb031850	4577.GRMZM2G047875_P01	5.87095	6.09619e-36	5.85401e-35
Zm00001eb345270	-5.51823	3.13905e-24	1.99705e-23	Zm00001eb031870	4577.GRMZM2G118646_P01	-3.59219	0.000197356	0.000399031
Zm00001eb054420	-5.51656	3.12699e-10	1.00204e-09	Zm00001eb032280	4577.AC203989.4_FGP001	2.69238	2.24737e-17	1.06294e-16
Zm00001eb060040	-5.51525	7.14054e-46	9.10934e-45	Zm00001eb032360	4577.GRMZM2G094850_P02	1.83379	1.58708e-05	3.45474e-05
Zm00001eb427870	-5.515	1.98793e-15	8.56267e-15	Zm00001eb032560	4577.GRMZM2G136372_P01	9.86293	4.00663e-19	2.09786e-18
Zm00001eb223300	-5.5008	8.52814e-28	6.18842e-27	Zm00001eb032580	4577.GRMZM2G136372_P01	10.352	1.48547e-28	1.13123e-27
Zm00001eb138880	-5.49639	1.33713e-66	3.32058e-65	Zm00001eb032600	4577.GRMZM2G402631_P01	5.74983	5.60181e-51	8.17669e-50
Zm00001eb191600	-5.49516	1.96227e-11	6.73186e-11	Zm00001eb032780	4577.GRMZM2G099319_P01	2.90134	1.76218e-33	1.61755e-32
Zm00001eb182010	-5.48521	7.80319e-10	2.43573e-09	Zm00001eb032850	4577.GRMZM2G059064_P01	5.58081	4.58708e-09	1.35489e-08
Zm00001eb289430	-5.48496	2.52708e-10	8.13002e-10	Zm00001eb033060	4577.GRMZM2G085474_P01	-4.5987	1.33713e-66	3.32058e-65
Zm00001eb003650	-5.48107	3.29213e-11	1.11386e-10	Zm00001eb033110	4577.GRMZM2G475897_P01	1.91116	9.93844e-28	7.40033e-27
Zm00001eb051500	-5.48032	1.33713e-66	3.32058e-65	Zm00001eb033130	4577.GRMZM5G893912_P01	11.3031	2.35725e-30	1.8816e-29
Zm00001eb296990	-5.4786	1.10628e-11	3.85751e-11	Zm00001eb033140	4577.GRMZM2G310947_P02	4.00395	5.69037e-05	0.000121691
Zm00001eb133890	-5.47507	1.48244e-07	3.96631e-07	Zm00001eb033390	4577.GRMZM2G086258_P02	-3.59163	1.28584e-61	2.53088e-60
Zm00001eb059890	-5.47473	5.53921e-48	7.49176e-47	Zm00001eb033440	4577.GRMZM2G023847_P01	9.20666	2.24812e-131	1.88469e-129
Zm00001eb278940	-5.47282	1.33713e-66	3.32058e-65	Zm00001eb034180	4577.GRMZM6G907181_P01	1.80177	1.53718e-37	1.6156e-36
Zm00001eb427320	-5.4715	4.96129e-60	9.2809e-59	Zm00001eb034410	4577.GRMZM2G129058_P01	7.22541	6.6079e-41	7.79027e-40
Zm00001eb423930	-5.46463	2.23514e-10	7.21351e-10	Zm00001eb034540	4577.GRMZM2G391288_P01	4.69362	3.53561e-31	3.00461e-30
Zm00001eb342500	-5.46447	1.33713e-66	3.32058e-65	Zm00001eb034760	4577.GRMZM2G441903_P01	2.94328	4.68474e-27	3.31743e-26
Zm00001eb090830	-5.46361	1.51591e-13	5.89635e-13	Zm00001eb034840	4577.GRMZM2G132704_P01	-3.33653	7.1045e-25	4.64866e-24
Zm00001eb001560	-5.45821	6.82703e-24	4.27769e-23	Zm00001eb034890	4577.GRMZM5G839014_P01	-3.66132	1.06555e-06	2.66673e-06
Zm00001eb147550	-5.45139	4.02551e-14	1.61802e-13	Zm00001eb034900	4577.GRMZM5G836190_P02	-5.08294	1.68457e-66	4.10982e-65
Zm00001eb257570	-5.44814	8.8784e-60	1.64916e-58	Zm00001eb034940	4577.GRMZM5G879527_P02	3.95414	9.00207e-28	6.52784e-27
Zm00001eb001140	-5.44261	1.33713e-66	3.32058e-65	Zm00001eb034980	4577.AC234203.1_FGP011	1.64778	2.33055e-23	1.46058e-22
Zm00001eb352090	-5.44084	8.02497e-37	7.89762e-36	Zm00001eb035010	4577.GRMZM5G822593_P01	11.0273	6.81875e-19	3.53287e-18
Zm00001eb161860	-5.43906	1.33713e-66	3.32058e-65	Zm00001eb035190	4577.GRMZM2G168669_P01	-2.83734	1.48654e-20	8.12614e-20
Zm00001eb162400	-5.434	1.94159e-09	5.9137e-09	Zm00001eb035500	4577.GRMZM5G868981_P07	1.9541	8.94907e-15	3.70677e-14
Zm00001eb326830	-5.43353	1.61784e-07	4.31692e-07	Zm00001eb035640	4577.GRMZM2G169820_P01	1.73994	6.21391e-57	1.19962e-55
Zm00001eb330680	-5.42849	1.71442e-10	5.57213e-10	Zm00001eb035750	4577.GRMZM2G005652_P01	3.40239	5.00514e-101	2.79142e-99
Zm00001eb236760	-5.4275	4.37186e-48	5.92811e-47	Zm00001eb035780	4577.GRMZM2G067049_P03	5.79217	4.6256e-11	1.56918e-10
Zm00001eb017640	-5.42612	2.3726e-08	6.71178e-08	Zm00001eb035970	4577.GRMZM2G386209_P01	-3.05513	9.29336e-16	4.07609e-15
Zm00001eb100650	-5.41545	4.66761e-14	1.86923e-13	Zm00001eb036220	4577.GRMZM2G161233_P01	-3.86876	1.73738e-43	2.06511e-42
Zm00001eb322560	-5.41378	1.33713e-66	3.32058e-65	Zm00001eb036550	4577.GRMZM2G165301_P01	8.03683	9.23659e-39	1.01422e-37
Zm00001eb026430	-5.40705	7.25446e-19	3.66061e-18	Zm00001eb036580	4577.GRMZM2G114841_P01	-3.15096	1.33713e-66	3.32058e-65
Zm00001eb106660	-5.40493	9.49091e-46	1.20738e-44	Zm00001eb036750	4577.GRMZM2G083725_P02	-3.37186	1.85936e-26	1.291e-25
Zm00001eb144290	-5.40117	1.33713e-66	3.32058e-65	Zm00001eb036780	4577.GRMZM2G135617_P01	-5.20608	3.75659e-09	1.12347e-08
Zm00001eb278640	-5.40051	2.47821e-10	7.97846e-10	Zm00001eb036920	4577.GRMZM2G054252_P02	3.44984	2.58791e-32	2.20334e-31
Zm00001eb362230	-5.39437	1.33713e-66	3.32058e-65	Zm00001eb037120	4577.GRMZM2G033828_P02	-4.21488	1.33713e-66	3.32058e-65
Zm00001eb044650	-5.39366	1.33713e-66	3.32058e-65	Zm00001eb037280	4577.GRMZM2G030494_P01	-2.51895	5.91023e-05	0.000126138
Zm00001eb271900	-5.39202	1.33713e-66	3.32058e-65	Zm00001eb037360	4577.GRMZM2G045401_P01	-4.2308	1.33713e-66	3.32058e-65
Zm00001eb056430	-5.37204	1.33713e-66	3.32058e-65	Zm00001eb037500	4577.GRMZM2G175396_P01	3.36212	8.22273e-27	5.77121e-26
Zm00001eb286990	-5.36765	8.77468e-65	1.87342e-63	Zm00001eb037690	4577.GRMZM2G017110_P01	-4.58796	1.33713e-66	3.32058e-65
Zm00001eb217420	-5.36536	1.3373e-66	3.321e-65	Zm00001eb037890	4577.GRMZM2G092925_P02	-4.65214	7.25268e-07	1.8438e-06
Zm00001eb002440	-5.35288	4.36536e-20	2.33751e-19	Zm00001eb037940	4577.GRMZM2G113191_P01	4.63401	8.54381e-30	6.8866e-29
Zm00001eb371540	-5.35195	1.36149e-09	4.18065e-09	Zm00001eb037960	4577.GRMZM2G134735_P01	3.72309	0.000495047	0.000927884
Zm00001eb414530	-5.3384	4.29396e-51	6.2996e-50	Zm00001eb038140	4577.GRMZM2G031065_P01	-3.93389	0.00103121	0.00191897
Zm00001eb085360	-5.33706	1.33713e-66	3.32058e-65	Zm00001eb038180	4577.GRMZM2G104938_P01	3.54251	2.54795e-16	1.15171e-15
Zm00001eb349430	-5.32562	2.28332e-24	1.46411e-23	Zm00001eb038220	4577.GRMZM2G141607_P01	-3.53555	7.94786e-57	1.38081e-55
Zm00001eb076230	-5.32281	1.34903e-66	3.34835e-65	Zm00001eb038250	4577.GRMZM2G117378_P01	11.6273	1.28548e-10	4.2521e-10
Zm00001eb107010	-5.32033	8.38022e-59	1.52797e-57	Zm00001eb038270	4577.GRMZM2G349749_P01	8.03513	1.21943e-29	9.51357e-29
Zm00001eb008910	-5.31981	1.33713e-66	3.32058e-65	Zm00001eb038580	4577.GRMZM2G016210_P01	-2.19561	1.33713e-66	3.32058e-65
Zm00001eb076810	-5.31969	7.53421e-10	2.35432e-09	Zm00001eb038680	4577.GRMZM2G422373_P01	-3.02287	0.0149756	0.0236476
Zm00001eb248590	-5.31745	5.83097e-13	2.19607e-12	Zm00001eb038880	4577.GRMZM2G090177_P01	3.15565	2.67865e-07	7.03671e-07
Zm00001eb074540	-5.31618	3.8937e-58	6.97894e-57	Zm00001eb039040	4577.GRMZM5G804575_P01	-4.29357	5.91979e-05	0.000126316
Zm00001eb026690	-5.31426	1.33713e-66	3.32058e-65	Zm00001eb039710	4577.GRMZM2G149442_P01	2.48381	1.76334e-30	1.41536e-29
Zm00001eb243820	-5.31061	1.43273e-07	3.83817e-07	Zm00001eb039850	4577.GRMZM2G143917_P01	-7.17479	1.65174e-28	1.2339e-27
Zm00001eb007470	-5.3087	1.92145e-06	4.69822e-06	Zm00001eb040100	4577.GRMZM2G049057_P02	2.86001	3.61553e-17	1.71034e-16
Zm00001eb083210	-5.30629	8.50256e-07	2.14845e-06	Zm00001eb040260	4577.GRMZM2G122126_P01	2.06257	1.46687e-20	8.02411e-20
Zm00001eb144610	-5.30478	4.16575e-10	1.32326e-09	Zm00001eb040280	4577.GRMZM2G348452_P01	2.18477	1.05638e-09	3.26784e-09
Zm00001eb368040	-5.2958	7.95971e-08	2.17201e-07	Zm00001eb040450	4577.GRMZM2G101245_P01	6.03542	1.28974e-29	1.0313e-28
Zm00001eb029210	-5.29468	7.98603e-10	2.49133e-09	Zm00001eb040610	4577.GRMZM2G460861_P01	-6.63644	1.33713e-66	3.32058e-65
Zm00001eb306650	-5.28866	2.06692e-31	1.7106e-30	Zm00001eb040790	4577.GRMZM2G048522_P02	10.6969	1.10996e-36	1.13315e-35
Zm00001eb154370	-5.27913	1.52301e-12	5.59503e-12	Zm00001eb041090	4577.GRMZM2G146948_P01	-7.52775	2.69371e-62	5.41294e-61
Zm00001eb411070	-5.27235	1.33713e-66	3.32058e-65	Zm00001eb041400	4577.GRMZM2G161245_P01	1.72745	8.31439e-15	3.45162e-14
Zm00001eb250030	-5.27119	6.37678e-23	3.85931e-22	Zm00001eb041410	4577.GRMZM2G108600_P03	-4.05103	0.00165712	0.00300845
Zm00001eb011460	-5.26939	1.33713e-66	3.32058e-65	Zm00001eb041460	4577.GRMZM2G153184_P01	-6.19693	1.33713e-66	3.32058e-65
Zm00001eb220360	-5.26939	2.24726e-08	6.36916e-08	Zm00001eb041540	4577.GRMZM2G079123_P01	-6.86442	2.46372e-37	2.45744e-36
Zm00001eb190160	-5.26923	1.88229e-09	5.73812e-09	Zm00001eb041710	4577.GRMZM2G127232_P01	-5.74761	1.33713e-66	3.32058e-65
Zm00001eb248310	-5.26832	1.33713e-66	3.32058e-65	Zm00001eb041730	4577.GRMZM2G058702_P01	-2.90204	2.6484e-20	1.43364e-19
Zm00001eb368950	-5.26782	5.12463e-39	5.39516e-38	Zm00001eb042020	4577.GRMZM2G324999_P01	5.58979	1.51349e-08	4.33806e-08
Zm00001eb314060	-5.26407	1.58007e-18	7.86287e-18	Zm00001eb042050	4577.GRMZM2G106703_P01	2.42714	1.63629e-56	3.12432e-55
Zm00001eb299200	-5.25939	7.59606e-08	2.07671e-07	Zm00001eb042090	4577.GRMZM2G169198_P01	-4.53629	1.98809e-12	7.24645e-12
Zm00001eb046050	-5.2571	4.12577e-39	4.36824e-38	Zm00001eb042110	4577.GRMZM2G142249_P01	2.13166	2.21345e-25	1.47512e-24
Zm00001eb292040	-5.25687	1.33713e-66	3.32058e-65	Zm00001eb042120	4577.GRMZM2G015642_P01	-2.55789	1.33713e-66	3.32058e-65
Zm00001eb270660	-5.25324	9.33254e-06	2.14849e-05	Zm00001eb042160	4577.GRMZM2G141214_P01	-4.0727	1.59935e-64	3.3895e-63
Zm00001eb260590	-5.25289	1.33713e-66	3.32058e-65	Zm00001eb042350	4577.GRMZM2G114093_P01	4.57277	8.85746e-61	1.8858e-59
Zm00001eb254200	-5.25253	5.95118e-16	2.63427e-15	Zm00001eb042370	4577.GRMZM2G008226_P01	2.71879	9.77691e-21	5.51207e-20
Zm00001eb271820	-5.25187	1.33713e-66	3.32058e-65	Zm00001eb042520	4577.GRMZM2G015967_P01	-4.4124	1.33713e-66	3.32058e-65
Zm00001eb432580	-5.25183	1.5298e-10	4.99e-10	Zm00001eb042650	4577.GRMZM2G136353_P01	-4.7149	0.000577346	0.00110768
Zm00001eb322150	-5.25079	2.76805e-33	2.4332e-32	Zm00001eb042670	4577.GRMZM2G469523_P01	-3.14538	4.42263e-20	2.36698e-19
Zm00001eb187880	-5.25004	2.19777e-22	1.30008e-21	Zm00001eb042770	4577.GRMZM2G101105_P01	2.6085	6.40619e-38	6.82612e-37
Zm00001eb314120	-5.2471	3.11381e-45	3.90632e-44	Zm00001eb042780	4577.GRMZM2G101116_P01	2.86919	1.71906e-10	5.58678e-10
Zm00001eb372510	-5.24492	1.54869e-09	4.74259e-09	Zm00001eb042820	4577.GRMZM2G466563_P01	9.78262	1.0975e-28	8.46716e-28
Zm00001eb101640	-5.24265	2.09539e-08	5.95362e-08	Zm00001eb042940	4577.GRMZM2G099367_P01	-4.38471	0.000952567	0.0017792
Zm00001eb356130	-5.23973	1.71157e-09	5.22726e-09	Zm00001eb043060	4577.GRMZM2G150030_P01	-2.97426	1.97154e-20	1.07181e-19
Zm00001eb011920	-5.22703	5.62487e-65	1.20974e-63	Zm00001eb043080	4577.GRMZM2G026406_P01	4.67302	6.13511e-07	1.56951e-06
Zm00001eb023710	-5.22646	1.49855e-09	4.59259e-09	Zm00001eb043100	4577.GRMZM2G320269_P01	-4.40508	0.00150076	0.00273634
Zm00001eb124530	-5.22401	1.06808e-12	3.95864e-12	Zm00001eb043110	4577.GRMZM2G068699_P01	-3.49674	2.47372e-10	7.96723e-10
Zm00001eb407050	-5.22353	1.49563e-29	1.16364e-28	Zm00001eb043140	4577.GRMZM2G075247_P01	10.1034	1.37091e-07	3.65473e-07
Zm00001eb402240	-5.22166	1.33713e-66	3.32058e-65	Zm00001eb043150	4577.GRMZM2G075229_P01	5.2799	2.90688e-37	3.02133e-36
Zm00001eb170530	-5.22123	1.33713e-66	3.32058e-65	Zm00001eb043220	4577.GRMZM2G026020_P01	-4.32135	8.94303e-05	0.000187679
Zm00001eb328530	-5.22072	7.66846e-16	3.37649e-15	Zm00001eb043230	4577.GRMZM2G318882_P01	-2.48597	6.124e-05	0.000130454
Zm00001eb101760	-5.22044	2.12699e-44	2.59638e-43	Zm00001eb043240	4577.GRMZM2G025855_P01	-7.31859	1.33713e-66	3.32058e-65
Zm00001eb182200	-5.21801	8.75388e-10	2.72203e-09	Zm00001eb043380	4577.GRMZM2G368041_P01	2.54235	1.08319e-24	7.03386e-24
Zm00001eb234200	-5.21537	8.34627e-38	8.46352e-37	Zm00001eb043390	4577.GRMZM2G067638_P01	-4.56305	2.86239e-06	6.89256e-06
Zm00001eb368280	-5.21136	5.25587e-32	4.43905e-31	Zm00001eb043400	4577.GRMZM2G170982_P01	5.34262	2.49659e-35	2.34274e-34
Zm00001eb036780	-5.20608	3.75659e-09	1.12347e-08	Zm00001eb043610	4577.GRMZM2G181231_P02	-5.75853	1.13739e-15	4.96321e-15
Zm00001eb078190	-5.20567	1.43025e-28	1.07274e-27	Zm00001eb043650	4577.GRMZM2G176209_P01	-5.62921	2.45017e-12	8.87555e-12
Zm00001eb152810	-5.20213	1.4685e-05	3.32086e-05	Zm00001eb043680	4577.GRMZM2G105770_P02	-4.69515	5.77081e-32	4.86618e-31
Zm00001eb177130	-5.19442	1.33713e-66	3.32058e-65	Zm00001eb043760	4577.GRMZM2G414727_P01	3.3417	4.06253e-17	1.90103e-16
Zm00001eb189500	-5.19328	1.09297e-10	3.5962e-10	Zm00001eb043800	4577.GRMZM2G082484_P01	-3.5966	8.53644e-09	2.49112e-08
Zm00001eb202660	-5.19253	1.33713e-66	3.32058e-65	Zm00001eb043930	4577.GRMZM2G168744_P01	-2.92324	0.000128002	0.000264389
Zm00001eb214070	-5.19201	4.62731e-10	1.46576e-09	Zm00001eb043940	4577.GRMZM2G167824_P01	-3.44137	3.27017e-11	1.10702e-10
Zm00001eb070480	-5.19176	9.26205e-06	2.13272e-05	Zm00001eb044280	4577.GRMZM2G374973_P01	3.96446	2.19493e-50	3.16735e-49
Zm00001eb029990	-5.19138	1.47827e-33	1.31255e-32	Zm00001eb044500	4577.GRMZM2G350225_P01	2.01682	2.62718e-08	7.4157e-08
Zm00001eb359290	-5.1907	3.43073e-15	1.45596e-14	Zm00001eb044650	4577.GRMZM2G036455_P01	-5.39366	1.33713e-66	3.32058e-65
Zm00001eb214870	-5.19062	2.64395e-09	7.98782e-09	Zm00001eb044700	4577.GRMZM2G147418_P01	2.07258	4.92885e-55	9.03114e-54
Zm00001eb015790	-5.18483	1.17871e-08	3.40215e-08	Zm00001eb044970	4577.GRMZM2G093951_P01	3.70228	5.59383e-06	1.31432e-05
Zm00001eb338030	-5.18214	2.478e-06	5.99888e-06	Zm00001eb045340	4577.GRMZM2G162758_P01	7.93236	5.81876e-07	1.45605e-06
Zm00001eb284750	-5.17525	1.33713e-66	3.32058e-65	Zm00001eb045540	4577.GRMZM2G131683_P01	7.33055	5.02628e-17	2.34295e-16
Zm00001eb207130	-5.16864	1.08686e-09	3.35753e-09	Zm00001eb045750	4577.GRMZM2G085974_P01	9.33818	3.09036e-27	2.20118e-26
Zm00001eb016040	-5.16864	5.33978e-53	8.29471e-52	Zm00001eb045780	4577.GRMZM2G147346_P01	3.0678	4.02553e-14	1.61966e-13
Zm00001eb398790	-5.1673	1.33719e-66	3.32072e-65	Zm00001eb045790	4577.GRMZM2G415359_P02	-2.57399	0.01994	0.0308564
Zm00001eb154600	-5.158	2.65302e-36	2.57494e-35	Zm00001eb045930	4577.GRMZM2G054152_P01	-2.20604	4.78968e-63	9.81183e-62
Zm00001eb167240	-5.14574	1.52256e-49	2.1501e-48	Zm00001eb045990	4577.GRMZM2G380286_P01	-3.25422	1.16769e-59	2.16266e-58
Zm00001eb090910	-5.14507	3.38883e-10	1.08277e-09	Zm00001eb046050	4577.GRMZM2G167438_P01	-5.2571	4.12577e-39	4.36824e-38
Zm00001eb294480	-5.13802	2.51471e-08	7.10301e-08	Zm00001eb046120	4577.GRMZM2G134747_P01	-2.7411	4.32807e-13	1.64058e-12
Zm00001eb224120	-5.13588	1.33713e-66	3.32058e-65	Zm00001eb046440	4577.GRMZM2G445905_P03	-4.58036	8.43843e-26	5.70769e-25
Zm00001eb008580	-5.13419	1.23349e-06	3.06838e-06	Zm00001eb046510	4577.GRMZM2G008607_P01	2.36135	6.10455e-76	1.92601e-74
Zm00001eb094610	-5.12858	8.3204e-33	7.20593e-32	Zm00001eb046560	4577.GRMZM6G990931_P01	3.39245	1.2173e-28	9.38773e-28
Zm00001eb209770	-5.12101	8.41451e-19	4.23115e-18	Zm00001eb046620	4577.GRMZM2G075436_P01	-4.36203	5.94426e-17	2.75996e-16
Zm00001eb345460	-5.11947	6.04023e-07	1.54661e-06	Zm00001eb046740	4577.GRMZM2G144782_P02	3.01208	3.91122e-26	2.73936e-25
Zm00001eb048870	-5.11763	1.33713e-66	3.32058e-65	Zm00001eb046960	4577.GRMZM2G060742_P01	8.8348	1.81483e-09	5.36668e-09
Zm00001eb072980	-5.11397	1.33713e-66	3.32058e-65	Zm00001eb046980	4577.GRMZM2G053764_P01	1.62344	2.33303e-30	1.9226e-29
Zm00001eb379290	-5.10036	1.86271e-48	2.54429e-47	Zm00001eb047020	4577.GRMZM2G001592_P01	2.10627	9.97065e-09	2.89369e-08
Zm00001eb071770	-5.0959	7.16815e-10	2.24303e-09	Zm00001eb047140	4577.GRMZM2G430675_P01	3.27132	2.27415e-83	7.57584e-82
Zm00001eb048440	-5.09453	4.6238e-19	2.36024e-18	Zm00001eb047160	4577.GRMZM2G016922_P01	11.0728	5.76463e-11	1.88947e-10
Zm00001eb038930	-5.09438	1.33713e-66	3.32058e-65	Zm00001eb047200	4577.GRMZM2G173315_P01	4.07861	1.35595e-25	9.1016e-25
Zm00001eb387280	-5.09268	2.94145e-06	7.07543e-06	Zm00001eb047280	4577.GRMZM2G008290_P01	5.35101	2.83067e-60	5.35528e-59
Zm00001eb316620	-5.09261	1.33713e-66	3.32058e-65	Zm00001eb047510	4577.GRMZM2G038833_P01	-2.93923	6.1865e-20	3.28657e-19
Zm00001eb071800	-5.09213	1.33713e-66	3.32058e-65	Zm00001eb047580	4577.GRMZM2G119521_P01	4.30724	9.40191e-23	5.65238e-22
Zm00001eb105610	-5.08372	1.33713e-66	3.32058e-65	Zm00001eb047620	4577.GRMZM2G027688_P01	9.73535	5.65098e-12	1.98185e-11
Zm00001eb034900	-5.08294	1.68457e-66	4.10982e-65	Zm00001eb047630	4577.GRMZM2G046700_P01	7.80748	3.43125e-13	1.29748e-12
Zm00001eb284280	-5.08282	7.18532e-09	2.10751e-08	Zm00001eb047750	4577.GRMZM2G011357_P01	-3.08347	1.33713e-66	3.32058e-65
Zm00001eb420380	-5.08211	1.2006e-09	3.70023e-09	Zm00001eb047830	4577.GRMZM2G324390_P01	-3.15361	1.11324e-19	5.8474e-19
Zm00001eb152800	-5.07935	2.25171e-07	5.94472e-07	Zm00001eb047860	4577.GRMZM2G017237_P01	-3.01545	1.33713e-66	3.32058e-65
Zm00001eb278420	-5.0768	4.45747e-41	4.9545e-40	Zm00001eb047970	4577.GRMZM2G162508_P01	-4.70959	2.21445e-10	7.1489e-10
Zm00001eb367960	-5.07453	1.33713e-66	3.32058e-65	Zm00001eb048130	4577.GRMZM2G119496_P01	-2.72822	1.47538e-26	1.02799e-25
Zm00001eb020360	-5.072	4.38713e-39	4.63103e-38	Zm00001eb048140	4577.GRMZM2G064605_P01	-3.9979	1.47501e-05	3.33486e-05
Zm00001eb125070	-5.06538	9.72332e-09	2.82396e-08	Zm00001eb048310	4577.GRMZM2G019411_P01	2.59945	1.23604e-21	7.0511e-21
Zm00001eb321240	-5.06082	1.33713e-66	3.32058e-65	Zm00001eb048420	4577.GRMZM2G125762_P01	1.83952	1.0118e-22	6.15367e-22
Zm00001eb245640	-5.05931	1.20006e-62	2.42846e-61	Zm00001eb048440	4577.GRMZM2G097349_P01	-5.09453	4.6238e-19	2.36024e-18
Zm00001eb106840	-5.05643	5.35763e-23	3.25183e-22	Zm00001eb048560	4577.GRMZM2G108514_P01	-2.57199	2.39118e-14	9.73712e-14
Zm00001eb408050	-5.05535	4.08312e-05	8.86839e-05	Zm00001eb048770	4577.GRMZM2G145458_P01	6.64406	3.11221e-08	8.74023e-08
Zm00001eb140530	-5.05233	1.26094e-54	2.04913e-53	Zm00001eb048780	4577.GRMZM2G145412_P01	6.48186	3.20284e-05	7.02732e-05
Zm00001eb287660	-5.0519	5.08218e-09	1.50457e-08	Zm00001eb048870	4577.GRMZM5G842695_P01	-5.11763	1.33713e-66	3.32058e-65
Zm00001eb201440	-5.0498	1.33713e-66	3.32058e-65	Zm00001eb048940	4577.GRMZM2G097505_P01	9.90976	2.13839e-05	4.61687e-05
Zm00001eb056280	-5.04974	1.24188e-27	8.96035e-27	Zm00001eb049160	4577.GRMZM2G011832_P01	-2.18135	7.52616e-24	4.71057e-23
Zm00001eb433460	-5.04729	5.36986e-07	1.38032e-06	Zm00001eb049190	4577.GRMZM2G012119_P01	-2.2267	2.50412e-43	2.95873e-42
Zm00001eb018470	-5.04416	8.13563e-08	2.21848e-07	Zm00001eb049630	4577.GRMZM2G414192_P01	-3.26402	3.40566e-06	8.14813e-06
Zm00001eb396450	-5.03848	2.2143e-07	5.84985e-07	Zm00001eb049640	4577.GRMZM2G414192_P01	-2.58998	5.07508e-18	2.47612e-17
Zm00001eb220240	-5.03679	5.00417e-09	1.48286e-08	Zm00001eb049770	4577.GRMZM2G110294_P01	-2.16453	6.65718e-11	2.21689e-10
Zm00001eb289360	-5.0362	4.62035e-08	1.28209e-07	Zm00001eb049930	4577.GRMZM2G074254_P01	1.63834	2.22454e-29	1.71863e-28
Zm00001eb358210	-5.03127	1.33713e-66	3.32058e-65	Zm00001eb050630	4577.GRMZM5G805732_P01	7.59393	1.43844e-20	8.04205e-20
Zm00001eb388300	-5.02076	3.86355e-05	8.414e-05	Zm00001eb050910	4577.GRMZM2G039187_P01	-4.34603	9.30614e-51	1.35338e-49
Zm00001eb234990	-5.02061	1.61725e-07	4.3157e-07	Zm00001eb051060	4577.GRMZM2G366373_P02	-2.18058	7.71202e-20	4.08467e-19
Zm00001eb327990	-5.01987	1.1517e-06	2.87055e-06	Zm00001eb051480	4577.GRMZM2G154320_P01	6.12139	1.00957e-07	2.64745e-07
Zm00001eb114290	-5.01362	1.3172e-21	7.50597e-21	Zm00001eb051770	4577.GRMZM2G026346_P02	-2.20858	1.15214e-39	1.2347e-38
Zm00001eb304130	-5.01171	1.33713e-66	3.32058e-65	Zm00001eb052000	4577.GRMZM2G118172_P01	6.66854	1.6972e-17	8.08283e-17
Zm00001eb054230	-5.01139	1.33895e-66	3.32489e-65	Zm00001eb052460	4577.GRMZM2G068024_P01	2.35506	5.22002e-21	2.90308e-20
Zm00001eb323610	-5.00957	5.59265e-07	1.43595e-06	Zm00001eb052470	4577.GRMZM2G369130_P01	-2.66715	1.11837e-15	4.88355e-15
Zm00001eb283110	-5.0064	1.99441e-51	2.95056e-50	Zm00001eb052520	4577.GRMZM2G039639_P01	6.79355	1.2475e-23	7.7438e-23
Zm00001eb304880	-5.00423	1.88924e-07	5.01449e-07	Zm00001eb052620	4577.GRMZM2G447176_P01	-3.35386	1.55562e-42	1.80044e-41
Zm00001eb199050	-5.00169	1.33713e-66	3.32058e-65	Zm00001eb052890	4577.GRMZM2G478568_P01	5.86513	1.01999e-05	2.2568e-05
Zm00001eb081530	-4.98333	3.14029e-61	6.10882e-60	Zm00001eb052970	4577.GRMZM2G134982_P01	2.41203	1.86353e-62	3.75951e-61
Zm00001eb178120	-4.98166	1.33713e-66	3.32058e-65	Zm00001eb053370	4577.GRMZM2G133633_P01	2.86361	7.55233e-31	6.31789e-30
Zm00001eb021230	-4.98161	1.33713e-66	3.32058e-65	Zm00001eb053460	4577.GRMZM2G068476_P01	-4.00233	0.0100714	0.0163476
Zm00001eb248360	-4.98083	3.67755e-08	1.02767e-07	Zm00001eb053750	4577.GRMZM2G079668_P02	-2.9438	1.42031e-35	1.34393e-34
Zm00001eb082590	-4.98026	1.50781e-28	1.1285e-27	Zm00001eb053780	4577.GRMZM2G097137_P01	10.3503	1.75015e-16	7.98067e-16
Zm00001eb077490	-4.97982	1.33713e-66	3.32058e-65	Zm00001eb053850	4577.GRMZM5G856436_P02	-3.9215	2.70121e-63	5.56977e-62
Zm00001eb137580	-4.97615	1.79529e-06	4.40468e-06	Zm00001eb053860	4577.GRMZM2G468740_P01	2.61608	1.42135e-14	5.85482e-14
Zm00001eb308530	-4.96904	7.36377e-27	5.17407e-26	Zm00001eb054040	4577.GRMZM2G109130_P01	3.84026	2.31169e-06	5.61342e-06
Zm00001eb165580	-4.96758	2.16933e-38	2.24213e-37	Zm00001eb054050	4577.GRMZM2G109056_P01	5.61448	1.82913e-49	2.57958e-48
Zm00001eb211190	-4.96479	6.74506e-07	1.72027e-06	Zm00001eb054220	4577.GRMZM2G002699_P02	-2.233	0.000466762	0.000904812
Zm00001eb138330	-4.96403	1.33713e-66	3.32058e-65	Zm00001eb054230	4577.GRMZM2G118003_P03	-5.01139	1.33895e-66	3.32489e-65
Zm00001eb085970	-4.96159	1.70842e-19	8.87948e-19	Zm00001eb054260	4577.AC217401.3_FGP003	1.64695	2.16269e-37	2.2594e-36
Zm00001eb190310	-4.9572	1.69655e-08	4.84517e-08	Zm00001eb054420	4577.GRMZM2G062045_P01	-5.51656	3.12699e-10	1.00204e-09
Zm00001eb354200	-4.95693	1.33713e-66	3.32058e-65	Zm00001eb054800	4577.GRMZM2G100650_P01	4.38223	8.73442e-15	3.621e-14
Zm00001eb016160	-4.95336	3.34832e-26	2.30162e-25	Zm00001eb055020	4577.GRMZM2G155323_P01	1.81027	1.76848e-15	7.64339e-15
Zm00001eb173600	-4.94705	1.33713e-66	3.32058e-65	Zm00001eb055030	4577.GRMZM2G126019_P01	-2.58283	3.58102e-26	2.45891e-25
Zm00001eb317790	-4.94336	6.37167e-36	6.11484e-35	Zm00001eb055090	4577.GRMZM5G845962_P01	5.05408	1.88932e-06	4.4603e-06
Zm00001eb135710	-4.93781	4.144e-25	2.74038e-24	Zm00001eb055210	4577.GRMZM2G137788_P01	-3.57226	1.33713e-66	3.32058e-65
Zm00001eb184270	-4.93739	7.71663e-08	2.10822e-07	Zm00001eb055260	4577.GRMZM2G457346_P01	2.32858	6.17295e-07	1.5832e-06
Zm00001eb070450	-4.93722	3.14608e-08	8.83441e-08	Zm00001eb055330	4577.GRMZM2G152328_P01	-2.83047	1.17957e-61	2.32605e-60
Zm00001eb192380	-4.93152	1.33713e-66	3.32058e-65	Zm00001eb055430	4577.GRMZM5G863645_P01	2.94811	6.38178e-12	2.23295e-11
Zm00001eb062740	-4.92551	8.77931e-09	2.55988e-08	Zm00001eb055560	4577.GRMZM2G047372_P01	1.80179	1.29272e-19	6.93243e-19
Zm00001eb102880	-4.92471	5.90606e-15	2.4766e-14	Zm00001eb055640	4577.GRMZM2G071025_P01	-3.60349	1.33713e-66	3.32058e-65
Zm00001eb197120	-4.91732	1.50585e-37	1.51201e-36	Zm00001eb055830	4577.GRMZM2G019806_P01	-3.18886	0.000415749	0.000810998
Zm00001eb165550	-4.91731	1.33713e-66	3.32058e-65	Zm00001eb055850	4577.GRMZM2G152466_P01	-4.67718	1.58865e-06	3.91468e-06
Zm00001eb251520	-4.91454	4.07507e-65	8.79395e-64	Zm00001eb056010	4577.GRMZM2G049349_P01	3.84438	6.2397e-08	1.66213e-07
Zm00001eb369180	-4.91274	4.86745e-06	1.14945e-05	Zm00001eb056030	4577.GRMZM2G137891_P02	-3.65528	0.0103902	0.0168287
Zm00001eb058740	-4.91018	1.48208e-61	2.9099e-60	Zm00001eb056070	4577.GRMZM2G089102_P01	4.39937	2.93203e-14	1.19325e-13
Zm00001eb429350	-4.90372	1.33713e-66	3.32058e-65	Zm00001eb056240	4577.GRMZM2G027059_P01	3.23617	3.66106e-42	4.50199e-41
Zm00001eb398680	-4.90325	1.67264e-30	1.34426e-29	Zm00001eb056280	4577.GRMZM2G481194_P01	-5.04974	1.24188e-27	8.96035e-27
Zm00001eb011060	-4.89686	1.89719e-51	2.80804e-50	Zm00001eb056330	4577.GRMZM2G090043_P01	3.68276	3.64443e-36	3.66412e-35
Zm00001eb225850	-4.89533	1.33713e-66	3.32058e-65	Zm00001eb056340	4577.GRMZM2G391936_P02	-3.24582	1.33713e-66	3.32058e-65
Zm00001eb209760	-4.89489	1.49277e-06	3.68702e-06	Zm00001eb056430	4577.GRMZM2G131575_P01	-5.37204	1.33713e-66	3.32058e-65
Zm00001eb273760	-4.89059	1.61607e-07	4.31294e-07	Zm00001eb056740	4577.AC155434.2_FGP003	4.9746	5.11626e-42	5.82991e-41
Zm00001eb347400	-4.88926	1.33713e-66	3.32058e-65	Zm00001eb056760	4577.GRMZM2G301089_P01	5.50563	4.22943e-21	2.36128e-20
Zm00001eb071110	-4.8885	3.78719e-05	8.25621e-05	Zm00001eb056810	4577.GRMZM2G460594_P02	-3.07966	7.96419e-41	8.79363e-40
Zm00001eb110250	-4.88789	1.33713e-66	3.32058e-65	Zm00001eb056870	4577.GRMZM2G159285_P01	-3.8074	0.0136185	0.0216559
Zm00001eb124780	-4.88476	7.63879e-08	2.08731e-07	Zm00001eb057000	4577.GRMZM2G128564_P01	-4.06024	1.05041e-08	3.04376e-08
Zm00001eb156260	-4.88325	1.77291e-07	4.71601e-07	Zm00001eb057010	4577.GRMZM2G128617_P01	-2.54877	1.07594e-14	4.45691e-14
Zm00001eb038420	-4.88117	1.4648e-66	3.61374e-65	Zm00001eb057280	4577.GRMZM2G099907_P01	-3.203	1.33713e-66	3.32058e-65
Zm00001eb116740	-4.88079	1.52936e-62	3.09284e-61	Zm00001eb057300	4577.GRMZM2G100084_P01	2.29916	3.65277e-78	1.23227e-76
Zm00001eb207730	-4.88077	1.00137e-10	3.30235e-10	Zm00001eb057740	4577.GRMZM2G031138_P01	5.09984	6.65599e-49	1.00777e-47
Zm00001eb129420	-4.87808	2.60459e-19	1.34315e-18	Zm00001eb057770	4577.GRMZM2G098892_P01	8.54537	1.55703e-61	3.38237e-60
Zm00001eb003730	-4.87425	1.33713e-66	3.32058e-65	Zm00001eb057840	4577.GRMZM2G074158_P01	-2.48807	4.69546e-09	1.39399e-08
Zm00001eb251920	-4.8734	1.33713e-66	3.32058e-65	Zm00001eb057930	4577.GRMZM2G166999_P01	-3.01217	0.0078979	0.0130339
Zm00001eb246720	-4.87273	1.33713e-66	3.32058e-65	Zm00001eb058130	4577.GRMZM2G050512_P01	2.55931	2.08603e-11	7.14333e-11
Zm00001eb189950	-4.87137	2.53332e-42	2.91497e-41	Zm00001eb058150	4577.GRMZM2G091578_P01	-3.08943	1.33713e-66	3.32058e-65
Zm00001eb111830	-4.86679	8.74389e-13	3.25906e-12	Zm00001eb058260	4577.GRMZM2G047456_P04	1.60365	4.15044e-11	1.3849e-10
Zm00001eb314610	-4.86016	6.42252e-34	5.77535e-33	Zm00001eb058370	4577.GRMZM2G400714_P01	6.04933	2.83487e-38	2.92148e-37
Zm00001eb142720	-4.85982	9.25779e-11	3.06008e-10	Zm00001eb058460	4577.GRMZM2G124540_P01	3.34434	9.12008e-58	1.79625e-56
Zm00001eb365210	-4.84723	1.33713e-66	3.32058e-65	Zm00001eb058640	4577.GRMZM2G072653_P01	3.27273	0.000903578	0.0017291
Zm00001eb323590	-4.84194	2.15157e-07	5.6903e-07	Zm00001eb058670	4577.GRMZM2G376661_P01	5.49812	1.01726e-08	2.95067e-08
Zm00001eb385480	-4.84083	5.72111e-05	0.000122299	Zm00001eb059030	4577.AC235547.1_FGP005	1.80128	2.893e-21	1.62633e-20
Zm00001eb357520	-4.8376	1.24338e-21	7.09171e-21	Zm00001eb059050	4577.GRMZM2G072569_P01	-4.39202	1.33713e-66	3.32058e-65
Zm00001eb216220	-4.83731	4.94993e-53	7.70424e-52	Zm00001eb059310	4577.GRMZM2G029385_P01	3.97783	1.32306e-29	1.03114e-28
Zm00001eb157270	-4.83635	0.0011622	0.00214858	Zm00001eb059350	4577.GRMZM2G163251_P01	5.66532	2.01813e-112	1.42248e-110
Zm00001eb141610	-4.82543	2.85307e-61	5.55351e-60	Zm00001eb059370	4577.GRMZM2G163296_P01	-2.71323	8.55284e-05	0.000179836
Zm00001eb155350	-4.82501	3.46233e-57	6.06847e-56	Zm00001eb059630	4577.GRMZM2G038964_P02	-2.95331	7.01905e-07	1.78627e-06
Zm00001eb164720	-4.82474	6.71378e-08	1.84393e-07	Zm00001eb059780	4577.GRMZM2G058261_P01	-4.02933	5.40454e-27	3.81435e-26
Zm00001eb104140	-4.81887	9.10451e-07	2.29361e-06	Zm00001eb060040	4577.GRMZM2G433557_P01	-5.51525	7.14054e-46	9.10934e-45
Zm00001eb080840	-4.81449	1.33713e-66	3.32058e-65	Zm00001eb060110	4577.GRMZM2G028926_P01	5.19696	1.22471e-45	1.5555e-44
Zm00001eb312910	-4.81336	7.65029e-22	4.41103e-21	Zm00001eb060220	4577.GRMZM2G019799_P01	1.95519	5.23586e-22	3.0416e-21
Zm00001eb289050	-4.81228	9.36804e-08	2.54317e-07	Zm00001eb060470	4577.GRMZM2G006047_P01	9.64329	1.93798e-11	6.57309e-11
Zm00001eb265520	-4.81158	6.61093e-32	5.56277e-31	Zm00001eb060500	4577.GRMZM2G031062_P01	6.71622	7.83104e-47	1.02431e-45
Zm00001eb269820	-4.81025	1.36192e-10	4.45891e-10	Zm00001eb060580	4577.GRMZM2G073429_P01	2.82548	8.1482e-52	1.22027e-50
Zm00001eb386910	-4.80966	1.33713e-66	3.32058e-65	Zm00001eb060680	4577.GRMZM2G133023_P02	3.99522	1.30243e-62	2.91137e-61
Zm00001eb077770	-4.80871	2.75581e-08	7.76809e-08	Zm00001eb060860	4577.GRMZM2G016150_P01	3.47437	3.16339e-27	2.27341e-26
Zm00001eb254080	-4.80589	3.78442e-05	8.25073e-05	Zm00001eb060910	4577.GRMZM2G016150_P01	3.18667	3.45044e-14	1.40772e-13
Zm00001eb315050	-4.80477	1.33713e-66	3.32058e-65	Zm00001eb061150	4577.GRMZM2G453320_P01	5.83254	3.38974e-44	4.11877e-43
Zm00001eb242600	-4.79706	9.68735e-45	1.19402e-43	Zm00001eb061280	4577.GRMZM2G137321_P01	4.61954	8.26099e-20	4.36991e-19
Zm00001eb142810	-4.78742	1.92014e-32	1.64363e-31	Zm00001eb061410	4577.GRMZM2G151249_P01	12.071	2.9921e-23	1.8639e-22
Zm00001eb104400	-4.78686	5.14872e-07	1.32627e-06	Zm00001eb061630	4577.GRMZM2G082312_P03	-2.63917	8.21655e-54	1.30973e-52
Zm00001eb212930	-4.782	1.14989e-07	3.10277e-07	Zm00001eb061670	4577.GRMZM2G161306_P01	-5.92182	6.87769e-13	2.57967e-12
Zm00001eb343120	-4.77995	1.42588e-05	3.22887e-05	Zm00001eb061930	4577.GRMZM5G884349_P01	4.75159	9.78807e-10	2.95391e-09
Zm00001eb052690	-4.77734	2.92521e-38	3.01355e-37	Zm00001eb062040	4577.GRMZM2G179133_P01	-2.82553	3.51587e-32	2.98138e-31
Zm00001eb380830	-4.77656	1.43846e-09	4.41099e-09	Zm00001eb062050	4577.GRMZM2G127404_P01	-3.42489	0.00361691	0.00627725
Zm00001eb130570	-4.77487	2.80556e-09	8.4559e-09	Zm00001eb062170	4577.GRMZM2G347043_P01	4.49997	4.08873e-25	2.70496e-24
Zm00001eb417150	-4.77442	1.33713e-66	3.32058e-65	Zm00001eb062360	4577.GRMZM5G826911_P01	-6.60833	1.83635e-17	8.72317e-17
Zm00001eb025890	-4.7741	2.54689e-19	1.31383e-18	Zm00001eb062560	4577.GRMZM2G061626_P01	8.07432	4.21621e-30	3.39025e-29
Zm00001eb190300	-4.77224	5.13424e-27	3.626e-26	Zm00001eb062570	4577.GRMZM2G361210_P01	9.6336	1.88119e-07	4.9944e-07
Zm00001eb397240	-4.76802	6.63211e-42	7.5328e-41	Zm00001eb062680	4577.GRMZM2G093776_P01	4.08372	3.82271e-16	1.70833e-15
Zm00001eb328590	-4.76722	1.5712e-46	2.03723e-45	Zm00001eb063040	4577.GRMZM2G177445_P01	-4.58038	2.08113e-12	7.57684e-12
Zm00001eb399370	-4.76469	3.66087e-16	1.63739e-15	Zm00001eb063220	4577.GRMZM2G138382_P01	-3.43625	4.4193e-42	5.04479e-41
Zm00001eb081670	-4.76405	9.10458e-24	5.67719e-23	Zm00001eb063650	4577.GRMZM2G058089_P02	-3.25367	4.07628e-05	8.85414e-05
Zm00001eb059380	-4.76362	1.33779e-44	1.64315e-43	Zm00001eb063720	4577.GRMZM2G053299_P01	-3.75818	7.8848e-28	5.72551e-27
Zm00001eb409090	-4.75719	1.07335e-09	3.31806e-09	Zm00001eb063900	4577.GRMZM2G113158_P01	3.39268	4.10886e-30	3.25596e-29
Zm00001eb178650	-4.75432	1.33713e-66	3.32058e-65	Zm00001eb063970	4577.GRMZM2G114899_P02	-3.11206	7.81084e-53	1.21036e-51
Zm00001eb054130	-4.74864	1.33713e-66	3.32058e-65	Zm00001eb064080	4577.AC217358.3_FGP009	3.26396	1.38546e-05	3.14337e-05
Zm00001eb016090	-4.74672	3.8699e-47	5.10334e-46	Zm00001eb064090	4577.AC217358.3_FGP010	-2.54584	6.95132e-16	3.07011e-15
Zm00001eb089250	-4.74666	1.96271e-07	5.20557e-07	Zm00001eb064230	4577.GRMZM2G369815_P01	-5.57404	6.28534e-27	4.42712e-26
Zm00001eb408210	-4.74619	8.70658e-34	7.80048e-33	Zm00001eb064350	4577.GRMZM2G016290_P04	4.26708	6.69716e-45	8.32261e-44
Zm00001eb338290	-4.74545	1.33715e-66	3.32062e-65	Zm00001eb064380	4577.GRMZM2G016774_P01	-2.35343	1.16612e-22	6.97623e-22
Zm00001eb363950	-4.74384	5.38101e-06	1.26629e-05	Zm00001eb064450	4577.GRMZM2G134054_P01	2.9414	6.50122e-13	2.41801e-12
Zm00001eb131400	-4.74066	1.33713e-66	3.32058e-65	Zm00001eb064510	4577.GRMZM2G159353_P01	9.13137	7.05118e-22	4.07785e-21
Zm00001eb274280	-4.73944	1.33713e-66	3.32058e-65	Zm00001eb064670	4577.GRMZM5G876146_P01	2.43076	9.77709e-65	2.32017e-63
Zm00001eb173610	-4.73878	4.15604e-08	1.1573e-07	Zm00001eb064840	4577.GRMZM2G479249_P01	2.77395	2.87435e-30	2.28719e-29
Zm00001eb296310	-4.73822	2.19352e-15	9.42641e-15	Zm00001eb065200	4577.GRMZM2G006366_P01	8.43304	0.0156821	0.0249239
Zm00001eb324090	-4.73798	6.98909e-63	1.42527e-61	Zm00001eb065300	4577.GRMZM2G077596_P01	-4.1683	1.33713e-66	3.32058e-65
Zm00001eb074530	-4.73471	1.33713e-66	3.32058e-65	Zm00001eb065440	4577.GRMZM2G115070_P01	5.08322	0.00665837	0.0114083
Zm00001eb029590	-4.73368	2.01808e-16	9.16072e-16	Zm00001eb065730	4577.GRMZM2G015136_P01	4.23947	8.52286e-118	5.72206e-116
Zm00001eb422090	-4.73151	1.33713e-66	3.32058e-65	Zm00001eb065760	4577.GRMZM2G119759_P02	-3.19856	1.3376e-66	3.32171e-65
Zm00001eb211460	-4.72968	2.12969e-17	1.00833e-16	Zm00001eb065900	4577.GRMZM2G051974_P01	-2.88109	2.91029e-05	6.4165e-05
Zm00001eb145350	-4.72775	9.80094e-10	3.03896e-09	Zm00001eb066060	4577.GRMZM2G084958_P01	-7.41099	1.91311e-13	7.39776e-13
Zm00001eb357450	-4.72769	1.33713e-66	3.32058e-65	Zm00001eb066110	4577.GRMZM6G915669_P01	-3.43735	1.17147e-44	1.44109e-43
Zm00001eb372390	-4.72558	7.36528e-48	9.91497e-47	Zm00001eb066440	4577.GRMZM2G068202_P01	-2.92846	1.8086e-30	1.45095e-29
Zm00001eb217290	-4.72469	1.33713e-66	3.32058e-65	Zm00001eb066480	4577.GRMZM2G039996_P01	-2.31597	0.000825884	0.00155366
Zm00001eb143450	-4.7198	3.12099e-07	8.16082e-07	Zm00001eb066770	4577.GRMZM2G081445_P01	-3.65662	4.71392e-15	1.98564e-14
Zm00001eb142000	-4.71539	1.33713e-66	3.32058e-65	Zm00001eb066850	4577.GRMZM2G064949_P01	1.89132	7.38658e-09	2.17497e-08
Zm00001eb042650	-4.7149	0.000577346	0.00110768	Zm00001eb066960	4577.GRMZM2G043932_P01	4.66549	4.45333e-48	6.03341e-47
Zm00001eb169320	-4.71291	5.52981e-07	1.42028e-06	Zm00001eb066970	4577.GRMZM2G043992_P01	-3.05281	4.22634e-39	4.46726e-38
Zm00001eb037630	-4.70991	1.33713e-66	3.32058e-65	Zm00001eb067370	4577.GRMZM2G062420_P01	2.10423	3.0818e-31	2.62385e-30
Zm00001eb047970	-4.70959	2.21445e-10	7.1489e-10	Zm00001eb067730	4577.AC210003.2_FGP004	-5.73848	1.33713e-66	3.32058e-65
Zm00001eb285690	-4.70837	2.17263e-60	4.11773e-59	Zm00001eb067890	4577.GRMZM2G076212_P01	4.06985	1.5034e-106	8.10226e-105
Zm00001eb185660	-4.70497	1.70117e-37	1.70543e-36	Zm00001eb067900	4577.GRMZM2G059740_P02	3.38538	3.56046e-29	2.7207e-28
Zm00001eb297950	-4.70345	1.03978e-05	2.3842e-05	Zm00001eb068000	4577.GRMZM2G086577_P02	-2.51749	2.01008e-45	2.53573e-44
Zm00001eb202050	-4.70301	1.8993e-52	2.90477e-51	Zm00001eb068160	4577.GRMZM2G395114_P01	-2.50822	2.50003e-13	9.59585e-13
Zm00001eb070310	-4.70284	1.33713e-66	3.32058e-65	Zm00001eb068270	4577.GRMZM2G081886_P01	2.71466	9.09936e-47	1.18809e-45
Zm00001eb219190	-4.70063	7.86608e-21	4.34568e-20	Zm00001eb068280	4577.GRMZM2G082032_P01	3.53905	3.98359e-06	9.51815e-06
Zm00001eb391910	-4.69965	1.33713e-66	3.32058e-65	Zm00001eb068410	4577.GRMZM2G096546_P01	2.77452	1.62395e-30	1.30646e-29
Zm00001eb281740	-4.69948	2.16647e-08	6.14733e-08	Zm00001eb068440	4577.GRMZM2G055844_P01	-2.53818	6.82179e-06	1.59128e-05
Zm00001eb326930	-4.69841	0.000131014	0.000270365	Zm00001eb068530	4577.GRMZM2G174917_P01	2.81254	5.155e-29	3.91743e-28
Zm00001eb043680	-4.69515	5.77081e-32	4.86618e-31	Zm00001eb068680	4577.GRMZM2G361388_P01	-6.54769	4.39561e-22	2.56194e-21
Zm00001eb020790	-4.68971	8.04526e-50	1.14377e-48	Zm00001eb068880	4577.GRMZM2G072850_P01	-3.52284	7.71927e-55	1.26091e-53
Zm00001eb356110	-4.68619	2.12951e-05	4.74957e-05	Zm00001eb069140	4577.GRMZM2G131961_P01	2.28144	2.27348e-09	6.68713e-09
Zm00001eb309910	-4.68433	1.58373e-13	6.15488e-13	Zm00001eb069150	4577.GRMZM2G431783_P01	7.05598	0.000944244	0.00172509
Zm00001eb143920	-4.68344	1.03173e-14	4.27715e-14	Zm00001eb069350	4577.GRMZM2G106578_P01	1.70674	3.2513e-15	1.38142e-14
Zm00001eb354680	-4.67947	2.53376e-54	4.07163e-53	Zm00001eb069630	4577.GRMZM2G121070_P01	4.55241	1.10114e-16	5.07572e-16
Zm00001eb055850	-4.67718	1.58865e-06	3.91468e-06	Zm00001eb070270	4577.GRMZM2G076239_P04	-2.80664	1.7489e-20	9.52906e-20
Zm00001eb184310	-4.67684	1.33713e-66	3.32058e-65	Zm00001eb070280	4577.GRMZM5G853854_P04	2.59735	1.27786e-40	1.40421e-39
Zm00001eb075810	-4.67349	4.04245e-06	9.61432e-06	Zm00001eb070310	4577.GRMZM2G000052_P01	-4.70284	1.33713e-66	3.32058e-65
Zm00001eb042990	-4.67288	1.33713e-66	3.32058e-65	Zm00001eb070410	4577.GRMZM2G383122_P01	-2.91934	1.33713e-66	3.32058e-65
Zm00001eb140730	-4.66681	1.33713e-66	3.32058e-65	Zm00001eb070450	4577.GRMZM2G041518_P01	-4.93722	3.14608e-08	8.83441e-08
Zm00001eb037890	-4.65214	7.25268e-07	1.8438e-06	Zm00001eb070460	4577.GRMZM2G165060_P01	4.10698	8.53573e-55	1.55199e-53
Zm00001eb421110	-4.6438	5.05154e-30	3.99098e-29	Zm00001eb070480	4577.GRMZM2G165007_P02	-5.19176	9.26205e-06	2.13272e-05
Zm00001eb423840	-4.64104	7.50337e-13	2.80725e-12	Zm00001eb070490	4577.GRMZM2G156977_P01	9.62557	5.74334e-10	1.75993e-09
Zm00001eb306310	-4.64099	4.6563e-07	1.20216e-06	Zm00001eb070550	4577.GRMZM2G040397_P01	2.11007	3.82056e-71	9.43647e-70
Zm00001eb054310	-4.63503	2.8214e-16	1.26891e-15	Zm00001eb070740	4577.GRMZM2G008060_P01	2.27155	1.56841e-37	1.57803e-36
Zm00001eb219160	-4.62613	1.008e-23	6.28171e-23	Zm00001eb070820	4577.GRMZM2G102346_P01	-2.27792	7.26975e-18	3.5225e-17
Zm00001eb228910	-4.62582	1.10039e-60	2.10315e-59	Zm00001eb070900	4577.GRMZM2G005107_P01	2.31178	5.39706e-91	2.44254e-89
Zm00001eb063110	-4.62207	4.98164e-43	5.83054e-42	Zm00001eb071040	4577.GRMZM2G046070_P03	-2.47217	1.64799e-34	1.5124e-33
Zm00001eb196710	-4.6075	5.39324e-05	0.000115677	Zm00001eb071070	4577.GRMZM2G093603_P01	-2.80142	1.33713e-66	3.32058e-65
Zm00001eb260000	-4.60637	2.66098e-06	6.42319e-06	Zm00001eb071190	4577.GRMZM2G068967_P01	7.22214	2.61343e-18	1.28958e-17
Zm00001eb296840	-4.60533	8.58484e-32	7.18935e-31	Zm00001eb071400	4577.GRMZM2G040920_P02	2.32284	2.2817e-35	2.22795e-34
Zm00001eb031290	-4.6049	4.38554e-56	7.44368e-55	Zm00001eb071500	4577.GRMZM2G175362_P01	-3.5952	1.29448e-29	1.00937e-28
Zm00001eb335380	-4.60385	1.69295e-29	1.31425e-28	Zm00001eb071550	4577.GRMZM2G140328_P01	-3.7477	1.33713e-66	3.32058e-65
Zm00001eb340800	-4.60175	3.96059e-21	2.21509e-20	Zm00001eb071570	4577.GRMZM2G072518_P01	3.09428	4.23895e-12	1.51697e-11
Zm00001eb390970	-4.59937	2.36553e-12	8.57975e-12	Zm00001eb071590	4577.GRMZM2G071907_P01	4.37385	4.65121e-31	3.80858e-30
Zm00001eb033060	-4.5987	1.33713e-66	3.32058e-65	Zm00001eb071710	4577.GRMZM2G053909_P01	6.38134	4.90137e-32	4.27972e-31
Zm00001eb026530	-4.59535	1.40717e-55	2.35811e-54	Zm00001eb071770	4577.GRMZM2G156356_P02	-5.0959	7.16815e-10	2.24303e-09
Zm00001eb101920	-4.59492	3.66271e-18	1.79763e-17	Zm00001eb071800	4577.GRMZM2G156227_P01	-5.09213	1.33713e-66	3.32058e-65
Zm00001eb095270	-4.58977	6.68577e-05	0.000141991	Zm00001eb071830	4577.GRMZM2G041223_P01	-2.57432	1.77004e-33	1.56853e-32
Zm00001eb036770	-4.58973	1.31436e-09	4.03789e-09	Zm00001eb071880	4577.GRMZM2G074761_P01	5.68796	1.7389e-32	1.54524e-31
Zm00001eb433560	-4.58828	5.05426e-07	1.30268e-06	Zm00001eb071970	4577.GRMZM2G176225_P01	3.41901	3.19143e-45	4.32239e-44
Zm00001eb037690	-4.58796	1.33713e-66	3.32058e-65	Zm00001eb071980	4577.GRMZM2G180160_P01	6.5649	2.27472e-07	5.78913e-07
Zm00001eb106110	-4.58459	5.62248e-15	2.35957e-14	Zm00001eb072200	4577.GRMZM2G038722_P01	7.08889	3.54045e-06	8.20799e-06
Zm00001eb104710	-4.58364	0.000328013	0.000647023	Zm00001eb072230	4577.GRMZM2G342033_P01	10.3488	1.36106e-40	1.58709e-39
Zm00001eb044520	-4.58261	0.000133446	0.000275149	Zm00001eb072360	4577.GRMZM2G131280_P01	1.85591	1.1567e-28	8.87493e-28
Zm00001eb375830	-4.58242	1.33713e-66	3.32058e-65	Zm00001eb072390	4577.GRMZM2G090279_P01	-2.53524	6.00834e-11	2.00546e-10
Zm00001eb310330	-4.58193	3.06184e-06	7.35497e-06	Zm00001eb072650	4577.GRMZM2G322817_P01	2.86994	1.23278e-19	6.62154e-19
Zm00001eb063040	-4.58038	2.08113e-12	7.57684e-12	Zm00001eb072720	4577.GRMZM2G066489_P03	6.84603	6.71637e-09	1.93035e-08
Zm00001eb046440	-4.58036	8.43843e-26	5.70769e-25	Zm00001eb072810	4577.GRMZM2G314396_P01	3.70384	1.39743e-32	1.24547e-31
Zm00001eb329740	-4.57791	1.15076e-06	2.86912e-06	Zm00001eb072860	4577.GRMZM2G318527_P01	-3.59344	3.90201e-44	4.73758e-43
Zm00001eb284290	-4.57774	8.44108e-11	2.79508e-10	Zm00001eb072890	4577.GRMZM2G120724_P01	-4.30822	1.90902e-30	1.52997e-29
Zm00001eb425840	-4.57565	1.33713e-66	3.32058e-65	Zm00001eb072910	4577.GRMZM2G076771_P01	-3.04838	2.38087e-09	7.21295e-09
Zm00001eb019500	-4.57287	1.2647e-30	1.02264e-29	Zm00001eb072980	4577.GRMZM2G129399_P01	-5.11397	1.33713e-66	3.32058e-65
Zm00001eb391690	-4.57162	2.43282e-06	5.89491e-06	Zm00001eb073030	4577.GRMZM2G050234_P01	9.44992	0.00033149	0.000659872
Zm00001eb043390	-4.56305	2.86239e-06	6.89256e-06	Zm00001eb073130	4577.GRMZM2G109869_P01	2.66869	7.28564e-19	3.67401e-18
Zm00001eb204410	-4.56176	4.02053e-05	8.73844e-05	Zm00001eb073250	4577.GRMZM2G164318_P01	-2.6793	7.26948e-06	1.68987e-05
Zm00001eb431850	-4.56003	9.99858e-06	2.29681e-05	Zm00001eb073290	4577.GRMZM2G164405_P01	6.33795	1.11608e-14	4.61542e-14
Zm00001eb257530	-4.55745	1.00336e-06	2.51766e-06	Zm00001eb073300	4577.GRMZM2G164413_P01	-3.17654	5.11599e-17	2.38203e-16
Zm00001eb206350	-4.55599	5.44679e-21	3.02813e-20	Zm00001eb073310	4577.GRMZM2G164428_P01	3.61935	0.00097855	0.0018259
Zm00001eb195600	-4.55225	1.33713e-66	3.32058e-65	Zm00001eb073470	4577.GRMZM2G303135_P01	-3.26284	1.65949e-17	7.90789e-17
Zm00001eb356300	-4.54319	3.2319e-05	7.08856e-05	Zm00001eb073590	4577.GRMZM2G080992_P01	5.17621	1.53559e-10	5.00683e-10
Zm00001eb282320	-4.5407	7.77009e-06	1.80109e-05	Zm00001eb073670	4577.GRMZM2G076841_P01	-2.90172	2.38818e-56	4.08634e-55
Zm00001eb126420	-4.53795	7.15956e-07	1.82101e-06	Zm00001eb073680	4577.GRMZM2G379540_P01	4.89334	2.28575e-33	2.01876e-32
Zm00001eb042090	-4.53629	1.98809e-12	7.24645e-12	Zm00001eb073740	4577.GRMZM2G125656_P01	-6.58904	8.40355e-17	3.87402e-16
Zm00001eb371830	-4.53487	3.04165e-31	2.50681e-30	Zm00001eb074030	4577.GRMZM2G109865_P01	2.65074	3.97564e-09	1.15076e-08
Zm00001eb369920	-4.53148	8.03934e-07	2.03677e-06	Zm00001eb074170	4577.GRMZM2G020500_P01	-3.68181	1.09579e-08	3.17177e-08
Zm00001eb411140	-4.5313	3.88846e-30	3.08516e-29	Zm00001eb074270	4577.GRMZM2G388585_P01	2.9554	8.40848e-70	2.00511e-68
Zm00001eb284700	-4.53075	0.00137841	0.00252517	Zm00001eb074280	4577.GRMZM2G087678_P01	-2.22348	3.40683e-53	5.32342e-52
Zm00001eb012580	-4.52345	8.99461e-29	6.77998e-28	Zm00001eb074310	4577.GRMZM2G036996_P01	-2.69033	1.33713e-66	3.32058e-65
Zm00001eb218860	-4.52342	5.52628e-14	2.2039e-13	Zm00001eb074330	4577.GRMZM2G168474_P01	3.78299	4.6405e-05	0.000100181
Zm00001eb228690	-4.52262	3.63953e-05	7.94579e-05	Zm00001eb074370	4577.GRMZM2G120016_P01	9.93287	5.13681e-47	7.38274e-46
Zm00001eb371280	-4.5217	1.33713e-66	3.32058e-65	Zm00001eb074400	4577.GRMZM2G469313_P01	-2.20725	9.19058e-31	7.46196e-30
Zm00001eb081810	-4.51694	6.64944e-05	0.000141296	Zm00001eb074530	4577.GRMZM2G162333_P02	-4.73471	1.33713e-66	3.32058e-65
Zm00001eb013500	-4.51519	1.33713e-66	3.32058e-65	Zm00001eb074570	4577.GRMZM2G170520_P01	-5.65534	2.20721e-66	5.26775e-65
Zm00001eb015760	-4.51135	5.00844e-06	1.18169e-05	Zm00001eb074880	4577.GRMZM2G026050_P01	-2.19362	7.79585e-34	6.99639e-33
Zm00001eb143320	-4.5099	0.000849924	0.0015969	Zm00001eb074890	4577.GRMZM2G175816_P01	-2.60771	1.819e-16	8.27479e-16
Zm00001eb384840	-4.50937	2.15274e-07	5.69292e-07	Zm00001eb074900	4577.GRMZM2G475678_P01	8.73813	3.20175e-08	8.7215e-08
Zm00001eb132730	-4.50698	8.24533e-06	1.90678e-05	Zm00001eb074930	4577.GRMZM2G055180_P01	4.66489	2.05509e-60	4.33362e-59
Zm00001eb304970	-4.50602	7.36014e-09	2.15739e-08	Zm00001eb075040	4577.AC212835.3_FGP008	5.02161	4.82128e-32	4.07418e-31
Zm00001eb224740	-4.50312	7.31582e-06	1.70039e-05	Zm00001eb075270	4577.GRMZM2G168917_P01	3.17433	5.55665e-25	3.71655e-24
Zm00001eb123320	-4.50287	1.86197e-44	2.27902e-43	Zm00001eb075510	4577.GRMZM2G178998_P01	-2.67393	1.32234e-10	4.33114e-10
Zm00001eb426320	-4.50106	9.45378e-60	1.75296e-58	Zm00001eb075570	4577.GRMZM2G505380_P01	2.70039	8.71133e-76	2.39007e-74
Zm00001eb379440	-4.50036	0.000359592	0.000705842	Zm00001eb075700	4577.GRMZM2G136486_P02	-3.07351	1.29192e-07	3.47152e-07
Zm00001eb194700	-4.49566	1.33713e-66	3.32058e-65	Zm00001eb075710	4577.GRMZM2G057930_P01	-2.15172	8.06173e-12	2.8335e-11
Zm00001eb162110	-4.49477	3.17657e-61	6.17562e-60	Zm00001eb075730	4577.GRMZM2G177923_P01	1.90223	2.84291e-39	3.01906e-38
Zm00001eb026580	-4.49468	2.18753e-44	2.66925e-43	Zm00001eb075800	4577.GRMZM2G078373_P01	-2.34813	1.36441e-08	3.92207e-08
Zm00001eb369520	-4.49188	1.18493e-62	2.39937e-61	Zm00001eb075810	4577.GRMZM2G078279_P02	-4.67349	4.04245e-06	9.61432e-06
Zm00001eb008730	-4.48781	3.11512e-39	3.30592e-38	Zm00001eb075840	4577.GRMZM2G066820_P02	2.72991	7.65299e-39	8.00911e-38
Zm00001eb285380	-4.47772	0.00159854	0.00290676	Zm00001eb075900	4577.GRMZM2G026926_P01	5.95762	0.00066016	0.00125757
Zm00001eb329550	-4.47606	1.33713e-66	3.32058e-65	Zm00001eb076160	4577.GRMZM2G108228_P01	1.95324	2.78482e-19	1.43377e-18
Zm00001eb072310	-4.47092	1.33713e-66	3.32058e-65	Zm00001eb076170	4577.GRMZM2G108219_P01	7.69698	1.58429e-12	5.74487e-12
Zm00001eb077920	-4.46974	9.54788e-07	2.4011e-06	Zm00001eb076180	4577.GRMZM2G108207_P01	8.75543	1.84585e-23	1.16278e-22
Zm00001eb004320	-4.46377	2.55427e-06	6.17598e-06	Zm00001eb076190	4577.GRMZM2G108153_P01	-3.25993	1.66958e-62	3.37425e-61
Zm00001eb062750	-4.46018	0.000361066	0.000708515	Zm00001eb076200	4577.GRMZM2G108123_P01	8.95503	8.2979e-38	8.78532e-37
Zm00001eb258740	-4.45592	4.0055e-06	9.52787e-06	Zm00001eb076230	4577.GRMZM2G081957_P01	-5.32281	1.34903e-66	3.34835e-65
Zm00001eb093760	-4.45543	4.0205e-28	2.9533e-27	Zm00001eb076740	4577.GRMZM2G114153_P01	-3.97566	0.00583501	0.00982235
Zm00001eb328990	-4.45282	1.42556e-07	3.82058e-07	Zm00001eb076810	4577.GRMZM2G062179_P01	-5.31969	7.53421e-10	2.35432e-09
Zm00001eb344010	-4.45229	2.02467e-05	4.52562e-05	Zm00001eb076900	4577.GRMZM2G024196_P01	10.1167	2.02995e-51	3.32418e-50
Zm00001eb026110	-4.45184	1.33713e-66	3.32058e-65	Zm00001eb076950	4577.GRMZM2G133012_P01	2.40234	1.85705e-67	4.69981e-66
Zm00001eb427800	-4.44697	7.16095e-06	1.66586e-05	Zm00001eb077010	4577.GRMZM2G306741_P01	-6.22741	1.33713e-66	3.32058e-65
Zm00001eb367770	-4.44594	3.52849e-05	7.714e-05	Zm00001eb077030	4577.GRMZM2G008892_P01	-2.94334	1.33713e-66	3.32058e-65
Zm00001eb157410	-4.44279	0.000117998	0.000244826	Zm00001eb077130	4577.GRMZM2G178693_P01	-2.37505	4.43983e-10	1.4082e-09
Zm00001eb390180	-4.43762	1.33713e-66	3.32058e-65	Zm00001eb077230	4577.GRMZM2G441347_P01	-6.46481	4.58301e-44	5.55589e-43
Zm00001eb005030	-4.43666	1.33713e-66	3.32058e-65	Zm00001eb077290	4577.GRMZM2G145051_P01	6.69731	5.91486e-05	0.00012227
Zm00001eb409030	-4.43554	1.77049e-40	1.93733e-39	Zm00001eb077310	4577.GRMZM2G145075_P01	5.6549	8.74735e-20	4.72266e-19
Zm00001eb264660	-4.43477	1.33713e-66	3.32058e-65	Zm00001eb077540	4577.GRMZM2G032602_P01	5.63503	4.12699e-32	3.49399e-31
Zm00001eb043040	-4.43367	1.33713e-66	3.32058e-65	Zm00001eb077550	4577.GRMZM2G032694_P01	-2.96533	8.65897e-08	2.35552e-07
Zm00001eb100300	-4.43084	0.000185633	0.000376505	Zm00001eb077580	4577.GRMZM2G081930_P01	3.52223	6.80133e-07	1.66603e-06
Zm00001eb269720	-4.42863	5.07049e-35	4.72584e-34	Zm00001eb077640	4577.GRMZM2G147268_P01	2.41624	7.05802e-22	4.07624e-21
Zm00001eb251510	-4.42698	1.25159e-34	1.15262e-33	Zm00001eb077880	4577.GRMZM2G001241_P01	-3.40533	3.44731e-11	1.16425e-10
Zm00001eb152670	-4.42405	5.24608e-06	1.23638e-05	Zm00001eb077930	4577.GRMZM2G111975_P01	14.2606	1.9281e-10	6.19489e-10
Zm00001eb131620	-4.42379	6.30368e-19	3.19254e-18	Zm00001eb077990	4577.GRMZM2G082249_P01	2.40482	1.67843e-22	9.97518e-22
Zm00001eb409020	-4.42335	1.19875e-47	1.60758e-46	Zm00001eb078010	4577.GRMZM2G342509_P01	-4.25898	0.000347499	0.000683162
Zm00001eb246250	-4.42332	1.33713e-66	3.32058e-65	Zm00001eb078190	4577.GRMZM2G097573_P01	-5.20567	1.43025e-28	1.07274e-27
Zm00001eb289570	-4.41953	3.7063e-42	4.23698e-41	Zm00001eb078570	4577.GRMZM2G135277_P01	1.84021	5.67667e-19	2.88283e-18
Zm00001eb234770	-4.41912	1.33713e-66	3.32058e-65	Zm00001eb078620	4577.GRMZM2G112483_P01	-6.73472	9.3282e-23	5.6102e-22
Zm00001eb147390	-4.41873	1.33713e-66	3.32058e-65	Zm00001eb078810	4577.GRMZM2G057113_P01	2.5582	2.88291e-44	3.80044e-43
Zm00001eb226490	-4.41827	5.59388e-08	1.54344e-07	Zm00001eb078870	4577.GRMZM2G138770_P01	5.13349	1.51752e-96	7.58255e-95
Zm00001eb408560	-4.418	2.06004e-64	4.35411e-63	Zm00001eb078880	4577.GRMZM2G051984_P01	7.3173	1.23437e-40	1.4419e-39
Zm00001eb159710	-4.41799	7.08224e-07	1.80178e-06	Zm00001eb078890	4577.GRMZM2G081053_P01	-3.2221	4.12688e-47	5.43997e-46
Zm00001eb245540	-4.41709	1.33713e-66	3.32058e-65	Zm00001eb079000	4577.GRMZM2G023204_P01	3.54011	6.25682e-28	4.56113e-27
Zm00001eb195850	-4.4161	1.56149e-05	3.5226e-05	Zm00001eb079380	4577.GRMZM2G022413_P01	6.33117	2.04433e-35	1.92405e-34
Zm00001eb170390	-4.41377	2.73658e-29	2.10382e-28	Zm00001eb079430	4577.GRMZM2G047292_P01	3.09632	4.71336e-14	1.8866e-13
Zm00001eb249940	-4.41271	1.2849e-34	1.1826e-33	Zm00001eb079490	4577.GRMZM2G135387_P01	11.3798	2.06603e-35	2.02077e-34
Zm00001eb042520	-4.4124	1.33713e-66	3.32058e-65	Zm00001eb079610	4577.GRMZM2G062488_P01	-6.67388	4.15826e-23	2.53601e-22
Zm00001eb007900	-4.41178	9.37181e-58	1.66938e-56	Zm00001eb079740	4577.GRMZM2G447785_P02	-2.5345	7.07212e-08	1.93698e-07
Zm00001eb001220	-4.41176	1.36618e-13	5.32901e-13	Zm00001eb079790	4577.GRMZM2G121700_P01	-2.61716	0.000932458	0.0017435
Zm00001eb299760	-4.41175	6.9024e-13	2.58791e-12	Zm00001eb079910	4577.GRMZM2G165755_P01	-2.94082	6.15644e-23	3.72881e-22
Zm00001eb044840	-4.41009	1.33713e-66	3.32058e-65	Zm00001eb079950	4577.GRMZM5G816457_P02	-2.68508	3.1764e-13	1.21186e-12
Zm00001eb021530	-4.40997	0.000858562	0.00161236	Zm00001eb080160	4577.GRMZM2G119975_P01	9.9992	1.41391e-36	1.43813e-35
Zm00001eb186300	-4.40785	1.85601e-05	4.16272e-05	Zm00001eb080410	4577.GRMZM2G107003_P01	-3.54082	2.52684e-47	3.34613e-46
Zm00001eb213970	-4.40772	9.00983e-20	4.75458e-19	Zm00001eb080690	4577.GRMZM2G032655_P01	-2.48076	0.00258004	0.00456474
Zm00001eb043100	-4.40508	0.00150076	0.00273634	Zm00001eb080870	4577.GRMZM2G315401_P01	2.88578	8.67982e-14	3.42833e-13
Zm00001eb405650	-4.40315	3.87225e-06	9.22267e-06	Zm00001eb080920	4577.GRMZM2G094792_P01	2.1842	1.80906e-38	1.97205e-37
Zm00001eb187910	-4.40176	1.30801e-07	3.51386e-07	Zm00001eb080950	4577.GRMZM2G065073_P02	-3.84181	0.000997131	0.00185882
Zm00001eb312420	-4.4014	7.71634e-22	4.4483e-21	Zm00001eb081030	4577.GRMZM2G018275_P01	-3.22223	4.89614e-38	4.99529e-37
Zm00001eb143520	-4.3945	9.61626e-14	3.78781e-13	Zm00001eb081110	4577.GRMZM2G092107_P01	-3.23613	1.69e-31	1.40158e-30
Zm00001eb059050	-4.39202	1.33713e-66	3.32058e-65	Zm00001eb081130	4577.GRMZM2G442546_P01	-2.31704	4.45397e-07	1.15143e-06
Zm00001eb294750	-4.39186	1.33713e-66	3.32058e-65	Zm00001eb081260	4577.GRMZM2G703021_P01	3.08201	5.31892e-17	2.47397e-16
Zm00001eb299990	-4.39097	1.85846e-06	4.55156e-06	Zm00001eb081320	4577.GRMZM2G171277_P01	5.37042	2.17826e-41	2.44516e-40
Zm00001eb033960	-4.38907	5.01717e-05	0.000107892	Zm00001eb081330	4577.GRMZM2G160966_P01	4.81034	1.91538e-10	6.21039e-10
Zm00001eb368460	-4.38778	1.33713e-66	3.32058e-65	Zm00001eb081430	4577.GRMZM2G015610_P01	-4.11728	1.08072e-13	4.24374e-13
Zm00001eb023460	-4.38754	0.000168346	0.000343355	Zm00001eb081530	4577.GRMZM2G474783_P01	-4.98333	3.14029e-61	6.10882e-60
Zm00001eb042940	-4.38471	0.000952567	0.0017792	Zm00001eb081570	4577.GRMZM2G126062_P01	8.3288	3.75738e-31	3.08786e-30
Zm00001eb070430	-4.38144	3.85033e-28	2.83159e-27	Zm00001eb081810	4577.GRMZM2G068557_P01	-4.51694	6.64944e-05	0.000141296
Zm00001eb065120	-4.38109	6.59914e-16	2.91619e-15	Zm00001eb082050	4577.GRMZM2G087192_P01	1.84197	1.64262e-22	9.96671e-22
Zm00001eb096680	-4.37931	1.33713e-66	3.32058e-65	Zm00001eb082130	4577.GRMZM2G179827_P01	-3.40427	1.33713e-66	3.32058e-65
Zm00001eb103190	-4.37891	3.13593e-22	1.84027e-21	Zm00001eb082270	4577.GRMZM2G053111_P01	9.73945	1.49791e-24	9.87519e-24
Zm00001eb225980	-4.37842	8.20481e-30	6.4357e-29	Zm00001eb082430	4577.GRMZM2G316840_P01	6.82421	1.24825e-45	1.58413e-44
Zm00001eb186010	-4.37673	4.45957e-40	4.8199e-39	Zm00001eb082590	4577.GRMZM2G089619_P01	-4.98026	1.50781e-28	1.1285e-27
Zm00001eb412910	-4.37174	0.000802361	0.00151147	Zm00001eb082790	4577.GRMZM2G131202_P01	1.87061	1.27727e-20	7.01828e-20
Zm00001eb039880	-4.37024	2.87906e-05	6.34984e-05	Zm00001eb082820	4577.GRMZM2G131155_P01	3.45199	6.35989e-14	2.53094e-13
Zm00001eb350820	-4.36757	1.16001e-06	2.89103e-06	Zm00001eb082860	4577.GRMZM2G050861_P01	-3.41725	0.00455731	0.00779662
Zm00001eb200830	-4.36547	1.33713e-66	3.32058e-65	Zm00001eb083210	4577.GRMZM2G124473_P01	-5.30629	8.50256e-07	2.14845e-06
Zm00001eb352550	-4.3641	3.01225e-63	6.19494e-62	Zm00001eb083490	4577.GRMZM2G098128_P01	10.1415	9.31511e-19	4.80073e-18
Zm00001eb278870	-4.36207	0.00544349	0.00921123	Zm00001eb083610	4577.GRMZM2G136364_P01	-2.74313	1.33166e-43	1.58941e-42
Zm00001eb046620	-4.36203	5.94426e-17	2.75996e-16	Zm00001eb084260	4577.GRMZM2G437912_P01	1.92569	2.0349e-06	4.98761e-06
Zm00001eb362070	-4.35964	0.000173638	0.000353625	Zm00001eb084290	4577.GRMZM2G091124_P01	4.23034	2.56362e-61	5.00238e-60
Zm00001eb335810	-4.35884	1.76969e-09	5.39852e-09	Zm00001eb084430	4577.GRMZM2G023946_P02	-4.06085	0.00137849	0.00252517
Zm00001eb346410	-4.35797	1.33713e-66	3.32058e-65	Zm00001eb084450	4577.GRMZM2G157269_P01	2.46118	3.28305e-40	3.7738e-39
Zm00001eb355670	-4.35764	4.55724e-16	2.02744e-15	Zm00001eb084530	4577.GRMZM2G069856_P01	-2.81283	1.33713e-66	3.32058e-65
Zm00001eb219580	-4.34955	2.3339e-13	8.9745e-13	Zm00001eb084550	4577.GRMZM2G068590_P01	3.68223	6.78078e-26	4.6012e-25
Zm00001eb284250	-4.34941	0.00124972	0.00230274	Zm00001eb084630	4577.GRMZM2G093826_P01	3.69534	4.4931e-57	7.84906e-56
Zm00001eb313530	-4.34804	1.09253e-48	1.5007e-47	Zm00001eb085150	4577.GRMZM5G829946_P04	4.46895	3.19532e-24	2.07803e-23
Zm00001eb237230	-4.34733	0.00445931	0.00764091	Zm00001eb085170	4577.GRMZM2G015889_P01	-2.70068	9.40999e-05	0.000197061
Zm00001eb050910	-4.34603	9.30614e-51	1.35338e-49	Zm00001eb085240	4577.GRMZM2G111697_P01	2.08513	1.53199e-18	7.6272e-18
Zm00001eb410710	-4.34533	5.71444e-05	0.000122173	Zm00001eb085330	4577.GRMZM2G155281_P01	-2.49237	5.96873e-31	4.87356e-30
Zm00001eb419110	-4.34528	1.46338e-44	1.79532e-43	Zm00001eb085360	4577.GRMZM5G826658_P01	-5.33706	1.33713e-66	3.32058e-65
Zm00001eb194180	-4.34518	1.33713e-66	3.32058e-65	Zm00001eb085380	4577.GRMZM2G179106_P01	2.25692	8.80066e-89	3.27329e-87
Zm00001eb061740	-4.34501	0.000520012	0.00100284	Zm00001eb085630	4577.GRMZM2G073931_P01	-2.70715	2.41969e-08	6.84009e-08
Zm00001eb254510	-4.33901	0.00713459	0.0118445	Zm00001eb085820	4577.GRMZM2G026793_P01	-2.93211	1.33715e-66	3.32063e-65
Zm00001eb093450	-4.3389	1.33713e-66	3.32058e-65	Zm00001eb085850	4577.GRMZM2G027272_P01	3.67912	1.04501e-95	5.15163e-94
Zm00001eb189020	-4.33727	1.33713e-66	3.32058e-65	Zm00001eb086030	4577.GRMZM2G069523_P01	-2.38587	4.29719e-59	7.89413e-58
Zm00001eb246600	-4.33518	1.33713e-66	3.32058e-65	Zm00001eb086100	4577.GRMZM2G010765_P01	4.7566	2.5977e-67	6.5592e-66
Zm00001eb272750	-4.33285	4.14586e-40	4.48236e-39	Zm00001eb087080	4577.GRMZM2G450273_P01	6.47442	6.44675e-45	8.63948e-44
Zm00001eb293320	-4.33261	1.33713e-66	3.32058e-65	Zm00001eb087920	4577.GRMZM5G803404_P01	5.19647	6.77449e-33	5.88156e-32
Zm00001eb106620	-4.32871	7.50951e-29	5.68216e-28	Zm00001eb088090	4577.GRMZM2G365957_P01	5.56002	1.0037e-111	6.00116e-110
Zm00001eb166090	-4.32674	1.26417e-23	7.84574e-23	Zm00001eb088180	4577.GRMZM2G089010_P02	1.79287	7.2413e-27	5.215e-26
Zm00001eb113970	-4.32493	3.14638e-06	7.54832e-06	Zm00001eb088190	4577.GRMZM2G172695_P01	4.92425	5.58266e-43	7.03738e-42
Zm00001eb113350	-4.32411	1.47589e-10	4.82211e-10	Zm00001eb088220	4577.GRMZM2G079616_P01	-3.42025	1.33713e-66	3.32058e-65
Zm00001eb190590	-4.32299	0.000333402	0.000657079	Zm00001eb088410	4577.GRMZM2G045809_P01	8.37382	3.26708e-45	4.41943e-44
Zm00001eb247760	-4.32198	1.33726e-66	3.32088e-65	Zm00001eb088840	4577.GRMZM2G072388_P01	9.36048	9.62324e-18	4.69719e-17
Zm00001eb280500	-4.32152	2.9265e-34	2.66488e-33	Zm00001eb089100	4577.AC209739.3_FGP003	4.17853	0.00015795	0.000323231
Zm00001eb043220	-4.32135	8.94303e-05	0.000187679	Zm00001eb089390	4577.GRMZM2G158147_P01	-3.07637	3.27912e-17	1.54081e-16
Zm00001eb001060	-4.32117	6.68371e-57	1.16257e-55	Zm00001eb089480	4577.GRMZM2G076394_P01	5.38602	6.51524e-73	1.67446e-71
Zm00001eb112630	-4.32041	9.58886e-07	2.41083e-06	Zm00001eb090110	4577.GRMZM2G162056_P01	5.75438	1.37055e-06	3.27592e-06
Zm00001eb430170	-4.3204	1.33713e-66	3.32058e-65	Zm00001eb090830	4577.GRMZM2G085924_P01	-5.46361	1.51591e-13	5.89635e-13
Zm00001eb052010	-4.31741	6.03343e-21	3.34663e-20	Zm00001eb090870	4577.GRMZM5G825707_P02	-5.56313	2.21685e-52	3.37901e-51
Zm00001eb008420	-4.31469	4.09666e-06	9.73667e-06	Zm00001eb090910	4577.GRMZM2G099867_P01	-5.14507	3.38883e-10	1.08277e-09
Zm00001eb256420	-4.31317	4.75437e-62	9.49353e-61	Zm00001eb090980	4577.GRMZM2G152739_P01	5.22885	2.04153e-35	1.92198e-34
Zm00001eb199320	-4.31172	0.000121451	0.000251442	Zm00001eb091090	4577.GRMZM2G443740_P01	6.52178	1.12962e-05	2.55499e-05
Zm00001eb362210	-4.31095	1.33713e-66	3.32058e-65	Zm00001eb091200	4577.GRMZM2G118800_P01	5.671	7.2369e-86	2.68315e-84
Zm00001eb072890	-4.30822	1.90902e-30	1.52997e-29	Zm00001eb091350	4577.GRMZM2G416491_P01	3.89347	3.41186e-100	1.84989e-98
Zm00001eb207280	-4.30807	1.33713e-66	3.32058e-65	Zm00001eb091400	4577.GRMZM2G178199_P01	-2.68785	0.0119129	0.0191138
Zm00001eb396290	-4.30708	3.21911e-06	7.7152e-06	Zm00001eb091700	4577.GRMZM2G133716_P04	2.50385	2.4736e-22	1.47889e-21
Zm00001eb106510	-4.30488	1.33713e-66	3.32058e-65	Zm00001eb091750	4577.GRMZM2G052277_P01	-2.44713	3.60003e-07	9.37398e-07
Zm00001eb067800	-4.30151	1.33713e-66	3.32058e-65	Zm00001eb091920	4577.GRMZM5G854138_P02	-7.61844	1.27363e-33	1.13371e-32
Zm00001eb335570	-4.30113	1.26313e-08	3.64051e-08	Zm00001eb092070	4577.GRMZM2G006765_P02	-3.74063	1.33713e-66	3.32058e-65
Zm00001eb246820	-4.30055	1.33713e-66	3.32058e-65	Zm00001eb092300	4577.GRMZM2G130131_P01	-2.87023	3.13101e-17	1.47274e-16
Zm00001eb227760	-4.29953	1.33713e-66	3.32058e-65	Zm00001eb092540	4577.GRMZM2G113033_P01	-3.48361	2.19454e-19	1.13669e-18
Zm00001eb029440	-4.29918	1.33713e-66	3.32058e-65	Zm00001eb092770	4577.GRMZM2G127418_P01	13.2502	1.4189e-61	3.08637e-60
Zm00001eb122500	-4.29752	1.33713e-66	3.32058e-65	Zm00001eb092850	4577.GRMZM2G046201_P01	-2.52262	4.18318e-30	3.31402e-29
Zm00001eb218490	-4.29639	1.33713e-66	3.32058e-65	Zm00001eb092880	4577.GRMZM2G092581_P01	-3.52854	0.000701987	0.00133309
Zm00001eb039040	-4.29357	5.91979e-05	0.000126316	Zm00001eb093430	4577.GRMZM2G141081_P01	7.02923	0.00728187	0.0119903
Zm00001eb249190	-4.28946	1.33713e-66	3.32058e-65	Zm00001eb093450	4577.GRMZM2G146720_P01	-4.3389	1.33713e-66	3.32058e-65
Zm00001eb270550	-4.28667	1.41407e-12	5.20386e-12	Zm00001eb093650	4577.GRMZM2G018436_P01	4.64258	2.5185e-17	1.21446e-16
Zm00001eb296430	-4.28551	3.34514e-05	7.33187e-05	Zm00001eb093890	4577.GRMZM2G353024_P01	-4.1113	1.0607e-61	2.09294e-60
Zm00001eb288330	-4.27868	1.18557e-19	6.21395e-19	Zm00001eb094040	4577.GRMZM2G153675_P01	-2.25251	8.5429e-22	4.91139e-21
Zm00001eb174880	-4.27698	1.99363e-57	3.52546e-56	Zm00001eb094610	4577.GRMZM2G164440_P01	-5.12858	8.3204e-33	7.20593e-32
Zm00001eb143200	-4.27662	3.95746e-29	3.01606e-28	Zm00001eb094620	4577.GRMZM2G017382_P01	9.47787	9.01157e-31	7.53877e-30
Zm00001eb222290	-4.26569	1.33713e-66	3.32058e-65	Zm00001eb094910	4577.GRMZM2G464013_P01	2.42006	2.46123e-06	5.95965e-06
Zm00001eb335080	-4.2652	1.53434e-12	5.63469e-12	Zm00001eb095020	4577.GRMZM2G175576_P01	5.98223	5.2635e-23	3.24529e-22
Zm00001eb078010	-4.25898	0.000347499	0.000683162	Zm00001eb095030	4577.GRMZM5G876616_P01	2.18267	2.48969e-20	1.37487e-19
Zm00001eb391230	-4.25871	9.98626e-17	4.58962e-16	Zm00001eb095070	4577.GRMZM2G026301_P01	-2.49633	1.33713e-66	3.32058e-65
Zm00001eb288490	-4.25672	1.33713e-66	3.32058e-65	Zm00001eb095110	4577.GRMZM2G162739_P01	3.95524	1.00052e-32	8.96061e-32
Zm00001eb342300	-4.25377	6.16134e-05	0.000131196	Zm00001eb095370	4577.GRMZM2G073928_P01	-4.24066	0.000960968	0.00179426
Zm00001eb359240	-4.25245	5.65585e-39	5.94258e-38	Zm00001eb095530	4577.GRMZM2G411260_P02	-2.81939	1.3966e-13	5.44028e-13
Zm00001eb240670	-4.25002	6.23755e-41	6.90401e-40	Zm00001eb095620	4577.GRMZM2G161382_P02	-2.87398	0.0211559	0.0326249
Zm00001eb352450	-4.25	2.28364e-26	1.5797e-25	Zm00001eb095660	4577.GRMZM2G163724_P01	-2.52343	2.2379e-21	1.26434e-20
Zm00001eb192350	-4.24928	4.69225e-28	3.43639e-27	Zm00001eb095770	4577.GRMZM2G017334_P01	1.90426	1.31456e-29	1.05088e-28
Zm00001eb257750	-4.24874	1.33713e-66	3.32058e-65	Zm00001eb095890	4577.GRMZM2G142544_P01	2.58011	8.72287e-20	4.71021e-19
Zm00001eb344000	-4.24861	1.33713e-66	3.32059e-65	Zm00001eb095930	4577.GRMZM2G027166_P02	1.79337	6.27994e-38	6.3886e-37
Zm00001eb105580	-4.24736	0.00327732	0.00572393	Zm00001eb096400	4577.GRMZM2G044472_P01	5.80611	1.41688e-37	1.49153e-36
Zm00001eb222980	-4.24514	3.78024e-05	8.24277e-05	Zm00001eb096480	4577.GRMZM2G045706_P01	3.8215	1.81747e-70	4.42009e-69
Zm00001eb289180	-4.24381	1.24882e-05	2.84417e-05	Zm00001eb096490	4577.GRMZM2G352855_P01	4.47954	4.81021e-120	3.88665e-118
Zm00001eb095370	-4.24066	0.000960968	0.00179426	Zm00001eb096680	4577.GRMZM2G092125_P01	-4.37931	1.33713e-66	3.32058e-65
Zm00001eb370230	-4.23516	0.000804469	0.00151508	Zm00001eb096870	4577.GRMZM2G016066_P01	-2.52217	1.42671e-19	7.4495e-19
Zm00001eb203860	-4.23509	1.33713e-66	3.32058e-65	Zm00001eb097040	4577.GRMZM2G130052_P01	-2.54514	3.49243e-14	1.40912e-13
Zm00001eb266860	-4.23443	7.10206e-08	1.94467e-07	Zm00001eb097130	4577.GRMZM2G067756_P01	-3.61067	1.33789e-66	3.32238e-65
Zm00001eb364140	-4.23351	0.000715822	0.0013583	Zm00001eb097160	4577.GRMZM2G145944_P01	1.76649	1.71726e-23	1.08525e-22
Zm00001eb170350	-4.23134	1.33713e-66	3.32058e-65	Zm00001eb097780	4577.GRMZM2G038730_P01	1.90077	2.66771e-33	2.3489e-32
Zm00001eb255590	-4.23133	1.33713e-66	3.32058e-65	Zm00001eb098220	4577.GRMZM2G082487_P01	2.50318	8.77682e-11	2.90292e-10
Zm00001eb037360	-4.2308	1.33713e-66	3.32058e-65	Zm00001eb098340	4577.GRMZM2G179120_P01	-4.20983	1.29133e-27	9.30659e-27
Zm00001eb108300	-4.23055	1.33713e-66	3.32058e-65	Zm00001eb098560	4577.GRMZM2G150762_P02	-2.16321	0.0102	0.0165409
Zm00001eb118350	-4.23015	8.67423e-36	8.29194e-35	Zm00001eb098910	4577.GRMZM2G527891_P01	3.64721	1.1729e-274	1.3877e-271
Zm00001eb207900	-4.22248	3.58683e-47	4.73399e-46	Zm00001eb098960	4577.GRMZM2G002915_P01	-2.17136	1.89959e-20	1.03323e-19
Zm00001eb037120	-4.21488	1.33713e-66	3.32058e-65	Zm00001eb098970	4577.GRMZM2G419606_P01	-2.51569	2.63548e-17	1.24446e-16
Zm00001eb175030	-4.21484	8.77742e-05	0.00018435	Zm00001eb099200	4577.GRMZM2G168758_P01	6.66609	6.04815e-17	2.82959e-16
Zm00001eb222130	-4.21143	1.90891e-06	4.669e-06	Zm00001eb099250	4577.GRMZM2G327459_P01	1.60648	2.32435e-13	8.99811e-13
Zm00001eb012130	-4.21112	0.000116361	0.000241637	Zm00001eb099440	4577.GRMZM2G330049_P01	-3.34766	2.29641e-15	9.85256e-15
Zm00001eb098340	-4.20983	1.29133e-27	9.30659e-27	Zm00001eb099570	4577.AC165178.2_FGP004	-2.37741	0.0001904	0.000385607
Zm00001eb006830	-4.20832	3.81672e-06	9.09521e-06	Zm00001eb099590	4577.GRMZM2G336456_P01	6.42651	1.04218e-13	4.1446e-13
Zm00001eb249930	-4.2054	6.74565e-07	1.72029e-06	Zm00001eb099610	4577.GRMZM2G088819_P01	7.87012	1.2446e-46	1.77033e-45
Zm00001eb275190	-4.20336	1.33714e-66	3.32059e-65	Zm00001eb099710	4577.GRMZM2G002523_P01	-3.73316	0.0019826	0.003562
Zm00001eb187000	-4.19642	2.05399e-05	4.5889e-05	Zm00001eb099810	4577.GRMZM2G341499_P01	7.92222	1.2148e-35	1.19418e-34
Zm00001eb124770	-4.19641	7.0592e-52	1.05968e-50	Zm00001eb100000	4577.GRMZM2G045243_P01	-3.25732	7.26011e-35	6.74086e-34
Zm00001eb316290	-4.19592	6.54453e-58	1.16971e-56	Zm00001eb100060	4577.GRMZM2G100333_P01	-6.96414	4.85287e-46	6.22098e-45
Zm00001eb260310	-4.18967	5.94199e-41	6.58146e-40	Zm00001eb100170	4577.GRMZM2G161291_P01	-2.41873	2.24115e-47	2.97029e-46
Zm00001eb179690	-4.18931	1.33713e-66	3.32058e-65	Zm00001eb100200	4577.GRMZM2G147467_P01	-3.15805	9.11402e-09	2.65479e-08
Zm00001eb283440	-4.18821	2.41679e-05	5.36277e-05	Zm00001eb100210	4577.GRMZM2G091588_P01	-3.25882	1.26253e-53	2.00142e-52
Zm00001eb377000	-4.18468	1.68091e-12	6.16011e-12	Zm00001eb100340	4577.GRMZM2G066672_P01	-2.42316	1.00382e-17	4.83727e-17
Zm00001eb026220	-4.18439	4.87623e-37	4.82431e-36	Zm00001eb100650	4577.GRMZM2G335419_P01	-5.41545	4.66761e-14	1.86923e-13
Zm00001eb306330	-4.18318	7.9701e-42	9.02983e-41	Zm00001eb100690	4577.GRMZM2G366130_P01	8.80731	2.59263e-35	2.53032e-34
Zm00001eb423780	-4.18152	1.34712e-48	1.84402e-47	Zm00001eb100770	4577.GRMZM2G002131_P01	2.85468	4.27687e-14	1.71644e-13
Zm00001eb117450	-4.17642	0.000242139	0.000484416	Zm00001eb100790	4577.GRMZM2G138468_P01	3.15653	1.19907e-06	2.98597e-06
Zm00001eb249600	-4.17459	3.03482e-22	1.78225e-21	Zm00001eb100800	4577.GRMZM2G138396_P01	9.30297	5.2164e-07	1.34272e-06
Zm00001eb387350	-4.17459	1.33713e-66	3.32058e-65	Zm00001eb100960	4577.GRMZM2G026095_P01	2.30364	9.2696e-11	3.06399e-10
Zm00001eb001280	-4.17126	1.6951e-13	6.578e-13	Zm00001eb100980	4577.GRMZM2G168163_P01	2.38779	5.19783e-26	3.62677e-25
Zm00001eb222380	-4.16989	3.33268e-18	1.63862e-17	Zm00001eb101090	4577.GRMZM2G076075_P02	2.12554	1.71309e-141	1.71791e-139
Zm00001eb065300	-4.1683	1.33713e-66	3.32058e-65	Zm00001eb101180	4577.GRMZM2G015753_P01	10.3758	5.43985e-47	7.80812e-46
Zm00001eb016340	-4.16802	1.33713e-66	3.32058e-65	Zm00001eb101270	4577.GRMZM2G040933_P01	-2.2342	3.63091e-30	2.88298e-29
Zm00001eb427630	-4.16675	1.33713e-66	3.32058e-65	Zm00001eb101480	4577.GRMZM2G026065_P01	-2.91161	1.75375e-20	9.55382e-20
Zm00001eb153560	-4.16637	2.67825e-07	7.03622e-07	Zm00001eb101640	4577.GRMZM2G031837_P01	-5.24265	2.09539e-08	5.95362e-08
Zm00001eb099870	-4.16617	8.15133e-12	2.86372e-11	Zm00001eb101660	4577.GRMZM2G329047_P01	-2.56201	0.00103757	0.00193046
Zm00001eb071610	-4.16412	5.54034e-05	0.000118691	Zm00001eb101680	4577.GRMZM2G004138_P01	2.48929	7.60421e-19	3.82978e-18
Zm00001eb306250	-4.16257	4.4065e-05	9.53157e-05	Zm00001eb101700	4577.GRMZM2G052671_P01	2.05398	6.25257e-73	1.83957e-71
Zm00001eb402080	-4.16044	1.48693e-15	6.45028e-15	Zm00001eb101840	4577.GRMZM2G134334_P01	3.90033	2.38142e-21	1.3435e-20
Zm00001eb364860	-4.1593	3.04268e-07	7.96591e-07	Zm00001eb101920	4577.GRMZM2G126018_P01	-4.59492	3.66271e-18	1.79763e-17
Zm00001eb251670	-4.15397	1.79563e-13	6.95024e-13	Zm00001eb102030	4577.GRMZM2G058095_P01	-2.23908	1e-53	1.59082e-52
Zm00001eb250230	-4.15307	9.87395e-06	2.26966e-05	Zm00001eb102160	4577.GRMZM2G008374_P02	5.3686	0.0139689	0.0219323
Zm00001eb356930	-4.15288	1.33713e-66	3.32058e-65	Zm00001eb102210	4577.GRMZM2G090865_P02	2.05909	1.12432e-13	4.41058e-13
Zm00001eb006610	-4.1524	1.03641e-05	2.37699e-05	Zm00001eb102290	4577.GRMZM2G013781_P01	7.26728	1.5506e-32	1.33235e-31
Zm00001eb272550	-4.14708	1.38208e-60	2.63359e-59	Zm00001eb102440	4577.GRMZM2G061734_P01	-2.16459	2.03581e-32	1.74123e-31
Zm00001eb174640	-4.14446	2.04178e-25	1.36215e-24	Zm00001eb102470	4577.AC211164.5_FGP004	-3.00261	1.33713e-66	3.32058e-65
Zm00001eb377500	-4.14212	2.32704e-06	5.64724e-06	Zm00001eb102540	4577.GRMZM2G179049_P02	3.95692	5.3875e-11	1.76975e-10
Zm00001eb384970	-4.13962	2.16924e-29	1.67702e-28	Zm00001eb102580	4577.GRMZM2G178182_P02	-3.53298	1.33713e-66	3.32058e-65
Zm00001eb416750	-4.13571	0.000332167	0.000654727	Zm00001eb102840	4577.GRMZM2G040965_P01	-2.27172	4.23037e-31	3.47026e-30
Zm00001eb157570	-4.13529	0.000124309	0.000257096	Zm00001eb102910	4577.GRMZM2G170253_P01	6.69504	6.52604e-06	1.46952e-05
Zm00001eb386280	-4.13364	1.33713e-66	3.32058e-65	Zm00001eb102920	4577.GRMZM2G022032_P01	2.31872	9.97325e-117	7.5605e-115
Zm00001eb178780	-4.13346	7.01059e-09	2.05741e-08	Zm00001eb102940	4577.GRMZM2G170253_P01	8.69671	1.73121e-14	7.04824e-14
Zm00001eb378720	-4.129	0.00274856	0.00484477	Zm00001eb102950	4577.GRMZM2G107560_P01	-2.4007	7.92859e-45	9.81059e-44
Zm00001eb107530	-4.12752	6.05608e-05	0.000129077	Zm00001eb102970	4577.GRMZM2G079109_P01	3.35723	2.93582e-64	6.87417e-63
Zm00001eb423880	-4.12681	8.24003e-27	5.78207e-26	Zm00001eb103000	4577.GRMZM2G037910_P01	-2.43292	2.1592e-13	8.32192e-13
Zm00001eb424010	-4.11825	4.08971e-37	4.05249e-36	Zm00001eb103100	4577.GRMZM2G124037_P01	5.53046	1.52063e-05	3.44527e-05
Zm00001eb081430	-4.11728	1.08072e-13	4.24374e-13	Zm00001eb103110	4577.GRMZM2G124011_P01	6.95865	5.64981e-09	1.66844e-08
Zm00001eb123430	-4.11712	1.33713e-66	3.32058e-65	Zm00001eb103190	4577.GRMZM2G033937_P01	-4.37891	3.13593e-22	1.84027e-21
Zm00001eb120600	-4.11654	3.59112e-14	1.44801e-13	Zm00001eb103200	4577.GRMZM2G124802_P01	-5.81192	1.33713e-66	3.32058e-65
Zm00001eb251350	-4.11503	7.92272e-11	2.62646e-10	Zm00001eb103380	4577.GRMZM2G172826_P01	8.63672	2.76044e-85	1.08737e-83
Zm00001eb250780	-4.11475	3.19466e-05	7.0111e-05	Zm00001eb103390	4577.GRMZM2G113618_P01	6.67363	5.79416e-49	8.78887e-48
Zm00001eb427290	-4.11406	2.70513e-06	6.5248e-06	Zm00001eb103480	4577.GRMZM2G379563_P01	5.90342	8.31171e-19	4.18145e-18
Zm00001eb291540	-4.11373	1.33713e-66	3.32058e-65	Zm00001eb103800	4577.GRMZM2G573867_P02	1.54351	3.7364e-54	6.65297e-53
Zm00001eb093890	-4.1113	1.0607e-61	2.09294e-60	Zm00001eb104250	4577.GRMZM2G114650_P01	-3.81683	0.000408522	0.000797405
Zm00001eb344890	-4.1108	9.84269e-59	1.78947e-57	Zm00001eb104380	4577.AC233910.1_FGP010	2.14402	8.26476e-15	3.44476e-14
Zm00001eb022280	-4.10956	3.28732e-09	9.86905e-09	Zm00001eb104630	4577.GRMZM2G153523_P01	4.05963	3.82313e-18	1.87425e-17
Zm00001eb304580	-4.10689	1.33713e-66	3.32058e-65	Zm00001eb104640	4577.GRMZM2G153575_P01	3.31306	7.96669e-33	6.90715e-32
Zm00001eb276780	-4.10617	1.35021e-66	3.35106e-65	Zm00001eb104740	4577.GRMZM2G081790_P01	-3.15287	1.33713e-66	3.32058e-65
Zm00001eb334750	-4.10362	1.33713e-66	3.32058e-65	Zm00001eb105030	4577.GRMZM5G868679_P01	3.95581	4.1959e-150	4.94289e-148
Zm00001eb362260	-4.10324	4.27254e-06	1.01387e-05	Zm00001eb105580	4577.GRMZM2G180283_P01	-4.24736	0.00327732	0.00572393
Zm00001eb333900	-4.10176	1.33713e-66	3.32058e-65	Zm00001eb105610	4577.GRMZM2G113794_P01	-5.08372	1.33713e-66	3.32058e-65
Zm00001eb008150	-4.10094	0.00639341	0.0106984	Zm00001eb105670	4577.GRMZM2G457003_P01	-2.29023	1.60491e-16	7.31139e-16
Zm00001eb110730	-4.09901	1.33713e-66	3.32058e-65	Zm00001eb105870	4577.GRMZM2G171707_P01	-2.71438	0.000619837	0.00118432
Zm00001eb242690	-4.09809	2.07741e-57	3.67156e-56	Zm00001eb106100	4577.GRMZM2G026309_P01	-2.20982	4.59989e-37	4.55661e-36
Zm00001eb194110	-4.09774	1.33713e-66	3.32058e-65	Zm00001eb106130	4577.GRMZM2G125495_P01	-2.22518	0.00024131	0.000482878
Zm00001eb232780	-4.09252	3.48338e-12	1.25082e-11	Zm00001eb106140	4577.GRMZM2G125507_P01	4.13589	2.474e-76	6.89523e-75
Zm00001eb228530	-4.09132	1.07858e-24	7.00534e-24	Zm00001eb106300	4577.GRMZM2G475265_P01	6.98747	1.15948e-16	5.33862e-16
Zm00001eb237880	-4.08905	3.37644e-56	5.75556e-55	Zm00001eb106310	4577.GRMZM2G175927_P01	11.5334	8.52168e-18	4.17057e-17
Zm00001eb060230	-4.08779	6.33136e-12	2.23897e-11	Zm00001eb106370	4577.GRMZM2G087662_P01	2.74685	5.05571e-38	5.22373e-37
Zm00001eb343690	-4.08406	1.33713e-66	3.32058e-65	Zm00001eb106430	4577.GRMZM5G804323_P01	-3.47752	0.00419881	0.0072168
Zm00001eb078180	-4.08404	1.76077e-20	9.59043e-20	Zm00001eb106640	4577.GRMZM2G163307_P01	2.41461	9.59677e-129	9.37823e-127
Zm00001eb322190	-4.07908	1.33713e-66	3.32058e-65	Zm00001eb106850	4577.GRMZM6G441368_P01	6.23407	2.12141e-10	6.6855e-10
Zm00001eb245970	-4.07891	7.75995e-62	1.53691e-60	Zm00001eb106950	4577.GRMZM6G317966_P01	-2.96487	2.58728e-16	1.16676e-15
Zm00001eb330760	-4.07791	2.81054e-31	2.31815e-30	Zm00001eb107050	4577.GRMZM2G073197_P01	2.38573	8.44925e-08	2.30086e-07
Zm00001eb347730	-4.07548	2.4103e-58	4.34966e-57	Zm00001eb107290	4577.GRMZM2G060011_P01	-6.92362	8.10138e-21	4.47255e-20
Zm00001eb075580	-4.07545	0.00169137	0.00306729	Zm00001eb107420	4577.GRMZM2G327406_P08	-3.40319	3.17488e-24	2.01863e-23
Zm00001eb318780	-4.07481	1.33713e-66	3.32058e-65	Zm00001eb107490	4577.GRMZM2G099167_P01	-2.67385	2.38589e-08	6.74756e-08
Zm00001eb198690	-4.07284	3.14539e-22	1.84548e-21	Zm00001eb107500	4577.GRMZM2G011236_P01	-3.8283	5.4349e-09	1.60689e-08
Zm00001eb042160	-4.0727	1.59935e-64	3.3895e-63	Zm00001eb107530	4577.GRMZM2G113420_P02	-4.12752	6.05608e-05	0.000129077
Zm00001eb022050	-4.07239	7.29855e-21	4.03777e-20	Zm00001eb107610	4577.GRMZM2G039538_P01	8.24813	1.59521e-08	4.43536e-08
Zm00001eb292960	-4.06983	1.33713e-66	3.32058e-65	Zm00001eb107800	4577.GRMZM2G062244_P01	4.95282	0.000357114	0.000681346
Zm00001eb361980	-4.06802	1.33713e-66	3.32058e-65	Zm00001eb107870	4577.GRMZM2G024708_P01	-2.20088	1.33713e-66	3.32058e-65
Zm00001eb088280	-4.06627	1.33713e-66	3.32058e-65	Zm00001eb107910	4577.GRMZM2G431309_P01	1.98885	1.11425e-15	4.8669e-15
Zm00001eb366570	-4.06476	9.36035e-29	7.05399e-28	Zm00001eb108350	4577.GRMZM2G079082_P01	7.69385	1.00493e-13	3.91848e-13
Zm00001eb172000	-4.06331	1.63083e-51	2.42172e-50	Zm00001eb108400	4577.GRMZM2G113512_P05	2.72981	3.18121e-17	1.49569e-16
Zm00001eb124080	-4.06141	1.84709e-19	9.59391e-19	Zm00001eb108460	4577.AC233952.1_FGP008	-2.98316	1.33713e-66	3.32058e-65
Zm00001eb084430	-4.06085	0.00137849	0.00252517	Zm00001eb108510	4577.GRMZM2G152189_P01	7.73846	3.33692e-08	9.07451e-08
Zm00001eb057000	-4.06024	1.05041e-08	3.04376e-08	Zm00001eb108640	4577.GRMZM2G340048_P01	4.71936	6.67134e-75	1.78705e-73
Zm00001eb222520	-4.0573	0.0044509	0.00762775	Zm00001eb108660	4577.GRMZM2G043154_P01	12.0217	6.07242e-28	4.55955e-27
Zm00001eb003870	-4.05658	1.28194e-15	5.57862e-15	Zm00001eb108760	4577.GRMZM2G180947_P01	-2.54124	1.09441e-25	7.36794e-25
Zm00001eb241740	-4.0539	2.92643e-59	5.3916e-58	Zm00001eb108890	4577.GRMZM2G043489_P01	-2.37057	2.00909e-29	1.55663e-28
Zm00001eb172920	-4.05361	0.00058348	0.00111924	Zm00001eb108920	4577.GRMZM2G040618_P01	-6.96115	1.12497e-18	5.62999e-18
Zm00001eb369310	-4.05155	0.00218962	0.00391176	Zm00001eb108930	4577.GRMZM2G040349_P02	-2.24663	2.44224e-39	2.59967e-38
Zm00001eb041410	-4.05103	0.00165712	0.00300845	Zm00001eb109190	4577.GRMZM2G101769_P01	1.79017	7.22098e-10	2.25934e-09
Zm00001eb109710	-4.05045	0.00802388	0.013225	Zm00001eb109290	4577.GRMZM2G124335_P02	-6.36482	2.13257e-14	8.70413e-14
Zm00001eb244730	-4.04967	6.09466e-30	4.80313e-29	Zm00001eb109300	4577.GRMZM2G148194_P05	2.22821	2.77496e-33	2.4386e-32
Zm00001eb410440	-4.04928	2.72835e-09	8.23338e-09	Zm00001eb109480	4577.GRMZM2G056467_P01	4.6348	4.20953e-11	1.39475e-10
Zm00001eb250180	-4.04365	1.33713e-66	3.32058e-65	Zm00001eb109710	4577.GRMZM5G879278_P02	-4.05045	0.00802388	0.013225
Zm00001eb322500	-4.04339	1.011e-51	1.51049e-50	Zm00001eb109880	4577.GRMZM2G141510_P01	-2.77185	0.00492893	0.00839295
Zm00001eb214080	-4.04195	6.14593e-13	2.31167e-12	Zm00001eb109980	4577.GRMZM2G102903_P02	-2.61902	1.33713e-66	3.32058e-65
Zm00001eb428560	-4.04174	7.91096e-49	1.09376e-47	Zm00001eb110040	4577.GRMZM2G075244_P01	9.23732	1.50866e-27	1.11759e-26
Zm00001eb402330	-4.04163	6.29741e-61	1.21312e-59	Zm00001eb110050	4577.GRMZM2G075461_P01	10.1994	3.47662e-09	1.04194e-08
Zm00001eb147700	-4.03924	1.70574e-06	4.19212e-06	Zm00001eb110100	4577.GRMZM2G068715_P01	-3.20287	1.33713e-66	3.32058e-65
Zm00001eb433910	-4.03813	1.33713e-66	3.32058e-65	Zm00001eb110250	4577.GRMZM2G422576_P01	-4.88789	1.33713e-66	3.32058e-65
Zm00001eb097100	-4.03796	2.7574e-61	5.37058e-60	Zm00001eb110390	4577.GRMZM2G022947_P01	3.8945	8.36658e-41	9.82866e-40
Zm00001eb217140	-4.03589	1.33821e-66	3.32314e-65	Zm00001eb110400	4577.GRMZM2G322618_P01	-3.27601	1.15206e-16	5.28406e-16
Zm00001eb146160	-4.03222	1.33713e-66	3.32058e-65	Zm00001eb110450	4577.GRMZM2G077500_P01	3.21814	5.14388e-43	6.49416e-42
Zm00001eb080080	-4.03187	3.30392e-20	1.77997e-19	Zm00001eb110610	4577.GRMZM2G071076_P01	2.76514	1.1203e-24	7.26888e-24
Zm00001eb005130	-4.03008	0.000116923	0.000242691	Zm00001eb110730	4577.GRMZM2G163826_P01	-4.09901	1.33713e-66	3.32058e-65
Zm00001eb376040	-4.02978	1.33715e-66	3.32062e-65	Zm00001eb110830	4577.GRMZM2G137713_P01	-2.34202	5.08756e-21	2.83139e-20
Zm00001eb059780	-4.02933	5.40454e-27	3.81435e-26	Zm00001eb111590	4577.GRMZM2G172485_P01	6.34724	7.15896e-12	2.52375e-11
Zm00001eb000380	-4.02893	1.33713e-66	3.32058e-65	Zm00001eb111620	4577.GRMZM2G031329_P01	3.58162	0.000724927	0.00137443
Zm00001eb001190	-4.02885	1.33713e-66	3.32058e-65	Zm00001eb111640	4577.GRMZM2G005103_P01	-3.66197	1.1369e-29	8.88464e-29
Zm00001eb114200	-4.02782	7.19096e-15	3.00586e-14	Zm00001eb111830	4577.GRMZM5G855808_P01	-4.86679	8.74389e-13	3.25906e-12
Zm00001eb336820	-4.02572	1.13183e-05	2.58704e-05	Zm00001eb112170	4577.GRMZM2G169681_P01	-2.21802	5.87266e-09	1.73244e-08
Zm00001eb347050	-4.02492	1.18599e-26	8.2964e-26	Zm00001eb112210	4577.GRMZM2G067915_P01	-2.18073	1.67239e-14	6.86715e-14
Zm00001eb396310	-4.02487	1.33716e-66	3.32066e-65	Zm00001eb112250	4577.GRMZM2G342197_P01	7.64531	0.00105023	0.00196128
Zm00001eb013650	-4.02306	1.29993e-55	2.18533e-54	Zm00001eb112260	4577.GRMZM2G149428_P01	-3.62484	9.84215e-47	1.28243e-45
Zm00001eb378350	-4.02282	0.000276422	0.000549463	Zm00001eb112280	4577.GRMZM2G071720_P01	-4.00366	1.33713e-66	3.32058e-65
Zm00001eb403550	-4.02243	0.000119695	0.000248126	Zm00001eb112460	4577.GRMZM2G125196_P01	10.9761	3.47066e-23	2.15674e-22
Zm00001eb106030	-4.02045	4.31606e-08	1.20059e-07	Zm00001eb112590	4577.GRMZM2G163421_P01	-2.66231	3.15159e-25	2.09022e-24
Zm00001eb023700	-4.01731	1.16468e-06	2.90198e-06	Zm00001eb112630	4577.GRMZM2G129268_P01	-4.32041	9.58886e-07	2.41083e-06
Zm00001eb186260	-4.01719	2.50587e-05	5.55033e-05	Zm00001eb112840	4577.GRMZM2G106560_P01	6.91739	1.45048e-56	2.77273e-55
Zm00001eb055340	-4.01693	4.44056e-52	6.69442e-51	Zm00001eb112930	4577.GRMZM2G154735_P01	-3.38249	1.10455e-24	7.17111e-24
Zm00001eb355570	-4.0168	1.33713e-66	3.32058e-65	Zm00001eb113010	4577.GRMZM2G152888_P01	2.63643	2.47649e-45	3.36234e-44
Zm00001eb180150	-4.01623	1.29546e-35	1.2291e-34	Zm00001eb113090	4577.GRMZM2G094978_P02	-2.70408	8.41274e-11	2.78599e-10
Zm00001eb380390	-4.01556	3.25927e-20	1.75652e-19	Zm00001eb113900	4577.GRMZM2G074496_P01	3.66763	4.76928e-37	4.72145e-36
Zm00001eb093730	-4.01315	1.33713e-66	3.32058e-65	Zm00001eb113940	4577.GRMZM2G099765_P01	5.79674	2.32618e-24	1.52236e-23
Zm00001eb400470	-4.01011	1.33713e-66	3.32058e-65	Zm00001eb113950	4577.GRMZM2G099862_P01	-2.64806	1.23836e-33	1.10293e-32
Zm00001eb265710	-4.00848	3.00109e-06	7.2145e-06	Zm00001eb114120	4577.GRMZM2G372058_P01	4.13494	3.52029e-72	8.89588e-71
Zm00001eb203920	-4.00696	8.40543e-10	2.61701e-09	Zm00001eb114130	4577.GRMZM2G372068_P01	5.91207	5.69634e-53	8.84426e-52
Zm00001eb347530	-4.00557	1.33714e-66	3.32059e-65	Zm00001eb114200	4577.GRMZM2G023652_P01	-4.02782	7.19096e-15	3.00586e-14
Zm00001eb130080	-4.00497	3.86383e-28	2.84086e-27	Zm00001eb115750	4577.GRMZM2G152258_P01	-3.53099	3.87075e-41	4.3084e-40
Zm00001eb112280	-4.00366	1.33713e-66	3.32058e-65	Zm00001eb116370	4577.GRMZM2G149935_P01	1.83461	6.87843e-05	0.000146149
Zm00001eb053460	-4.00233	0.0100714	0.0163476	Zm00001eb116470	4577.GRMZM2G444560_P01	4.97216	1.30874e-08	3.76704e-08
Zm00001eb267200	-4.00203	2.98995e-34	2.72031e-33	Zm00001eb116510	4577.AC214602.3_FGP012	-3.50845	6.48326e-62	1.29051e-60
Zm00001eb300100	-3.99953	1.09735e-39	1.17639e-38	Zm00001eb116740	4577.GRMZM2G082886_P01	-4.88079	1.52936e-62	3.09284e-61
Zm00001eb336650	-3.99861	1.33713e-66	3.32058e-65	Zm00001eb116920	4577.GRMZM2G018607_P01	1.85034	5.48667e-51	8.83628e-50
Zm00001eb353070	-3.99822	3.32702e-25	2.20426e-24	Zm00001eb117010	4577.GRMZM2G176347_P01	10.0629	6.35481e-16	2.80584e-15
Zm00001eb048140	-3.9979	1.47501e-05	3.33486e-05	Zm00001eb117350	4577.GRMZM2G098637_P01	3.47697	9.49843e-20	5.00409e-19
Zm00001eb005440	-3.99765	3.40618e-16	1.52477e-15	Zm00001eb117420	4577.GRMZM2G362693_P01	4.26821	6.7469e-20	3.65932e-19
Zm00001eb300880	-3.99575	8.63573e-59	1.57275e-57	Zm00001eb117450	4577.GRMZM2G096016_P01	-4.17642	0.000242139	0.000484416
Zm00001eb213420	-3.99382	0.000271853	0.000540789	Zm00001eb117610	4577.GRMZM2G034572_P01	-3.84829	7.86705e-55	1.28372e-53
Zm00001eb228900	-3.99231	0.00125586	0.00231321	Zm00001eb117770	4577.GRMZM5G827174_P01	-3.7961	8.78384e-50	1.24653e-48
Zm00001eb011940	-3.99104	2.83688e-60	5.36384e-59	Zm00001eb117850	4577.GRMZM2G042343_P01	2.16439	5.25044e-34	4.90931e-33
Zm00001eb238890	-3.9897	3.86671e-30	3.06867e-29	Zm00001eb117920	4577.GRMZM2G104032_P01	8.48092	1.64014e-06	3.8905e-06
Zm00001eb232320	-3.98644	4.98987e-08	1.38172e-07	Zm00001eb118010	4577.GRMZM2G173882_P01	2.31403	1.09389e-28	8.2251e-28
Zm00001eb201770	-3.98629	9.48472e-43	1.10298e-41	Zm00001eb118210	4577.GRMZM2G082974_P01	-2.33683	8.34039e-34	7.47662e-33
Zm00001eb423590	-3.98524	0.0015506	0.00282363	Zm00001eb118240	4577.GRMZM5G840582_P03	-3.45294	2.29495e-28	1.70475e-27
Zm00001eb383930	-3.98188	3.30764e-45	4.14456e-44	Zm00001eb118760	4577.GRMZM5G871347_P03	7.90478	7.62805e-28	5.70336e-27
Zm00001eb369770	-3.98181	5.68011e-46	7.27261e-45	Zm00001eb118870	4577.GRMZM2G070605_P01	-3.47194	0.000197941	0.000400163
Zm00001eb300760	-3.97839	2.08094e-48	2.8387e-47	Zm00001eb118930	4577.GRMZM2G087103_P04	-3.3904	2.25673e-37	2.25381e-36
Zm00001eb235970	-3.97672	0.00125429	0.00231062	Zm00001eb119270	4577.GRMZM2G083749_P05	-3.85667	7.04736e-16	3.11166e-15
Zm00001eb076740	-3.97566	0.00583501	0.00982235	Zm00001eb119390	4577.GRMZM2G170047_P01	5.6015	1.93601e-88	8.21203e-87
Zm00001eb193590	-3.97551	5.01894e-05	0.000107922	Zm00001eb119800	4577.GRMZM2G463986_P01	-2.32633	1.4047e-13	5.46984e-13
Zm00001eb138680	-3.97447	1.33732e-66	3.32102e-65	Zm00001eb119910	4577.GRMZM2G102927_P01	1.89804	5.60139e-38	5.96331e-37
Zm00001eb253540	-3.97305	0.000189336	0.00038355	Zm00001eb119940	4577.GRMZM2G400938_P01	3.0786	3.96763e-15	1.67707e-14
Zm00001eb360490	-3.97233	2.24705e-45	2.83016e-44	Zm00001eb119950	4577.GRMZM2G102770_P01	8.28328	4.96164e-11	1.63424e-10
Zm00001eb013610	-3.9709	1.71501e-07	4.56851e-07	Zm00001eb120150	4577.AC233853.1_FGP002	-3.11776	0.0213634	0.0329273
Zm00001eb371240	-3.96359	2.47905e-09	7.50106e-09	Zm00001eb120240	4577.GRMZM2G146161_P01	2.28155	3.83745e-07	9.97336e-07
Zm00001eb174590	-3.96276	0.000556351	0.00106927	Zm00001eb120470	4577.GRMZM2G035131_P01	2.69577	1.28294e-24	8.31053e-24
Zm00001eb429720	-3.96198	3.03469e-14	1.22849e-13	Zm00001eb120600	4577.GRMZM2G055089_P01	-4.11654	3.59112e-14	1.44801e-13
Zm00001eb274870	-3.96038	0.000359464	0.000705634	Zm00001eb120610	4577.GRMZM2G055313_P01	7.93398	1.26965e-16	5.83529e-16
Zm00001eb098070	-3.95749	5.85302e-27	4.12445e-26	Zm00001eb120650	4577.GRMZM2G055404_P01	-2.52394	7.65591e-38	7.76843e-37
Zm00001eb343970	-3.95435	0.000168333	0.00034335	Zm00001eb121040	4577.GRMZM2G077197_P01	-2.48257	3.01101e-08	8.46412e-08
Zm00001eb212520	-3.95376	2.38185e-10	7.67837e-10	Zm00001eb121410	4577.GRMZM2G104176_P01	-3.21957	8.29886e-44	9.97658e-43
Zm00001eb396390	-3.95171	6.09789e-51	8.8885e-50	Zm00001eb121420	4577.GRMZM2G141665_P01	1.71238	6.09729e-10	1.91553e-09
Zm00001eb324170	-3.94859	1.83587e-15	7.92708e-15	Zm00001eb121460	4577.GRMZM2G165769_P02	5.50665	4.64747e-05	0.000100443
Zm00001eb316120	-3.94756	2.85961e-66	6.69915e-65	Zm00001eb121600	4577.GRMZM2G475984_P01	3.70593	1.5237e-25	1.02146e-24
Zm00001eb367780	-3.94588	1.37001e-66	3.39673e-65	Zm00001eb121610	4577.GRMZM2G176489_P01	5.39398	2.42106e-26	1.67221e-25
Zm00001eb205200	-3.94545	0.000811045	0.00152692	Zm00001eb121630	4577.GRMZM2G108898_P02	3.92065	2.86617e-05	6.09869e-05
Zm00001eb363190	-3.94219	1.33713e-66	3.32058e-65	Zm00001eb121650	4577.GRMZM2G314898_P01	2.47332	8.76909e-15	3.63622e-14
Zm00001eb305060	-3.94189	6.75629e-36	6.47415e-35	Zm00001eb122420	4577.GRMZM2G028637_P01	-2.59715	0.000717375	0.00136101
Zm00001eb188610	-3.94163	0.00112844	0.00208935	Zm00001eb122500	4577.GRMZM2G036340_P01	-4.29752	1.33713e-66	3.32058e-65
Zm00001eb327900	-3.94155	1.33713e-66	3.32058e-65	Zm00001eb122610	4577.GRMZM2G178209_P01	5.90625	2.22269e-29	1.76452e-28
Zm00001eb015950	-3.94011	1.19001e-65	2.62787e-64	Zm00001eb122700	4577.GRMZM2G037386_P01	2.44229	0.000854538	0.00160683
Zm00001eb152820	-3.93994	2.09207e-66	5.01247e-65	Zm00001eb122840	4577.GRMZM2G054509_P01	-2.47546	0.000123031	0.000254569
Zm00001eb229780	-3.93552	6.11855e-26	4.15717e-25	Zm00001eb122890	4577.GRMZM2G066413_P02	4.54856	1.33461e-56	2.52774e-55
Zm00001eb394760	-3.9354	7.01722e-45	8.69987e-44	Zm00001eb122910	4577.GRMZM2G169929_P01	2.34511	1.43586e-107	9.21631e-106
Zm00001eb038140	-3.93389	0.00103121	0.00191897	Zm00001eb123370	4577.AC212565.3_FGP001	-3.14222	4.48342e-05	9.68936e-05
Zm00001eb297100	-3.93103	3.27192e-17	1.53765e-16	Zm00001eb123430	4577.GRMZM2G003096_P01	-4.11712	1.33713e-66	3.32058e-65
Zm00001eb166210	-3.93086	0.000426715	0.000831212	Zm00001eb123910	4577.GRMZM2G065471_P01	9.24145	3.49174e-70	9.55197e-69
Zm00001eb048340	-3.92896	2.18056e-09	6.62509e-09	Zm00001eb124060	4577.GRMZM2G463574_P01	3.57667	2.30847e-80	8.12699e-79
Zm00001eb013420	-3.92832	1.07735e-16	4.94569e-16	Zm00001eb124210	4577.AC215260.3_FGP001	-2.16827	2.2254e-12	8.09189e-12
Zm00001eb429900	-3.92752	1.33713e-66	3.32058e-65	Zm00001eb124270	4577.GRMZM2G162527_P01	-2.60048	6.53751e-18	3.17449e-17
Zm00001eb080550	-3.92615	3.76817e-60	7.09082e-59	Zm00001eb124530	4577.GRMZM2G037134_P04	-5.22401	1.06808e-12	3.95864e-12
Zm00001eb324710	-3.92515	1.46416e-06	3.61917e-06	Zm00001eb124830	4577.GRMZM2G169121_P01	-2.56068	0.000175602	0.000357396
Zm00001eb206090	-3.92233	0.00672649	0.0112134	Zm00001eb124840	4577.GRMZM2G467671_P01	7.21476	2.64614e-11	8.89242e-11
Zm00001eb393290	-3.92193	1.33713e-66	3.32058e-65	Zm00001eb124960	4577.GRMZM2G158232_P01	-2.78245	4.08692e-09	1.21846e-08
Zm00001eb053850	-3.9215	2.70121e-63	5.56977e-62	Zm00001eb125070	4577.GRMZM2G107211_P01	-5.06538	9.72332e-09	2.82396e-08
Zm00001eb153340	-3.91997	1.33713e-66	3.32058e-65	Zm00001eb125120	4577.GRMZM2G126749_P01	4.25449	2.19732e-09	6.6754e-09
Zm00001eb128780	-3.91789	7.18064e-37	7.07108e-36	Zm00001eb125130	4577.GRMZM5G850019_P01	-6.65143	2.68346e-16	1.20893e-15
Zm00001eb176750	-3.91652	3.41835e-33	2.99486e-32	Zm00001eb125340	4577.GRMZM2G032107_P01	3.76146	4.91259e-30	3.88217e-29
Zm00001eb170000	-3.91422	0.000424547	0.000827092	Zm00001eb125360	4577.GRMZM2G009282_P01	-2.30516	2.96423e-13	1.13268e-12
Zm00001eb415040	-3.91383	1.33713e-66	3.32058e-65	Zm00001eb125400	4577.AC182482.3_FGP003	5.09191	4.9102e-15	2.06506e-14
Zm00001eb433470	-3.91323	1.55508e-25	1.0414e-24	Zm00001eb125420	4577.GRMZM2G132693_P01	2.38879	3.47482e-09	1.02135e-08
Zm00001eb023330	-3.91265	0.0027182	0.00479444	Zm00001eb125450	4577.GRMZM2G345840_P01	2.10359	7.10239e-99	3.30496e-97
Zm00001eb235640	-3.91195	0.00482604	0.00822659	Zm00001eb125470	4577.GRMZM2G121747_P02	-6.47825	1.51595e-49	2.14173e-48
Zm00001eb305450	-3.91168	1.33713e-66	3.32058e-65	Zm00001eb125480	4577.GRMZM2G041352_P01	-3.70931	7.96598e-59	1.45411e-57
Zm00001eb088290	-3.91108	8.00269e-10	2.49555e-09	Zm00001eb125730	4577.GRMZM2G055999_P01	-2.66821	0.0178806	0.0278916
Zm00001eb188120	-3.9109	0.00080095	0.00150926	Zm00001eb125820	4577.GRMZM2G018806_P01	5.16904	2.40324e-12	8.71554e-12
Zm00001eb222750	-3.9104	1.68866e-32	1.44901e-31	Zm00001eb125860	4577.GRMZM2G130868_P01	-3.01466	1.07276e-16	4.92532e-16
Zm00001eb201150	-3.90993	3.02831e-15	1.28915e-14	Zm00001eb125880	4577.GRMZM2G130800_P02	-3.32476	1.77072e-29	1.37396e-28
Zm00001eb281360	-3.90951	0.00399269	0.00688567	Zm00001eb125930	4577.GRMZM2G090584_P01	2.91295	1.90606e-24	1.22717e-23
Zm00001eb328570	-3.9066	1.33727e-66	3.32092e-65	Zm00001eb125950	4577.GRMZM2G104829_P01	5.76461	1.91405e-132	1.67092e-130
Zm00001eb205790	-3.9033	1.49158e-63	3.08585e-62	Zm00001eb126150	4577.GRMZM2G426917_P01	7.69049	3.60302e-203	1.37196e-200
Zm00001eb250080	-3.90329	1.39823e-12	5.14737e-12	Zm00001eb126390	4577.GRMZM5G883759_P01	-3.13587	3.19735e-18	1.57331e-17
Zm00001eb423100	-3.89809	1.33713e-66	3.32058e-65	Zm00001eb126420	4577.GRMZM2G082780_P02	-4.53795	7.15956e-07	1.82101e-06
Zm00001eb391320	-3.89769	2.40222e-24	1.5391e-23	Zm00001eb126510	4577.GRMZM2G051577_P01	-2.83197	6.47728e-37	6.38838e-36
Zm00001eb028990	-3.89753	1.33713e-66	3.32058e-65	Zm00001eb126670	4577.GRMZM2G171677_P01	-3.00704	6.95505e-55	1.13784e-53
Zm00001eb010660	-3.89724	3.8261e-08	1.06843e-07	Zm00001eb126960	4577.GRMZM2G083111_P01	2.2906	8.94115e-06	2.06101e-05
Zm00001eb237460	-3.89707	1.34884e-11	4.67858e-11	Zm00001eb127030	4577.GRMZM2G081719_P01	-2.17115	4.34658e-24	2.74873e-23
Zm00001eb187170	-3.89664	2.13304e-26	1.47714e-25	Zm00001eb127150	4577.GRMZM2G111164_P04	-3.42833	4.19609e-15	1.77128e-14
Zm00001eb255240	-3.88916	1.33713e-66	3.32058e-65	Zm00001eb127300	4577.GRMZM2G178875_P01	5.03729	2.39541e-43	3.06154e-42
Zm00001eb185390	-3.8888	3.51229e-64	7.3712e-63	Zm00001eb127310	4577.GRMZM2G108847_P01	8.23558	4.47719e-56	8.43688e-55
Zm00001eb130130	-3.88744	7.80475e-09	2.28265e-08	Zm00001eb128070	4577.GRMZM2G368388_P01	4.07378	1.20544e-16	5.61668e-16
Zm00001eb324500	-3.88397	0.000371764	0.000728381	Zm00001eb128180	4577.GRMZM2G431251_P01	1.56104	5.05278e-25	3.38703e-24
Zm00001eb301280	-3.8829	3.38087e-28	2.4927e-27	Zm00001eb128620	4577.GRMZM2G144648_P01	-3.39831	0.0157424	0.0247856
Zm00001eb385310	-3.88175	1.35145e-66	3.35392e-65	Zm00001eb129030	4577.GRMZM2G162453_P03	-3.65629	9.16679e-40	9.84366e-39
Zm00001eb208520	-3.88169	6.46973e-15	2.70903e-14	Zm00001eb129330	4577.GRMZM2G123407_P01	-3.81141	1.57903e-11	5.45074e-11
Zm00001eb138250	-3.88167	1.37901e-26	9.62333e-26	Zm00001eb129360	4577.GRMZM2G133802_P02	-2.96228	7.99579e-22	4.60605e-21
Zm00001eb372180	-3.88053	0.0190614	0.0295908	Zm00001eb129690	4577.GRMZM2G327349_P01	7.69864	8.6479e-15	3.58738e-14
Zm00001eb382460	-3.8803	4.42637e-30	3.50405e-29	Zm00001eb130020	4577.GRMZM2G158700_P01	5.53066	8.97944e-08	2.45894e-07
Zm00001eb390100	-3.8768	5.52382e-60	1.03149e-58	Zm00001eb130210	4577.GRMZM2G103755_P02	4.75518	2.00773e-35	1.89129e-34
Zm00001eb299910	-3.87675	4.6871e-61	9.07329e-60	Zm00001eb130340	4577.GRMZM2G096010_P01	-3.46366	1.32477e-58	2.40577e-57
Zm00001eb158640	-3.87519	1.33713e-66	3.32058e-65	Zm00001eb130500	4577.GRMZM2G136106_P01	-3.42827	0.000898499	0.00168297
Zm00001eb421580	-3.87354	0.000184692	0.000374669	Zm00001eb130570	4577.GRMZM2G099003_P01	-4.77487	2.80556e-09	8.4559e-09
Zm00001eb127040	-3.87329	1.15145e-09	3.55289e-09	Zm00001eb130610	4577.GRMZM2G080320_P04	-3.40765	0.00568955	0.00959584
Zm00001eb006680	-3.87111	1.15091e-53	1.82722e-52	Zm00001eb130620	4577.GRMZM2G381473_P02	2.11998	3.21632e-86	1.13373e-84
Zm00001eb001340	-3.86881	3.04858e-48	4.1462e-47	Zm00001eb130850	4577.GRMZM2G378547_P01	-3.3935	3.9523e-08	1.10241e-07
Zm00001eb036220	-3.86876	1.73738e-43	2.06511e-42	Zm00001eb131000	4577.GRMZM2G107228_P01	2.67162	2.22174e-11	7.59735e-11
Zm00001eb255490	-3.86696	4.11513e-39	4.35843e-38	Zm00001eb131150	4577.GRMZM2G174975_P01	-3.42668	1.80734e-38	1.87227e-37
Zm00001eb176030	-3.86472	1.33713e-66	3.32058e-65	Zm00001eb131190	4577.GRMZM2G123815_P01	-3.07132	1.25558e-07	3.3779e-07
Zm00001eb151130	-3.86275	1.33713e-66	3.32058e-65	Zm00001eb131500	4577.GRMZM2G383699_P01	11.4458	4.77638e-12	1.68498e-11
Zm00001eb027890	-3.86274	4.28047e-35	3.99893e-34	Zm00001eb131620	4577.GRMZM2G034896_P01	-4.42379	6.30368e-19	3.19254e-18
Zm00001eb107560	-3.86042	0.000781776	0.00147542	Zm00001eb131860	4577.GRMZM2G096008_P01	8.02107	1.84939e-62	4.10635e-61
Zm00001eb243040	-3.86014	1.83985e-23	1.13585e-22	Zm00001eb133050	4577.GRMZM2G404132_P01	-3.75732	1.15597e-29	9.02919e-29
Zm00001eb251420	-3.8568	7.33976e-17	3.39349e-16	Zm00001eb133200	4577.AC214360.3_FGP001	10.3155	2.37684e-95	1.16652e-93
Zm00001eb119270	-3.85667	7.04736e-16	3.11166e-15	Zm00001eb133800	4577.GRMZM2G426467_P01	5.30075	1.96754e-10	6.21181e-10
Zm00001eb253390	-3.85424	2.83261e-40	3.08356e-39	Zm00001eb133890	4577.GRMZM2G017525_P01	-5.47507	1.48244e-07	3.96631e-07
Zm00001eb216120	-3.85114	1.33713e-66	3.32058e-65	Zm00001eb134090	4577.GRMZM2G035520_P01	-2.23576	5.67745e-05	0.000121448
Zm00001eb125570	-3.85015	9.98887e-10	3.09542e-09	Zm00001eb134100	4577.GRMZM2G147857_P01	-2.24999	3.16972e-07	8.28209e-07
Zm00001eb117610	-3.84829	7.86705e-55	1.28372e-53	Zm00001eb134130	4577.GRMZM2G133793_P01	4.89581	7.28753e-35	7.01398e-34
Zm00001eb044090	-3.84348	8.84243e-15	3.67775e-14	Zm00001eb134140	4577.GRMZM2G110395_P01	7.42695	2.90573e-46	4.07885e-45
Zm00001eb080950	-3.84181	0.000997131	0.00185882	Zm00001eb134290	4577.GRMZM2G391794_P01	4.05465	5.8942e-18	2.88779e-17
Zm00001eb363720	-3.84068	6.50207e-23	3.93218e-22	Zm00001eb134490	4577.GRMZM2G503156_P01	-3.04551	8.02619e-07	2.03376e-06
Zm00001eb029660	-3.84062	0.00834669	0.0137259	Zm00001eb134650	4577.GRMZM2G456669_P01	3.40036	4.11429e-08	1.15666e-07
Zm00001eb394890	-3.83992	9.1062e-22	5.22765e-21	Zm00001eb134970	4577.GRMZM2G044724_P01	2.00188	4.2359e-42	4.83717e-41
Zm00001eb242150	-3.8366	1.37741e-35	1.3045e-34	Zm00001eb135250	4577.GRMZM2G368126_P01	4.50525	4.03569e-14	1.62203e-13
Zm00001eb001200	-3.83112	9.91034e-53	1.53195e-51	Zm00001eb135290	4577.GRMZM2G176282_P02	1.63858	8.77459e-18	4.29533e-17
Zm00001eb407890	-3.83075	5.16791e-20	2.75561e-19	Zm00001eb135530	4577.GRMZM2G441768_P01	-2.95602	1.5752e-05	3.55252e-05
Zm00001eb181800	-3.82881	1.33713e-66	3.32058e-65	Zm00001eb135550	4577.GRMZM2G138268_P01	-6.58783	2.88495e-17	1.35983e-16
Zm00001eb138430	-3.82854	3.05116e-13	1.16506e-12	Zm00001eb135850	4577.GRMZM2G154317_P01	5.23819	6.35708e-37	6.27177e-36
Zm00001eb401220	-3.82852	0.000573445	0.00110053	Zm00001eb135940	4577.GRMZM2G412885_P01	5.73657	2.91288e-74	8.80456e-73
Zm00001eb107500	-3.8283	5.4349e-09	1.60689e-08	Zm00001eb136060	4577.GRMZM2G178102_P01	-2.72216	0.00911034	0.0148859
Zm00001eb008930	-3.82802	0.00180346	0.00325788	Zm00001eb136750	4577.GRMZM2G139786_P01	-3.61517	6.74789e-19	3.41206e-18
Zm00001eb392660	-3.82663	1.33713e-66	3.32058e-65	Zm00001eb136840	4577.GRMZM2G082203_P01	-3.77683	1.74996e-47	2.33001e-46
Zm00001eb172290	-3.82578	3.10125e-14	1.25495e-13	Zm00001eb137020	4577.GRMZM2G045976_P01	3.97248	2.93293e-81	1.05268e-79
Zm00001eb150510	-3.82517	0.0031179	0.00545964	Zm00001eb137110	4577.GRMZM2G169562_P01	7.09712	4.85459e-52	8.08968e-51
Zm00001eb009460	-3.8251	0.00186024	0.00335529	Zm00001eb137120	4577.GRMZM2G169481_P02	-3.38785	0.0168496	0.0263912
Zm00001eb164650	-3.82155	0.000454031	0.000881496	Zm00001eb137200	4577.GRMZM2G022298_P01	2.68475	1.2747e-127	1.21696e-125
Zm00001eb253330	-3.81849	1.33713e-66	3.32058e-65	Zm00001eb137390	4577.GRMZM2G140101_P01	-2.19963	0.000543919	0.00104671
Zm00001eb104250	-3.81683	0.000408522	0.000797405	Zm00001eb137510	4577.GRMZM2G104523_P01	6.79291	0.00280292	0.00483905
Zm00001eb192660	-3.81582	2.49069e-18	1.23017e-17	Zm00001eb137540	4577.GRMZM2G063949_P01	-6.53933	5.12026e-17	2.38366e-16
Zm00001eb316100	-3.81205	3.22288e-20	1.73809e-19	Zm00001eb137570	4577.GRMZM2G302279_P01	5.75303	1.45227e-23	9.16224e-23
Zm00001eb338400	-3.81204	1.20981e-12	4.46775e-12	Zm00001eb137580	4577.GRMZM2G301663_P01	-4.97615	1.79529e-06	4.40468e-06
Zm00001eb129330	-3.81141	1.57903e-11	5.45074e-11	Zm00001eb137880	4577.GRMZM2G021378_P01	4.1895	2.61559e-112	1.57577e-110
Zm00001eb411130	-3.81134	1.33713e-66	3.32058e-65	Zm00001eb137920	4577.GRMZM2G175761_P01	7.20986	1.72168e-24	1.13279e-23
Zm00001eb358690	-3.80896	1.33713e-66	3.32058e-65	Zm00001eb138040	4577.GRMZM2G076657_P01	1.94921	1.14236e-19	5.99641e-19
Zm00001eb406860	-3.80831	1.33713e-66	3.32058e-65	Zm00001eb138100	4577.GRMZM2G025528_P05	1.8308	8.92976e-38	9.45322e-37
Zm00001eb429270	-3.80808	0.000208953	0.000421295	Zm00001eb138130	4577.GRMZM2G004946_P01	3.22311	1.29466e-17	6.27681e-17
Zm00001eb365680	-3.80803	0.0041626	0.00715728	Zm00001eb138250	4577.GRMZM2G083130_P01	-3.88167	1.37901e-26	9.62333e-26
Zm00001eb056870	-3.8074	0.0136185	0.0216559	Zm00001eb138330	4577.GRMZM2G168510_P02	-4.96403	1.33713e-66	3.32058e-65
Zm00001eb208230	-3.80581	2.73092e-29	2.09998e-28	Zm00001eb138390	4577.GRMZM5G844894_P01	-3.61699	0.00180848	0.00326659
Zm00001eb024900	-3.80374	0.000298171	0.000590842	Zm00001eb138460	4577.AC209377.3_FGP003	2.37237	1.32494e-13	5.17068e-13
Zm00001eb077510	-3.7985	1.80829e-05	4.06059e-05	Zm00001eb138600	4577.GRMZM2G181258_P01	-2.62398	2.08307e-11	7.13394e-11
Zm00001eb146970	-3.79639	0.000607777	0.00116247	Zm00001eb138680	4577.GRMZM2G087590_P01	-3.97447	1.33732e-66	3.32102e-65
Zm00001eb117770	-3.7961	8.78384e-50	1.24653e-48	Zm00001eb138690	4577.GRMZM2G324157_P01	2.93636	5.22761e-10	1.64949e-09
Zm00001eb292680	-3.78991	3.40198e-33	2.98134e-32	Zm00001eb139740	4577.GRMZM2G016668_P02	3.43006	2.20987e-14	9.01153e-14
Zm00001eb371370	-3.78662	2.05202e-22	1.21499e-21	Zm00001eb139770	4577.GRMZM2G045779_P01	2.23624	8.76843e-22	5.13698e-21
Zm00001eb153700	-3.7857	1.68554e-32	1.44672e-31	Zm00001eb139800	4577.AC165171.2_FGP002	5.58037	0.00964735	0.015512
Zm00001eb224130	-3.78521	1.33713e-66	3.32058e-65	Zm00001eb139920	4577.GRMZM2G122431_P01	6.08066	3.74914e-55	6.60215e-54
Zm00001eb321170	-3.78388	1.67281e-29	1.29894e-28	Zm00001eb140230	4577.GRMZM2G309512_P01	4.32219	2.51673e-13	9.65879e-13
Zm00001eb403360	-3.78366	1.54387e-45	1.95538e-44	Zm00001eb140320	4577.GRMZM2G103342_P01	3.21998	2.3059e-29	1.77747e-28
Zm00001eb391360	-3.78254	3.06979e-63	6.30917e-62	Zm00001eb140530	4577.GRMZM2G059083_P01	-5.05233	1.26094e-54	2.04913e-53
Zm00001eb292590	-3.7821	3.06129e-21	1.7185e-20	Zm00001eb140690	4577.GRMZM2G057506_P02	9.22328	0.000886493	0.00166176
Zm00001eb065000	-3.7799	1.68753e-45	2.13393e-44	Zm00001eb140730	4577.GRMZM2G156019_P01	-4.66681	1.33713e-66	3.32058e-65
Zm00001eb420010	-3.77688	0.00301322	0.00528451	Zm00001eb141010	4577.GRMZM2G428168_P01	3.30451	1.09202e-31	9.14166e-31
Zm00001eb136840	-3.77683	1.74996e-47	2.33001e-46	Zm00001eb141030	4577.GRMZM2G052625_P01	7.87307	1.56005e-08	4.36022e-08
Zm00001eb190110	-3.77654	7.19907e-07	1.83076e-06	Zm00001eb141130	4577.GRMZM2G467184_P01	2.54865	1.62661e-12	5.9563e-12
Zm00001eb314840	-3.77377	0.00024889	0.000497262	Zm00001eb141210	4577.GRMZM2G037422_P01	4.66484	2.88826e-40	3.14091e-39
Zm00001eb410050	-3.77368	0.000148231	0.00030413	Zm00001eb141500	4577.GRMZM2G125032_P01	7.27976	1.45597e-30	1.17498e-29
Zm00001eb425670	-3.7731	8.03915e-14	3.17924e-13	Zm00001eb141530	4577.GRMZM2G366607_P01	3.36623	2.79673e-07	7.13391e-07
Zm00001eb314660	-3.771	5.34921e-52	8.04132e-51	Zm00001eb141610	4577.GRMZM2G155348_P01	-4.82543	2.85307e-61	5.55351e-60
Zm00001eb330810	-3.77065	9.92161e-25	6.4573e-24	Zm00001eb141880	4577.GRMZM2G132509_P01	-3.54912	1.69351e-13	6.57265e-13
Zm00001eb405030	-3.76971	1.78489e-08	5.09192e-08	Zm00001eb142060	4577.GRMZM2G035625_P01	5.66856	1.62716e-09	4.83145e-09
Zm00001eb147220	-3.76955	1.19898e-46	1.5578e-45	Zm00001eb142150	4577.GRMZM2G126371_P01	2.68555	1.75882e-05	3.81174e-05
Zm00001eb120450	-3.76832	2.57755e-19	1.32943e-18	Zm00001eb142200	4577.GRMZM2G425004_P01	3.96932	3.46324e-16	1.54987e-15
Zm00001eb258860	-3.76784	5.07708e-40	5.47423e-39	Zm00001eb142230	4577.GRMZM2G019686_P01	-2.98455	9.33163e-18	4.50366e-17
Zm00001eb140260	-3.76683	1.07428e-06	2.68753e-06	Zm00001eb142370	4577.GRMZM2G084779_P01	8.28122	6.78188e-70	1.83255e-68
Zm00001eb370590	-3.76679	1.11555e-27	8.06542e-27	Zm00001eb142430	4577.GRMZM2G161380_P01	-3.54479	1.60735e-24	1.03781e-23
Zm00001eb334910	-3.76231	1.72981e-66	4.21004e-65	Zm00001eb142480	4577.GRMZM2G126285_P02	-3.24055	1.14512e-18	5.72904e-18
Zm00001eb221620	-3.75988	3.97149e-07	1.03073e-06	Zm00001eb142490	4577.GRMZM2G126266_P02	-2.92922	8.8878e-05	0.00018657
Zm00001eb063720	-3.75818	7.8848e-28	5.72551e-27	Zm00001eb142560	4577.GRMZM2G032132_P01	-2.92362	1.33713e-66	3.32058e-65
Zm00001eb188370	-3.75737	8.26887e-05	0.000174119	Zm00001eb142610	4577.GRMZM2G336909_P01	2.40394	1.26387e-89	5.50985e-88
Zm00001eb133050	-3.75732	1.15597e-29	9.02919e-29	Zm00001eb142620	4577.GRMZM2G089952_P01	6.53026	7.92124e-73	2.03252e-71
Zm00001eb088530	-3.75608	0.015007	0.023695	Zm00001eb142710	4577.GRMZM2G056702_P01	-6.68263	9.7871e-49	1.34728e-47
Zm00001eb379170	-3.75424	3.78162e-50	5.43966e-49	Zm00001eb142720	4577.GRMZM2G448834_P02	-4.85982	9.25779e-11	3.06008e-10
Zm00001eb389480	-3.75345	1.34826e-34	1.23984e-33	Zm00001eb142750	4577.AC215201.3_FGP003	7.07997	1.2952e-115	9.59095e-114
Zm00001eb334940	-3.74991	1.96769e-17	9.33166e-17	Zm00001eb142810	4577.AC203535.4_FGP004	-4.78742	1.92014e-32	1.64363e-31
Zm00001eb071550	-3.7477	1.33713e-66	3.32058e-65	Zm00001eb142820	4577.GRMZM2G034833_P01	-2.81858	3.05011e-20	1.64687e-19
Zm00001eb065750	-3.74729	1.34129e-16	6.12805e-16	Zm00001eb143050	4577.GRMZM2G471529_P01	1.75736	3.3132e-31	2.81724e-30
Zm00001eb420560	-3.74384	4.93095e-08	1.36552e-07	Zm00001eb143110	4577.GRMZM5G878561_P01	2.50015	1.20614e-29	9.65848e-29
Zm00001eb163340	-3.74286	2.32617e-10	7.50347e-10	Zm00001eb143200	4577.GRMZM2G158496_P01	-4.27662	3.95746e-29	3.01606e-28
Zm00001eb092070	-3.74063	1.33713e-66	3.32058e-65	Zm00001eb143360	4577.GRMZM2G140107_P01	-7.09178	1.33713e-66	3.32058e-65
Zm00001eb133700	-3.738	1.00852e-37	1.01975e-36	Zm00001eb143450	4577.GRMZM2G149837_P01	-4.7198	3.12099e-07	8.16082e-07
Zm00001eb371270	-3.73725	5.74633e-36	5.52474e-35	Zm00001eb143460	4577.GRMZM2G103812_P02	2.45716	2.02507e-66	5.0102e-65
Zm00001eb217110	-3.73477	0.00484465	0.00825477	Zm00001eb143520	4577.GRMZM2G180406_P01	-4.3945	9.61626e-14	3.78781e-13
Zm00001eb197360	-3.73439	0.00119158	0.00220149	Zm00001eb143680	4577.GRMZM2G164475_P01	1.888	2.1138e-35	2.06688e-34
Zm00001eb430310	-3.73354	7.26742e-38	7.37659e-37	Zm00001eb144000	4577.GRMZM2G077809_P01	4.17902	4.75614e-60	8.90239e-59
Zm00001eb099710	-3.73316	0.0019826	0.003562	Zm00001eb144010	4577.GRMZM2G078024_P01	4.5151	2.85948e-06	6.63921e-06
Zm00001eb301580	-3.72975	0.00181524	0.00327842	Zm00001eb144120	4577.GRMZM2G004161_P01	7.3628	9.53529e-37	9.36384e-36
Zm00001eb192160	-3.72824	1.01349e-14	4.20482e-14	Zm00001eb144260	4577.GRMZM2G058450_P01	2.15581	1.16801e-29	9.36218e-29
Zm00001eb106970	-3.72609	3.39926e-18	1.67032e-17	Zm00001eb144500	4577.GRMZM2G176576_P01	-3.06252	4.08695e-42	4.66875e-41
Zm00001eb279940	-3.72108	3.40461e-29	2.60601e-28	Zm00001eb144610	4577.GRMZM2G044055_P01	-5.30478	4.16575e-10	1.32326e-09
Zm00001eb308470	-3.71917	5.26103e-12	1.87028e-11	Zm00001eb144630	4577.GRMZM2G044092_P01	-2.24969	2.42224e-30	1.93297e-29
Zm00001eb343680	-3.7186	0.000445543	0.000865814	Zm00001eb144910	4577.GRMZM2G086845_P01	2.44817	7.67524e-39	8.43894e-38
Zm00001eb014430	-3.71787	0.00762881	0.0126154	Zm00001eb145030	4577.GRMZM5G807064_P02	2.5444	2.42849e-24	1.55531e-23
Zm00001eb423130	-3.71454	2.49709e-05	5.53128e-05	Zm00001eb145140	4577.GRMZM2G328795_P01	-7.72907	3.52561e-23	2.15557e-22
Zm00001eb306140	-3.71296	1.33713e-66	3.32058e-65	Zm00001eb145330	4577.GRMZM2G471142_P03	-3.00436	0.00437823	0.00751173
Zm00001eb164780	-3.71245	0.000175873	0.000357877	Zm00001eb145570	4577.GRMZM2G376085_P01	2.16653	3.40911e-23	2.08635e-22
Zm00001eb382380	-3.71051	1.33713e-66	3.32058e-65	Zm00001eb145580	4577.GRMZM2G014653_P01	4.68927	4.63323e-71	1.14259e-69
Zm00001eb365750	-3.70979	3.88145e-07	1.00811e-06	Zm00001eb145660	4577.GRMZM2G110153_P01	-7.01668	1.33713e-66	3.32058e-65
Zm00001eb353110	-3.70941	1.84604e-21	1.04706e-20	Zm00001eb145670	4577.GRMZM2G110195_P01	-3.49075	3.7787e-43	4.43658e-42
Zm00001eb125480	-3.70931	7.96598e-59	1.45411e-57	Zm00001eb145730	4577.GRMZM2G138176_P01	-3.6391	2.48647e-09	7.52208e-09
Zm00001eb336410	-3.70588	1.33713e-66	3.32058e-65	Zm00001eb145860	4577.GRMZM2G078667_P01	12.3855	3.8066e-42	4.35007e-41
Zm00001eb135720	-3.70577	4.72223e-23	2.87498e-22	Zm00001eb145900	4577.GRMZM2G129361_P01	-6.96401	1.91834e-61	3.75481e-60
Zm00001eb252880	-3.70458	0.00258023	0.00456481	Zm00001eb145970	4577.GRMZM2G120262_P01	-2.22381	1.70648e-19	8.87085e-19
Zm00001eb399890	-3.70363	1.33713e-66	3.32058e-65	Zm00001eb146080	4577.GRMZM2G038281_P01	-3.29935	4.67407e-21	2.60494e-20
Zm00001eb281140	-3.70309	1.33713e-66	3.32058e-65	Zm00001eb146170	4577.GRMZM2G452630_P02	1.9704	2.5356e-28	1.92792e-27
Zm00001eb401400	-3.70157	2.06654e-20	1.1225e-19	Zm00001eb146230	4577.GRMZM2G160838_P01	2.56289	2.15919e-15	9.28143e-15
Zm00001eb011970	-3.70145	1.33713e-66	3.32058e-65	Zm00001eb146310	4577.GRMZM2G339699_P01	1.78884	1.9416e-07	5.07615e-07
Zm00001eb345740	-3.69914	0.000182588	0.00037078	Zm00001eb146380	4577.GRMZM2G004653_P01	-2.79401	9.87508e-22	5.66084e-21
Zm00001eb393990	-3.69581	2.05192e-32	1.75407e-31	Zm00001eb146510	4577.GRMZM2G077333_P01	-2.381	1.61907e-08	4.63056e-08
Zm00001eb352710	-3.68715	1.1684e-35	1.10988e-34	Zm00001eb146780	4577.GRMZM2G053284_P01	8.65187	4.00723e-109	2.64973e-107
Zm00001eb188380	-3.68577	0.000340238	0.000669885	Zm00001eb146910	4577.GRMZM2G074248_P01	12.3465	1.51397e-19	8.09208e-19
Zm00001eb295960	-3.68377	1.33713e-66	3.32058e-65	Zm00001eb146920	4577.GRMZM2G074236_P01	10.7288	1.74971e-23	1.10268e-22
Zm00001eb314350	-3.68187	6.16273e-09	1.81565e-08	Zm00001eb146970	4577.GRMZM2G133291_P01	-3.79639	0.000607777	0.00116247
Zm00001eb074170	-3.68181	1.09579e-08	3.17177e-08	Zm00001eb147010	4577.GRMZM2G027914_P01	2.55974	8.88743e-06	2.03296e-05
Zm00001eb289960	-3.67996	8.03174e-61	1.53973e-59	Zm00001eb147140	4577.GRMZM2G430936_P01	-2.56042	0.00112604	0.00208539
Zm00001eb277660	-3.67865	1.33713e-66	3.32058e-65	Zm00001eb147220	4577.GRMZM2G060216_P01	-3.76955	1.19898e-46	1.5578e-45
Zm00001eb344490	-3.67552	1.33713e-66	3.32058e-65	Zm00001eb147250	4577.GRMZM6G183316_P01	9.44278	1.02096e-33	9.45287e-33
Zm00001eb283880	-3.67165	2.97979e-26	2.05186e-25	Zm00001eb147390	4577.GRMZM2G053869_P01	-4.41873	1.33713e-66	3.32058e-65
Zm00001eb193480	-3.66806	1.33713e-66	3.32058e-65	Zm00001eb147400	4577.GRMZM2G154958_P01	3.57117	1.15078e-55	1.9378e-54
Zm00001eb365420	-3.66727	1.33713e-66	3.32058e-65	Zm00001eb147480	4577.GRMZM2G127949_P01	-2.22931	0.0211221	0.0325776
Zm00001eb339850	-3.66721	0.00612643	0.0102781	Zm00001eb147510	4577.GRMZM2G003682_P01	4.39152	1.0717e-08	3.07031e-08
Zm00001eb421100	-3.66618	2.21242e-34	2.02161e-33	Zm00001eb147710	4577.GRMZM2G125522_P01	-2.86664	1.98301e-18	9.82484e-18
Zm00001eb090260	-3.66497	1.33713e-66	3.32058e-65	Zm00001eb147780	4577.GRMZM2G085577_P01	-5.6231	2.23317e-46	2.88256e-45
Zm00001eb426630	-3.66408	1.48396e-19	7.74075e-19	Zm00001eb147850	4577.GRMZM5G842071_P04	5.98089	1.73172e-94	7.3858e-93
Zm00001eb111640	-3.66197	1.1369e-29	8.88464e-29	Zm00001eb147890	4577.GRMZM2G005000_P02	-3.53107	2.75561e-36	2.67286e-35
Zm00001eb034890	-3.66132	1.06555e-06	2.66673e-06	Zm00001eb147940	4577.GRMZM2G065423_P01	-2.67852	1.33713e-66	3.32058e-65
Zm00001eb191440	-3.66079	3.88257e-16	1.73484e-15	Zm00001eb147950	4577.GRMZM2G065557_P01	-3.2311	5.10602e-10	1.61272e-09
Zm00001eb230860	-3.65917	1.22263e-32	1.05368e-31	Zm00001eb148110	4577.GRMZM2G014136_P01	1.70178	6.17399e-93	2.89705e-91
Zm00001eb066770	-3.65662	4.71392e-15	1.98564e-14	Zm00001eb148310	4577.GRMZM2G082199_P01	4.56843	2.58538e-33	2.36534e-32
Zm00001eb282130	-3.65648	1.22429e-09	3.7692e-09	Zm00001eb148380	4577.GRMZM2G463415_P01	10.2705	3.69831e-25	2.50465e-24
Zm00001eb129030	-3.65629	9.16679e-40	9.84366e-39	Zm00001eb148390	4577.GRMZM2G108933_P01	3.81679	0.00244456	0.00421521
Zm00001eb056030	-3.65528	0.0103902	0.0168287	Zm00001eb148580	4577.GRMZM5G804618_P01	11.0286	4.89266e-16	2.17475e-15
Zm00001eb101770	-3.65518	2.26846e-52	3.45436e-51	Zm00001eb148670	4577.GRMZM2G123977_P01	3.54617	2.01105e-39	2.25608e-38
Zm00001eb301380	-3.65398	1.33713e-66	3.32058e-65	Zm00001eb148690	4577.AC214448.3_FGP007	2.03045	7.50269e-36	7.42824e-35
Zm00001eb174180	-3.65257	1.33713e-66	3.32058e-65	Zm00001eb148720	4577.GRMZM2G049877_P01	10.4758	1.66304e-09	4.93645e-09
Zm00001eb359930	-3.65042	1.41953e-32	1.22138e-31	Zm00001eb148750	4577.GRMZM2G062218_P01	-2.48747	3.29341e-07	8.59677e-07
Zm00001eb281210	-3.64968	1.33713e-66	3.32058e-65	Zm00001eb148790	4577.GRMZM2G096470_P01	-6.42502	8.02138e-17	3.70107e-16
Zm00001eb005600	-3.64491	1.22195e-12	4.51206e-12	Zm00001eb148880	4577.GRMZM2G023279_P03	-2.48701	1.52907e-06	3.77372e-06
Zm00001eb212510	-3.64444	1.33713e-66	3.32058e-65	Zm00001eb148910	4577.GRMZM2G033630_P01	-3.31142	1.99167e-28	1.48295e-27
Zm00001eb308830	-3.64414	1.33713e-66	3.32058e-65	Zm00001eb149240	4577.GRMZM2G132169_P01	10.1802	7.05749e-22	4.14683e-21
Zm00001eb141720	-3.64197	0.00241143	0.00428435	Zm00001eb149300	4577.GRMZM2G148087_P01	8.83187	5.01457e-13	1.87985e-12
Zm00001eb317110	-3.64077	0.00453987	0.00776845	Zm00001eb149460	4577.GRMZM2G339122_P01	-2.87136	1.33713e-66	3.32058e-65
Zm00001eb145730	-3.6391	2.48647e-09	7.52208e-09	Zm00001eb149490	4577.GRMZM2G126397_P01	-2.36833	8.73108e-05	0.000183401
Zm00001eb322980	-3.63699	1.00321e-06	2.51748e-06	Zm00001eb149530	4577.GRMZM2G145753_P01	-2.70164	1.89172e-55	3.15509e-54
Zm00001eb283160	-3.63694	6.07561e-19	3.07999e-18	Zm00001eb149790	4577.AC193379.3_FGP001	5.02537	6.1582e-262	5.51376e-259
Zm00001eb332990	-3.63632	2.84089e-56	4.8531e-55	Zm00001eb149900	4577.GRMZM2G155321_P01	3.6229	1.82615e-50	2.83291e-49
Zm00001eb366310	-3.63498	0.00262873	0.00464258	Zm00001eb150050	4577.GRMZM2G092474_P01	3.67551	0.00127033	0.0023405
Zm00001eb279430	-3.63414	3.17085e-44	3.85428e-43	Zm00001eb150370	4577.GRMZM2G020002_P02	2.90246	3.71244e-247	2.50991e-244
Zm00001eb318020	-3.63365	4.25109e-05	9.21428e-05	Zm00001eb150420	4577.GRMZM2G071790_P04	-3.32024	1.61019e-09	4.92521e-09
Zm00001eb071010	-3.63312	1.45163e-28	1.08826e-27	Zm00001eb150470	4577.GRMZM2G004858_P01	4.84367	8.67592e-107	5.52723e-105
Zm00001eb297000	-3.63299	0.000249601	0.000498588	Zm00001eb150500	4577.GRMZM2G101617_P01	-2.82352	7.59866e-16	3.34669e-15
Zm00001eb078770	-3.63209	2.89584e-15	1.23491e-14	Zm00001eb150510	4577.GRMZM2G402092_P01	-3.82517	0.0031179	0.00545964
Zm00001eb023400	-3.63052	1.33713e-66	3.32058e-65	Zm00001eb150550	4577.GRMZM2G138074_P01	3.65733	3.0978e-41	3.46143e-40
Zm00001eb254280	-3.63019	1.86525e-42	2.1533e-41	Zm00001eb150630	4577.GRMZM5G859195_P02	2.68866	1.57089e-58	3.1578e-57
Zm00001eb225720	-3.6293	4.09672e-14	1.64518e-13	Zm00001eb150740	4577.GRMZM2G047384_P02	-3.1541	0.0144708	0.0229077
Zm00001eb226820	-3.6292	1.33713e-66	3.32058e-65	Zm00001eb150840	4577.GRMZM2G310368_P01	2.55849	6.55112e-18	3.22331e-17
Zm00001eb287440	-3.62878	1.33713e-66	3.32058e-65	Zm00001eb151040	4577.AC233851.1_FGP011	7.1744	0.0227627	0.0351262
Zm00001eb362510	-3.6282	0.00255368	0.00452113	Zm00001eb151240	4577.GRMZM2G105224_P01	3.5342	1.9412e-09	5.91316e-09
Zm00001eb112260	-3.62484	9.84215e-47	1.28243e-45	Zm00001eb151400	4577.GRMZM2G062429_P01	-6.86576	1.33713e-66	3.32058e-65
Zm00001eb153750	-3.62464	5.57115e-09	1.64564e-08	Zm00001eb151440	4577.GRMZM2G135027_P01	4.32128	3.23918e-38	3.33268e-37
Zm00001eb053360	-3.62385	0.0228139	0.0350131	Zm00001eb151490	4577.GRMZM2G055000_P01	-2.5272	8.40871e-65	1.79904e-63
Zm00001eb322280	-3.62248	2.1208e-20	1.15158e-19	Zm00001eb151550	4577.GRMZM2G136665_P01	-2.19594	2.24453e-28	1.66769e-27
Zm00001eb107100	-3.62154	1.27155e-06	3.16007e-06	Zm00001eb151570	4577.GRMZM2G136710_P03	4.95021	0.000660334	0.00125841
Zm00001eb015000	-3.62067	3.49037e-37	3.46511e-36	Zm00001eb151750	4577.AC190623.3_FGP001	-3.00215	2.2572e-45	2.84068e-44
Zm00001eb397010	-3.61749	4.63046e-50	6.63657e-49	Zm00001eb152090	4577.GRMZM2G454081_P04	-2.19339	6.07248e-30	4.78684e-29
Zm00001eb138390	-3.61699	0.00180848	0.00326659	Zm00001eb152160	4577.GRMZM2G156877_P03	12.8895	6.00761e-43	7.55581e-42
Zm00001eb136750	-3.61517	6.74789e-19	3.41206e-18	Zm00001eb152200	4577.GRMZM2G033359_P01	7.9215	9.21867e-06	2.14207e-05
Zm00001eb332460	-3.61337	9.15927e-15	3.80703e-14	Zm00001eb152300	4577.GRMZM2G162768_P01	-3.37532	1.06156e-28	7.98852e-28
Zm00001eb338440	-3.61287	3.26074e-15	1.38533e-14	Zm00001eb152390	4577.GRMZM2G035790_P02	-2.26716	2.60268e-23	1.59807e-22
Zm00001eb004540	-3.61237	5.22051e-11	1.74802e-10	Zm00001eb152480	4577.GRMZM2G016435_P01	6.77945	7.7952e-25	5.09539e-24
Zm00001eb275550	-3.61199	1.33713e-66	3.32058e-65	Zm00001eb152670	4577.GRMZM2G105863_P02	-4.42405	5.24608e-06	1.23638e-05
Zm00001eb346790	-3.61114	6.89812e-06	1.60802e-05	Zm00001eb152750	4577.GRMZM2G324705_P01	-2.15905	6.27907e-15	2.63058e-14
Zm00001eb202420	-3.61105	4.96082e-25	3.26555e-24	Zm00001eb152810	4577.GRMZM2G027976_P01	-5.20213	1.4685e-05	3.32086e-05
Zm00001eb097130	-3.61067	1.33789e-66	3.32238e-65	Zm00001eb153010	4577.GRMZM2G140201_P01	-2.97278	1.43345e-19	7.48224e-19
Zm00001eb221130	-3.6104	1.33713e-66	3.32058e-65	Zm00001eb153020	4577.GRMZM2G069694_P01	2.70557	6.24793e-10	1.96186e-09
Zm00001eb284830	-3.60864	1.08177e-39	1.16007e-38	Zm00001eb153170	4577.GRMZM2G045215_P01	-2.68888	0.0162622	0.025535
Zm00001eb275810	-3.60626	1.53519e-66	3.77309e-65	Zm00001eb153200	4577.GRMZM2G103544_P01	2.03308	1.03716e-34	9.59608e-34
Zm00001eb138380	-3.60522	0.000507244	0.000979528	Zm00001eb153280	4577.GRMZM2G123277_P01	1.67089	4.10189e-16	1.86174e-15
Zm00001eb325910	-3.60453	6.871e-48	9.26533e-47	Zm00001eb153330	4577.GRMZM2G141299_P01	3.25254	3.44386e-39	3.65236e-38
Zm00001eb280610	-3.60445	1.33713e-66	3.32058e-65	Zm00001eb153470	4577.GRMZM2G474326_P01	9.79588	1.11249e-25	7.65568e-25
Zm00001eb325230	-3.60433	7.52603e-49	1.041e-47	Zm00001eb153550	4577.GRMZM2G026746_P01	-2.79378	2.1701e-29	1.67728e-28
Zm00001eb055640	-3.60349	1.33713e-66	3.32058e-65	Zm00001eb153610	4577.GRMZM2G177929_P02	4.94869	6.56825e-15	2.75117e-14
Zm00001eb168840	-3.60007	1.31247e-51	1.95538e-50	Zm00001eb153630	4577.GRMZM2G177883_P01	6.93445	8.77867e-90	3.87244e-88
Zm00001eb372070	-3.59886	3.66288e-18	1.79763e-17	Zm00001eb153660	4577.GRMZM2G057067_P01	2.63391	6.05039e-73	1.78167e-71
Zm00001eb010340	-3.59805	2.26192e-29	1.74569e-28	Zm00001eb153700	4577.GRMZM2G159105_P01	-3.7857	1.68554e-32	1.44672e-31
Zm00001eb153570	-3.59731	4.09542e-20	2.19742e-19	Zm00001eb153770	4577.GRMZM2G005082_P01	2.41366	2.98601e-32	2.63226e-31
Zm00001eb079320	-3.59715	1.21541e-31	1.01196e-30	Zm00001eb153780	4577.GRMZM2G051151_P01	3.72984	6.67542e-51	9.72682e-50
Zm00001eb043800	-3.5966	8.53644e-09	2.49112e-08	Zm00001eb153970	4577.GRMZM2G078771_P01	3.83675	7.06273e-05	0.000149616
Zm00001eb071500	-3.5952	1.29448e-29	1.00937e-28	Zm00001eb153990	4577.GRMZM2G381025_P01	2.3457	1.27032e-19	6.64717e-19
Zm00001eb036040	-3.59453	0.00650313	0.0108685	Zm00001eb154090	4577.GRMZM2G023285_P01	4.8822	8.84294e-05	0.000186177
Zm00001eb072860	-3.59344	3.90201e-44	4.73758e-43	Zm00001eb154170	4577.GRMZM2G040298_P01	3.906	3.32627e-17	1.56203e-16
Zm00001eb336530	-3.59273	4.63278e-08	1.28542e-07	Zm00001eb154280	4577.GRMZM2G478414_P01	-2.90323	0.00133785	0.00245612
Zm00001eb163800	-3.5924	4.89888e-09	1.45288e-08	Zm00001eb154300	4577.GRMZM2G014499_P01	5.0915	0.000140589	0.000279826
Zm00001eb031870	-3.59219	0.000197356	0.000399031	Zm00001eb154520	4577.GRMZM2G171373_P01	2.62339	2.69436e-32	2.37707e-31
Zm00001eb033390	-3.59163	1.28584e-61	2.53088e-60	Zm00001eb154590	4577.GRMZM2G158013_P01	11.4192	3.57572e-19	1.87728e-18
Zm00001eb324240	-3.58924	2.5164e-07	6.62364e-07	Zm00001eb154600	4577.GRMZM2G150450_P01	-5.158	2.65302e-36	2.57494e-35
Zm00001eb396300	-3.58748	2.82595e-09	8.51574e-09	Zm00001eb154800	4577.GRMZM2G181135_P01	11.4303	1.68453e-85	6.65933e-84
Zm00001eb006020	-3.58728	0.000178026	0.000361981	Zm00001eb154820	4577.GRMZM2G425249_P01	5.14581	8.97458e-42	1.01642e-40
Zm00001eb363220	-3.58728	2.05896e-45	2.59532e-44	Zm00001eb154990	4577.GRMZM2G131099_P01	8.7854	1.15541e-100	6.3688e-99
Zm00001eb238390	-3.5855	1.33713e-66	3.32058e-65	Zm00001eb155320	4577.GRMZM2G091540_P01	5.82808	1.72435e-08	4.92322e-08
Zm00001eb148600	-3.58282	3.41317e-19	1.75044e-18	Zm00001eb155720	4577.GRMZM2G165099_P01	3.72072	2.05241e-06	4.85088e-06
Zm00001eb210350	-3.5815	1.33713e-66	3.32058e-65	Zm00001eb155950	4577.GRMZM2G055450_P01	-3.49704	6.0123e-36	5.7752e-35
Zm00001eb217010	-3.58071	1.33713e-66	3.32058e-65	Zm00001eb156040	4577.GRMZM2G169654_P01	4.49417	1.13162e-24	7.34083e-24
Zm00001eb175390	-3.57952	4.08486e-28	2.99711e-27	Zm00001eb156190	4577.GRMZM2G056388_P01	6.88551	1.77696e-60	3.75189e-59
Zm00001eb232910	-3.57864	1.33713e-66	3.32058e-65	Zm00001eb156260	4577.GRMZM2G028467_P01	-4.88325	1.77291e-07	4.71601e-07
Zm00001eb244470	-3.57741	1.26819e-30	1.02519e-29	Zm00001eb156470	4577.GRMZM2G404126_P01	4.32861	1.19446e-07	3.24867e-07
Zm00001eb186900	-3.57387	8.95847e-17	4.12443e-16	Zm00001eb156520	4577.GRMZM5G849099_P01	7.48871	1.07788e-12	3.99271e-12
Zm00001eb217220	-3.57317	1.14985e-49	1.62886e-48	Zm00001eb156530	4577.AC233945.1_FGP003	3.07852	5.18287e-12	1.82192e-11
Zm00001eb053530	-3.57315	0.0156453	0.0246488	Zm00001eb156540	4577.GRMZM5G863146_P01	5.56368	2.61836e-21	1.50515e-20
Zm00001eb430480	-3.57264	1.33713e-66	3.32058e-65	Zm00001eb156650	4577.GRMZM2G152127_P01	2.63685	1.098e-10	3.52569e-10
Zm00001eb055210	-3.57226	1.33713e-66	3.32058e-65	Zm00001eb156800	4577.GRMZM2G092867_P01	2.74947	3.80972e-18	1.90843e-17
Zm00001eb404020	-3.57194	0.0127332	0.0203429	Zm00001eb157270	4577.GRMZM2G437460_P01	-4.83635	0.0011622	0.00214858
Zm00001eb311240	-3.57123	6.14508e-40	6.61902e-39	Zm00001eb157350	4577.GRMZM2G023436_P02	2.16872	6.39696e-06	1.44946e-05
Zm00001eb200530	-3.56871	1.7519e-66	4.25874e-65	Zm00001eb157410	4577.GRMZM2G024448_P01	-4.44279	0.000117998	0.000244826
Zm00001eb193500	-3.56799	1.33713e-66	3.32058e-65	Zm00001eb157490	4577.GRMZM2G151763_P01	7.44666	5.44729e-70	1.47916e-68
Zm00001eb039270	-3.56555	3.26101e-28	2.40768e-27	Zm00001eb157570	4577.GRMZM2G031400_P01	-4.13529	0.000124309	0.000257096
Zm00001eb320650	-3.56537	1.33713e-66	3.32058e-65	Zm00001eb157610	4577.GRMZM2G055585_P01	-2.16998	2.35228e-09	7.13109e-09
Zm00001eb257620	-3.5625	8.34697e-05	0.000175647	Zm00001eb157820	4577.GRMZM2G453805_P01	7.22141	1.64193e-60	3.12343e-59
Zm00001eb372950	-3.55862	1.33713e-66	3.32058e-65	Zm00001eb157830	4577.GRMZM2G382632_P01	-3.17933	2.67277e-47	3.53791e-46
Zm00001eb318340	-3.55822	1.20928e-24	7.83661e-24	Zm00001eb157870	4577.GRMZM2G003354_P01	-3.54419	0.00316421	0.00553585
Zm00001eb254470	-3.55512	1.33713e-66	3.32058e-65	Zm00001eb157880	4577.GRMZM2G003526_P01	11.4104	6.96583e-88	2.92106e-86
Zm00001eb306350	-3.55496	1.33713e-66	3.32058e-65	Zm00001eb157980	4577.GRMZM2G118403_P01	2.35247	1.29219e-22	7.71304e-22
Zm00001eb431290	-3.55323	2.13313e-21	1.20579e-20	Zm00001eb158070	4577.GRMZM2G033515_P01	2.95031	7.53964e-27	5.42749e-26
Zm00001eb235510	-3.55095	4.11479e-05	8.93189e-05	Zm00001eb158120	4577.AC194056.3_FGP008	4.66618	1.73914e-06	4.27057e-06
Zm00001eb389270	-3.55076	1.71688e-51	2.54591e-50	Zm00001eb158170	4577.GRMZM2G004183_P01	-3.07171	5.76823e-10	1.81465e-09
Zm00001eb141880	-3.54912	1.69351e-13	6.57265e-13	Zm00001eb158270	4577.GRMZM2G466833_P01	-6.35213	1.73726e-15	7.51255e-15
Zm00001eb122470	-3.54883	1.69195e-65	3.70725e-64	Zm00001eb158290	4577.GRMZM2G166987_P01	2.02603	3.13662e-54	5.02764e-53
Zm00001eb216270	-3.54854	0.000220858	0.000444029	Zm00001eb158640	4577.GRMZM2G067600_P01	-3.87519	1.33713e-66	3.32058e-65
Zm00001eb387770	-3.54752	1.02843e-26	7.207e-26	Zm00001eb158910	4577.GRMZM2G143328_P01	-3.27719	1.28063e-32	1.10307e-31
Zm00001eb122740	-3.54679	1.97121e-16	8.94924e-16	Zm00001eb158920	4577.GRMZM2G099382_P01	-3.18104	1.13295e-52	1.74791e-51
Zm00001eb142430	-3.54479	1.60735e-24	1.03781e-23	Zm00001eb159140	4577.GRMZM2G065203_P01	-2.18842	3.27287e-40	3.55185e-39
Zm00001eb157870	-3.54419	0.00316421	0.00553585	Zm00001eb159150	4577.GRMZM2G105604_P02	2.89956	4.5711e-14	1.81616e-13
Zm00001eb430440	-3.54392	4.06665e-30	3.22331e-29	Zm00001eb159210	4577.GRMZM2G147752_P01	8.60051	2.15486e-27	1.58777e-26
Zm00001eb202400	-3.54268	5.24382e-10	1.65427e-09	Zm00001eb159340	4577.AC198725.4_FGP009	4.46975	1.22291e-13	4.78135e-13
Zm00001eb238590	-3.54265	7.61974e-08	2.08264e-07	Zm00001eb159400	4577.GRMZM2G089351_P01	-2.7563	6.43758e-57	1.12088e-55
Zm00001eb315650	-3.54251	1.33713e-66	3.32058e-65	Zm00001eb159490	4577.GRMZM2G011347_P01	5.4852	3.57648e-12	1.28382e-11
Zm00001eb304560	-3.5424	1.26649e-15	5.51289e-15	Zm00001eb159570	4577.GRMZM2G148555_P01	-2.83165	1.38367e-37	1.39197e-36
Zm00001eb048760	-3.54193	2.47407e-37	2.46699e-36	Zm00001eb159580	4577.GRMZM2G057733_P01	-3.29887	9.10041e-55	1.48269e-53
Zm00001eb080410	-3.54082	2.52684e-47	3.34613e-46	Zm00001eb159710	4577.GRMZM2G026371_P02	-4.41799	7.08224e-07	1.80178e-06
Zm00001eb168120	-3.54067	1.27049e-60	2.42387e-59	Zm00001eb159820	4577.GRMZM2G090779_P01	3.33413	2.01244e-117	1.33136e-115
Zm00001eb219830	-3.53949	1.33713e-66	3.32058e-65	Zm00001eb159960	4577.GRMZM2G081816_P01	-3.16314	3.27842e-05	7.18861e-05
Zm00001eb179810	-3.53832	4.7761e-05	0.000102924	Zm00001eb160050	4577.GRMZM2G061723_P01	5.30529	5.83953e-34	5.25857e-33
Zm00001eb370700	-3.53766	1.63515e-19	8.507e-19	Zm00001eb160060	4577.GRMZM2G061695_P01	-3.51486	0.000210352	0.000423983
Zm00001eb077520	-3.53759	7.3217e-06	1.70163e-05	Zm00001eb160210	4577.GRMZM5G849600_P01	9.39317	7.71393e-34	7.17425e-33
Zm00001eb217090	-3.53703	1.59272e-43	1.89529e-42	Zm00001eb160380	4577.GRMZM2G130375_P03	-2.29121	7.12633e-24	4.46209e-23
Zm00001eb354510	-3.53576	1.56644e-08	4.48734e-08	Zm00001eb160430	4577.GRMZM2G070961_P03	3.42667	0.0132716	0.0211467
Zm00001eb038220	-3.53555	7.94786e-57	1.38081e-55	Zm00001eb160730	4577.GRMZM2G087769_P01	5.01223	1.77972e-72	5.16275e-71
Zm00001eb348940	-3.53555	0.00227031	0.00404634	Zm00001eb160790	4577.GRMZM2G019807_P01	-3.22174	3.1451e-15	1.33779e-14
Zm00001eb102580	-3.53298	1.33713e-66	3.32058e-65	Zm00001eb161280	4577.GRMZM2G041729_P05	2.6098	6.73139e-21	3.82172e-20
Zm00001eb241220	-3.53194	2.29552e-11	7.83867e-11	Zm00001eb161460	4577.GRMZM2G071977_P01	-3.38299	8.22596e-24	5.14147e-23
Zm00001eb147890	-3.53107	2.75561e-36	2.67286e-35	Zm00001eb161480	4577.GRMZM2G072052_P01	6.025	9.15383e-09	2.58744e-08
Zm00001eb115750	-3.53099	3.87075e-41	4.3084e-40	Zm00001eb161500	4577.GRMZM2G458095_P02	2.41053	1.35116e-16	6.17226e-16
Zm00001eb232750	-3.52862	2.36215e-15	1.01278e-14	Zm00001eb161610	4577.GRMZM2G023786_P01	-3.37032	1.33716e-66	3.32066e-65
Zm00001eb414360	-3.52857	0.000702547	0.00133391	Zm00001eb161870	4577.GRMZM2G034985_P03	-2.6885	3.49056e-07	9.09791e-07
Zm00001eb275510	-3.52857	1.33713e-66	3.32058e-65	Zm00001eb162110	4577.GRMZM2G093436_P01	-4.49477	3.17657e-61	6.17562e-60
Zm00001eb092880	-3.52854	0.000701987	0.00133309	Zm00001eb162210	4577.GRMZM2G093032_P01	3.39495	3.49646e-23	2.13816e-22
Zm00001eb210660	-3.52822	4.93814e-49	6.87845e-48	Zm00001eb162400	4577.GRMZM2G046681_P01	-5.434	1.94159e-09	5.9137e-09
Zm00001eb091300	-3.52812	1.33713e-66	3.32058e-65	Zm00001eb162880	4577.GRMZM2G086730_P01	3.50799	1.04224e-17	5.01635e-17
Zm00001eb373160	-3.52716	3.14908e-40	3.4222e-39	Zm00001eb162960	4577.GRMZM2G062718_P01	-2.47031	2.79843e-35	2.62132e-34
Zm00001eb208580	-3.52696	2.29599e-63	4.74047e-62	Zm00001eb163200	4577.GRMZM2G354558_P01	-3.36698	1.82144e-22	1.08089e-21
Zm00001eb241400	-3.52403	1.33713e-66	3.32058e-65	Zm00001eb163290	4577.GRMZM2G166671_P01	-2.36109	2.35841e-08	6.67461e-08
Zm00001eb315200	-3.52341	0.000474701	0.000919655	Zm00001eb163520	4577.GRMZM2G005849_P02	2.01602	1.72692e-13	6.64215e-13
Zm00001eb068880	-3.52284	7.71927e-55	1.26091e-53	Zm00001eb163680	4577.GRMZM2G353076_P01	4.99853	3.82011e-66	9.36733e-65
Zm00001eb328740	-3.52194	1.3069e-19	6.83404e-19	Zm00001eb163830	4577.GRMZM2G060811_P01	-2.19383	0.00179217	0.00323897
Zm00001eb264260	-3.52101	1.33114e-08	3.82989e-08	Zm00001eb163950	4577.GRMZM2G011878_P01	2.79055	2.97997e-24	1.89993e-23
Zm00001eb039870	-3.52096	7.17285e-11	2.3831e-10	Zm00001eb163980	4577.GRMZM2G111533_P06	2.40887	5.10429e-145	6.76379e-143
Zm00001eb224910	-3.52064	2.70806e-14	1.09978e-13	Zm00001eb163990	4577.GRMZM2G025250_P01	2.35118	2.99658e-42	3.69861e-41
Zm00001eb322590	-3.5202	4.80877e-22	2.79862e-21	Zm00001eb164040	4577.GRMZM2G152781_P01	2.66434	4.43027e-15	1.86839e-14
Zm00001eb000970	-3.51942	1.18494e-41	1.33771e-40	Zm00001eb164360	4577.GRMZM2G058868_P01	6.24789	0.000185453	0.000376435
Zm00001eb142360	-3.51901	1.00273e-06	2.51648e-06	Zm00001eb164410	4577.GRMZM2G058394_P01	-2.75333	1.5081e-66	3.71175e-65
Zm00001eb113420	-3.51781	5.9197e-26	4.02552e-25	Zm00001eb164490	4577.GRMZM2G073805_P01	3.91058	3.81844e-26	2.62056e-25
Zm00001eb314900	-3.51705	0.00229483	0.00408728	Zm00001eb164530	4577.GRMZM2G163427_P01	4.00783	2.00878e-101	1.14146e-99
Zm00001eb136530	-3.5155	0.00119403	0.0022055	Zm00001eb164650	4577.GRMZM2G082544_P01	-3.82155	0.000454031	0.000881496
Zm00001eb160060	-3.51486	0.000210352	0.000423983	Zm00001eb164720	4577.GRMZM2G308860_P01	-4.82474	6.71378e-08	1.84393e-07
Zm00001eb408230	-3.5143	2.13687e-59	3.94841e-58	Zm00001eb164750	4577.GRMZM2G349791_P01	-2.71896	0.0119681	0.019198
Zm00001eb122570	-3.51314	2.26844e-27	1.62488e-26	Zm00001eb164860	4577.GRMZM6G617209_P01	-3.24228	1.33713e-66	3.32058e-65
Zm00001eb225620	-3.51313	1.33713e-66	3.32058e-65	Zm00001eb164960	4577.GRMZM2G457287_P01	8.91917	9.97373e-17	4.60437e-16
Zm00001eb281840	-3.51294	6.81895e-12	2.40684e-11	Zm00001eb165000	4577.GRMZM2G131442_P02	6.51292	7.72802e-55	1.374e-53
Zm00001eb290490	-3.51091	6.20691e-06	1.45277e-05	Zm00001eb165260	4577.GRMZM2G001169_P01	-3.25072	3.20059e-38	3.29404e-37
Zm00001eb330510	-3.51033	0.00233752	0.00415958	Zm00001eb165940	4577.GRMZM2G048651_P01	-7.02024	1.9239e-60	3.65288e-59
Zm00001eb116510	-3.50845	6.48326e-62	1.29051e-60	Zm00001eb165960	4577.GRMZM2G048801_P01	4.32221	7.154e-106	4.46323e-104
Zm00001eb279740	-3.5078	0.00035091	0.000689484	Zm00001eb166090	4577.GRMZM2G441632_P01	-4.32674	1.26417e-23	7.84574e-23
Zm00001eb356480	-3.50732	6.05583e-29	4.59098e-28	Zm00001eb166100	4577.GRMZM2G140527_P01	-6.06917	1.33713e-66	3.32058e-65
Zm00001eb015890	-3.50688	1.39993e-17	6.69117e-17	Zm00001eb166210	4577.GRMZM2G039580_P01	-3.93086	0.000426715	0.000831212
Zm00001eb340730	-3.50419	9.03523e-15	3.75646e-14	Zm00001eb166490	4577.GRMZM2G123996_P01	-3.16663	6.90467e-32	5.80223e-31
Zm00001eb348860	-3.5038	1.33713e-66	3.32058e-65	Zm00001eb166870	4577.GRMZM2G574887_P01	-2.3694	1.33713e-66	3.32058e-65
Zm00001eb155950	-3.49704	6.0123e-36	5.7752e-35	Zm00001eb167000	4577.GRMZM2G089598_P02	-3.21568	1.33713e-66	3.32058e-65
Zm00001eb043110	-3.49674	2.47372e-10	7.96723e-10	Zm00001eb167150	4577.GRMZM5G867798_P01	3.17753	9.04891e-75	2.7834e-73
Zm00001eb029610	-3.4967	2.49295e-31	2.05834e-30	Zm00001eb167290	4577.GRMZM2G092101_P01	3.20709	1.77828e-208	5.31622e-206
Zm00001eb426580	-3.49519	6.32695e-24	3.96862e-23	Zm00001eb167370	4577.GRMZM2G303431_P01	2.33419	3.36903e-29	2.6561e-28
Zm00001eb146500	-3.4944	7.78995e-61	1.49519e-59	Zm00001eb167410	4577.GRMZM2G157241_P01	10.761	1.06927e-14	4.40638e-14
Zm00001eb315430	-3.49435	1.33713e-66	3.32058e-65	Zm00001eb167670	4577.GRMZM2G039983_P01	4.40022	2.58624e-50	3.73099e-49
Zm00001eb215710	-3.49174	0.0115598	0.0185872	Zm00001eb167710	4577.GRMZM2G117971_P01	8.42038	1.8987e-42	2.35669e-41
Zm00001eb288150	-3.49108	9.95756e-06	2.28788e-05	Zm00001eb167720	4577.GRMZM2G117942_P01	7.50053	1.0649e-25	7.17077e-25
Zm00001eb145670	-3.49075	3.7787e-43	4.43658e-42	Zm00001eb167750	4577.GRMZM2G138907_P02	2.29138	2.33728e-27	1.72065e-26
Zm00001eb403040	-3.48926	5.37676e-07	1.38187e-06	Zm00001eb167830	4577.GRMZM2G068398_P01	-3.14001	1.22254e-53	1.93899e-52
Zm00001eb029640	-3.48896	6.24329e-12	2.20881e-11	Zm00001eb167960	4577.GRMZM2G127143_P01	2.64579	1.45176e-08	4.20398e-08
Zm00001eb299180	-3.48777	5.4769e-33	4.76806e-32	Zm00001eb168170	4577.GRMZM2G085711_P02	-2.75188	2.70975e-23	1.66285e-22
Zm00001eb152400	-3.48603	9.24889e-46	1.17801e-44	Zm00001eb168350	4577.GRMZM2G358153_P01	7.33397	3.32737e-23	2.06925e-22
Zm00001eb388500	-3.48456	0.00049665	0.000959831	Zm00001eb168620	4577.GRMZM2G061230_P02	-3.14365	2.87815e-12	1.03846e-11
Zm00001eb092540	-3.48361	2.19454e-19	1.13669e-18	Zm00001eb168640	4577.GRMZM2G581155_P01	11.7755	8.12712e-17	3.77239e-16
Zm00001eb359280	-3.48278	3.14422e-39	3.3357e-38	Zm00001eb168840	4577.GRMZM2G104147_P01	-3.60007	1.31247e-51	1.95538e-50
Zm00001eb218590	-3.48193	0.00324108	0.00566313	Zm00001eb168920	4577.GRMZM2G151050_P02	1.69837	5.4982e-27	3.8902e-26
Zm00001eb274800	-3.48143	9.42494e-46	1.19995e-44	Zm00001eb169200	4577.GRMZM2G031615_P02	-2.60683	1.17529e-46	1.52764e-45
Zm00001eb176420	-3.4793	1.33713e-66	3.32058e-65	Zm00001eb169240	4577.GRMZM5G865319_P01	2.29907	2.15322e-28	1.60064e-27
Zm00001eb398410	-3.47883	4.04677e-08	1.12757e-07	Zm00001eb169460	4577.GRMZM2G054125_P01	11.8038	1.82206e-22	1.09568e-21
Zm00001eb024680	-3.47873	0.00137608	0.00252135	Zm00001eb169880	4577.GRMZM2G166870_P01	8.02452	3.31002e-06	7.64514e-06
Zm00001eb194680	-3.47809	9.38965e-09	2.73056e-08	Zm00001eb169890	4577.GRMZM2G064644_P01	-2.83263	3.89525e-14	1.56745e-13
Zm00001eb106430	-3.47752	0.00419881	0.0072168	Zm00001eb169930	4577.AC211652.4_FGP001	-2.5629	7.7671e-14	3.07472e-13
Zm00001eb271500	-3.47715	1.33713e-66	3.32058e-65	Zm00001eb170000	4577.GRMZM2G171394_P01	-3.91422	0.000424547	0.000827092
Zm00001eb230070	-3.47625	1.33713e-66	3.32058e-65	Zm00001eb170240	4577.GRMZM2G142030_P01	2.16056	3.57281e-48	5.28393e-47
Zm00001eb381530	-3.47394	1.28662e-18	6.42379e-18	Zm00001eb170350	4577.GRMZM2G127598_P01	-4.23134	1.33713e-66	3.32058e-65
Zm00001eb246480	-3.473	0.00177216	0.00320482	Zm00001eb170360	4577.GRMZM2G047791_P01	4.72424	3.73922e-104	2.24002e-102
Zm00001eb267050	-3.47282	4.522e-27	3.20361e-26	Zm00001eb170460	4577.GRMZM2G162829_P01	5.60198	2.50014e-79	8.63657e-78
Zm00001eb050930	-3.47254	1.33713e-66	3.32058e-65	Zm00001eb170490	4577.GRMZM2G389937_P02	7.31527	2.72085e-10	8.51871e-10
Zm00001eb279420	-3.47202	0.00231136	0.00411487	Zm00001eb170520	4577.GRMZM2G389948_P01	2.42911	2.58383e-28	1.96369e-27
Zm00001eb118870	-3.47194	0.000197941	0.000400163	Zm00001eb170530	4577.GRMZM2G033356_P01	-5.22123	1.33713e-66	3.32058e-65
Zm00001eb365590	-3.47034	1.33713e-66	3.32058e-65	Zm00001eb170720	4577.GRMZM2G080387_P01	-5.84885	2.36481e-10	7.62576e-10
Zm00001eb022580	-3.47032	1.33713e-66	3.32058e-65	Zm00001eb171000	4577.GRMZM5G834199_P01	-3.13319	1.70309e-14	6.98902e-14
Zm00001eb328750	-3.47006	2.94078e-20	1.58947e-19	Zm00001eb171200	4577.GRMZM2G174719_P01	4.53534	4.14414e-24	2.62385e-23
Zm00001eb195030	-3.46946	2.13705e-62	4.30254e-61	Zm00001eb171410	4577.GRMZM2G319062_P01	-3.04949	3.40912e-48	4.63257e-47
Zm00001eb426790	-3.46867	1.01303e-33	9.05297e-33	Zm00001eb172090	4577.GRMZM2G543629_P01	-2.26174	3.00532e-41	3.35928e-40
Zm00001eb379260	-3.46848	3.27946e-09	9.84676e-09	Zm00001eb172230	4577.GRMZM2G122277_P01	-2.49404	7.59582e-11	2.5202e-10
Zm00001eb070190	-3.46737	9.28071e-05	0.000194534	Zm00001eb172240	4577.GRMZM2G315506_P01	-2.75187	6.05216e-37	5.97467e-36
Zm00001eb415640	-3.46677	1.16593e-08	3.3668e-08	Zm00001eb172290	4577.GRMZM2G055135_P07	-3.82578	3.10125e-14	1.25495e-13
Zm00001eb191370	-3.46611	1.25842e-32	1.08424e-31	Zm00001eb172450	4577.GRMZM2G014902_P01	-2.8222	8.39514e-49	1.15818e-47
Zm00001eb180930	-3.46585	5.92312e-53	9.19186e-52	Zm00001eb172520	4577.GRMZM2G129585_P01	-2.98179	1.37082e-08	3.93978e-08
Zm00001eb301780	-3.46408	1.33713e-66	3.32058e-65	Zm00001eb172630	4577.GRMZM2G402653_P01	-3.28346	1.1e-52	1.6979e-51
Zm00001eb130340	-3.46366	1.32477e-58	2.40577e-57	Zm00001eb172940	4577.GRMZM2G174860_P01	9.66918	0.000440252	0.000867505
Zm00001eb244910	-3.46342	5.77472e-16	2.55794e-15	Zm00001eb172970	4577.GRMZM2G145972_P02	2.21101	2.57437e-14	1.03689e-13
Zm00001eb023690	-3.4629	3.10409e-07	8.11797e-07	Zm00001eb173470	4577.GRMZM2G170262_P02	1.95333	1.26802e-33	1.12903e-32
Zm00001eb049100	-3.46251	1.00205e-10	3.30427e-10	Zm00001eb173650	4577.GRMZM2G062591_P02	2.85122	8.77949e-27	6.30904e-26
Zm00001eb329100	-3.46141	8.10137e-50	1.15123e-48	Zm00001eb173840	4577.GRMZM2G069047_P01	2.45792	0.000507285	0.000979553
Zm00001eb338890	-3.46103	1.45716e-28	1.09189e-27	Zm00001eb173930	4577.GRMZM2G162020_P01	-5.85828	1.85302e-30	1.48584e-29
Zm00001eb378090	-3.4608	0.0111903	0.0180352	Zm00001eb174070	4577.GRMZM2G064969_P01	10.2492	1.06017e-60	2.25282e-59
Zm00001eb298010	-3.45699	1.01836e-05	2.33661e-05	Zm00001eb174180	4577.GRMZM2G059544_P01	-3.65257	1.33713e-66	3.32058e-65
Zm00001eb186290	-3.4569	0.00779153	0.0128677	Zm00001eb174190	4577.GRMZM2G135526_P01	4.93375	2.31605e-19	1.19813e-18
Zm00001eb352430	-3.45347	0.0142514	0.0225909	Zm00001eb174340	4577.AC193632.2_FGP002	3.35896	1.50355e-19	7.83912e-19
Zm00001eb138070	-3.45333	2.33784e-62	4.70379e-61	Zm00001eb174640	4577.GRMZM2G124530_P01	-4.14446	2.04178e-25	1.36215e-24
Zm00001eb118240	-3.45294	2.29495e-28	1.70475e-27	Zm00001eb174750	4577.GRMZM2G105901_P01	2.52497	3.97388e-16	1.77414e-15
Zm00001eb400170	-3.45269	0.00467022	0.007976	Zm00001eb174880	4577.GRMZM2G065225_P01	-4.27698	1.99363e-57	3.52546e-56
Zm00001eb110640	-3.45264	1.07132e-08	3.10348e-08	Zm00001eb175230	4577.GRMZM2G097395_P01	1.87425	1.31117e-19	7.00656e-19
Zm00001eb321710	-3.45247	4.15153e-18	2.03147e-17	Zm00001eb175500	4577.GRMZM2G100583_P02	4.62943	1.48098e-67	3.3934e-66
Zm00001eb076240	-3.45191	4.20247e-05	9.1145e-05	Zm00001eb175540	4577.GRMZM2G145579_P01	-2.58886	8.34139e-54	1.32896e-52
Zm00001eb410950	-3.45162	0.00282725	0.00497709	Zm00001eb175610	4577.GRMZM2G042442_P01	-2.34158	5.06319e-16	2.24811e-15
Zm00001eb333170	-3.45101	0.00366805	0.00635974	Zm00001eb176050	4577.GRMZM2G069922_P03	2.74013	5.93924e-29	4.64663e-28
Zm00001eb225510	-3.44548	3.47714e-12	1.24872e-11	Zm00001eb176110	4577.GRMZM2G036217_P01	-3.20601	1.33713e-66	3.32058e-65
Zm00001eb043940	-3.44137	3.27017e-11	1.10702e-10	Zm00001eb176160	4577.GRMZM2G134708_P01	3.45148	1.11821e-28	8.61891e-28
Zm00001eb012440	-3.43826	2.40262e-17	1.13569e-16	Zm00001eb176420	4577.GRMZM2G084885_P01	-3.4793	1.33713e-66	3.32058e-65
Zm00001eb229400	-3.43826	2.55334e-64	5.37422e-63	Zm00001eb176620	4577.GRMZM2G087259_P01	5.1118	2.262e-15	9.71035e-15
Zm00001eb066110	-3.43735	1.17147e-44	1.44109e-43	Zm00001eb176720	4577.GRMZM2G105954_P01	3.20021	1.26056e-07	3.31984e-07
Zm00001eb216640	-3.43671	1.16917e-11	4.07363e-11	Zm00001eb176800	4577.GRMZM2G068506_P02	-2.26154	4.5718e-13	1.73069e-12
Zm00001eb139110	-3.43664	1.33713e-66	3.32058e-65	Zm00001eb176840	4577.GRMZM2G048826_P01	-2.27919	4.50985e-41	5.01097e-40
Zm00001eb063220	-3.43625	4.4193e-42	5.04479e-41	Zm00001eb177190	4577.GRMZM2G354373_P01	-2.71876	1.1396e-35	1.08382e-34
Zm00001eb370720	-3.43597	1.68979e-49	2.38414e-48	Zm00001eb177310	4577.GRMZM2G075775_P01	-2.15879	3.32136e-22	1.948e-21
Zm00001eb197290	-3.43501	3.86501e-38	3.9637e-37	Zm00001eb177330	4577.GRMZM2G082087_P02	2.22274	1.43294e-43	1.70901e-42
Zm00001eb388340	-3.43339	1.33713e-66	3.32058e-65	Zm00001eb177690	4577.GRMZM2G352132_P01	-3.34089	2.67472e-43	3.15795e-42
Zm00001eb363340	-3.43316	0.00230196	0.00409905	Zm00001eb177830	4577.GRMZM2G359986_P01	9.0552	3.40668e-90	1.51893e-88
Zm00001eb229460	-3.43283	1.33713e-66	3.32058e-65	Zm00001eb178120	4577.AC205521.3_FGP003	-4.98166	1.33713e-66	3.32058e-65
Zm00001eb244010	-3.42964	2.04402e-09	6.21921e-09	Zm00001eb178160	4577.GRMZM2G148561_P01	4.11851	0.00346274	0.00607365
Zm00001eb364690	-3.42859	1.33713e-66	3.32058e-65	Zm00001eb178290	4577.GRMZM2G147500_P01	-2.59887	3.97586e-10	1.2651e-09
Zm00001eb127150	-3.42833	4.19609e-15	1.77128e-14	Zm00001eb178360	4577.GRMZM2G174732_P01	5.88183	1.65262e-24	1.06595e-23
Zm00001eb130500	-3.42827	0.000898499	0.00168297	Zm00001eb178490	4577.GRMZM2G147756_P01	-2.21797	0.000230905	0.000463023
Zm00001eb321100	-3.42688	1.33713e-66	3.32058e-65	Zm00001eb178550	4577.AC205562.3_FGP002	5.23175	9.34321e-08	2.53701e-07
Zm00001eb353010	-3.4268	1.13216e-64	2.40943e-63	Zm00001eb178650	4577.GRMZM2G091503_P04	-4.75432	1.33713e-66	3.32058e-65
Zm00001eb131150	-3.42668	1.80734e-38	1.87227e-37	Zm00001eb178700	4577.GRMZM2G118104_P01	2.58231	8.4477e-13	3.11921e-12
Zm00001eb258580	-3.42564	1.33713e-66	3.32058e-65	Zm00001eb178810	4577.GRMZM2G080178_P02	3.30663	1.98725e-30	1.59105e-29
Zm00001eb062050	-3.42489	0.00361691	0.00627725	Zm00001eb178890	4577.GRMZM2G366659_P01	2.74622	1.88268e-16	8.56957e-16
Zm00001eb315400	-3.42168	2.29251e-19	1.18647e-18	Zm00001eb179030	4577.GRMZM2G542847_P01	3.54312	0.000145009	0.000300049
Zm00001eb088220	-3.42025	1.33713e-66	3.32058e-65	Zm00001eb179510	4577.GRMZM2G135770_P01	-2.35768	4.44347e-27	3.14939e-26
Zm00001eb350790	-3.41836	2.91253e-05	6.42097e-05	Zm00001eb179680	4577.GRMZM2G160268_P02	-2.38603	2.31675e-12	8.41439e-12
Zm00001eb082860	-3.41725	0.00455731	0.00779662	Zm00001eb179710	4577.GRMZM2G099088_P01	-3.26627	4.36e-33	3.80827e-32
Zm00001eb344980	-3.41353	1.01789e-05	2.3357e-05	Zm00001eb179760	4577.AC198937.4_FGP003	3.35014	1.52359e-18	7.59281e-18
Zm00001eb415630	-3.41093	1.08473e-42	1.26004e-41	Zm00001eb180080	4577.GRMZM2G043075_P02	4.25805	8.84095e-07	2.1771e-06
Zm00001eb378050	-3.40965	0.00628165	0.0105239	Zm00001eb180480	4577.GRMZM2G026447_P01	2.3756	1.60099e-109	9.12477e-108
Zm00001eb159720	-3.40883	1.62543e-66	3.97642e-65	Zm00001eb180950	4577.GRMZM2G098460_P01	3.87609	0.000161214	0.000329594
Zm00001eb130610	-3.40765	0.00568955	0.00959584	Zm00001eb181880	4577.GRMZM2G170842_P01	1.80329	1.06618e-17	5.19266e-17
Zm00001eb022970	-3.4072	1.10449e-09	3.41032e-09	Zm00001eb181940	4577.GRMZM2G130018_P01	1.98563	5.8746e-33	5.30283e-32
Zm00001eb108730	-3.40706	1.30223e-08	3.74945e-08	Zm00001eb182010	4577.GRMZM2G147288_P01	-5.48521	7.80319e-10	2.43573e-09
Zm00001eb200060	-3.40621	4.27772e-48	5.80294e-47	Zm00001eb182680	4577.GRMZM2G013079_P01	-3.11213	2.68337e-39	2.85251e-38
Zm00001eb433330	-3.4058	1.25656e-29	9.8004e-29	Zm00001eb182770	4577.GRMZM2G041344_P01	3.74799	6.77052e-08	1.85855e-07
Zm00001eb311440	-3.40573	8.37515e-10	2.60861e-09	Zm00001eb182920	4577.GRMZM2G002173_P03	-2.15854	4.9593e-48	6.71317e-47
Zm00001eb077880	-3.40533	3.44731e-11	1.16425e-10	Zm00001eb182940	4577.GRMZM2G150024_P01	3.07134	1.51228e-73	4.52973e-72
Zm00001eb290510	-3.4045	4.11509e-13	1.56265e-12	Zm00001eb183190	4577.GRMZM5G898290_P02	3.01304	8.13737e-13	3.03764e-12
Zm00001eb082130	-3.40427	1.33713e-66	3.32058e-65	Zm00001eb183220	4577.GRMZM2G151230_P01	6.7122	2.47539e-14	9.98473e-14
Zm00001eb107420	-3.40319	3.17488e-24	2.01863e-23	Zm00001eb183860	4577.GRMZM2G092459_P03	-6.25193	1.28822e-20	7.06145e-20
Zm00001eb258520	-3.40198	4.20321e-17	1.96628e-16	Zm00001eb184310	4577.GRMZM2G407044_P01	-4.67684	1.33713e-66	3.32058e-65
Zm00001eb186770	-3.40176	2.85896e-29	2.19577e-28	Zm00001eb184940	4577.GRMZM2G159700_P01	2.68217	1.62429e-07	4.33303e-07
Zm00001eb374600	-3.39991	6.24955e-25	4.09432e-24	Zm00001eb185160	4577.GRMZM2G127857_P01	6.44379	3.44631e-36	3.33389e-35
Zm00001eb243690	-3.39861	1.19048e-33	1.06148e-32	Zm00001eb185260	4577.GRMZM2G063917_P01	9.62346	1.91477e-25	1.30735e-24
Zm00001eb128620	-3.39831	0.0157424	0.0247856	Zm00001eb185660	4577.GRMZM2G157252_P02	-4.70497	1.70117e-37	1.70543e-36
Zm00001eb329980	-3.39528	1.33713e-66	3.32058e-65	Zm00001eb185830	4577.GRMZM2G458659_P01	5.78473	1.22326e-57	2.36263e-56
Zm00001eb162630	-3.39511	1.60151e-05	3.60904e-05	Zm00001eb185840	4577.GRMZM2G143669_P03	6.67	3.25764e-46	4.52827e-45
Zm00001eb001100	-3.3946	1.33713e-66	3.32058e-65	Zm00001eb185980	4577.GRMZM2G006219_P01	5.80495	7.66376e-68	1.96202e-66
Zm00001eb399310	-3.39418	1.06165e-25	7.15038e-25	Zm00001eb186120	4577.GRMZM2G129675_P01	1.73573	1.04768e-17	5.04101e-17
Zm00001eb035990	-3.39391	1.02412e-26	7.17832e-26	Zm00001eb186170	4577.GRMZM2G065021_P01	-2.86124	5.90253e-21	3.27517e-20
Zm00001eb130850	-3.3935	3.9523e-08	1.10241e-07	Zm00001eb186190	4577.GRMZM2G180775_P01	5.69015	1.4941e-10	4.87907e-10
Zm00001eb336730	-3.39294	0.00164547	0.00298798	Zm00001eb186200	4577.GRMZM2G063203_P01	2.0779	4.48792e-14	1.80305e-13
Zm00001eb123310	-3.3924	9.05543e-44	1.08696e-42	Zm00001eb186250	4577.GRMZM2G101687_P01	3.27327	9.87828e-50	1.53206e-48
Zm00001eb425990	-3.39111	0.000491025	0.000949422	Zm00001eb186290	4577.GRMZM2G074173_P01	-3.4569	0.00779153	0.0128677
Zm00001eb118930	-3.3904	2.25673e-37	2.25381e-36	Zm00001eb186300	4577.GRMZM2G082940_P01	-4.40785	1.85601e-05	4.16272e-05
Zm00001eb428030	-3.38922	7.14856e-30	5.62251e-29	Zm00001eb186310	4577.GRMZM2G038243_P01	-2.46789	4.25609e-12	1.52277e-11
Zm00001eb137120	-3.38785	0.0168496	0.0263912	Zm00001eb186710	4577.GRMZM2G174537_P01	1.60433	7.89248e-20	4.26946e-19
Zm00001eb284070	-3.38663	5.55385e-05	0.000118972	Zm00001eb186770	4577.GRMZM2G098800_P02	-3.40176	2.85896e-29	2.19577e-28
Zm00001eb326950	-3.3864	4.26121e-27	3.02223e-26	Zm00001eb186900	4577.GRMZM2G392975_P01	-3.57387	8.95847e-17	4.12443e-16
Zm00001eb252030	-3.3858	1.33713e-66	3.32058e-65	Zm00001eb187000	4577.GRMZM2G073770_P01	-4.19642	2.05399e-05	4.5889e-05
Zm00001eb242410	-3.38423	1.55808e-29	1.21163e-28	Zm00001eb187130	4577.GRMZM2G100543_P01	2.16068	1.18564e-13	4.64133e-13
Zm00001eb161460	-3.38299	8.22596e-24	5.14147e-23	Zm00001eb187150	4577.GRMZM2G394528_P02	-2.20895	9.90885e-26	6.68231e-25
Zm00001eb112930	-3.38249	1.10455e-24	7.17111e-24	Zm00001eb187170	4577.GRMZM2G301585_P01	-3.89664	2.13304e-26	1.47714e-25
Zm00001eb202130	-3.38139	9.61727e-41	1.06004e-39	Zm00001eb187310	4577.GRMZM2G028438_P01	3.33407	2.07668e-23	1.27981e-22
Zm00001eb307070	-3.37974	1.33713e-66	3.32058e-65	Zm00001eb187660	4577.GRMZM2G146337_P01	3.62402	3.144e-60	5.93743e-59
Zm00001eb023360	-3.3795	2.75619e-66	6.47405e-65	Zm00001eb187730	4577.GRMZM2G091044_P01	2.32928	3.26714e-34	2.96824e-33
Zm00001eb225670	-3.37929	1.18289e-07	3.18882e-07	Zm00001eb187760	4577.GRMZM2G004748_P01	-2.23745	1.66152e-35	1.56796e-34
Zm00001eb192600	-3.37885	1.33713e-66	3.32058e-65	Zm00001eb187850	4577.GRMZM2G112456_P02	4.29357	3.47991e-70	8.37954e-69
Zm00001eb286410	-3.37869	1.37377e-47	1.8353e-46	Zm00001eb187880	4577.GRMZM2G070865_P01	-5.25004	2.19777e-22	1.30008e-21
Zm00001eb044900	-3.37828	8.01661e-11	2.6573e-10	Zm00001eb187910	4577.GRMZM2G054013_P02	-4.40176	1.30801e-07	3.51386e-07
Zm00001eb203570	-3.37769	3.36622e-28	2.48248e-27	Zm00001eb188030	4577.GRMZM2G121210_P01	-2.84377	0.0230851	0.0353967
Zm00001eb248720	-3.377	0.00550546	0.00930814	Zm00001eb188070	4577.GRMZM2G106795_P01	2.12245	1.67777e-71	4.74646e-70
Zm00001eb333240	-3.37663	1.25382e-20	6.87649e-20	Zm00001eb188370	4577.GRMZM2G176340_P01	-3.75737	8.26887e-05	0.000174119
Zm00001eb222140	-3.37611	7.29869e-08	1.99679e-07	Zm00001eb188380	4577.GRMZM2G176289_P01	-3.68577	0.000340238	0.000669885
Zm00001eb152300	-3.37532	1.06156e-28	7.98852e-28	Zm00001eb188550	4577.GRMZM2G060947_P01	-2.66206	0.00388385	0.0067104
Zm00001eb343200	-3.37478	1.34882e-14	5.56327e-14	Zm00001eb188570	4577.GRMZM2G342515_P01	-2.98441	1.33713e-66	3.32058e-65
Zm00001eb338360	-3.37278	1.84979e-49	2.60756e-48	Zm00001eb188840	4577.GRMZM2G179639_P01	2.89199	9.61628e-33	8.6216e-32
Zm00001eb221970	-3.37216	6.76615e-07	1.72496e-06	Zm00001eb188910	4577.GRMZM2G042502_P01	-3.00809	0.00162517	0.00295399
Zm00001eb036750	-3.37186	1.85936e-26	1.291e-25	Zm00001eb189220	4577.GRMZM2G136139_P01	6.48225	3.5982e-06	8.2842e-06
Zm00001eb229700	-3.37065	1.87802e-43	2.22893e-42	Zm00001eb189430	4577.GRMZM2G105522_P01	5.04258	1.56475e-16	7.13206e-16
Zm00001eb161610	-3.37032	1.33716e-66	3.32066e-65	Zm00001eb189500	4577.GRMZM2G148534_P01	-5.19328	1.09297e-10	3.5962e-10
Zm00001eb360340	-3.36958	4.31661e-07	1.11701e-06	Zm00001eb189920	4577.GRMZM2G125268_P01	3.88788	1.9689e-13	7.6079e-13
Zm00001eb153580	-3.367	0.000278214	0.000552921	Zm00001eb190110	4577.GRMZM2G380457_P02	-3.77654	7.19907e-07	1.83076e-06
Zm00001eb163200	-3.36698	1.82144e-22	1.08089e-21	Zm00001eb190120	4577.GRMZM2G003501_P01	-2.71181	2.5628e-12	9.27933e-12
Zm00001eb332010	-3.36593	1.33713e-66	3.32058e-65	Zm00001eb190130	4577.GRMZM2G471733_P01	-3.36381	6.58507e-27	4.63412e-26
Zm00001eb022860	-3.36504	1.33713e-66	3.32058e-65	Zm00001eb190160	4577.GRMZM2G055158_P01	-5.26923	1.88229e-09	5.73812e-09
Zm00001eb190130	-3.36381	6.58507e-27	4.63412e-26	Zm00001eb190250	4577.GRMZM2G362857_P01	7.68519	8.55874e-14	3.35041e-13
Zm00001eb296870	-3.36231	2.03946e-48	2.78331e-47	Zm00001eb190340	4577.GRMZM2G036464_P01	2.50918	5.19709e-28	3.79909e-27
Zm00001eb279750	-3.36031	6.03762e-17	2.80208e-16	Zm00001eb190410	4577.GRMZM2G125943_P01	4.88383	5.31743e-84	2.04357e-82
Zm00001eb188990	-3.35759	9.29879e-07	2.34032e-06	Zm00001eb190530	4577.GRMZM2G017852_P01	3.02326	2.89043e-24	1.84444e-23
Zm00001eb043670	-3.3571	1.5472e-22	9.21081e-22	Zm00001eb190870	4577.GRMZM2G140033_P01	2.16149	1.92503e-10	6.2368e-10
Zm00001eb359500	-3.35699	5.72407e-10	1.80147e-09	Zm00001eb191100	4577.GRMZM2G098744_P01	7.49582	0.0141587	0.0225485
Zm00001eb019220	-3.35506	7.41352e-05	0.000156733	Zm00001eb191220	4577.GRMZM2G146234_P01	11.1446	2.8075e-22	1.67429e-21
Zm00001eb002090	-3.35495	1.75546e-14	7.19648e-14	Zm00001eb191340	4577.GRMZM2G471805_P01	-2.66102	1.33713e-66	3.32058e-65
Zm00001eb363280	-3.35481	0.00050655	0.000978308	Zm00001eb191350	4577.GRMZM2G172214_P01	-3.27963	9.83927e-32	8.22032e-31
Zm00001eb202870	-3.3548	1.33713e-66	3.32058e-65	Zm00001eb191370	4577.GRMZM2G142768_P02	-3.46611	1.25842e-32	1.08424e-31
Zm00001eb052620	-3.35386	1.55562e-42	1.80044e-41	Zm00001eb191510	4577.GRMZM2G102163_P01	-3.21529	5.56794e-28	4.06643e-27
Zm00001eb418970	-3.35184	1.22588e-27	8.84692e-27	Zm00001eb191590	4577.GRMZM2G099297_P01	6.92892	2.3084e-72	6.68467e-71
Zm00001eb275610	-3.35038	2.098e-43	2.48537e-42	Zm00001eb191600	4577.GRMZM2G099376_P02	-5.49516	1.96227e-11	6.73186e-11
Zm00001eb249920	-3.3489	2.23839e-25	1.49143e-24	Zm00001eb191610	4577.GRMZM2G099420_P01	6.01327	9.523e-09	2.69002e-08
Zm00001eb121530	-3.34886	0.0146724	0.0232071	Zm00001eb191640	4577.GRMZM2G466532_P01	-3.26684	1.71302e-18	8.5111e-18
Zm00001eb155190	-3.34791	2.32155e-06	5.63565e-06	Zm00001eb191780	4577.GRMZM2G140901_P01	11.1075	2.73727e-18	1.37394e-17
Zm00001eb099440	-3.34766	2.29641e-15	9.85256e-15	Zm00001eb192120	4577.GRMZM2G178955_P01	3.11724	2.10177e-24	1.35022e-23
Zm00001eb113430	-3.34751	1.33713e-66	3.32058e-65	Zm00001eb192660	4577.GRMZM2G146346_P01	-3.81582	2.49069e-18	1.23017e-17
Zm00001eb309070	-3.3466	0.00261178	0.00461573	Zm00001eb192670	4577.GRMZM2G016362_P01	2.48197	2.39459e-18	1.18344e-17
Zm00001eb295170	-3.3458	9.98801e-56	1.68356e-54	Zm00001eb192680	4577.GRMZM2G312521_P01	1.81305	1.19437e-08	3.45454e-08
Zm00001eb354270	-3.34295	2.01293e-11	6.90119e-11	Zm00001eb192710	4577.GRMZM2G101125_P01	-2.79357	1.47455e-11	5.10456e-11
Zm00001eb427910	-3.34219	8.8773e-25	5.79071e-24	Zm00001eb193040	4577.GRMZM2G091189_P02	-6.41576	1.1247e-50	1.6319e-49
Zm00001eb162680	-3.34104	1.33713e-66	3.32058e-65	Zm00001eb193060	4577.GRMZM2G097081_P01	7.00327	2.83648e-05	6.33018e-05
Zm00001eb177690	-3.34089	2.67472e-43	3.15795e-42	Zm00001eb193100	4577.GRMZM2G047319_P01	-2.65037	1.33713e-66	3.32058e-65
Zm00001eb140890	-3.33818	2.93835e-23	1.80208e-22	Zm00001eb193290	4577.GRMZM2G165991_P01	-2.35493	0.00923935	0.0150819
Zm00001eb108800	-3.33813	1.80297e-52	2.76277e-51	Zm00001eb193330	4577.GRMZM2G126646_P01	-2.63007	0.000304502	0.00060286
Zm00001eb416780	-3.33729	1.33713e-66	3.32058e-65	Zm00001eb193370	4577.GRMZM2G126765_P01	2.56362	6.22462e-09	1.83338e-08
Zm00001eb335110	-3.33689	6.07957e-13	2.28725e-12	Zm00001eb193690	4577.GRMZM2G015983_P01	2.5733	9.58726e-30	7.50891e-29
Zm00001eb335880	-3.33657	1.23101e-19	6.44678e-19	Zm00001eb193860	4577.GRMZM2G035704_P01	11.35	1.71909e-15	7.41057e-15
Zm00001eb034840	-3.33653	7.1045e-25	4.64866e-24	Zm00001eb193920	4577.GRMZM2G008691_P03	-3.02745	0.000771385	0.0014566
Zm00001eb089420	-3.33592	1.33713e-66	3.32058e-65	Zm00001eb194130	4577.GRMZM2G028216_P01	-3.0865	1.02942e-11	3.59581e-11
Zm00001eb355030	-3.33533	1.33713e-66	3.32058e-65	Zm00001eb194170	4577.GRMZM2G369701_P01	5.93227	1.10211e-10	3.6363e-10
Zm00001eb100110	-3.33049	2.13841e-06	5.20622e-06	Zm00001eb194180	4577.GRMZM2G087503_P01	-4.34518	1.33713e-66	3.32058e-65
Zm00001eb252770	-3.33017	1.46702e-36	1.43438e-35	Zm00001eb194220	4577.GRMZM2G029323_P01	2.72691	6.903e-22	3.98886e-21
Zm00001eb289390	-3.32993	1.33818e-66	3.32308e-65	Zm00001eb194370	4577.GRMZM2G169033_P01	11.7688	5.4677e-78	1.82163e-76
Zm00001eb395350	-3.32915	0.00191329	0.00344607	Zm00001eb194410	4577.GRMZM2G161566_P01	1.93596	8.44792e-28	6.30322e-27
Zm00001eb394480	-3.32657	0.000182644	0.000370871	Zm00001eb194440	4577.GRMZM2G041809_P01	3.31599	5.691e-14	2.26817e-13
Zm00001eb350370	-3.32615	0.00616965	0.0103472	Zm00001eb194450	4577.GRMZM2G041959_P03	3.39505	1.3038e-42	1.5112e-41
Zm00001eb125880	-3.32476	1.77072e-29	1.37396e-28	Zm00001eb194640	4577.GRMZM2G149184_P01	-2.78859	3.80945e-22	2.22891e-21
Zm00001eb168190	-3.32361	1.82557e-19	9.48524e-19	Zm00001eb194680	4577.GRMZM2G001953_P01	-3.47809	9.38965e-09	2.73056e-08
Zm00001eb345040	-3.32252	0.00941213	0.0153379	Zm00001eb194840	4577.GRMZM2G020915_P01	6.50323	2.05979e-11	7.1124e-11
Zm00001eb073120	-3.32152	1.32114e-20	7.23691e-20	Zm00001eb195020	4577.GRMZM2G092167_P01	5.2597	1.4367e-22	8.67095e-22
Zm00001eb150420	-3.32024	1.61019e-09	4.92521e-09	Zm00001eb195230	4577.GRMZM2G113967_P01	2.1466	7.98913e-10	2.49181e-09
Zm00001eb410230	-3.31993	1.66664e-14	6.84566e-14	Zm00001eb195550	4577.GRMZM2G115481_P01	4.44613	2.94966e-11	1.00461e-10
Zm00001eb112850	-3.31946	0.00228951	0.00407849	Zm00001eb195770	4577.GRMZM6G257110_P01	5.8038	7.83303e-31	6.55269e-30
Zm00001eb428570	-3.31596	0.00298018	0.00523034	Zm00001eb195850	4577.GRMZM2G162434_P01	-4.4161	1.56149e-05	3.5226e-05
Zm00001eb014970	-3.31525	2.12353e-36	2.06483e-35	Zm00001eb196170	4577.GRMZM5G877788_P01	7.44406	1.42018e-57	2.7839e-56
Zm00001eb154860	-3.31499	6.41656e-12	2.26791e-11	Zm00001eb196240	4577.GRMZM2G171702_P01	-7.50441	2.48986e-29	1.91694e-28
Zm00001eb291190	-3.31482	3.65618e-48	4.96617e-47	Zm00001eb196320	4577.GRMZM2G142777_P01	4.4856	2.44308e-55	4.0491e-54
Zm00001eb325370	-3.31344	8.52279e-39	8.91643e-38	Zm00001eb196510	4577.GRMZM2G055507_P01	2.67413	1.43275e-43	1.84614e-42
Zm00001eb215120	-3.31282	1.33713e-66	3.32058e-65	Zm00001eb196930	4577.GRMZM2G439311_P02	-2.75217	2.15858e-54	3.47931e-53
Zm00001eb289830	-3.31281	1.86791e-12	6.82096e-12	Zm00001eb197040	4577.GRMZM2G030877_P01	4.27575	4.00009e-87	1.65231e-85
Zm00001eb426930	-3.31258	1.10431e-07	2.98334e-07	Zm00001eb197090	4577.GRMZM2G164182_P01	4.31043	0.0240838	0.0371289
Zm00001eb148910	-3.31142	1.99167e-28	1.48295e-27	Zm00001eb197120	4577.GRMZM2G127230_P01	-4.91732	1.50585e-37	1.51201e-36
Zm00001eb427310	-3.30909	1.33713e-66	3.32058e-65	Zm00001eb197410	4577.GRMZM2G098520_P01	-3.02997	2.64986e-41	2.96614e-40
Zm00001eb248870	-3.30494	2.41781e-12	8.76735e-12	Zm00001eb197520	4577.GRMZM2G013191_P01	4.89621	5.34253e-19	2.71987e-18
Zm00001eb045380	-3.3034	4.88757e-49	6.811e-48	Zm00001eb197650	4577.GRMZM2G435120_P01	5.92754	9.00655e-05	0.000187634
Zm00001eb035870	-3.30256	3.5616e-52	5.38729e-51	Zm00001eb197810	4577.GRMZM2G067830_P01	5.49537	7.45617e-25	4.97112e-24
Zm00001eb236850	-3.30184	1.03002e-22	6.17951e-22	Zm00001eb197870	4577.GRMZM2G004699_P01	-5.55373	1.33713e-66	3.32058e-65
Zm00001eb256960	-3.30018	1.97588e-09	6.01592e-09	Zm00001eb197890	4577.GRMZM2G441541_P02	4.23568	1.98318e-28	1.47731e-27
Zm00001eb369120	-3.29994	1.33713e-66	3.32058e-65	Zm00001eb198080	4577.GRMZM2G009348_P01	-2.20105	3.17727e-41	3.54773e-40
Zm00001eb146080	-3.29935	4.67407e-21	2.60494e-20	Zm00001eb198540	4577.GRMZM2G119468_P01	3.99013	1.59432e-22	9.48246e-22
Zm00001eb159580	-3.29887	9.10041e-55	1.48269e-53	Zm00001eb198650	4577.GRMZM2G116675_P01	-3.23259	0.00414269	0.00712536
Zm00001eb043960	-3.29805	2.57404e-07	6.77145e-07	Zm00001eb198660	4577.GRMZM2G116629_P01	4.71911	5.69763e-100	2.71507e-98
Zm00001eb119040	-3.29495	1.33713e-66	3.32058e-65	Zm00001eb198690	4577.GRMZM2G125768_P01	-4.07284	3.14539e-22	1.84548e-21
Zm00001eb392000	-3.29279	1.40439e-35	1.32966e-34	Zm00001eb198810	4577.GRMZM2G028709_P02	2.20895	3.67085e-31	3.03188e-30
Zm00001eb289660	-3.29197	5.72674e-17	2.65936e-16	Zm00001eb198820	4577.GRMZM2G163726_P01	2.1833	7.76595e-86	3.10338e-84
Zm00001eb025460	-3.29088	2.44165e-10	7.86475e-10	Zm00001eb198880	4577.GRMZM2G164781_P01	-2.24048	4.70635e-15	1.98271e-14
Zm00001eb075210	-3.29085	7.20808e-09	2.11399e-08	Zm00001eb198910	4577.GRMZM2G087094_P01	2.46088	1.37726e-30	1.11195e-29
Zm00001eb292830	-3.29051	1.62188e-28	1.21188e-27	Zm00001eb199050	4577.GRMZM2G044107_P01	-5.00169	1.33713e-66	3.32058e-65
Zm00001eb395470	-3.28976	1.26287e-21	7.20026e-21	Zm00001eb199080	4577.GRMZM2G440925_P01	2.20992	4.28629e-13	1.62571e-12
Zm00001eb276980	-3.28925	4.87123e-11	1.63279e-10	Zm00001eb199260	4577.GRMZM2G301148_P01	10.8261	1.50876e-14	6.16705e-14
Zm00001eb358960	-3.28792	9.02206e-40	9.69152e-39	Zm00001eb199410	4577.GRMZM2G130505_P01	2.72255	6.84511e-50	1.0647e-48
Zm00001eb194550	-3.28776	2.48836e-17	1.17569e-16	Zm00001eb199500	4577.GRMZM2G034024_P01	6.80068	2.37805e-57	4.63685e-56
Zm00001eb284310	-3.28718	1.01644e-05	2.33254e-05	Zm00001eb199600	4577.GRMZM2G317270_P01	-2.45017	1.33713e-66	3.32058e-65
Zm00001eb187650	-3.28662	0.0243779	0.0372115	Zm00001eb199620	4577.GRMZM2G083411_P01	-2.40405	4.58479e-61	8.88065e-60
Zm00001eb290750	-3.28647	1.33713e-66	3.32058e-65	Zm00001eb199930	4577.GRMZM2G134857_P01	-2.66349	1.4625e-13	5.69141e-13
Zm00001eb334210	-3.28561	1.33713e-66	3.32058e-65	Zm00001eb200060	4577.GRMZM2G138131_P01	-3.40621	4.27772e-48	5.80294e-47
Zm00001eb352880	-3.28554	6.02584e-12	2.13498e-11	Zm00001eb200370	4577.GRMZM2G017578_P02	-2.90943	1.33713e-66	3.32058e-65
Zm00001eb287670	-3.2855	4.61384e-45	5.75622e-44	Zm00001eb200430	4577.GRMZM2G008106_P01	-2.94454	3.02145e-11	1.02534e-10
Zm00001eb275770	-3.28502	1.33713e-66	3.32058e-65	Zm00001eb200510	4577.GRMZM2G095873_P01	4.78841	4.67256e-32	3.95133e-31
Zm00001eb172630	-3.28346	1.1e-52	1.6979e-51	Zm00001eb200520	4577.GRMZM2G397281_P01	6.20596	1.14308e-51	1.88774e-50
Zm00001eb236930	-3.28314	5.1169e-27	3.61457e-26	Zm00001eb200530	4577.GRMZM2G095898_P01	-3.56871	1.7519e-66	4.25874e-65
Zm00001eb168100	-3.2823	6.25746e-13	2.35167e-12	Zm00001eb200650	4577.GRMZM2G119287_P01	-2.6277	1.05471e-09	3.26298e-09
Zm00001eb395910	-3.28111	0.000508409	0.000981659	Zm00001eb200700	4577.GRMZM2G005347_P02	5.30936	2.26932e-50	3.57481e-49
Zm00001eb312630	-3.28046	0.00479413	0.00817528	Zm00001eb200790	4577.GRMZM2G036365_P01	10.9126	1.4699e-14	6.00802e-14
Zm00001eb352700	-3.28038	2.84e-19	1.46099e-18	Zm00001eb200830	4577.GRMZM2G045057_P01	-4.36547	1.33713e-66	3.32058e-65
Zm00001eb409190	-3.27965	0.000423847	0.00082588	Zm00001eb200910	4577.GRMZM2G155253_P02	-2.96723	2.95266e-06	7.10078e-06
Zm00001eb191350	-3.27963	9.83927e-32	8.22032e-31	Zm00001eb200920	4577.GRMZM2G035843_P01	2.12033	8.21727e-31	6.88472e-30
Zm00001eb154730	-3.27831	3.72482e-14	1.50077e-13	Zm00001eb200940	4577.GRMZM2G000014_P04	1.68109	2.34089e-22	1.40233e-21
Zm00001eb158910	-3.27719	1.28063e-32	1.10307e-31	Zm00001eb201150	4577.GRMZM2G089244_P01	-3.90993	3.02831e-15	1.28915e-14
Zm00001eb189060	-3.27687	0.00306706	0.00537567	Zm00001eb201210	4577.GRMZM2G089259_P01	-3.24794	1.33713e-66	3.32058e-65
Zm00001eb110400	-3.27601	1.15206e-16	5.28406e-16	Zm00001eb201440	4577.GRMZM2G032337_P01	-5.0498	1.33713e-66	3.32058e-65
Zm00001eb273380	-3.27476	0.0161825	0.025423	Zm00001eb201730	4577.GRMZM2G040559_P01	3.19997	6.28235e-39	6.93974e-38
Zm00001eb005880	-3.27341	1.33713e-66	3.32058e-65	Zm00001eb201770	4577.GRMZM2G002652_P01	-3.98629	9.48472e-43	1.10298e-41
Zm00001eb371030	-3.27335	1.85263e-23	1.14329e-22	Zm00001eb201810	4577.GRMZM2G048274_P01	-2.95297	1.66054e-05	3.73887e-05
Zm00001eb135880	-3.27258	1.33713e-66	3.32058e-65	Zm00001eb201940	4577.GRMZM2G104847_P01	-3.13326	1.34373e-66	3.33609e-65
Zm00001eb231180	-3.27226	0.00102951	0.00191591	Zm00001eb202040	4577.GRMZM2G014071_P01	3.33522	4.31735e-20	2.31259e-19
Zm00001eb324200	-3.27018	1.68495e-28	1.25812e-27	Zm00001eb202130	4577.GRMZM2G158281_P01	-3.38139	9.61727e-41	1.06004e-39
Zm00001eb419060	-3.27005	2.69279e-28	1.9956e-27	Zm00001eb202220	4577.GRMZM2G116376_P01	-3.19054	1.37484e-09	4.21961e-09
Zm00001eb350250	-3.26934	1.33713e-66	3.32058e-65	Zm00001eb202350	4577.GRMZM2G051502_P01	8.92227	3.60517e-18	1.79976e-17
Zm00001eb393020	-3.26908	3.80744e-57	6.66597e-56	Zm00001eb202360	4577.GRMZM2G051541_P01	4.09942	9.76664e-47	1.27312e-45
Zm00001eb191640	-3.26684	1.71302e-18	8.5111e-18	Zm00001eb202400	4577.GRMZM2G126190_P01	-3.54268	5.24382e-10	1.65427e-09
Zm00001eb033740	-3.26684	1.05733e-53	1.68117e-52	Zm00001eb202420	4577.GRMZM2G046816_P03	-3.61105	4.96082e-25	3.26555e-24
Zm00001eb009510	-3.26659	1.33713e-66	3.32058e-65	Zm00001eb202440	4577.GRMZM2G374629_P01	4.97573	7.70659e-05	0.000157715
Zm00001eb179710	-3.26627	4.36e-33	3.80827e-32	Zm00001eb202660	4577.GRMZM2G017606_P01	-5.19253	1.33713e-66	3.32058e-65
Zm00001eb213930	-3.26596	2.52509e-19	1.3034e-18	Zm00001eb202700	4577.GRMZM2G477205_P01	2.35368	4.33107e-25	2.8611e-24
Zm00001eb049630	-3.26402	3.40566e-06	8.14813e-06	Zm00001eb202870	4577.GRMZM2G481440_P02	-3.3548	1.33713e-66	3.32058e-65
Zm00001eb073470	-3.26284	1.65949e-17	7.90789e-17	Zm00001eb203300	4577.GRMZM2G051185_P01	-3.15143	1.4455e-15	6.27401e-15
Zm00001eb076190	-3.25993	1.66958e-62	3.37425e-61	Zm00001eb203570	4577.GRMZM2G053722_P01	-3.37769	3.36622e-28	2.48248e-27
Zm00001eb250910	-3.25983	1.33713e-66	3.32058e-65	Zm00001eb203780	4577.GRMZM2G165179_P02	-2.79764	3.7342e-58	6.69684e-57
Zm00001eb100210	-3.25882	1.26253e-53	2.00142e-52	Zm00001eb203920	4577.GRMZM2G002420_P02	-4.00696	8.40543e-10	2.61701e-09
Zm00001eb209170	-3.25762	8.26953e-25	5.40093e-24	Zm00001eb204290	4577.GRMZM2G018673_P01	3.76183	0.000107528	0.000222844
Zm00001eb100000	-3.25732	7.26011e-35	6.74086e-34	Zm00001eb204360	4577.GRMZM2G004835_P01	1.99238	1.99905e-17	9.5622e-17
Zm00001eb366390	-3.25445	4.61367e-24	2.91298e-23	Zm00001eb204410	4577.GRMZM2G038365_P01	-4.56176	4.02053e-05	8.73844e-05
Zm00001eb045990	-3.25422	1.16769e-59	2.16266e-58	Zm00001eb204490	4577.GRMZM2G052102_P01	-2.34921	3.63047e-20	1.95258e-19
Zm00001eb063650	-3.25367	4.07628e-05	8.85414e-05	Zm00001eb204630	4577.GRMZM2G007795_P01	2.85964	1.16148e-22	6.9524e-22
Zm00001eb165260	-3.25072	3.20059e-38	3.29404e-37	Zm00001eb204660	4577.GRMZM2G017022_P01	5.63816	5.8592e-07	1.44477e-06
Zm00001eb283380	-3.24895	1.33715e-66	3.32062e-65	Zm00001eb204900	4577.GRMZM2G019358_P01	-2.68793	5.45993e-07	1.40256e-06
Zm00001eb201210	-3.24794	1.33713e-66	3.32058e-65	Zm00001eb204960	4577.GRMZM2G117706_P01	11.5413	3.01445e-14	1.21017e-13
Zm00001eb297460	-3.24624	1.19437e-37	1.2046e-36	Zm00001eb205040	4577.GRMZM2G090328_P01	5.87907	6.15456e-06	1.45375e-05
Zm00001eb056340	-3.24582	1.33713e-66	3.32058e-65	Zm00001eb205480	4577.GRMZM2G003411_P01	3.4621	8.36503e-23	5.04145e-22
Zm00001eb026550	-3.24552	1.19667e-10	3.92887e-10	Zm00001eb205550	4577.GRMZM2G116079_P06	3.07225	3.99714e-37	4.14192e-36
Zm00001eb003080	-3.24481	1.33713e-66	3.32058e-65	Zm00001eb205790	4577.GRMZM2G090935_P01	-3.9033	1.49158e-63	3.08585e-62
Zm00001eb164860	-3.24228	1.33713e-66	3.32058e-65	Zm00001eb206040	4577.GRMZM2G015419_P02	-6.89014	2.75525e-19	1.419e-18
Zm00001eb419000	-3.24176	9.56239e-35	8.86031e-34	Zm00001eb206220	4577.GRMZM2G026151_P01	3.71528	1.81317e-17	8.61819e-17
Zm00001eb142480	-3.24055	1.14512e-18	5.72904e-18	Zm00001eb206350	4577.GRMZM2G146034_P01	-4.55599	5.44679e-21	3.02813e-20
Zm00001eb339790	-3.24005	1.33713e-66	3.32058e-65	Zm00001eb206400	4577.GRMZM2G304712_P01	10.6175	3.2052e-45	4.33927e-44
Zm00001eb352720	-3.23918	1.21726e-26	8.51145e-26	Zm00001eb206410	4577.GRMZM2G008859_P01	-2.6511	3.55561e-15	1.50673e-14
Zm00001eb073620	-3.23816	7.46181e-09	2.18598e-08	Zm00001eb206470	4577.GRMZM2G073059_P01	7.53047	4.1144e-21	2.29828e-20
Zm00001eb286730	-3.2362	2.40611e-05	5.34022e-05	Zm00001eb206490	4577.GRMZM2G125308_P01	2.09388	1.05994e-34	9.79544e-34
Zm00001eb081110	-3.23613	1.69e-31	1.40158e-30	Zm00001eb206840	4577.GRMZM2G119578_P01	6.44128	7.31599e-11	2.37845e-10
Zm00001eb198650	-3.23259	0.00414269	0.00712536	Zm00001eb207060	4577.GRMZM2G003988_P01	3.03066	4.74845e-127	4.46894e-125
Zm00001eb137420	-3.23138	3.01704e-54	4.84086e-53	Zm00001eb207430	4577.GRMZM2G169020_P01	2.43817	1.2871e-08	3.70689e-08
Zm00001eb147950	-3.2311	5.10602e-10	1.61272e-09	Zm00001eb207720	4577.GRMZM2G111304_P02	-2.85086	0.0224381	0.0344764
Zm00001eb105770	-3.22827	0.0021109	0.00377731	Zm00001eb207730	4577.GRMZM2G111319_P04	-4.88077	1.00137e-10	3.30235e-10
Zm00001eb099650	-3.22824	2.47902e-56	4.23949e-55	Zm00001eb207830	4577.GRMZM2G303374_P02	3.90866	2.72739e-06	6.37155e-06
Zm00001eb225160	-3.22761	3.93473e-05	8.56136e-05	Zm00001eb207890	4577.GRMZM2G451007_P01	3.30828	3.69336e-78	1.08269e-76
Zm00001eb015280	-3.22498	0.00292307	0.00513664	Zm00001eb207900	4577.GRMZM2G153745_P01	-4.22248	3.58683e-47	4.73399e-46
Zm00001eb281700	-3.22472	1.33713e-66	3.32058e-65	Zm00001eb208000	4577.GRMZM2G166041_P01	4.45874	0.0160041	0.0252483
Zm00001eb126280	-3.22341	0.00211563	0.00378555	Zm00001eb208120	4577.GRMZM2G165966_P01	2.39457	3.22511e-16	1.4452e-15
Zm00001eb127880	-3.22284	3.9044e-05	8.49887e-05	Zm00001eb208140	4577.GRMZM2G065494_P01	-2.20429	6.72e-45	8.34771e-44
Zm00001eb283470	-3.22254	1.33713e-66	3.32058e-65	Zm00001eb208230	4577.GRMZM5G846811_P01	-3.80581	2.73092e-29	2.09998e-28
Zm00001eb350690	-3.22247	2.91924e-63	6.00756e-62	Zm00001eb208520	4577.GRMZM2G174596_P01	-3.88169	6.46973e-15	2.70903e-14
Zm00001eb081030	-3.22223	4.89614e-38	4.99529e-37	Zm00001eb208690	4577.GRMZM2G027726_P01	5.78099	6.30437e-43	7.92303e-42
Zm00001eb078890	-3.2221	4.12688e-47	5.43997e-46	Zm00001eb208760	4577.GRMZM2G010044_P01	3.2941	2.52691e-59	4.66096e-58
Zm00001eb160790	-3.22174	3.1451e-15	1.33779e-14	Zm00001eb209140	4577.GRMZM2G374074_P01	6.24502	3.27904e-11	1.10991e-10
Zm00001eb268180	-3.21993	1.10141e-08	3.18745e-08	Zm00001eb209160	4577.GRMZM2G374088_P03	3.4456	2.31375e-143	2.40395e-141
Zm00001eb121410	-3.21957	8.29886e-44	9.97658e-43	Zm00001eb209190	4577.GRMZM2G094579_P01	3.42449	1.3071e-27	9.41383e-27
Zm00001eb148550	-3.21712	1.33713e-66	3.32058e-65	Zm00001eb209250	4577.GRMZM2G074414_P01	1.83817	6.02676e-07	1.5036e-06
Zm00001eb218120	-3.21592	2.78388e-33	2.44576e-32	Zm00001eb209450	4577.GRMZM2G119426_P01	-2.46014	1.5713e-09	4.81091e-09
Zm00001eb167000	-3.21568	1.33713e-66	3.32058e-65	Zm00001eb209660	4577.GRMZM2G010372_P01	-6.51177	1.74576e-54	2.82396e-53
Zm00001eb191510	-3.21529	5.56794e-28	4.06643e-27	Zm00001eb209920	4577.GRMZM2G167103_P01	2.48616	0.000303688	0.000602569
Zm00001eb015220	-3.21454	2.09892e-41	2.35694e-40	Zm00001eb210350	4577.AC220970.4_FGP002	-3.5815	1.33713e-66	3.32058e-65
Zm00001eb109720	-3.21382	3.81809e-24	2.42128e-23	Zm00001eb210490	4577.AC190636.3_FGP005	3.08617	1.61155e-10	5.24585e-10
Zm00001eb348850	-3.21343	5.91348e-61	1.14055e-59	Zm00001eb210660	4577.GRMZM2G028955_P01	-3.52822	4.93814e-49	6.87845e-48
Zm00001eb238620	-3.21322	1.88688e-26	1.30982e-25	Zm00001eb211260	4577.GRMZM2G325477_P02	8.76636	9.04816e-33	7.8298e-32
Zm00001eb405630	-3.21243	2.32675e-33	2.0544e-32	Zm00001eb211440	4577.GRMZM2G121715_P01	2.35611	1.38554e-28	1.03945e-27
Zm00001eb287980	-3.21176	1.51423e-15	6.56422e-15	Zm00001eb211460	4577.GRMZM2G121826_P01	-4.72968	2.12969e-17	1.00833e-16
Zm00001eb402510	-3.21077	1.71466e-22	1.01867e-21	Zm00001eb211660	4577.GRMZM2G144042_P01	-3.17916	1.63483e-54	2.64858e-53
Zm00001eb236420	-3.20744	1.99194e-05	4.45591e-05	Zm00001eb211690	4577.GRMZM2G144109_P01	2.88968	1.15781e-24	7.50918e-24
Zm00001eb176110	-3.20601	1.33713e-66	3.32058e-65	Zm00001eb211760	4577.GRMZM2G002805_P01	6.4231	4.12055e-07	1.06896e-06
Zm00001eb110810	-3.20581	1.33713e-66	3.32058e-65	Zm00001eb212010	4577.GRMZM2G165255_P01	-2.589	4.32702e-24	2.73745e-23
Zm00001eb195810	-3.2053	6.14516e-23	3.72269e-22	Zm00001eb212120	4577.GRMZM2G336533_P01	3.06778	0.00099026	0.00187453
Zm00001eb303350	-3.20384	1.22097e-08	3.52221e-08	Zm00001eb212250	4577.GRMZM2G043453_P01	-3.01051	1.33713e-66	3.32058e-65
Zm00001eb057280	-3.203	1.33713e-66	3.32058e-65	Zm00001eb212430	4577.AC210013.4_FGP014	2.13033	2.67166e-49	3.7395e-48
Zm00001eb110100	-3.20287	1.33713e-66	3.32058e-65	Zm00001eb212460	4577.AC210013.4_FGP018	1.85618	3.89927e-08	1.09041e-07
Zm00001eb400750	-3.20253	2.88614e-05	6.36501e-05	Zm00001eb212480	4577.GRMZM5G836683_P01	3.10976	3.34899e-27	2.38326e-26
Zm00001eb207880	-3.2004	5.08207e-13	1.92041e-12	Zm00001eb212510	4577.AC210013.4_FGP002	-3.64444	1.33713e-66	3.32058e-65
Zm00001eb406570	-3.19966	5.06875e-10	1.60175e-09	Zm00001eb212670	4577.GRMZM2G054224_P01	5.86857	1.16933e-24	7.74284e-24
Zm00001eb327030	-3.19924	3.65663e-10	1.16633e-09	Zm00001eb212710	4577.GRMZM5G883250_P01	4.04393	4.67653e-08	1.29711e-07
Zm00001eb410670	-3.19895	1.64337e-50	2.37684e-49	Zm00001eb212890	4577.GRMZM2G152796_P01	-2.42962	4.47894e-25	2.95633e-24
Zm00001eb065760	-3.19856	1.3376e-66	3.32171e-65	Zm00001eb212930	4577.GRMZM2G004356_P01	-4.782	1.14989e-07	3.10277e-07
Zm00001eb423600	-3.19727	8.72623e-44	1.04784e-42	Zm00001eb213010	4577.GRMZM2G099491_P01	6.94917	5.64305e-82	1.82845e-80
Zm00001eb290520	-3.19561	0.00229747	0.00409129	Zm00001eb213110	4577.GRMZM2G130454_P01	4.10496	1.44855e-07	3.87924e-07
Zm00001eb429090	-3.1955	3.48551e-29	2.66536e-28	Zm00001eb213120	4577.GRMZM2G306062_P01	-2.66148	4.93538e-10	1.56038e-09
Zm00001eb434150	-3.19273	4.48584e-16	1.9968e-15	Zm00001eb213280	4577.GRMZM2G320506_P01	4.67584	2.48051e-10	7.98507e-10
Zm00001eb265860	-3.19244	8.90655e-08	2.42037e-07	Zm00001eb213420	4577.GRMZM2G089448_P01	-3.99382	0.000271853	0.000540789
Zm00001eb331460	-3.19106	1.33713e-66	3.32058e-65	Zm00001eb213670	4577.GRMZM2G085646_P01	-3.09202	7.2135e-22	4.16524e-21
Zm00001eb202220	-3.19054	1.37484e-09	4.21961e-09	Zm00001eb213710	4577.GRMZM2G112548_P01	5.75582	2.36117e-07	6.00312e-07
Zm00001eb055830	-3.18886	0.000415749	0.000810998	Zm00001eb213800	4577.GRMZM2G104789_P01	4.56189	3.26886e-47	4.31793e-46
Zm00001eb286900	-3.18867	1.84298e-14	7.54744e-14	Zm00001eb213830	4577.AC183932.3_FGP007	-2.93331	0.0228288	0.0350342
Zm00001eb420940	-3.18809	5.71299e-59	1.04647e-57	Zm00001eb213950	4577.GRMZM2G052467_P01	-2.37627	0.0013445	0.00246705
Zm00001eb229940	-3.18648	1.33713e-66	3.32058e-65	Zm00001eb214120	4577.GRMZM2G114557_P03	1.9466	5.22615e-52	7.86007e-51
Zm00001eb290480	-3.18608	7.1904e-05	0.000152239	Zm00001eb214220	4577.GRMZM2G034877_P01	4.15694	4.86072e-09	1.44184e-08
Zm00001eb399300	-3.18552	3.18101e-66	7.40379e-65	Zm00001eb214230	4577.GRMZM2G035103_P01	7.16878	8.91699e-46	1.13619e-44
Zm00001eb429330	-3.18518	0.0183729	0.028599	Zm00001eb214260	4577.GRMZM2G176085_P01	8.4852	7.922e-18	3.88283e-17
Zm00001eb027860	-3.18505	1.17126e-28	8.79942e-28	Zm00001eb214320	4577.GRMZM2G377904_P01	3.79339	2.31064e-21	1.30497e-20
Zm00001eb245530	-3.1841	2.09384e-44	2.55789e-43	Zm00001eb214550	4577.GRMZM5G818068_P01	10.1118	8.10126e-12	2.81478e-11
Zm00001eb024570	-3.18335	1.7331e-60	3.29456e-59	Zm00001eb214670	4577.GRMZM2G072071_P01	1.81562	5.97205e-49	8.29672e-48
Zm00001eb204990	-3.18177	3.28896e-09	9.87248e-09	Zm00001eb214780	4577.GRMZM2G130053_P01	11.2499	2.31626e-38	2.51417e-37
Zm00001eb231360	-3.18163	1.61717e-66	3.95808e-65	Zm00001eb214870	4577.GRMZM2G172043_P02	-5.19062	2.64395e-09	7.98782e-09
Zm00001eb158920	-3.18104	1.13295e-52	1.74791e-51	Zm00001eb215080	4577.GRMZM2G051270_P01	4.47917	4.91865e-36	4.91984e-35
Zm00001eb256000	-3.18049	1.62243e-33	1.43934e-32	Zm00001eb215120	4577.GRMZM2G077356_P01	-3.31282	1.33713e-66	3.32058e-65
Zm00001eb391920	-3.17979	1.1103e-24	7.20696e-24	Zm00001eb215190	4577.GRMZM2G147880_P01	1.89798	9.53519e-11	3.15187e-10
Zm00001eb157830	-3.17933	2.67277e-47	3.53791e-46	Zm00001eb215440	4577.GRMZM2G065896_P01	2.16931	2.14165e-15	9.20728e-15
Zm00001eb211660	-3.17916	1.63483e-54	2.64858e-53	Zm00001eb215460	4577.GRMZM2G367094_P01	5.37329	3.44465e-20	1.85646e-19
Zm00001eb258710	-3.17851	1.99474e-50	2.88242e-49	Zm00001eb215560	4577.GRMZM5G853392_P03	-2.89586	6.92997e-06	1.61485e-05
Zm00001eb219890	-3.17666	1.33849e-66	3.3238e-65	Zm00001eb215640	4577.GRMZM2G129681_P02	2.04294	2.42012e-15	1.03641e-14
Zm00001eb073300	-3.17654	5.11599e-17	2.38203e-16	Zm00001eb215870	4577.GRMZM2G104342_P01	2.24215	3.94511e-12	1.41376e-11
Zm00001eb321070	-3.17605	9.40551e-60	1.74503e-58	Zm00001eb216000	4577.GRMZM2G181000_P01	3.81026	5.41756e-12	1.92398e-11
Zm00001eb371580	-3.17591	0.0120817	0.0193656	Zm00001eb216070	4577.GRMZM2G152328_P01	-2.58094	1.33713e-66	3.32058e-65
Zm00001eb388310	-3.17582	9.285e-24	5.78856e-23	Zm00001eb216120	4577.GRMZM2G158359_P01	-3.85114	1.33713e-66	3.32058e-65
Zm00001eb386030	-3.17416	1.68523e-08	4.81414e-08	Zm00001eb216220	4577.GRMZM2G145850_P01	-4.83731	4.94993e-53	7.70424e-52
Zm00001eb328600	-3.17208	1.33713e-66	3.32058e-65	Zm00001eb216430	4577.GRMZM2G011098_P01	1.68186	2.5695e-13	9.85685e-13
Zm00001eb010550	-3.17096	1.28061e-61	2.52214e-60	Zm00001eb216660	4577.GRMZM2G157147_P01	-2.44062	0.00353415	0.00614371
Zm00001eb265890	-3.16965	1.04453e-34	9.65859e-34	Zm00001eb216790	4577.GRMZM2G402039_P01	6.8258	3.48317e-07	8.7938e-07
Zm00001eb293770	-3.16939	6.68433e-57	1.16257e-55	Zm00001eb216870	4577.GRMZM2G102760_P01	-3.13775	0.0218734	0.0336642
Zm00001eb003540	-3.16794	1.75786e-40	1.92417e-39	Zm00001eb217000	4577.GRMZM2G412229_P01	-2.28606	9.23887e-08	2.50939e-07
Zm00001eb318230	-3.1679	0.00904548	0.0147914	Zm00001eb217010	4577.GRMZM2G111475_P01	-3.58071	1.33713e-66	3.32058e-65
Zm00001eb166490	-3.16663	6.90467e-32	5.80223e-31	Zm00001eb217170	4577.GRMZM2G076634_P01	4.7861	5.6895e-10	1.74496e-09
Zm00001eb330450	-3.16604	3.84305e-06	9.15589e-06	Zm00001eb217190	4577.GRMZM2G122251_P01	2.7989	4.8009e-25	3.16356e-24
Zm00001eb261260	-3.16574	0.0225491	0.0346335	Zm00001eb217290	4577.GRMZM2G461936_P02	-4.72469	1.33713e-66	3.32058e-65
Zm00001eb131140	-3.16316	1.33713e-66	3.32058e-65	Zm00001eb217380	4577.GRMZM2G129140_P01	4.87981	1.01195e-29	8.1157e-29
Zm00001eb159960	-3.16314	3.27842e-05	7.18861e-05	Zm00001eb217590	4577.GRMZM2G035821_P01	5.1697	1.39116e-32	1.24055e-31
Zm00001eb225480	-3.16299	5.60804e-21	3.11614e-20	Zm00001eb217840	4577.GRMZM2G383735_P01	-3.09034	1.73406e-21	9.84074e-21
Zm00001eb086970	-3.16291	1.34239e-14	5.53822e-14	Zm00001eb217970	4577.GRMZM2G010048_P01	4.82442	4.51802e-09	1.34422e-08
Zm00001eb181000	-3.1609	1.7811e-23	1.10001e-22	Zm00001eb217990	4577.GRMZM2G066449_P01	3.30656	2.07882e-19	1.07763e-18
Zm00001eb284970	-3.15988	9.59836e-13	3.56705e-12	Zm00001eb218120	4577.GRMZM2G079185_P01	-3.21592	2.78388e-33	2.44576e-32
Zm00001eb100200	-3.15805	9.11402e-09	2.65479e-08	Zm00001eb218590	4577.AC211276.4_FGP008	-3.48193	0.00324108	0.00566313
Zm00001eb326020	-3.15803	0.00315267	0.00551717	Zm00001eb218610	4577.GRMZM2G165488_P02	1.77294	4.49136e-06	1.0679e-05
Zm00001eb015990	-3.15701	2.99505e-29	2.29918e-28	Zm00001eb218680	4577.GRMZM5G838285_P01	4.24788	6.10963e-20	3.24683e-19
Zm00001eb026840	-3.15501	8.15924e-50	1.15893e-48	Zm00001eb218770	4577.GRMZM2G046676_P01	-2.63894	7.14015e-33	6.19563e-32
Zm00001eb150740	-3.1541	0.0144708	0.0229077	Zm00001eb218860	4577.GRMZM2G128421_P01	-4.52342	5.52628e-14	2.2039e-13
Zm00001eb047830	-3.15361	1.11324e-19	5.8474e-19	Zm00001eb219040	4577.GRMZM2G060940_P01	3.79983	2.03465e-27	1.45873e-26
Zm00001eb375120	-3.15358	2.11362e-17	1.00087e-16	Zm00001eb219160	4577.GRMZM2G066867_P01	-4.62613	1.008e-23	6.28171e-23
Zm00001eb250820	-3.15313	0.00073849	0.00139855	Zm00001eb219190	4577.GRMZM2G048281_P02	-4.70063	7.86608e-21	4.34568e-20
Zm00001eb104740	-3.15287	1.33713e-66	3.32058e-65	Zm00001eb219210	4577.GRMZM2G400281_P01	3.36538	1.97477e-08	5.49468e-08
Zm00001eb424350	-3.1527	6.24775e-15	2.61816e-14	Zm00001eb219540	4577.GRMZM2G178753_P01	6.37095	8.60073e-07	2.09108e-06
Zm00001eb341000	-3.15267	1.33713e-66	3.32058e-65	Zm00001eb219580	4577.GRMZM2G124863_P01	-4.34955	2.3339e-13	8.9745e-13
Zm00001eb203300	-3.15143	1.4455e-15	6.27401e-15	Zm00001eb219750	4577.GRMZM2G080231_P01	-7.35131	3.18257e-29	2.44018e-28
Zm00001eb036580	-3.15096	1.33713e-66	3.32058e-65	Zm00001eb219770	4577.GRMZM6G734131_P01	2.54979	2.20036e-23	1.38004e-22
Zm00001eb280690	-3.15052	0.00486617	0.00829055	Zm00001eb220030	4577.GRMZM5G851862_P01	7.00661	1.36185e-17	6.59678e-17
Zm00001eb085520	-3.14775	4.63349e-50	6.63791e-49	Zm00001eb220240	4577.GRMZM2G059013_P02	-5.03679	5.00417e-09	1.48286e-08
Zm00001eb042670	-3.14538	4.42263e-20	2.36698e-19	Zm00001eb220390	4577.GRMZM2G100158_P01	5.34255	9.71309e-41	1.13862e-39
Zm00001eb241500	-3.14524	1.02229e-35	9.74007e-35	Zm00001eb220480	4577.GRMZM2G030169_P02	-2.67669	5.77118e-63	1.17919e-61
Zm00001eb238570	-3.1441	2.9868e-43	3.51985e-42	Zm00001eb220740	4577.GRMZM2G387360_P01	3.0921	1.45328e-08	4.16995e-08
Zm00001eb308420	-3.14402	1.66314e-05	3.74445e-05	Zm00001eb220910	4577.GRMZM2G032910_P01	2.35128	1.60962e-30	1.29526e-29
Zm00001eb168620	-3.14365	2.87815e-12	1.03846e-11	Zm00001eb220940	4577.GRMZM2G073351_P02	-2.40678	6.06436e-39	6.36757e-38
Zm00001eb104780	-3.14227	1.33713e-66	3.32058e-65	Zm00001eb221130	4577.GRMZM2G177314_P01	-3.6104	1.33713e-66	3.32058e-65
Zm00001eb123370	-3.14222	4.48342e-05	9.68936e-05	Zm00001eb221190	4577.GRMZM2G139583_P02	-3.08859	2.41577e-19	1.24822e-18
Zm00001eb294970	-3.14042	4.20031e-52	6.33827e-51	Zm00001eb221520	4577.GRMZM5G892700_P01	11.4941	1.52608e-14	6.23304e-14
Zm00001eb167830	-3.14001	1.22254e-53	1.93899e-52	Zm00001eb221620	4577.GRMZM2G159399_P01	-3.75988	3.97149e-07	1.03073e-06
Zm00001eb381540	-3.13998	1.33713e-66	3.32058e-65	Zm00001eb221740	4577.GRMZM2G138744_P01	5.23902	3.74307e-11	1.24523e-10
Zm00001eb216870	-3.13775	0.0218734	0.0336642	Zm00001eb221970	4577.GRMZM2G066578_P01	-3.37216	6.76615e-07	1.72496e-06
Zm00001eb019480	-3.13723	4.60274e-11	1.54509e-10	Zm00001eb222030	4577.GRMZM5G865298_P01	6.73697	7.62711e-33	6.86046e-32
Zm00001eb109270	-3.13698	1.33713e-66	3.32058e-65	Zm00001eb222130	4577.GRMZM2G390804_P01	-4.21143	1.90891e-06	4.669e-06
Zm00001eb277240	-3.13643	1.10324e-09	3.40681e-09	Zm00001eb222540	4577.GRMZM2G122654_P01	11.3405	2.27736e-20	1.25993e-19
Zm00001eb126390	-3.13587	3.19735e-18	1.57331e-17	Zm00001eb222680	4577.GRMZM2G067591_P01	6.79689	0.00161788	0.00287677
Zm00001eb254390	-3.13528	8.05288e-37	7.92262e-36	Zm00001eb222750	4577.GRMZM2G465728_P01	-3.9104	1.68866e-32	1.44901e-31
Zm00001eb280680	-3.13494	0.00312303	0.00546771	Zm00001eb222980	4577.GRMZM2G137694_P01	-4.24514	3.78024e-05	8.24277e-05
Zm00001eb281890	-3.13413	5.82714e-22	3.3758e-21	Zm00001eb223300	4577.GRMZM5G803812_P01	-5.5008	8.52814e-28	6.18842e-27
Zm00001eb169960	-3.13338	2.95979e-66	6.91641e-65	Zm00001eb223320	4577.GRMZM2G017805_P02	1.92765	4.73869e-81	1.69346e-79
Zm00001eb201940	-3.13326	1.34373e-66	3.33609e-65	Zm00001eb223330	4577.GRMZM2G018082_P01	-2.62199	3.99328e-09	1.19144e-08
Zm00001eb171000	-3.13319	1.70309e-14	6.98902e-14	Zm00001eb223340	4577.GRMZM2G176390_P01	4.42938	5.32901e-10	1.6377e-09
Zm00001eb406830	-3.13054	6.21361e-23	3.76272e-22	Zm00001eb223450	4577.GRMZM2G043182_P01	2.03986	5.97631e-21	3.31553e-20
Zm00001eb296690	-3.12882	1.33713e-66	3.32058e-65	Zm00001eb223510	4577.GRMZM2G143599_P01	-2.24064	1.33989e-23	8.30751e-23
Zm00001eb357080	-3.12679	1.33713e-66	3.32058e-65	Zm00001eb223620	4577.GRMZM2G173596_P01	6.05409	0.00100397	0.00187114
Zm00001eb270080	-3.1254	8.91061e-62	1.76151e-60	Zm00001eb223950	4577.GRMZM2G071087_P01	3.98852	8.02256e-164	1.4523e-161
Zm00001eb005860	-3.12387	1.33713e-66	3.32058e-65	Zm00001eb224180	4577.GRMZM2G094543_P01	2.79687	2.5587e-06	6.18622e-06
Zm00001eb324700	-3.12368	1.33713e-66	3.32058e-65	Zm00001eb224350	4577.GRMZM2G134597_P01	11.5661	1.48862e-21	8.63811e-21
Zm00001eb350080	-3.12356	1.33746e-66	3.32136e-65	Zm00001eb224680	4577.GRMZM2G035405_P02	-2.36357	2.00264e-43	2.37417e-42
Zm00001eb280810	-3.12275	1.42086e-35	1.34405e-34	Zm00001eb224700	4577.GRMZM2G126182_P01	-2.39613	2.35517e-55	3.90953e-54
Zm00001eb237930	-3.12079	2.07926e-60	3.94549e-59	Zm00001eb224910	4577.GRMZM2G128737_P01	-3.52064	2.70806e-14	1.09978e-13
Zm00001eb030510	-3.12013	0.00884819	0.0144965	Zm00001eb224940	4577.GRMZM2G180086_P01	2.2313	1.79534e-14	7.43771e-14
Zm00001eb340780	-3.1195	1.72402e-05	3.87766e-05	Zm00001eb225200	4577.AC209987.4_FGP010	2.65965	0.000647917	0.00123809
Zm00001eb057400	-3.11783	1.84052e-25	1.22995e-24	Zm00001eb225230	4577.GRMZM2G085967_P03	-3.03086	4.17101e-05	9.05e-05
Zm00001eb120150	-3.11776	0.0213634	0.0329273	Zm00001eb225410	4577.AC225718.2_FGP006	4.19375	7.7368e-12	2.6961e-11
Zm00001eb234150	-3.1176	1.75344e-62	3.53923e-61	Zm00001eb225510	4577.GRMZM2G073540_P01	-3.44548	3.47714e-12	1.24872e-11
Zm00001eb326340	-3.11551	2.76746e-22	1.62886e-21	Zm00001eb226030	4577.GRMZM2G476538_P01	3.99595	5.49033e-10	1.73015e-09
Zm00001eb186440	-3.11386	4.27709e-17	2.00025e-16	Zm00001eb226210	4577.GRMZM2G061596_P02	4.30139	0.00445501	0.00758774
Zm00001eb288720	-3.1131	1.54497e-55	2.58493e-54	Zm00001eb226240	4577.GRMZM2G168890_P01	1.7299	4.06536e-55	7.45721e-54
Zm00001eb322950	-3.11293	5.78031e-43	6.75414e-42	Zm00001eb226380	4577.GRMZM2G080183_P01	2.01642	4.24604e-08	1.18167e-07
Zm00001eb182680	-3.11213	2.68337e-39	2.85251e-38	Zm00001eb226390	4577.GRMZM2G096211_P01	2.28444	3.45999e-37	3.43606e-36
Zm00001eb063970	-3.11206	7.81084e-53	1.21036e-51	Zm00001eb226490	4577.GRMZM2G166944_P01	-4.41827	5.59388e-08	1.54344e-07
Zm00001eb003240	-3.11181	1.66791e-10	5.42373e-10	Zm00001eb226530	4577.GRMZM2G152587_P01	7.95815	5.24165e-10	1.61114e-09
Zm00001eb102800	-3.1113	1.64056e-42	1.89736e-41	Zm00001eb226570	4577.GRMZM2G477415_P01	7.73816	0.00728339	0.0124438
Zm00001eb068700	-3.11078	1.33713e-66	3.32058e-65	Zm00001eb226680	4577.GRMZM2G162093_P01	5.42029	4.7743e-17	2.24628e-16
Zm00001eb321080	-3.11069	1.21062e-06	3.01268e-06	Zm00001eb226690	4577.GRMZM2G162098_P01	3.33213	1.714e-54	3.09099e-53
Zm00001eb433540	-3.10925	2.043e-34	1.86896e-33	Zm00001eb226700	4577.GRMZM2G091672_P01	5.56228	1.50653e-62	3.36082e-61
Zm00001eb313310	-3.10853	1.33714e-66	3.32061e-65	Zm00001eb226720	4577.GRMZM2G105428_P01	2.48084	3.23181e-50	5.06929e-49
Zm00001eb158650	-3.10849	2.52968e-53	3.96062e-52	Zm00001eb226810	4577.GRMZM2G043348_P01	2.27413	1.13185e-48	1.69896e-47
Zm00001eb405270	-3.10842	4.10714e-20	2.20297e-19	Zm00001eb226820	4577.GRMZM2G099452_P01	-3.6292	1.33713e-66	3.32058e-65
Zm00001eb235840	-3.1061	0.0172322	0.0269466	Zm00001eb226870	4577.GRMZM2G099191_P01	-2.37435	1.33713e-66	3.32058e-65
Zm00001eb252490	-3.10598	1.59214e-05	3.58946e-05	Zm00001eb226930	4577.GRMZM2G116586_P01	3.56264	2.27105e-23	1.39607e-22
Zm00001eb290970	-3.10574	7.88618e-16	3.47139e-15	Zm00001eb227640	4577.GRMZM2G050450_P01	6.08556	6.88526e-21	3.91996e-20
Zm00001eb003440	-3.10159	5.48732e-15	2.30406e-14	Zm00001eb227800	4577.GRMZM2G097683_P01	-2.83886	1.33713e-66	3.32058e-65
Zm00001eb330340	-3.10087	1.02255e-12	3.79523e-12	Zm00001eb228230	4577.GRMZM2G168115_P01	6.06467	4.20191e-12	1.50423e-11
Zm00001eb371130	-3.1007	0.000164807	0.000336549	Zm00001eb228520	4577.GRMZM2G389557_P01	3.9336	7.51241e-08	2.01833e-07
Zm00001eb287860	-3.10038	1.33713e-66	3.32058e-65	Zm00001eb228530	4577.GRMZM2G088753_P01	-4.09132	1.07858e-24	7.00534e-24
Zm00001eb306400	-3.09993	1.60161e-54	2.59608e-53	Zm00001eb228690	4577.GRMZM2G059212_P01	-4.52262	3.63953e-05	7.94579e-05
Zm00001eb266570	-3.09489	1.40497e-10	4.59512e-10	Zm00001eb228900	4577.GRMZM2G057571_P01	-3.99231	0.00125586	0.00231321
Zm00001eb394580	-3.09397	1.33713e-66	3.32058e-65	Zm00001eb228910	4577.GRMZM2G057000_P01	-4.62582	1.10039e-60	2.10315e-59
Zm00001eb126380	-3.09332	2.47383e-05	5.48204e-05	Zm00001eb228970	4577.GRMZM2G055619_P01	2.37742	5.83468e-50	8.33236e-49
Zm00001eb274560	-3.09326	8.31708e-15	3.46516e-14	Zm00001eb229460	4577.GRMZM2G089836_P01	-3.43283	1.33713e-66	3.32058e-65
Zm00001eb213670	-3.09202	7.2135e-22	4.16524e-21	Zm00001eb229530	4577.GRMZM2G159047_P01	4.15157	1.4766e-16	6.73752e-16
Zm00001eb255520	-3.09165	1.33713e-66	3.32058e-65	Zm00001eb229540	4577.GRMZM2G159013_P01	2.46711	1.29344e-79	4.48212e-78
Zm00001eb361600	-3.09052	1.33713e-66	3.32058e-65	Zm00001eb229600	4577.GRMZM2G074987_P01	3.40473	1.18563e-09	3.65482e-09
Zm00001eb217840	-3.09034	1.73406e-21	9.84074e-21	Zm00001eb229630	4577.GRMZM2G074896_P01	-2.74809	1.89551e-08	5.39926e-08
Zm00001eb086840	-3.08974	1.33713e-66	3.32058e-65	Zm00001eb229650	4577.GRMZM2G063897_P06	-3.03391	3.53549e-27	2.51371e-26
Zm00001eb360360	-3.08945	4.26366e-30	3.37609e-29	Zm00001eb229700	4577.GRMZM2G168603_P01	-3.37065	1.87802e-43	2.22893e-42
Zm00001eb058150	-3.08943	1.33713e-66	3.32058e-65	Zm00001eb229800	4577.GRMZM2G020320_P01	5.83433	2.14106e-09	6.30537e-09
Zm00001eb231160	-3.08896	1.33713e-66	3.32058e-65	Zm00001eb229870	4577.GRMZM2G088189_P01	-2.98604	0.00051296	0.000989963
Zm00001eb221190	-3.08859	2.41577e-19	1.24822e-18	Zm00001eb230060	4577.GRMZM2G098301_P01	3.37716	2.72874e-47	3.95268e-46
Zm00001eb073990	-3.08804	3.77406e-22	2.20902e-21	Zm00001eb230070	4577.GRMZM2G098370_P02	-3.47625	1.33713e-66	3.32058e-65
Zm00001eb194130	-3.0865	1.02942e-11	3.59581e-11	Zm00001eb230090	4577.GRMZM2G098438_P01	2.10496	3.03996e-05	6.69505e-05
Zm00001eb104190	-3.08644	6.31777e-30	4.97524e-29	Zm00001eb230310	4577.GRMZM5G891373_P02	2.97247	3.3168e-34	3.12156e-33
Zm00001eb327470	-3.08467	1.33713e-66	3.32058e-65	Zm00001eb230480	4577.GRMZM2G132340_P02	-2.7386	2.05972e-66	4.94225e-65
Zm00001eb047750	-3.08347	1.33713e-66	3.32058e-65	Zm00001eb230800	4577.GRMZM2G029065_P01	3.30329	6.84538e-06	1.59608e-05
Zm00001eb132750	-3.0822	1.34144e-19	7.01118e-19	Zm00001eb230860	4577.GRMZM2G477236_P03	-3.65917	1.22263e-32	1.05368e-31
Zm00001eb363200	-3.0807	5.78982e-32	4.88092e-31	Zm00001eb230910	4577.GRMZM2G157068_P01	2.26607	8.10804e-17	3.75197e-16
Zm00001eb338710	-3.08021	0.000128728	0.000265837	Zm00001eb231110	4577.GRMZM2G371167_P01	6.07317	3.0139e-37	3.1368e-36
Zm00001eb378200	-3.08015	1.33713e-66	3.32058e-65	Zm00001eb231160	4577.GRMZM5G831200_P01	-3.08896	1.33713e-66	3.32058e-65
Zm00001eb056810	-3.07966	7.96419e-41	8.79363e-40	Zm00001eb231180	4577.GRMZM2G009365_P01	-3.27226	0.00102951	0.00191591
Zm00001eb388840	-3.07808	1.33713e-66	3.32058e-65	Zm00001eb231360	4577.GRMZM2G444748_P01	-3.18163	1.61717e-66	3.95808e-65
Zm00001eb169350	-3.07808	6.06581e-29	4.59745e-28	Zm00001eb231420	4577.GRMZM2G462118_P01	3.3506	4.70698e-12	1.67859e-11
Zm00001eb089390	-3.07637	3.27912e-17	1.54081e-16	Zm00001eb231510	4577.AC192244.3_FGP007	4.62556	4.24573e-20	2.27615e-19
Zm00001eb141320	-3.07482	1.34022e-66	3.32788e-65	Zm00001eb231540	4577.GRMZM2G139689_P01	2.37849	2.0574e-32	1.82435e-31
Zm00001eb332050	-3.07398	3.77095e-61	7.32217e-60	Zm00001eb231570	4577.GRMZM2G062552_P01	2.2013	3.01546e-20	1.62927e-19
Zm00001eb153950	-3.07381	0.0098181	0.0159609	Zm00001eb231720	4577.GRMZM2G042278_P01	2.67834	5.34678e-41	5.93049e-40
Zm00001eb075700	-3.07351	1.29192e-07	3.47152e-07	Zm00001eb232000	4577.GRMZM2G010920_P01	4.20969	2.35521e-15	1.00766e-14
Zm00001eb104120	-3.07299	3.9877e-30	3.16231e-29	Zm00001eb232070	4577.GRMZM2G023798_P01	-2.2839	0.0007412	0.00140316
Zm00001eb145960	-3.07199	0.0012875	0.00236834	Zm00001eb232320	4577.GRMZM2G067350_P01	-3.98644	4.98987e-08	1.38172e-07
Zm00001eb158170	-3.07171	5.76823e-10	1.81465e-09	Zm00001eb232340	4577.GRMZM2G067313_P01	-2.1742	4.51201e-22	2.62881e-21
Zm00001eb131190	-3.07132	1.25558e-07	3.3779e-07	Zm00001eb232430	4577.GRMZM2G482256_P01	7.66145	9.36871e-43	1.08989e-41
Zm00001eb276560	-3.07087	5.28123e-14	2.10751e-13	Zm00001eb232890	4577.GRMZM2G387127_P01	9.3864	0.00188217	0.00346418
Zm00001eb349870	-3.0701	4.15249e-10	1.31931e-09	Zm00001eb232910	4577.AC234515.1_FGP003	-3.57864	1.33713e-66	3.32058e-65
Zm00001eb151540	-3.06984	7.92222e-49	1.09484e-47	Zm00001eb232960	4577.GRMZM2G088396_P01	3.86229	9.15085e-21	5.04403e-20
Zm00001eb170190	-3.06943	3.09454e-58	5.56543e-57	Zm00001eb233170	4577.GRMZM2G092311_P02	-3.00226	0.00305307	0.00535234
Zm00001eb434220	-3.06873	5.1187e-26	3.49734e-25	Zm00001eb233250	4577.AC207043.3_FGP002	7.6503	5.11603e-60	1.02941e-58
Zm00001eb303010	-3.06711	8.90471e-14	3.51365e-13	Zm00001eb233290	4577.GRMZM2G180211_P01	3.92152	2.01728e-52	3.09195e-51
Zm00001eb286560	-3.06594	0.000235008	0.000470834	Zm00001eb233410	4577.GRMZM2G022181_P01	-2.25115	8.80371e-31	7.15152e-30
Zm00001eb013440	-3.06588	0.0173611	0.0271293	Zm00001eb233540	4577.GRMZM2G335638_P01	-2.29122	0.00338228	0.00589425
Zm00001eb395310	-3.06519	1.33713e-66	3.32058e-65	Zm00001eb233720	4577.GRMZM2G075333_P01	4.10062	1.49516e-68	3.47871e-67
Zm00001eb222370	-3.06499	3.9782e-57	6.96108e-56	Zm00001eb233860	4577.GRMZM6G998221_P01	-5.83576	2.16075e-11	7.39119e-11
Zm00001eb332650	-3.06334	3.59262e-08	1.00474e-07	Zm00001eb234120	4577.GRMZM2G120320_P01	5.10792	3.36268e-10	1.07495e-09
Zm00001eb302690	-3.06304	1.71452e-06	4.21239e-06	Zm00001eb234150	4577.GRMZM2G070015_P01	-3.1176	1.75344e-62	3.53923e-61
Zm00001eb144500	-3.06252	4.08695e-42	4.66875e-41	Zm00001eb234170	4577.GRMZM2G060485_P01	4.5137	3.69923e-48	5.02248e-47
Zm00001eb362010	-3.06169	0.0121874	0.0195245	Zm00001eb234200	4577.GRMZM2G037308_P01	-5.21537	8.34627e-38	8.46352e-37
Zm00001eb233930	-3.05582	1.67097e-64	3.53504e-63	Zm00001eb234600	4577.GRMZM2G132358_P03	3.6028	3.51702e-107	1.92822e-105
Zm00001eb131240	-3.05528	1.33713e-66	3.32058e-65	Zm00001eb234770	4577.GRMZM2G377553_P01	-4.41912	1.33713e-66	3.32058e-65
Zm00001eb035970	-3.05513	9.29336e-16	4.07609e-15	Zm00001eb235450	4577.GRMZM2G094353_P05	-2.79276	9.68738e-47	1.26331e-45
Zm00001eb255980	-3.05442	3.02485e-16	1.3579e-15	Zm00001eb235510	4577.GRMZM2G137046_P01	-3.55095	4.11479e-05	8.93189e-05
Zm00001eb216260	-3.05402	3.17158e-33	2.78173e-32	Zm00001eb235640	4577.GRMZM2G085678_P01	-3.91195	0.00482604	0.00822659
Zm00001eb066970	-3.05281	4.22634e-39	4.46726e-38	Zm00001eb235800	4577.GRMZM5G803365_P01	-5.89525	2.90156e-10	9.30925e-10
Zm00001eb171410	-3.04949	3.40912e-48	4.63257e-47	Zm00001eb235840	4577.GRMZM2G452633_P02	-3.1061	0.0172322	0.0269466
Zm00001eb237910	-3.04929	6.45342e-12	2.2801e-11	Zm00001eb236550	4577.GRMZM2G082504_P01	12.6321	1.26972e-12	4.63507e-12
Zm00001eb072910	-3.04838	2.38087e-09	7.21295e-09	Zm00001eb236850	4577.GRMZM2G071089_P01	-3.30184	1.03002e-22	6.17951e-22
Zm00001eb355120	-3.04756	7.0307e-11	2.33636e-10	Zm00001eb237100	4577.GRMZM2G174458_P01	4.06836	2.10629e-15	9.05892e-15
Zm00001eb357830	-3.04635	0.0122085	0.019556	Zm00001eb237110	4577.GRMZM2G078129_P01	9.68953	0.000348931	0.000697457
Zm00001eb304610	-3.0456	4.16732e-20	2.23487e-19	Zm00001eb237600	4577.GRMZM2G146540_P01	13.215	1.07036e-22	6.49548e-22
Zm00001eb134490	-3.04551	8.02619e-07	2.03376e-06	Zm00001eb238570	4577.GRMZM2G158313_P01	-3.1441	2.9868e-43	3.51985e-42
Zm00001eb367000	-3.04455	1.33713e-66	3.32058e-65	Zm00001eb238670	4577.GRMZM2G069542_P01	1.76754	1.10284e-31	9.192e-31
Zm00001eb126430	-3.04439	2.19939e-15	9.44907e-15	Zm00001eb238890	4577.GRMZM2G146794_P02	-3.9897	3.86671e-30	3.06867e-29
Zm00001eb415810	-3.04342	0.0118438	0.0190169	Zm00001eb238910	4577.GRMZM2G429540_P01	4.73353	1.04908e-06	2.53196e-06
Zm00001eb068640	-3.04057	7.9348e-07	2.01157e-06	Zm00001eb239050	4577.GRMZM2G160370_P01	3.01322	2.86856e-40	3.12164e-39
Zm00001eb058730	-3.03925	0.0237499	0.0363281	Zm00001eb239170	4577.GRMZM2G041980_P02	-2.41239	1.60956e-18	8.00584e-18
Zm00001eb397750	-3.03804	4.26332e-31	3.49548e-30	Zm00001eb239520	4577.GRMZM2G126555_P01	-7.78078	4.77141e-25	3.14478e-24
Zm00001eb060950	-3.03622	5.19948e-34	4.69153e-33	Zm00001eb239680	4577.GRMZM2G161435_P02	-2.818	5.72032e-08	1.57723e-07
Zm00001eb229650	-3.03391	3.53549e-27	2.51371e-26	Zm00001eb239750	4577.GRMZM2G453575_P01	4.60156	1.41487e-06	3.37645e-06
Zm00001eb369930	-3.0336	3.13913e-31	2.5858e-30	Zm00001eb239920	4577.GRMZM2G119623_P01	2.42316	1.88916e-17	8.96862e-17
Zm00001eb421200	-3.03348	1.45144e-07	3.88633e-07	Zm00001eb240620	4577.GRMZM2G569948_P01	2.94023	1.25991e-16	5.76537e-16
Zm00001eb328470	-3.03248	4.16204e-09	1.23993e-08	Zm00001eb240670	4577.GRMZM2G160327_P01	-4.25002	6.23755e-41	6.90401e-40
Zm00001eb231960	-3.03153	0.000219236	0.000440991	Zm00001eb240750	4577.GRMZM2G073272_P01	7.84979	2.32693e-12	8.44848e-12
Zm00001eb281410	-3.03106	2.92517e-45	3.67111e-44	Zm00001eb240910	4577.GRMZM2G028677_P01	6.16846	7.03753e-17	3.28962e-16
Zm00001eb225230	-3.03086	4.17101e-05	9.05e-05	Zm00001eb240970	4577.GRMZM2G411333_P01	2.24989	3.03118e-50	4.36614e-49
Zm00001eb197410	-3.02997	2.64986e-41	2.96614e-40	Zm00001eb241040	4577.GRMZM2G012046_P01	3.35744	1.77784e-89	7.74866e-88
Zm00001eb277840	-3.0294	0.00921123	0.0150376	Zm00001eb241110	4577.GRMZM2G077989_P01	-5.59485	1.28696e-41	1.45185e-40
Zm00001eb249390	-3.02758	3.23933e-14	1.31016e-13	Zm00001eb241400	4577.GRMZM2G130046_P01	-3.52403	1.33713e-66	3.32058e-65
Zm00001eb193920	-3.02745	0.000771385	0.0014566	Zm00001eb241420	4577.GRMZM2G346207_P01	1.74851	1.94618e-39	2.18553e-38
Zm00001eb120700	-3.02545	2.42336e-05	5.37621e-05	Zm00001eb241500	4577.GRMZM2G084279_P01	-3.14524	1.02229e-35	9.74007e-35
Zm00001eb038680	-3.02287	0.0149756	0.0236476	Zm00001eb241560	4577.GRMZM2G043602_P01	2.22941	1.24461e-50	1.80505e-49
Zm00001eb334440	-3.02249	1.72703e-11	5.9461e-11	Zm00001eb241620	4577.GRMZM2G111782_P02	2.24532	5.98924e-50	9.33263e-49
Zm00001eb272150	-3.02161	3.83415e-06	9.13604e-06	Zm00001eb241790	4577.GRMZM2G386817_P01	-2.36896	1.11171e-06	2.77744e-06
Zm00001eb049000	-3.02121	1.33713e-66	3.32058e-65	Zm00001eb242030	4577.GRMZM2G084684_P01	-7.47101	1.33713e-66	3.32058e-65
Zm00001eb288410	-3.01851	3.88775e-16	1.73691e-15	Zm00001eb242090	4577.GRMZM2G016434_P01	11.995	1.87755e-25	1.28246e-24
Zm00001eb178020	-3.01681	1.15153e-29	8.99675e-29	Zm00001eb242230	4577.GRMZM2G477146_P01	1.60761	3.29903e-20	1.77837e-19
Zm00001eb149800	-3.01556	2.35708e-32	2.00951e-31	Zm00001eb242420	4577.GRMZM2G172230_P01	3.9982	5.02531e-55	9.2028e-54
Zm00001eb047860	-3.01545	1.33713e-66	3.32058e-65	Zm00001eb242470	4577.GRMZM2G018523_P01	7.02414	3.32923e-11	1.11145e-10
Zm00001eb125860	-3.01466	1.07276e-16	4.92532e-16	Zm00001eb242570	4577.GRMZM2G038669_P01	5.1194	3.49646e-29	2.75348e-28
Zm00001eb350640	-3.01353	1.33713e-66	3.32058e-65	Zm00001eb242600	4577.GRMZM2G045188_P01	-4.79706	9.68735e-45	1.19402e-43
Zm00001eb057930	-3.01217	0.0078979	0.0130339	Zm00001eb243180	4577.GRMZM2G451314_P01	-2.62768	2.77931e-20	1.50373e-19
Zm00001eb316280	-3.01171	1.33713e-66	3.32058e-65	Zm00001eb243190	4577.GRMZM2G303964_P01	7.51728	6.18802e-17	2.87146e-16
Zm00001eb285480	-3.01164	7.74951e-13	2.8966e-12	Zm00001eb243310	4577.GRMZM2G057841_P01	7.42515	2.1585e-43	2.76729e-42
Zm00001eb212250	-3.01051	1.33713e-66	3.32058e-65	Zm00001eb243350	4577.GRMZM2G040964_P01	-2.39921	7.48419e-30	5.88357e-29
Zm00001eb188910	-3.00809	0.00162517	0.00295399	Zm00001eb243410	4577.GRMZM2G043193_P01	2.90398	8.34224e-46	1.15536e-44
Zm00001eb328520	-3.00809	4.14257e-57	7.2447e-56	Zm00001eb243440	4577.GRMZM2G000278_P03	1.72998	2.76797e-53	4.81603e-52
Zm00001eb249960	-3.0079	1.10261e-35	1.04895e-34	Zm00001eb243690	4577.GRMZM2G119566_P01	-3.39861	1.19048e-33	1.06148e-32
Zm00001eb065890	-3.00723	4.61145e-14	1.84744e-13	Zm00001eb243730	4577.GRMZM2G094067_P01	-2.95457	0.0101778	0.0165101
Zm00001eb331210	-3.00723	1.33721e-66	3.32077e-65	Zm00001eb243960	4577.GRMZM2G460958_P01	12.908	1.36903e-06	3.43511e-06
Zm00001eb126670	-3.00704	6.95505e-55	1.13784e-53	Zm00001eb244010	4577.GRMZM2G087169_P03	-3.42964	2.04402e-09	6.21921e-09
Zm00001eb049590	-3.00648	3.49908e-15	1.48357e-14	Zm00001eb244140	4577.GRMZM2G113583_P01	12.6216	1.45578e-22	8.78296e-22
Zm00001eb319550	-3.00571	1.33713e-66	3.32058e-65	Zm00001eb244230	4577.GRMZM2G135816_P03	1.83421	4.61129e-50	7.20919e-49
Zm00001eb267080	-3.005	1.33713e-66	3.32058e-65	Zm00001eb244430	4577.GRMZM2G127984_P01	-2.85678	0.0214536	0.0330534
Zm00001eb145330	-3.00436	0.00437823	0.00751173	Zm00001eb244460	4577.GRMZM2G061700_P02	-2.39351	1.19715e-11	4.16746e-11
Zm00001eb309310	-3.00367	2.24109e-33	1.98042e-32	Zm00001eb244470	4577.GRMZM2G067563_P01	-3.57741	1.26819e-30	1.02519e-29
Zm00001eb102470	-3.00261	1.33713e-66	3.32058e-65	Zm00001eb244570	4577.GRMZM2G049798_P01	2.23908	0.000173576	0.000355686
Zm00001eb233170	-3.00226	0.00305307	0.00535234	Zm00001eb244690	4577.GRMZM2G176304_P01	8.07251	3.36374e-10	1.04646e-09
Zm00001eb151750	-3.00215	2.2572e-45	2.84068e-44	Zm00001eb244780	4577.GRMZM2G072146_P01	2.61321	3.26806e-51	5.03241e-50
Zm00001eb311740	-3.00196	1.14177e-06	2.84895e-06	Zm00001eb244860	4577.GRMZM2G115420_P01	1.66883	8.90815e-53	1.5204e-51
Zm00001eb223860	-3.00181	0.0112355	0.0181035	Zm00001eb245030	4577.GRMZM2G146380_P01	4.69903	1.31885e-34	1.21315e-33
Zm00001eb032790	-2.99843	8.1577e-22	4.69676e-21	Zm00001eb245490	4577.GRMZM5G882364_P01	7.70214	5.00688e-29	3.91568e-28
Zm00001eb006590	-2.99805	6.88185e-18	3.33811e-17	Zm00001eb245520	4577.GRMZM2G160710_P01	4.2962	4.74958e-17	2.23468e-16
Zm00001eb077180	-2.99777	0.00425602	0.00730919	Zm00001eb245630	4577.GRMZM2G556845_P01	3.75657	0.000129058	0.000259054
Zm00001eb257600	-2.99721	4.34109e-05	9.40016e-05	Zm00001eb245640	4577.GRMZM2G013324_P01	-5.05931	1.20006e-62	2.42846e-61
Zm00001eb272050	-2.99613	1.96866e-21	1.11541e-20	Zm00001eb246010	4577.GRMZM2G038073_P01	1.807	4.30583e-09	1.29221e-08
Zm00001eb199020	-2.99338	8.00408e-22	4.60998e-21	Zm00001eb246170	4577.AC195347.4_FGP004	1.68896	8.45347e-40	9.11641e-39
Zm00001eb402230	-2.99214	4.04494e-08	1.12715e-07	Zm00001eb246250	4577.AC205703.4_FGP005	-4.42332	1.33713e-66	3.32058e-65
Zm00001eb362560	-2.99213	5.10024e-31	4.17088e-30	Zm00001eb246400	4577.GRMZM2G308203_P01	-2.63762	3.14989e-05	6.91732e-05
Zm00001eb289970	-2.99063	6.9163e-17	3.20238e-16	Zm00001eb246530	4577.GRMZM2G137409_P01	4.6854	3.83649e-73	9.88411e-72
Zm00001eb110060	-2.98787	1.33713e-66	3.32058e-65	Zm00001eb246640	4577.GRMZM2G129189_P01	4.61961	2.99233e-08	8.41235e-08
Zm00001eb229870	-2.98604	0.00051296	0.000989963	Zm00001eb246720	4577.GRMZM2G007647_P01	-4.87273	1.33713e-66	3.32058e-65
Zm00001eb315060	-2.98559	1.98537e-21	1.12428e-20	Zm00001eb246820	4577.GRMZM2G081955_P01	-4.30055	1.33713e-66	3.32058e-65
Zm00001eb142230	-2.98455	9.33163e-18	4.50366e-17	Zm00001eb246860	4577.GRMZM2G035584_P01	2.93188	1.46931e-16	6.70522e-16
Zm00001eb188570	-2.98441	1.33713e-66	3.32058e-65	Zm00001eb247110	4577.GRMZM2G422510_P01	4.9144	5.91874e-05	0.000126792
Zm00001eb108460	-2.98316	1.33713e-66	3.32058e-65	Zm00001eb247320	4577.GRMZM2G148387_P01	5.26928	5.50731e-98	2.83302e-96
Zm00001eb333150	-2.9831	6.44738e-06	1.50694e-05	Zm00001eb247430	4577.GRMZM2G028736_P01	9.38695	3.32752e-12	1.18359e-11
Zm00001eb422140	-2.98218	1.56098e-12	5.72988e-12	Zm00001eb247450	4577.GRMZM2G075255_P01	-5.83447	1.33713e-66	3.32058e-65
Zm00001eb172520	-2.98179	1.37082e-08	3.93978e-08	Zm00001eb247540	4577.GRMZM2G014560_P01	5.86629	0.0119817	0.0190727
Zm00001eb411300	-2.97949	8.59112e-58	1.53118e-56	Zm00001eb247570	4577.GRMZM2G095904_P01	10.9402	1.85333e-08	5.21493e-08
Zm00001eb430160	-2.97903	1.33713e-66	3.32058e-65	Zm00001eb247580	4577.GRMZM2G096753_P01	6.13616	5.69636e-32	4.80597e-31
Zm00001eb420850	-2.97737	4.93865e-06	1.16592e-05	Zm00001eb247630	4577.GRMZM2G029048_P01	2.66097	4.80536e-47	6.3238e-46
Zm00001eb042710	-2.977	6.25048e-06	1.46275e-05	Zm00001eb247710	4577.GRMZM2G068714_P04	6.08059	7.67265e-30	6.1995e-29
Zm00001eb300960	-2.97643	1.31775e-09	4.04792e-09	Zm00001eb247760	4577.GRMZM2G154628_P01	-4.32198	1.33726e-66	3.32088e-65
Zm00001eb384720	-2.97594	4.86071e-25	3.20164e-24	Zm00001eb248170	4577.GRMZM2G393673_P01	6.22998	7.88283e-14	3.09337e-13
Zm00001eb043060	-2.97426	1.97154e-20	1.07181e-19	Zm00001eb248290	4577.GRMZM2G178517_P01	1.60991	7.65188e-128	7.36894e-126
Zm00001eb217390	-2.97365	0.0206335	0.0318694	Zm00001eb248300	4577.GRMZM2G178509_P02	2.81303	2.35889e-19	1.21942e-18
Zm00001eb153010	-2.97278	1.43345e-19	7.48224e-19	Zm00001eb248370	4577.GRMZM2G139773_P01	2.91599	5.12264e-29	3.89377e-28
Zm00001eb091360	-2.97095	1.15154e-37	1.16251e-36	Zm00001eb248470	4577.GRMZM2G123452_P01	6.18478	5.52685e-07	1.36557e-06
Zm00001eb154260	-2.96991	7.28616e-47	9.53308e-46	Zm00001eb248530	4577.GRMZM2G170016_P01	11.9614	1.94381e-72	4.94436e-71
Zm00001eb270670	-2.96973	3.90647e-40	4.22643e-39	Zm00001eb248540	4577.GRMZM2G170017_P01	9.95591	2.33193e-81	8.39079e-80
Zm00001eb053500	-2.96831	1.71124e-05	3.84947e-05	Zm00001eb248560	4577.GRMZM2G170049_P01	4.10614	2.82255e-68	7.27101e-67
Zm00001eb289560	-2.96829	0.00540047	0.00914527	Zm00001eb248590	4577.GRMZM2G040924_P01	-5.31745	5.83097e-13	2.19607e-12
Zm00001eb255380	-2.96785	1.72519e-66	4.20021e-65	Zm00001eb248630	4577.GRMZM5G868047_P01	1.98555	4.72988e-32	4.13325e-31
Zm00001eb200910	-2.96723	2.95266e-06	7.10078e-06	Zm00001eb248640	4577.GRMZM2G529859_P02	-6.10499	9.22571e-13	3.43178e-12
Zm00001eb077550	-2.96533	8.65897e-08	2.35552e-07	Zm00001eb248720	4577.GRMZM2G463291_P01	-3.377	0.00550546	0.00930814
Zm00001eb106950	-2.96487	2.58728e-16	1.16676e-15	Zm00001eb248960	4577.GRMZM2G135385_P01	10.0695	1.41427e-62	3.15714e-61
Zm00001eb322470	-2.96247	3.70435e-18	1.8177e-17	Zm00001eb249100	4577.GRMZM2G160563_P01	2.01607	4.16051e-05	8.73376e-05
Zm00001eb129360	-2.96228	7.99579e-22	4.60605e-21	Zm00001eb249190	4577.GRMZM2G124136_P01	-4.28946	1.33713e-66	3.32058e-65
Zm00001eb001830	-2.95949	1.10841e-06	2.76941e-06	Zm00001eb249210	4577.GRMZM2G097851_P01	4.6092	3.31551e-05	7.01258e-05
Zm00001eb280720	-2.95874	3.96881e-24	2.51435e-23	Zm00001eb249230	4577.GRMZM2G097704_P01	4.49022	7.73417e-14	3.06245e-13
Zm00001eb126440	-2.95788	5.53063e-16	2.45256e-15	Zm00001eb249600	4577.GRMZM2G056236_P01	-4.17459	3.03482e-22	1.78225e-21
Zm00001eb421950	-2.95721	3.07479e-22	1.80506e-21	Zm00001eb249800	4577.GRMZM2G398807_P01	-2.74641	1.37081e-51	2.04037e-50
Zm00001eb209980	-2.95701	1.96165e-62	3.95193e-61	Zm00001eb249960	4577.GRMZM2G062151_P01	-3.0079	1.10261e-35	1.04895e-34
Zm00001eb135530	-2.95602	1.5752e-05	3.55252e-05	Zm00001eb249980	4577.GRMZM2G061910_P01	-5.85136	1.18785e-35	1.12801e-34
Zm00001eb243730	-2.95457	0.0101778	0.0165101	Zm00001eb250040	4577.GRMZM2G165601_P01	-2.93421	1.77524e-46	2.29615e-45
Zm00001eb059630	-2.95331	7.01905e-07	1.78627e-06	Zm00001eb250080	4577.GRMZM2G005909_P01	-3.90329	1.39823e-12	5.14737e-12
Zm00001eb201810	-2.95297	1.66054e-05	3.73887e-05	Zm00001eb250210	4577.GRMZM2G074053_P01	3.26852	4.63218e-25	3.05492e-24
Zm00001eb393120	-2.95285	7.81649e-21	4.31904e-20	Zm00001eb250230	4577.GRMZM2G002627_P01	-4.15307	9.87395e-06	2.26966e-05
Zm00001eb029260	-2.94988	8.78265e-29	6.62493e-28	Zm00001eb250520	4577.GRMZM2G135175_P01	8.17132	1.83415e-11	6.22751e-11
Zm00001eb018690	-2.94978	7.97506e-18	3.85776e-17	Zm00001eb250670	4577.AC209374.4_FGP002	2.41803	1.27721e-55	2.14828e-54
Zm00001eb265230	-2.94845	1.33713e-66	3.32058e-65	Zm00001eb250740	4577.GRMZM2G058292_P01	2.7657	2.24804e-46	2.90058e-45
Zm00001eb200430	-2.94454	3.02145e-11	1.02534e-10	Zm00001eb250780	4577.GRMZM2G010745_P01	-4.11475	3.19466e-05	7.0111e-05
Zm00001eb112700	-2.94448	1.02597e-21	5.87705e-21	Zm00001eb250910	4577.GRMZM2G057829_P01	-3.25983	1.33713e-66	3.32058e-65
Zm00001eb053750	-2.9438	1.42031e-35	1.34393e-34	Zm00001eb250940	4577.GRMZM2G029850_P02	3.52522	6.79076e-15	2.83438e-14
Zm00001eb399860	-2.94352	1.73957e-38	1.80384e-37	Zm00001eb250950	4577.GRMZM2G057907_P01	2.41398	3.8757e-11	1.31217e-10
Zm00001eb077030	-2.94334	1.33713e-66	3.32058e-65	Zm00001eb251010	4577.GRMZM2G039725_P02	4.50032	3.25333e-52	5.1002e-51
Zm00001eb334190	-2.94238	1.33713e-66	3.32058e-65	Zm00001eb251070	4577.GRMZM2G126572_P01	4.85887	7.39637e-34	6.64165e-33
Zm00001eb372710	-2.94185	2.1001e-27	1.50532e-26	Zm00001eb251340	4577.GRMZM2G076562_P01	4.11549	2.01934e-07	5.35292e-07
Zm00001eb271530	-2.94171	7.47402e-21	4.13197e-20	Zm00001eb251350	4577.GRMZM2G141975_P01	-4.11503	7.92272e-11	2.62646e-10
Zm00001eb418030	-2.94163	1.63769e-06	4.03112e-06	Zm00001eb251420	4577.GRMZM2G045154_P01	-3.8568	7.33976e-17	3.39349e-16
Zm00001eb079910	-2.94082	6.15644e-23	3.72881e-22	Zm00001eb251510	4577.GRMZM2G103357_P01	-4.42698	1.25159e-34	1.15262e-33
Zm00001eb177120	-2.94064	3.9532e-66	9.08157e-65	Zm00001eb251520	4577.GRMZM2G162529_P01	-4.91454	4.07507e-65	8.79395e-64
Zm00001eb400760	-2.94058	1.65636e-10	5.38841e-10	Zm00001eb251670	4577.AC233960.1_FGP003	-4.15397	1.79563e-13	6.95024e-13
Zm00001eb306260	-2.93945	1.33713e-66	3.32058e-65	Zm00001eb251690	4577.GRMZM6G028976_P01	3.02623	1.84024e-26	1.27801e-25
Zm00001eb288880	-2.93934	1.68983e-54	2.73629e-53	Zm00001eb251820	4577.GRMZM2G034876_P01	-2.7695	0.000945535	0.00176648
Zm00001eb047510	-2.93923	6.1865e-20	3.28657e-19	Zm00001eb251860	4577.GRMZM2G035213_P01	-2.26412	0.00641418	0.0107289
Zm00001eb054510	-2.93806	6.07673e-05	0.000129491	Zm00001eb251950	4577.GRMZM2G181637_P02	2.71832	8.71256e-14	3.4404e-13
Zm00001eb240110	-2.93567	8.0225e-13	2.99546e-12	Zm00001eb252030	4577.GRMZM2G046587_P02	-3.3858	1.33713e-66	3.32058e-65
Zm00001eb250040	-2.93421	1.77524e-46	2.29615e-45	Zm00001eb252090	4577.GRMZM2G101287_P01	2.12877	1.05028e-16	4.84589e-16
Zm00001eb213830	-2.93331	0.0228288	0.0350342	Zm00001eb252120	4577.GRMZM2G050734_P01	1.96795	3.69355e-45	4.98615e-44
Zm00001eb085820	-2.93211	1.33715e-66	3.32063e-65	Zm00001eb252190	4577.GRMZM2G040117_P02	7.81953	2.40014e-08	6.60899e-08
Zm00001eb314050	-2.93075	2.07374e-15	8.92259e-15	Zm00001eb252380	4577.GRMZM2G009506_P01	2.74438	3.00252e-24	1.91327e-23
Zm00001eb289770	-2.92975	1.34843e-44	1.65558e-43	Zm00001eb252540	4577.GRMZM2G466298_P01	7.33664	2.13289e-21	1.20589e-20
Zm00001eb304080	-2.92974	1.27825e-47	1.71202e-46	Zm00001eb252580	4577.GRMZM2G028397_P01	7.53651	9.56454e-44	1.24111e-42
Zm00001eb006470	-2.92939	5.58641e-14	2.22761e-13	Zm00001eb252630	4577.GRMZM2G123371_P01	-2.81992	2.24005e-40	2.44354e-39
Zm00001eb142490	-2.92922	8.8878e-05	0.00018657	Zm00001eb252640	4577.GRMZM2G421899_P03	-2.27118	0.00358902	0.00623191
Zm00001eb066440	-2.92846	1.8086e-30	1.45095e-29	Zm00001eb252880	4577.GRMZM2G085049_P02	-3.70458	0.00258023	0.00456481
Zm00001eb290670	-2.92829	7.8619e-58	1.40358e-56	Zm00001eb252920	4577.GRMZM2G382345_P01	-2.21888	2.77495e-22	1.63297e-21
Zm00001eb043750	-2.92591	2.70164e-26	1.86195e-25	Zm00001eb253040	4577.GRMZM2G176270_P01	-6.56432	1.33713e-66	3.32058e-65
Zm00001eb388560	-2.92564	2.44129e-48	3.32739e-47	Zm00001eb253160	4577.GRMZM2G075372_P01	-2.47841	2.65698e-14	1.07973e-13
Zm00001eb142560	-2.92362	1.33713e-66	3.32058e-65	Zm00001eb253330	4577.GRMZM2G020285_P01	-3.81849	1.33713e-66	3.32058e-65
Zm00001eb379120	-2.92353	1.66804e-14	6.85051e-14	Zm00001eb253350	4577.GRMZM2G317450_P03	-2.91457	2.88476e-40	3.13818e-39
Zm00001eb321670	-2.92326	3.33928e-49	4.66778e-48	Zm00001eb253380	4577.GRMZM2G315726_P01	4.14342	2.08288e-54	3.74806e-53
Zm00001eb043930	-2.92324	0.000128002	0.000264389	Zm00001eb253390	4577.GRMZM2G019317_P01	-3.85424	2.83261e-40	3.08356e-39
Zm00001eb243270	-2.92304	4.88695e-36	4.70278e-35	Zm00001eb253540	4577.GRMZM2G075136_P01	-3.97305	0.000189336	0.00038355
Zm00001eb283770	-2.92155	1.33713e-66	3.32058e-65	Zm00001eb253850	4577.GRMZM5G832989_P01	-2.62689	5.46827e-20	2.91234e-19
Zm00001eb070410	-2.91934	1.33713e-66	3.32058e-65	Zm00001eb253880	4577.GRMZM2G181507_P01	4.40546	1.08353e-11	3.81297e-11
Zm00001eb364850	-2.9189	0.00111005	0.00205759	Zm00001eb253980	4577.GRMZM2G151257_P01	5.75781	9.03412e-26	6.1028e-25
Zm00001eb031510	-2.91829	3.44056e-09	1.03139e-08	Zm00001eb254040	4577.GRMZM2G142779_P01	3.78939	1.38224e-16	6.3115e-16
Zm00001eb281180	-2.9171	2.33767e-12	8.48519e-12	Zm00001eb254050	4577.GRMZM2G142709_P01	3.49403	3.07042e-15	1.30655e-14
Zm00001eb059880	-2.9168	3.52034e-43	4.13783e-42	Zm00001eb254080	4577.GRMZM2G078725_P01	-4.80589	3.78442e-05	8.25073e-05
Zm00001eb083180	-2.91561	1.2772e-31	1.06257e-30	Zm00001eb254200	4577.GRMZM5G812555_P01	-5.25253	5.95118e-16	2.63427e-15
Zm00001eb354790	-2.91538	1.55718e-08	4.46121e-08	Zm00001eb254390	4577.GRMZM2G074267_P01	-3.13528	8.05288e-37	7.92262e-36
Zm00001eb321030	-2.91507	4.25361e-09	1.26673e-08	Zm00001eb254510	4577.GRMZM2G105644_P01	-4.33901	0.00713459	0.0118445
Zm00001eb280600	-2.91492	3.20696e-56	5.47255e-55	Zm00001eb254540	4577.GRMZM2G028325_P01	5.59227	1.52791e-33	1.4064e-32
Zm00001eb253350	-2.91457	2.88476e-40	3.13818e-39	Zm00001eb254960	4577.GRMZM2G320786_P01	9.3411	2.4002e-52	3.65146e-51
Zm00001eb358970	-2.91328	4.50563e-42	5.13963e-41	Zm00001eb255200	4577.GRMZM2G160231_P01	-7.71936	1.1875e-25	7.98447e-25
Zm00001eb101480	-2.91161	1.75375e-20	9.55382e-20	Zm00001eb255340	4577.GRMZM2G140893_P01	-2.87137	4.65156e-26	3.18503e-25
Zm00001eb419530	-2.90996	0.000531224	0.00102347	Zm00001eb255430	4577.GRMZM5G801076_P02	-2.40985	3.96677e-31	3.25824e-30
Zm00001eb225990	-2.90972	1.31056e-11	4.55076e-11	Zm00001eb255470	4577.AC220927.3_FGP001	5.18673	3.71829e-14	1.49843e-13
Zm00001eb200370	-2.90943	1.33713e-66	3.32058e-65	Zm00001eb255490	4577.GRMZM2G045883_P01	-3.86696	4.11513e-39	4.35843e-38
Zm00001eb319210	-2.90928	1.33713e-66	3.32058e-65	Zm00001eb255520	4577.GRMZM2G161146_P01	-3.09165	1.33713e-66	3.32058e-65
Zm00001eb018840	-2.90661	1.09724e-07	2.96576e-07	Zm00001eb255590	4577.GRMZM2G313027_P02	-4.23133	1.33713e-66	3.32058e-65
Zm00001eb012360	-2.90638	1.33713e-66	3.32058e-65	Zm00001eb255830	4577.GRMZM2G103128_P01	2.73774	2.14005e-19	1.13596e-18
Zm00001eb291270	-2.90546	0.00278303	0.00490334	Zm00001eb255960	4577.GRMZM2G152703_P01	-2.35954	0.0201146	0.0311053
Zm00001eb074760	-2.90532	8.02332e-31	6.52595e-30	Zm00001eb255980	4577.GRMZM2G178910_P02	-3.05442	3.02485e-16	1.3579e-15
Zm00001eb010540	-2.90507	2.45011e-20	1.32811e-19	Zm00001eb256230	4577.GRMZM5G894568_P01	12.883	8.78778e-26	6.07389e-25
Zm00001eb154280	-2.90323	0.00133785	0.00245612	Zm00001eb256380	4577.GRMZM2G032856_P01	7.62902	5.23249e-140	6.37287e-138
Zm00001eb041730	-2.90204	2.6484e-20	1.43364e-19	Zm00001eb256420	4577.GRMZM2G145690_P01	-4.31317	4.75437e-62	9.49353e-61
Zm00001eb073670	-2.90172	2.38818e-56	4.08634e-55	Zm00001eb256500	4577.GRMZM2G134552_P02	-2.54816	2.09266e-14	8.54565e-14
Zm00001eb383330	-2.89765	7.21628e-64	1.504e-62	Zm00001eb256520	4577.GRMZM2G023711_P01	2.12316	4.31487e-10	1.36967e-09
Zm00001eb215560	-2.89586	6.92997e-06	1.61485e-05	Zm00001eb256740	4577.GRMZM2G463904_P03	-2.88191	1.75818e-17	8.36684e-17
Zm00001eb255840	-2.89538	1.33713e-66	3.32058e-65	Zm00001eb256950	4577.GRMZM2G332560_P01	-2.35422	7.50945e-08	2.05356e-07
Zm00001eb433610	-2.89379	0.000244152	0.00048838	Zm00001eb256960	4577.GRMZM2G029780_P01	-3.30018	1.97588e-09	6.01592e-09
Zm00001eb383570	-2.8929	4.34364e-05	9.40459e-05	Zm00001eb257130	4577.GRMZM2G098167_P01	-2.30249	5.91636e-06	1.38764e-05
Zm00001eb321110	-2.89052	3.68931e-06	8.79953e-06	Zm00001eb257300	4577.GRMZM5G852886_P01	-7.11172	1.33713e-66	3.32058e-65
Zm00001eb290990	-2.89036	1.39543e-09	4.28155e-09	Zm00001eb257510	4577.GRMZM2G122231_P01	2.69748	7.96427e-15	3.3221e-14
Zm00001eb396880	-2.89009	3.88978e-34	3.52181e-33	Zm00001eb257530	4577.GRMZM2G027439_P01	-4.55745	1.00336e-06	2.51766e-06
Zm00001eb016750	-2.88901	6.10882e-43	7.13536e-42	Zm00001eb257570	4577.GRMZM2G110657_P01	-5.44814	8.8784e-60	1.64916e-58
Zm00001eb381590	-2.88776	4.64433e-11	1.55872e-10	Zm00001eb257630	4577.GRMZM2G018484_P01	2.38534	4.79362e-21	2.67015e-20
Zm00001eb120100	-2.88584	2.18369e-58	3.94746e-57	Zm00001eb257680	4577.GRMZM2G119769_P02	2.27504	2.17946e-31	1.80185e-30
Zm00001eb007070	-2.88537	1.31027e-43	1.56448e-42	Zm00001eb257750	4577.GRMZM5G879749_P02	-4.24874	1.33713e-66	3.32058e-65
Zm00001eb343220	-2.88374	0.0037388	0.00647285	Zm00001eb257810	4577.GRMZM5G832135_P01	-2.62091	1.42672e-37	1.43482e-36
Zm00001eb334140	-2.88323	1.33713e-66	3.32058e-65	Zm00001eb257900	4577.GRMZM2G075978_P01	-6.3661	1.33713e-66	3.32058e-65
Zm00001eb256740	-2.88191	1.75818e-17	8.36684e-17	Zm00001eb257920	4577.GRMZM2G469142_P01	3.05301	4.10635e-76	1.13548e-74
Zm00001eb228480	-2.88189	4.32207e-18	2.11264e-17	Zm00001eb258100	4577.GRMZM2G083812_P01	-5.94507	1.33713e-66	3.32058e-65
Zm00001eb061730	-2.88177	1.33713e-66	3.32058e-65	Zm00001eb258220	4577.GRMZM2G030465_P01	2.0031	3.13742e-09	9.18967e-09
Zm00001eb065900	-2.88109	2.91029e-05	6.4165e-05	Zm00001eb258330	4577.GRMZM2G178038_P01	2.20521	4.37899e-25	2.89095e-24
Zm00001eb260690	-2.88021	7.8213e-36	7.48337e-35	Zm00001eb258370	4577.GRMZM2G080247_P01	3.29146	1.20415e-30	9.74673e-30
Zm00001eb364370	-2.88004	0.000593524	0.00113727	Zm00001eb258440	4577.GRMZM2G150876_P02	1.94358	4.50254e-38	4.60113e-37
Zm00001eb213770	-2.87964	4.60483e-07	1.18936e-06	Zm00001eb258520	4577.GRMZM5G872499_P01	-3.40198	4.20321e-17	1.96628e-16
Zm00001eb278510	-2.87849	8.12162e-44	9.78207e-43	Zm00001eb258580	4577.GRMZM5G808853_P01	-3.42564	1.33713e-66	3.32058e-65
Zm00001eb421870	-2.87798	5.81007e-06	1.36362e-05	Zm00001eb258670	4577.GRMZM2G078887_P01	2.26901	2.34274e-11	7.90875e-11
Zm00001eb012190	-2.87666	4.86268e-22	2.82948e-21	Zm00001eb258740	4577.GRMZM2G078324_P01	-4.45592	4.0055e-06	9.52787e-06
Zm00001eb275670	-2.8761	1.56426e-41	1.76155e-40	Zm00001eb258950	4577.GRMZM5G848768_P02	1.9389	3.30935e-52	5.53305e-51
Zm00001eb095620	-2.87398	0.0211559	0.0326249	Zm00001eb259070	4577.GRMZM2G064386_P04	3.2896	9.77342e-139	1.15148e-136
Zm00001eb081730	-2.87304	0.000241511	0.00048325	Zm00001eb259080	4577.GRMZM2G364172_P02	2.7506	6.3974e-94	3.05379e-92
Zm00001eb255340	-2.87137	4.65156e-26	3.18503e-25	Zm00001eb260000	4577.GRMZM2G052239_P01	-4.60637	2.66098e-06	6.42319e-06
Zm00001eb149460	-2.87136	1.33713e-66	3.32058e-65	Zm00001eb260010	4577.GRMZM2G052825_P01	10.4327	0.00143847	0.00256408
[truncated: 4,671 more rows]

## Sheet: Supplementary Table S6
Supplementary Table S6: MCODE Results: Subcluster of PPI network Cytohubba: Important node identification
MCODE Results					Cytohubba
Cluster	Score (Density)	Nodes	Edges	Node IDs	Node IDs	MCC	MNC	Degree	EPC
1	30.444	35	1096	4577.GRMZM2G092427_P02, 4577.GRMZM2G070605_P01, 4577.GRMZM2G070847_P01, 4577.GRMZM2G038365_P01, 4577.GRMZM2G134130_P01, 4577.GRMZM2G015967_P01, 4577.GRMZM2G380457_P02, 4577.GRMZM2G111216_P01, 4577.GRMZM2G162529_P01, 4577.GRMZM2G329047_P01, 4577.GRMZM2G306732_P01, 4577.GRMZM2G025882_P01, 4577.GRMZM2G160268_P02, 4577.GRMZM2G058070_P01, 4577.GRMZM2G105644_P01, 4577.GRMZM2G081462_P01, 4577.GRMZM2G039…	4577.GRMZM2G306732_P01	9.22337e+13	120	244	665.808
2	16.324	36	604	4577.GRMZM5G835629_P02, 4577.GRMZM5G810393_P01, 4577.GRMZM2G046284_P01, 4577.GRMZM2G078324_P01, 4577.GRMZM5G831102_P02, 4577.GRMZM5G876146_P01, 4577.GRMZM5G833332_P01, 4577.GRMZM2G156227_P01, 4577.GRMZM5G853854_P04, 4577.GRMZM2G133844_P01, 4577.GRMZM5G816432_P01, 4577.GRMZM5G851862_P01, 4577.GRMZM5G863146_P01, 4577.GRMZM2G077333_P01, 4577.GRMZM5G842645_P03, 4577.GRMZM6G901724_P01, 4577.GRMZM5G834…	4577.GRMZM2G012276_P02	9.22337e+13	107	224	665.808
3	10.696	45	492	4577.GRMZM2G013811_P01, 4577.GRMZM2G008501_P01, 4577.GRMZM2G098370_P02, 4577.GRMZM2G001645_P01, 4577.GRMZM2G177412_P02, 4577.GRMZM2G060886_P02, 4577.GRMZM2G366659_P01, 4577.GRMZM2G176301_P01, 4577.GRMZM2G008226_P01, 4577.GRMZM2G005103_P01, 4577.GRMZM2G123277_P01, 4577.GRMZM2G167085_P01, 4577.GRMZM2G087207_P01, 4577.GRMZM2G023798_P01, 4577.GRMZM2G161233_P01, 4577.GRMZM2G106263_P01, 4577.GRMZM2G068…	4577.GRMZM2G025882_P01	9.22337e+13	94	192	665.808
4	8.383	46	394	4577.GRMZM2G084958_P01, 4577.GRMZM2G091456_P02, 4577.GRMZM2G122810_P02, 4577.GRMZM2G419806_P03, 4577.GRMZM2G074158_P01, 4577.GRMZM2G085474_P01, 4577.GRMZM2G171373_P01, 4577.GRMZM2G073351_P02, 4577.GRMZM2G164965_P01, 4577.GRMZM2G010196_P01, 4577.GRMZM2G466833_P01, 4577.GRMZM2G038833_P01, 4577.GRMZM2G178775_P01, 4577.GRMZM2G003064_P01, 4577.GRMZM2G058404_P01, 4577.GRMZM2G137409_P01, 4577.GRMZM2G143…	4577.GRMZM2G028535_P01	1052278	100	232	665.213
5	7.15	39	286	4577.GRMZM2G122277_P01, 4577.GRMZM2G024576_P01, 4577.GRMZM2G046729_P01, 4577.GRMZM2G035665_P01, 4577.GRMZM2G121210_P01, 4577.GRMZM2G065718_P01, 4577.GRMZM2G116586_P01, 4577.GRMZM2G061562_P01, 4577.GRMZM2G024099_P01, 4577.GRMZM2G166767_P01, 4577.GRMZM2G031311_P02, 4577.GRMZM2G060811_P01, 4577.GRMZM2G047384_P02, 4577.GRMZM2G128658_P01, 4577.GRMZM2G136106_P01, 4577.GRMZM2G084812_P01, 4577.GRMZM2G009…	4577.GRMZM2G162529_P01	9.22337e+13	80	162	665.197
6	6.682	43	294	4577.GRMZM2G026969_P01, 4577.GRMZM2G150796_P01, 4577.GRMZM2G104626_P01, 4577.GRMZM2G137151_P01, 4577.GRMZM2G028216_P01, 4577.GRMZM2G420988_P01, 4577.GRMZM2G172695_P01, 4577.GRMZM2G432128_P01, 4577.GRMZM2G007647_P01, 4577.GRMZM2G055507_P01, 4577.GRMZM2G141510_P01, 4577.GRMZM2G474326_P01, 4577.GRMZM5G870932_P01, 4577.GRMZM2G010044_P01, 4577.GRMZM2G167103_P01, 4577.GRMZM2G155323_P01, 4577.GRMZM2G086…	4577.GRMZM2G053722_P01	7360507	113	312	665.168
7	5.31	28	154	4577.GRMZM2G107211_P01, 4577.GRMZM2G075333_P01, 4577.GRMZM2G067591_P01, 4577.GRMZM2G090980_P01, 4577.GRMZM2G048522_P02, 4577.GRMZM2G075283_P01, 4577.GRMZM2G118610_P01, 4577.GRMZM2G319062_P01, 4577.GRMZM2G063917_P01, 4577.GRMZM2G437912_P01, 4577.GRMZM2G451314_P01, 4577.GRMZM2G124365_P01, 4577.AC234163.1_FGP002, 4577.GRMZM2G009465_P01, 4577.GRMZM2G021388_P01, 4577.GRMZM2G021277_P01, 4577.GRMZM2G108…	4577.GRMZM2G015967_P01	9.22337e+13	84	170	665.164
8	5.25	15	84	4577.GRMZM2G022558_P01, 4577.GRMZM2G402039_P01, 4577.GRMZM2G062429_P01, 4577.GRMZM2G075978_P01, 4577.GRMZM2G014981_P01, 4577.GRMZM2G169089_P01, 4577.GRMZM2G100864_P03, 4577.GRMZM2G133943_P01, 4577.GRMZM2G162445_P01, 4577.GRMZM2G145944_P01, 4577.GRMZM2G106578_P01, 4577.GRMZM2G135027_P01, 4577.GRMZM2G049693_P01, 4577.GRMZM2G100639_P01, 4577.GRMZM2G081719_P01	4577.GRMZM2G161673_P01	9.22337e+13	96	194	665.117
9	5.176	16	88	4577.GRMZM2G013726_P01, 4577.GRMZM2G573867_P02, 4577.GRMZM2G099420_P01, 4577.GRMZM2G080320_P04, 4577.GRMZM2G441347_P01, 4577.GRMZM2G131836_P01, 4577.GRMZM2G139535_P02, 4577.GRMZM2G035584_P01, 4577.GRMZM2G100158_P01, 4577.GRMZM2G002652_P01, 4577.GRMZM2G009045_P01, 4577.GRMZM2G028677_P01, 4577.GRMZM2G139815_P01, 4577.GRMZM2G123119_P01, 4577.GRMZM2G147245_P01, 4577.GRMZM2G029048_P01	4577.GRMZM5G859195_P02	9.22337e+13	108	226	664.46
10	5	7	40	4577.AC209987.4_FGP010, 4577.GRMZM2G405662_P01, 4577.GRMZM2G069098_P01, 4577.GRMZM2G155281_P01, 4577.GRMZM2G043932_P01, 4577.GRMZM2G153358_P01, 4577.GRMZM2G122437_P01	4577.GRMZM2G137151_P01	13539550240	75	154	663.975
11	4.571	13	64	4577.GRMZM2G069203_P01, 4577.GRMZM2G076239_P04, 4577.GRMZM2G327406_P08, 4577.GRMZM2G080178_P02, 4577.GRMZM2G159587_P01, 4577.GRMZM2G051270_P01, 4577.GRMZM2G148194_P05, 4577.GRMZM2G133716_P04, 4577.GRMZM2G072388_P01, 4577.GRMZM2G158147_P01, 4577.GRMZM2G452630_P02, 4577.GRMZM2G342907_P01, 4577.GRMZM2G395114_P01	4577.GRMZM2G074158_P01	12505332266	82	164	663.878
12	4.214	27	118	4577.GRMZM2G360234_P01, 4577.GRMZM2G315726_P01, 4577.GRMZM2G154735_P01, 4577.GRMZM2G152127_P01, 4577.GRMZM2G020002_P02, 4577.GRMZM5G846057_P01, 4577.GRMZM2G178517_P01, 4577.GRMZM2G017110_P01, 4577.GRMZM2G036464_P01, 4577.GRMZM2G149211_P01, 4577.GRMZM2G016774_P01, 4577.GRMZM2G088689_P01, 4577.GRMZM2G429113_P01, 4577.GRMZM2G101875_P01, 4577.GRMZM2G046601_P01, 4577.GRMZM2G001991_P01, 4577.GRMZM2G145…	4577.GRMZM2G105644_P01	9.22337e+13	81	162	663.771
13	3.683	81	302	4577.GRMZM2G072205_P01, 4577.GRMZM2G052239_P01, 4577.GRMZM2G060045_P01, 4577.GRMZM2G088396_P01, 4577.GRMZM2G135816_P03, 4577.GRMZM2G129453_P01, 4577.GRMZM2G346839_P01, 4577.GRMZM2G459663_P01, 4577.GRMZM2G160327_P01, 4577.GRMZM2G089803_P01, 4577.GRMZM2G162598_P01, 4577.GRMZM2G019926_P03, 4577.GRMZM2G005459_P01, 4577.GRMZM2G061419_P01, 4577.GRMZM2G116238_P03, 4577.GRMZM5G832582_P02, 4577.GRMZM2G016…	4577.GRMZM2G076075_P02	12520604102	76	156	663.186
14	3.556	17	64	4577.GRMZM2G129140_P01, 4577.GRMZM2G148087_P01, 4577.GRMZM2G132212_P01, 4577.GRMZM2G135385_P01, 4577.GRMZM2G118172_P01, 4577.GRMZM2G569948_P01, 4577.AC209050.3_FGP003, 4577.GRMZM2G069176_P01, 4577.GRMZM2G107228_P01, 4577.GRMZM2G180947_P01, 4577.GRMZM2G308503_P01, 4577.GRMZM2G038780_P01, 4577.GRMZM2G085967_P03, 4577.GRMZM2G046070_P03, 4577.GRMZM2G068973_P01, 4577.GRMZM2G151230_P01, 4577.GRMZM2G113…	4577.GRMZM2G012397_P01	9.22337e+13	71	144	663.185
15	3.429	13	48	4577.GRMZM2G179024_P01, 4577.GRMZM2G004959_P01, 4577.GRMZM2G086841_P01, 4577.GRMZM2G115070_P01, 4577.AC206165.3_FGP007, 4577.AC205471.4_FGP003, 4577.GRMZM2G181030_P01, 4577.GRMZM2G067702_P01, 4577.GRMZM2G095727_P05, 4577.GRMZM2G004531_P01, 4577.GRMZM2G175761_P01, 4577.GRMZM2G161102_P02, 4577.GRMZM2G029850_P02	4577.GRMZM5G853854_P04	9.22337e+13	88	192	662.613
16	3.385	12	44	4577.GRMZM2G159013_P01, 4577.GRMZM2G101270_P01, 4577.GRMZM2G057571_P01, 4577.GRMZM2G117028_P01, 4577.GRMZM2G339699_P01, 4577.GRMZM2G423861_P02, 4577.GRMZM2G089021_P01, 4577.GRMZM2G155546_P01, 4577.GRMZM2G136665_P01, 4577.GRMZM2G018238_P01, 4577.GRMZM2G044247_P01, 4577.GRMZM2G114841_P01	4577.GRMZM2G038365_P01	9.22337e+13	71	144	662.465
17	3.377	105	358	4577.GRMZM2G119623_P01, 4577.GRMZM2G130374_P01, 4577.GRMZM2G077197_P01, 4577.GRMZM2G416632_P01, 4577.GRMZM2G053987_P02, 4577.GRMZM2G047588_P01, 4577.GRMZM2G113098_P01, 4577.GRMZM2G125507_P01, 4577.GRMZM2G023840_P01, 4577.GRMZM2G465287_P01, 4577.GRMZM2G159500_P02, 4577.GRMZM2G023711_P01, 4577.GRMZM2G023204_P01, 4577.GRMZM2G440562_P01, 4577.GRMZM2G128421_P01, 4577.GRMZM2G390804_P01, 4577.GRMZM2G101…	4577.GRMZM2G111216_P01	9.22337e+13	69	140	662.427
18	3.333	5	20	4577.GRMZM2G111975_P01, 4577.GRMZM2G151249_P01, 4577.GRMZM2G062488_P01, 4577.GRMZM2G120724_P01, 4577.GRMZM2G083812_P01	4577.GRMZM2G085646_P01	9.22337e+13	69	138	661.954
19	3.143	6	22	4577.GRMZM2G133802_P02, 4577.GRMZM2G000718_P01, 4577.GRMZM2G099167_P01, 4577.GRMZM2G089351_P01, 4577.GRMZM2G071790_P04, 4577.GRMZM2G132686_P01	4577.AC203535.4_FGP004	9.22337e+13	69	138	661.937
20	3.091	10	34	4577.GRMZM2G169033_P01, 4577.GRMZM2G097854_P01, 4577.GRMZM2G058292_P01, 4577.GRMZM2G142030_P01, 4577.GRMZM2G083427_P03, 4577.GRMZM2G160763_P01, 4577.GRMZM2G144985_P02, 4577.GRMZM2G320786_P01, 4577.GRMZM2G152888_P01, 4577.GRMZM2G087275_P01	4577.GRMZM2G329047_P01	9.22337e+13	60	120	661.749
21	3.091	10	34	4577.GRMZM2G392477_P01, 4577.GRMZM2G109130_P01, 4577.GRMZM2G445634_P01, 4577.GRMZM2G072653_P01, 4577.GRMZM2G174860_P01, 4577.GRMZM2G163189_P01, 4577.GRMZM2G125513_P01, 4577.GRMZM2G097704_P01, 4577.GRMZM2G016939_P02, 4577.GRMZM5G822593_P01	4577.GRMZM5G876146_P01	9.22337e+13	88	196	661.299
22	2.93	42	126	4577.GRMZM2G123815_P01, 4577.GRMZM2G438840_P01, 4577.GRMZM2G177050_P01, 4577.GRMZM2G037910_P01, 4577.GRMZM2G065557_P01, 4577.GRMZM2G010048_P01, 4577.GRMZM2G009818_P01, 4577.GRMZM2G000278_P03, 4577.GRMZM2G078667_P01, 4577.GRMZM2G122537_P02, 4577.GRMZM2G177314_P01, 4577.GRMZM2G064750_P01, 4577.GRMZM2G127143_P01, 4577.GRMZM2G075255_P01, 4577.AC231180.2_FGP006, 4577.GRMZM2G081782_P01, 4577.GRMZM2G168…	4577.GRMZM2G449496_P01	9.22337e+13	69	138	661.132
23	2.8	9	28	4577.GRMZM2G098520_P01, 4577.GRMZM2G143917_P01, 4577.GRMZM2G099367_P01, 4577.GRMZM2G102838_P01, 4577.GRMZM2G018441_P01, 4577.GRMZM2G181258_P01, 4577.GRMZM2G094978_P02, 4577.GRMZM2G168143_P01, 4577.GRMZM2G043453_P01	4577.GRMZM2G048907_P01	9.22337e+13	78	164	661.122
24	2.667	5	16	4577.GRMZM2G122853_P01, 4577.GRMZM2G147390_P01, 4577.GRMZM2G123407_P01, 4577.GRMZM2G137352_P01, 4577.GRMZM2G039983_P01	4577.GRMZM2G175562_P02	9.22337e+13	69	152	661.121
25	2.5	27	70	4577.GRMZM2G475984_P01, 4577.GRMZM2G101287_P01, 4577.GRMZM2G143747_P01, 4577.GRMZM2G108933_P01, 4577.GRMZM2G315506_P01, 4577.GRMZM5G878070_P01, 4577.GRMZM2G436299_P01, 4577.GRMZM2G093951_P01, 4577.GRMZM2G073223_P01, 4577.GRMZM2G335638_P01, 4577.GRMZM2G006894_P01, 4577.GRMZM2G106560_P01, 4577.GRMZM2G084779_P01, 4577.GRMZM2G391042_P01, 4577.GRMZM2G126397_P01, 4577.GRMZM2G035520_P01, 4577.GRMZM5G832…	4577.GRMZM2G046284_P01	9.22337e+13	64	128	660.553
26	2.4	4	12	4577.GRMZM2G170734_P01, 4577.GRMZM2G339563_P01, 4577.GRMZM2G379563_P01, 4577.GRMZM2G091837_P01	4577.GRMZM2G134130_P01	9.22337e+13	62	126	659.882
27	2.4	4	12	4577.GRMZM2G065203_P01, 4577.GRMZM2G059637_P01, 4577.GRMZM2G166176_P01, 4577.GRMZM2G020320_P01	4577.GRMZM2G092427_P02	9.22337e+13	64	128	659.418
28	2.4	4	12	4577.GRMZM2G161472_P01, 4577.GRMZM2G036340_P01, 4577.GRMZM2G059308_P01, 4577.GRMZM2G093195_P01	4577.AC190623.3_FGP001	9.22337e+13	65	132	659.078
29	2.4	4	12	4577.GRMZM2G091503_P04, 4577.GRMZM2G076617_P01, 4577.GRMZM2G015642_P01, 4577.GRMZM5G848768_P02	4577.GRMZM2G033885_P01	9.22337e+13	66	134	659.014
30	2.333	5	14	4577.GRMZM2G013391_P01, 4577.GRMZM2G443525_P01, 4577.GRMZM2G041175_P01, 4577.GRMZM2G141299_P01, 4577.GRMZM2G044724_P01	4577.GRMZM2G085577_P01	12505332269	83	172	658.086
31	2.25	7	18	4577.GRMZM2G140893_P01, 4577.GRMZM2G105522_P01, 4577.GRMZM2G023786_P01, 4577.GRMZM2G018579_P01, 4577.GRMZM2G075244_P01, 4577.GRMZM2G149182_P01, 4577.GRMZM2G075461_P01	4577.GRMZM2G081462_P01	9.22337e+13	51	116	657.785
32	2.25	7	18	4577.GRMZM2G365957_P01, 4577.GRMZM2G073429_P01, 4577.GRMZM2G156977_P01, 4577.GRMZM2G141081_P01, 4577.GRMZM2G176430_P01, 4577.GRMZM2G099382_P01, 4577.GRMZM2G082709_P01	4577.GRMZM2G070605_P01	9.22337e+13	63	142	656.814
33	2.222	8	20	4577.GRMZM2G153575_P01, 4577.GRMZM2G051782_P01, 4577.AC234515.1_FGP003, 4577.GRMZM2G179792_P01, 4577.GRMZM2G006765_P02, 4577.GRMZM2G126190_P01, 4577.GRMZM2G334899_P01, 4577.GRMZM2G083243_P01	4577.GRMZM2G380457_P02	9.22337e+13	54	112	656.687
34	2	5	12	4577.GRMZM2G100452_P01, 4577.GRMZM2G315401_P01, 4577.GRMZM2G125233_P01, 4577.GRMZM2G119578_P01, 4577.GRMZM2G003354_P01	4577.GRMZM2G059083_P01	9.22337e+13	59	118	656.559
35	2	4	10	4577.GRMZM2G471529_P01, 4577.GRMZM2G460594_P02, 4577.GRMZM2G423456_P02, 4577.GRMZM2G060485_P01	4577.GRMZM5G841619_P01	9.22337e+13	69	154	655.894
36	2	4	10	4577.GRMZM2G127418_P01, 4577.GRMZM2G137535_P01, 4577.GRMZM2G085924_P01, 4577.GRMZM2G358153_P01	4577.GRMZM2G030494_P01	9.22337e+13	54	110	655.731
37	2	4	10	4577.GRMZM2G341658_P01, 4577.GRMZM2G181507_P01, 4577.GRMZM2G110220_P01, 4577.GRMZM2G110504_P01	4577.GRMZM2G058070_P01	9.22337e+13	50	106	654.85
38	2	5	12	4577.GRMZM2G094990_P01, 4577.GRMZM2G034985_P03, 4577.GRMZM2G082520_P01, 4577.GRMZM2G166944_P01, 4577.GRMZM2G070271_P01	4577.GRMZM2G493395_P02	13518665471	62	126	654.663
39	2	5	12	4577.GRMZM2G162749_P01, 4577.GRMZM2G556845_P01, 4577.GRMZM2G077942_P01, 4577.GRMZM2G174246_P01, 4577.GRMZM2G156388_P01	4577.GRMZM2G043453_P01	1315181157222	53	106	653.619
40	2	5	12	4577.GRMZM2G040743_P01, 4577.GRMZM2G022547_P02, 4577.GRMZM2G441541_P02, 4577.GRMZM2G141376_P01, 4577.GRMZM2G034896_P01	4577.GRMZM6G901724_P01	9.22337e+13	70	146	653.497
41	2	4	10	4577.GRMZM2G162535_P01, 4577.GRMZM6G441368_P01, 4577.GRMZM2G106703_P01, 4577.GRMZM5G862799_P02	4577.GRMZM2G419806_P03	5325995036026	50	108	652.244
42	2	4	10	4577.AC193379.3_FGP001, 4577.GRMZM2G080851_P01, 4577.GRMZM2G377647_P01, 4577.AC206223.3_FGP001	4577.GRMZM2G027059_P01	1080102946	52	108	651.67
43	2	4	10	4577.GRMZM2G300589_P01, 4577.GRMZM2G042107_P01, 4577.GRMZM2G101687_P01, 4577.AC212835.3_FGP008	4577.GRMZM2G056424_P01	9.22337e+13	52	104	650.259
44	2	5	12	4577.GRMZM2G422576_P01, 4577.GRMZM2G111697_P01, 4577.GRMZM2G015703_P01, 4577.GRMZM2G178333_P01, 4577.GRMZM2G135617_P01	4577.GRMZM2G377855_P01	9.22337e+13	46	92	650.006
45	1.6	4	8	4577.GRMZM2G012724_P01, 4577.GRMZM2G087875_P01, 4577.GRMZM2G147752_P01, 4577.GRMZM2G137802_P01	4577.GRMZM2G018441_P01	11204601319446	49	108	650.001
46	1.6	4	8	4577.GRMZM2G058702_P01, 4577.GRMZM2G138907_P02, 4577.GRMZM2G052336_P01, 4577.GRMZM2G038598_P01	4577.GRMZM2G070847_P01	9.22337e+13	49	98	649.204
47	1.6	4	8	4577.GRMZM2G133613_P01, 4577.GRMZM2G374309_P01, 4577.GRMZM2G340048_P01, 4577.GRMZM2G013079_P01	4577.GRMZM5G847466_P01	9.22337e+13	59	144	649.103
48	1.6	4	8	4577.GRMZM2G140901_P01, 4577.GRMZM2G306915_P01, 4577.GRMZM2G136158_P02, 4577.GRMZM2G144648_P01	4577.GRMZM2G110294_P01	9.22337e+13	51	106	649.053
49	1.6	4	8	4577.GRMZM2G006370_P02, 4577.GRMZM2G133029_P01, 4577.AC206223.3_FGP006, 4577.GRMZM2G306741_P01	4577.GRMZM2G047720_P01	9.22337e+13	48	106	648.526
50	1.6	4	8	4577.GRMZM2G127537_P01, 4577.GRMZM2G126808_P02, 4577.GRMZM2G105834_P01, 4577.GRMZM2G366130_P01	4577.GRMZM5G895554_P05	9.22337e+13	65	140	647.233
51	1.6	4	8	4577.GRMZM2G127379_P01, 4577.GRMZM2G146380_P01, 4577.GRMZM2G088819_P01, 4577.GRMZM2G011598_P01	4577.GRMZM2G153184_P01	9.22337e+13	47	94	646.945
52	1.6	4	8	4577.GRMZM2G093436_P01, 4577.GRMZM2G448368_P01, 4577.GRMZM2G079668_P02, 4577.GRMZM2G111475_P01	4577.GRMZM2G149428_P01	9.22337e+13	46	94	646.294
53	1.6	4	8	4577.GRMZM2G003789_P01, 4577.GRMZM2G018436_P01, 4577.GRMZM6G257110_P01, 4577.GRMZM2G016958_P01	4577.GRMZM2G168143_P01	88431385529032	44	96	644.855
54	1.6	4	8	4577.GRMZM2G315848_P01, 4577.GRMZM5G868679_P01, 4577.GRMZM2G071100_P01, 4577.GRMZM2G038281_P01	4577.GRMZM2G451224_P01	9.22337e+13	45	94	644.565
55	1.6	4	8	4577.GRMZM2G440003_P01, 4577.GRMZM5G852886_P01, 4577.GRMZM2G126371_P01, 4577.GRMZM5G879749_P02	4577.GRMZM2G039996_P01	9.22337e+13	51	102	644.089
56	1.6	4	8	4577.GRMZM2G388585_P01, 4577.GRMZM2G354851_P01, 4577.GRMZM2G043489_P01, 4577.GRMZM2G370081_P01	4577.GRMZM2G052610_P01	9.22337e+13	48	106	643.762
57	1.6	4	8	4577.GRMZM2G044472_P01, 4577.GRMZM2G400938_P01, 4577.GRMZM2G352855_P01, 4577.GRMZM2G080501_P01	4577.GRMZM2G092311_P02	9.22337e+13	45	90	643.744
58	1.6	4	8	4577.GRMZM2G115105_P01, 4577.GRMZM2G137108_P01, 4577.GRMZM2G028325_P01, 4577.GRMZM2G043075_P02	4577.GRMZM5G816432_P01	9.22337e+13	51	102	642.678
59	1.6	4	8	4577.GRMZM2G406674_P01, 4577.GRMZM2G433942_P01, 4577.GRMZM2G100229_P01, 4577.GRMZM2G034833_P01	4577.GRMZM2G361569_P01	842014728369	49	100	642.325
60	1.6	4	8	4577.GRMZM2G178645_P01, 4577.GRMZM2G137788_P01, 4577.GRMZM2G137321_P01, 4577.GRMZM2G158359_P01	4577.GRMZM2G155253_P02	9.22337e+13	51	102	641.599
61	1.5	3	6	4577.GRMZM2G072280_P01, 4577.GRMZM2G009048_P01, 4577.GRMZM2G414192_P01	4577.GRMZM2G466833_P01	12521076393	49	100	641.445
62	1.5	3	6	4577.GRMZM2G142873_P01, 4577.GRMZM2G050641_P07, 4577.GRMZM2G077187_P01	4577.GRMZM2G036464_P01	24596	50	100	641.405
63	1.5	3	6	4577.GRMZM2G158835_P01, 4577.GRMZM2G005938_P01, 4577.GRMZM2G026371_P02	4577.GRMZM5G804323_P01	9.22337e+13	43	92	641.263
64	1.5	3	6	4577.GRMZM2G067624_P02, 4577.GRMZM2G102347_P03, 4577.GRMZM2G004572_P01	4577.GRMZM2G044247_P01	99728	52	112	641.256
65	1.5	3	6	4577.GRMZM2G358931_P02, 4577.GRMZM2G365774_P01, 4577.GRMZM2G113060_P01	4577.GRMZM2G102838_P01	5712653777175	40	110	640.37
66	1.5	3	6	4577.GRMZM2G178025_P01, 4577.GRMZM2G021427_P01, 4577.GRMZM2G339122_P01	4577.GRMZM2G057281_P01	9.22337e+13	44	90	640.034
67	1.5	3	6	4577.GRMZM2G372632_P01, 4577.GRMZM2G068715_P01, 4577.GRMZM2G003765_P01	4577.GRMZM2G098520_P01	1413738639360	48	100	639.601
68	1.5	3	6	4577.GRMZM2G465046_P01, 4577.GRMZM2G070178_P01, 4577.GRMZM2G019373_P01	4577.GRMZM2G078324_P01	9.22337e+13	37	74	638.356
69	1.5	3	6	4577.GRMZM2G057841_P01, 4577.GRMZM2G167673_P01, 4577.GRMZM2G164318_P01	4577.GRMZM2G005849_P02	21796	53	114	638.192
70	1.5	3	6	4577.GRMZM2G113228_P02, 4577.GRMZM2G117574_P01, 4577.GRMZM2G132303_P01	4577.GRMZM2G161245_P01	12520712402	46	96	635.205
71	1.5	3	6	4577.GRMZM2G111782_P02, 4577.GRMZM2G089619_P01, 4577.GRMZM2G007236_P01	4577.GRMZM2G081955_P01	3.45183e+12	37	80	634.901
72	1.5	3	6	4577.GRMZM2G167497_P01, 4577.GRMZM2G030165_P05, 4577.GRMZM2G002523_P01	4577.GRMZM2G025855_P01	1741885467	57	120	634.326
73	1.5	3	6	4577.AC212565.3_FGP001, 4577.GRMZM2G028955_P01, 4577.GRMZM2G004161_P01	4577.GRMZM2G137409_P01	1078487732	45	102	634.231
74	1.5	3	6	4577.GRMZM2G153333_P01, 4577.GRMZM2G052102_P01, 4577.GRMZM2G069370_P01	4577.GRMZM2G150791_P01	8557267064	41	82	631.522
75	1.5	3	6	4577.GRMZM5G854138_P02, 4577.GRMZM2G174949_P01, 4577.GRMZM2G174990_P03	4577.GRMZM2G322953_P05	12519992980	42	84	631.332
76	1.5	3	6	4577.GRMZM2G176175_P02, 4577.GRMZM2G133331_P01, 4577.GRMZM2G176209_P01	4577.GRMZM2G160268_P02	9.22337e+13	47	94	630.945
77	1.5	3	6	4577.GRMZM2G372068_P01, 4577.GRMZM2G058305_P01, 4577.GRMZM2G074896_P01	4577.GRMZM2G149317_P01	1350428636	51	110	630.678
78	1.5	3	6	4577.GRMZM2G093826_P01, 4577.GRMZM2G034061_P01, 4577.GRMZM2G126555_P01	4577.GRMZM2G005984_P01	9.22337e+13	40	80	629.5
79	1.5	3	6	4577.GRMZM2G169571_P01, 4577.GRMZM2G070500_P01, 4577.AC219190.3_FGP002	4577.GRMZM5G895383_P01	9.22337e+13	40	80	628.73
80	1.5	3	6	4577.GRMZM2G149935_P01, 4577.GRMZM2G144873_P06, 4577.GRMZM2G161293_P01	4577.GRMZM2G164965_P01	1022858486	53	106	628.614
81	1.5	3	6	4577.GRMZM2G138176_P01, 4577.GRMZM2G153075_P02, 4577.GRMZM2G049349_P01	4577.GRMZM2G177412_P02	548538351	41	84	628.089
82	1.5	3	6	4577.GRMZM2G145458_P01, 4577.GRMZM2G048883_P01, 4577.GRMZM2G107073_P02	4577.GRMZM2G156227_P01	53705791122507	38	78	625.594
83	1.5	3	6	4577.GRMZM2G093032_P01, 4577.GRMZM2G073465_P03, 4577.GRMZM2G012160_P01	4577.GRMZM2G131575_P01	9.22337e+13	40	82	625.587
84	1.5	3	6	4577.GRMZM2G032955_P01, 4577.GRMZM2G084968_P01, 4577.GRMZM2G026050_P01	4577.GRMZM2G051806_P01	12501800940	46	100	625.536
85	1.5	3	6	4577.GRMZM2G055158_P01, 4577.GRMZM2G042278_P01, 4577.GRMZM2G054125_P01	4577.GRMZM2G133844_P01	90557486575921	31	64	625.01
86	1.5	3	6	4577.GRMZM2G068557_P01, 4577.GRMZM2G074672_P02, 4577.GRMZM2G008859_P01	4577.GRMZM5G841142_P02	1601	44	114	624.389
					4577.GRMZM2G097283_P01	64742336	41	106	623.615
					4577.GRMZM5G834518_P01	9.22337e+13	45	104	622.783
					4577.GRMZM2G415359_P02	6286327628	39	78	622.637
					4577.GRMZM2G127230_P01	16495576	40	88	622.077
					4577.GRMZM5G870932_P01	11951172	44	92	620.536
					4577.GRMZM2G106250_P01	88114	48	104	619.304
					4577.GRMZM2G391936_P02	3876838	42	84	617.628
					4577.GRMZM2G077333_P01	9.22337e+13	35	72	615.936
					4577.GRMZM2G010196_P01	7785831724	36	72	615.693
					4577.GRMZM2G087207_P01	1322743524	36	72	610.724
					4577.GRMZM2G085474_P01	100686202	36	76	610.703
					4577.GRMZM2G073351_P02	516780308	37	74	610.177
					4577.GRMZM2G143917_P01	1601829782328	33	66	610.151
					4577.GRMZM2G101617_P01	376239242190	33	70	607.762
					4577.GRMZM2G106263_P01	1322744402	38	76	607.139
					4577.GRMZM2G009048_P01	9.22337e+13	30	64	606.57
					4577.GRMZM2G091456_P02	281111960	54	114	605.456
					4577.GRMZM2G147721_P01	805963483	39	80	604.205
					4577.AC209374.4_FGP002	536061160	37	78	604.076
					4577.GRMZM2G171373_P01	12461838045	41	84	603.757
					4577.GRMZM2G141510_P01	17984	33	66	601.876
					4577.GRMZM5G829544_P01	9.22337e+13	40	84	600.435
					4577.GRMZM2G181258_P01	102793195999	31	68	600.055
					4577.GRMZM2G143870_P02	760038626	40	80	599.723
					4577.GRMZM2G113033_P01	87909382	37	74	598.849
					4577.GRMZM2G088689_P01	20576	33	78	598.73
					4577.GRMZM5G842645_P03	9.22337e+13	32	80	597.725
					4577.GRMZM2G452630_P02	4882	37	74	597.466
					4577.GRMZM2G098875_P02	2794	43	94	597.108
					4577.GRMZM2G105787_P01	282648677	56	114	595.492
					4577.GRMZM2G025954_P01	26393876066	29	58	592.578
					4577.GRMZM2G094978_P02	293233354685	31	64	592.449
					4577.GRMZM2G423861_P02	6347	53	192	592.008
					4577.GRMZM2G017110_P01	2631	38	78	591.544
					4577.GRMZM2G155323_P01	58709	33	68	591.177
					4577.GRMZM2G141607_P01	4637585	32	90	589.047
					4577.GRMZM2G084958_P01	16889354	31	62	587.33
					4577.GRMZM2G053720_P01	868	31	78	586.81
					4577.GRMZM5G845962_P01	9.22337e+13	37	74	585.382
					4577.GRMZM2G057491_P01	137927	34	70	583.377
					4577.GRMZM2G042502_P01	100691	27	80	581.399
					4577.GRMZM2G441347_P01	3046	40	98	580.8
					4577.GRMZM2G128658_P01	71038	38	84	578.305
					4577.GRMZM2G029048_P01	3043	43	98	578.101
					4577.GRMZM5G891373_P02	87379	26	88	576.999
					4577.GRMZM2G046601_P01	2086	32	72	576.444
					4577.GRMZM2G178775_P01	26117652992	28	56	576.301
					4577.GRMZM2G038833_P01	18648493	30	66	575.989
					4577.GRMZM2G414192_P01	91624463884825	22	54	575.227
					4577.GRMZM6G743306_P02	9.22337e+13	30	64	574.447
					4577.GRMZM2G145029_P01	1226413768	31	62	572.399
					4577.GRMZM5G851862_P01	9.22337e+13	32	64	572.112
					4577.GRMZM2G119583_P01	664	25	54	571.37
					4577.GRMZM2G068506_P02	3703974	33	66	570.967
					4577.GRMZM2G099367_P01	435986586245	24	58	570.89
					4577.GRMZM2G057000_P01	191036397	22	80	569.729
					4577.GRMZM2G058095_P01	1046587190	26	56	569.715
					4577.GRMZM5G810393_P01	9.22337e+13	26	52	567.801
					4577.GRMZM2G402092_P01	92747220	25	50	567.534
					4577.GRMZM2G118800_P01	51880	33	78	567.076
					4577.GRMZM2G157269_P01	88220	27	54	567.075
					4577.GRMZM5G831102_P02	9.22337e+13	26	62	566.872
					4577.GRMZM2G154093_P01	164	27	86	564.037
					4577.GRMZM5G834837_P01	9.22337e+13	23	58	563.894
					4577.GRMZM2G144002_P01	3703888	31	62	563.315
					4577.GRMZM2G019926_P03	1024	27	78	562.848
					4577.GRMZM2G022558_P01	84100	47	112	562.754
					4577.GRMZM2G032003_P01	250439393	40	82	562.218
					4577.GRMZM2G072280_P01	44498330553654	23	50	559.128
					4577.GRMZM2G100158_P01	1329	57	120	557.031
					4577.GRMZM5G840582_P03	2602	28	64	556.705
					4577.GRMZM2G169089_P01	3428	37	88	555.993
					4577.GRMZM2G167085_P01	282870866	33	66	555.238
					4577.GRMZM5G850019_P01	282870860	31	62	555.125
					4577.GRMZM2G478212_P01	12976951964	24	68	554.548
					4577.GRMZM2G025366_P01	574811	25	52	551.51
					4577.GRMZM2G017792_P01	157	34	112	549.423
					4577.GRMZM5G833332_P01	9.22337e+13	23	50	548.753
					4577.GRMZM2G086845_P01	372979	29	60	548.168
					4577.GRMZM2G016622_P02	166935750	25	50	548.078
					4577.GRMZM2G026969_P01	372976	28	56	547.476
					4577.GRMZM2G013811_P01	171511	29	68	546.696
					4577.GRMZM2G098370_P02	250424214	35	70	546.471
					4577.GRMZM5G835629_P02	9.22337e+13	22	44	546.435
					4577.GRMZM2G432128_P01	8282256	23	52	545.884
					4577.GRMZM5G863146_P01	9.22337e+13	23	46	545.44
					4577.GRMZM2G053987_P02	156	37	104	545.393
					4577.GRMZM2G176301_P01	282870122	26	56	545.279
					4577.AC189750.4_FGP004	9609	39	88	544.474
					4577.GRMZM5G831200_P01	9.22337e+13	22	46	544.182
					4577.GRMZM2G005298_P01	96240	32	68	543.084
					4577.GRMZM2G147245_P01	3095	33	72	542.402
					4577.GRMZM2G125923_P01	2802	27	54	541.875
					4577.GRMZM2G088396_P01	179	22	62	541.723
					4577.GRMZM2G069542_P01	39978961	22	54	541.441
					4577.GRMZM2G437912_P01	2802	27	54	541.028
					4577.GRMZM2G038487_P03	8040427	27	62	537.342
					4577.GRMZM5G811095_P02	9.22337e+13	23	48	536.535
					4577.GRMZM2G419606_P01	626694480	22	44	536.348
					4577.GRMZM2G134708_P01	329	26	70	535.997
					4577.GRMZM2G339699_P01	10432	29	58	535.859
					4577.GRMZM2G090980_P01	679	47	104	535.473
					4577.GRMZM2G124365_P01	977	26	58	534.406
					4577.GRMZM2G088753_P01	96197	30	62	533.862
					4577.GRMZM2G033515_P01	8282250	23	46	533.379
					4577.GRMZM2G071790_P04	19910	37	82	532.498
					4577.GRMZM2G150796_P01	196656	29	58	531.712
					4577.GRMZM2G061562_P01	72615	41	94	531.35
					4577.GRMZM2G130062_P01	193258	23	50	530.873
					4577.GRMZM2G139689_P01	82141	21	52	530.505
					4577.GRMZM2G065494_P01	55250040	23	46	530.489
					4577.GRMZM2G036455_P01	8033910	24	48	530.36
					4577.GRMZM2G105604_P02	6115	22	46	530.27
					4577.GRMZM2G005909_P01	24676616	21	46	528.693
					4577.GRMZM2G058404_P01	1063966356	23	54	528.654
					4577.GRMZM2G001645_P01	88583853	23	52	528.316
					4577.GRMZM2G155348_P01	7264306	17	60	528.033
					4577.AC234163.1_FGP002	376	43	94	527.252
					4577.GRMZM2G047219_P01	83512935	20	46	526.126
					4577.GRMZM2G055507_P01	193256	23	46	526.049
					4577.GRMZM2G113340_P01	41851807522560	19	38	524.037
					4577.GRMZM2G019358_P01	1195515	20	46	522.413
					4577.GRMZM2G418752_P01	15025803	20	42	517.951
					4577.GRMZM2G015361_P05	24150	31	70	517.883
					4577.AC198937.4_FGP003	278	23	62	516.483
					4577.GRMZM2G102550_P01	1063966340	26	52	516.263
					4577.GRMZM2G018238_P01	10432	29	58	515.85
					4577.GRMZM2G140107_P01	250387230	23	64	512.949
					4577.GRMZM2G118610_P01	378	43	98	511.827
					4577.GRMZM2G016066_P01	47180310	21	42	510.67
					4577.GRMZM2G135498_P01	124	19	66	509.761
					4577.GRMZM2G023798_P01	55250040	23	46	507.733
					4577.GRMZM2G159013_P01	2378	25	66	507.068
					4577.GRMZM2G035584_P01	2647	28	66	504.894
					4577.GRMZM2G035213_P01	504293	21	60	504.884
					4577.AC202439.3_FGP006	1202	25	58	504.882
					4577.GRMZM2G031761_P02	1551630	20	52	504.128
					4577.GRMZM2G087103_P04	197284	23	46	503.859
					4577.GRMZM2G167103_P01	122609	30	62	502.856
					4577.GRMZM2G022413_P01	643	24	54	502.105
					4577.GRMZM2G121210_P01	12449	32	74	501.534
					4577.GRMZM5G848768_P02	896	27	68	499.708
					4577.GRMZM2G171707_P01	127571	19	40	496.479
					4577.GRMZM2G053669_P01	1280	24	56	496.456
					4577.GRMZM2G169481_P02	796	19	46	496.196
					4577.GRMZM2G121612_P01	30558	20	44	496.065
					4577.GRMZM2G046070_P03	186	41	92	495.666
					4577.GRMZM2G136895_P01	33221	27	60	493.35
					4577.GRMZM2G065073_P02	188	16	66	491.439
					4577.GRMZM2G063917_P01	1777	30	62	491.062
					4577.GRMZM2G153536_P02	197125	22	50	490.818
					4577.GRMZM2G151977_P01	2565	19	48	490.112
					4577.GRMZM2G122810_P02	30933480	21	42	489.018
					4577.GRMZM2G082974_P01	95946	22	58	488.701
					4577.GRMZM2G164084_P01	648	23	46	487.591
					4577.GRMZM2G057535_P01	55576	23	46	483.752
					4577.GRMZM2G062420_P01	178	16	52	483.632
					4577.GRMZM2G339563_P01	2356	25	54	483.392
					4577.GRMZM2G573867_P02	5280	19	38	483.277
					4577.GRMZM2G048522_P02	872	17	56	482.233
					4577.GRMZM2G075775_P01	35194	41	88	479.638
					4577.GRMZM2G148194_P05	1318	22	44	478.187
					4577.GRMZM2G058702_P01	1238	19	38	478.161
					4577.GRMZM2G058675_P02	869	18	46	476.182
					4577.GRMZM2G010044_P01	131604	15	42	474.896
					4577.GRMZM2G028216_P01	122442	21	42	472.544
					4577.GRMZM2G161233_P01	239500941	24	50	472.007
					4577.GRMZM2G009808_P01	122525	15	36	471.749
					4577.GRMZM2G076239_P04	1315	20	42	469.874
					4577.GRMZM2G106177_P01	10413266	25	50	469.554
					4577.GRMZM2G080375_P01	5452	14	32	469.128
					4577.GRMZM2G142777_P01	6234278409	17	36	468.616
					4577.GRMZM2G053397_P01	1839607	19	40	464.452
					4577.GRMZM2G002652_P01	5157	21	52	464.129
					4577.GRMZM2G174732_P01	1212	23	46	463.85
					4577.GRMZM2G080839_P01	80	38	80	461.84
					4577.GRMZM2G124335_P02	78	16	56	460.045
					4577.GRMZM2G014136_P01	443	22	54	458.936
					4577.GRMZM2G132811_P01	92315	15	48	458.748
					4577.GRMZM2G122231_P01	250392250	25	50	458.228
					4577.GRMZM2G132547_P01	1014	21	56	457.85
					4577.GRMZM2G170400_P01	4518009	19	40	457.597
					4577.GRMZM2G054013_P02	1076	21	54	455.775
					4577.GRMZM2G131836_P01	1434	24	48	455.439
					4577.GRMZM2G100084_P01	636	21	46	454.461
					4577.GRMZM2G071089_P01	31547	25	56	453.765
					4577.GRMZM2G143469_P01	7660945	14	30	453.708
					4577.GRMZM2G428391_P01	84	6	92	452.079
					4577.GRMZM2G407044_P01	174184	19	38	451.912
					4577.GRMZM2G082780_P02	890	15	38	451.068
					4577.GRMZM2G177001_P01	52360	21	46	450.465
					4577.GRMZM2G099420_P01	1468	20	44	450.41
					4577.GRMZM2G122126_P01	963	19	44	449.984
					4577.GRMZM2G135816_P03	88	18	46	449.743
					4577.GRMZM2G072205_P01	77	16	54	449.708
					4577.GRMZM2G068715_P01	338	17	42	448.846
					4577.GRMZM2G024099_P01	40382	24	74	448.391
					4577.GRMZM2G089308_P01	241	13	32	447.88
					4577.GRMZM2G075978_P01	33915	36	90	446.429
					4577.GRMZM2G089021_P01	714	17	46	446.17
					4577.GRMZM2G019807_P01	7660951	14	36	446.128
					4577.GRMZM2G007647_P01	174184	19	38	445.564
					4577.GRMZM2G161566_P01	208	16	36	444.537
					4577.GRMZM2G028677_P01	2162	21	50	442.712
					4577.GRMZM2G074781_P01	62238	15	38	440.868
					4577.GRMZM2G100864_P03	28461	28	58	440.249
					4577.GRMZM2G158147_P01	8774	20	40	439.522
					4577.GRMZM2G161306_P01	8709126	14	28	439.446
					4577.GRMZM2G013726_P01	800	23	58	439.044
					4577.GRMZM2G112336_P01	33976	35	70	438.993
					4577.GRMZM2G004683_P01	108	14	56	438.84
					4577.GRMZM2G450125_P01	62678	15	38	438.28
					4577.GRMZM5G836683_P01	29072160	17	34	436.424
					4577.GRMZM2G133802_P02	1165	23	48	436.065
					4577.GRMZM2G051270_P01	8777	21	44	435.624
					4577.GRMZM2G173413_P01	154	15	48	434.209
					4577.GRMZM2G024576_P01	30140	30	72	433.545
					4577.GRMZM2G060886_P02	4517297	21	44	433.022
					4577.GRMZM2G058292_P01	121	13	62	432.11
					4577.GRMZM2G035749_P01	92988	18	36	429.705
					4577.GRMZM2G420988_P01	20217	10	68	428.891
					4577.GRMZM2G374088_P03	69	20	50	428.404
					4577.GRMZM2G441632_P01	7752	20	40	428.056
					4577.GRMZM2G118646_P01	100852	14	32	427.742
					4577.GRMZM2G312521_P01	250392244	22	44	426.72
					4577.GRMZM2G118462_P01	250392242	21	42	426.546
					4577.GRMZM2G138468_P01	62237	14	38	426.426
					4577.GRMZM2G021277_P01	7758	22	44	426.223
					4577.GRMZM2G404132_P01	9206	23	46	426.143
					4577.GRMZM5G846811_P01	11961	23	60	425.786
					4577.GRMZM2G168079_P01	88	16	76	425.214
					4577.GRMZM2G527891_P01	250392240	20	40	425.144
					4577.GRMZM2G465169_P01	20348	24	48	425.083
					4577.GRMZM2G021388_P01	7758	22	44	424.139
					4577.GRMZM2G065718_P01	33615	37	88	424.048
					4577.GRMZM2G051836_P01	122079	24	50	423.277
					4577.GRMZM2G152466_P01	181	22	46	422.502
					4577.GRMZM2G140824_P01	1342	19	38	422.483
					4577.GRMZM2G003064_P01	10412640	16	32	421.898
					4577.GRMZM2G116586_P01	4525	20	50	421.735
					4577.GRMZM2G108514_P01	7610	18	40	421.059
					4577.GRMZM2G123277_P01	250392242	21	42	420.022
					4577.GRMZM2G158024_P02	82233	17	40	419.927
					4577.GRMZM2G151651_P01	40106	20	64	417.965
					4577.GRMZM2G423331_P01	494	15	52	416.407
					4577.GRMZM2G093436_P01	40	13	34	414.912
					4577.GRMZM2G069203_P01	2573	15	36	410.721
					4577.GRMZM2G075333_P01	942	18	36	410.211
					4577.GRMZM2G366659_P01	250392240	20	40	409.529
					4577.GRMZM2G053299_P01	51	6	46	409.504
					4577.GRMZM2G178517_P01	201	14	38	408.947
					4577.GRMZM2G003096_P01	5888	9	28	408.48
					4577.GRMZM2G322618_P01	32971	36	82	408.476
					4577.GRMZM2G008226_P01	250392240	20	40	407.396
					4577.GRMZM2G125268_P01	118	12	36	405.004
					4577.GRMZM2G060045_P01	425	19	82	404.991
					4577.GRMZM2G027723_P01	31402	31	62	404.052
					4577.GRMZM2G083111_P01	11375280	14	28	402.762
					4577.GRMZM2G038964_P02	288	19	50	402.701
					4577.GRMZM2G082886_P01	217	14	30	402.092
					4577.GRMZM2G046587_P02	136	6	32	402.074
					4577.GRMZM5G838147_P01	81504	12	24	401.628
					4577.GRMZM2G104847_P01	504	25	66	401.476
					4577.GRMZM2G078373_P01	377	16	54	400.059
					4577.GRMZM2G047384_P02	13645	18	44	399.726
					4577.GRMZM2G101874_P01	20317	21	44	399.703
					4577.GRMZM2G158835_P01	210	10	38	398.976
					4577.GRMZM2G106578_P01	7300	19	42	398.781
					4577.GRMZM2G134982_P01	85715	14	34	398.269
					4577.GRMZM2G052288_P01	1334	17	34	397.101
					4577.GRMZM2G146437_P01	725769	11	28	395.194
					4577.GRMZM2G050641_P07	1810	22	56	392.739
					4577.GRMZM2G099167_P01	471	20	42	391.91
					4577.GRMZM2G145944_P01	6884	22	52	390.435
					4577.GRMZM2G327406_P08	7806	17	34	388.426
					4577.GRMZM2G089836_P01	226	10	28	388.412
					4577.GRMZM2G020002_P02	163	12	34	387.945
					4577.GRMZM2G130046_P01	39916814	11	46	385.929
					4577.GRMZM2G062761_P01	47	15	44	384.352
					4577.GRMZM2G156356_P02	4741	12	26	383.678
					4577.GRMZM2G173040_P01	146	16	32	379.938
					4577.AC208201.3_FGP002	59	10	42	379.106
					4577.GRMZM2G126900_P02	51	12	42	378.858
					4577.GRMZM2G006765_P02	26	6	38	377.352
					4577.GRMZM2G030299_P01	7323	11	28	377.205
					4577.GRMZM2G007489_P01	105	22	46	376.75
					4577.GRMZM2G162445_P01	33866	26	52	375.65
					4577.GRMZM2G144648_P01	128	16	44	374.964
					4577.GRMZM2G136106_P01	3325	19	40	374.772
					4577.GRMZM2G126190_P01	29	7	42	372.956
					4577.GRMZM2G154508_P01	50520	11	22	372.64
					4577.GRMZM2G170262_P02	4440	11	22	371.874
					4577.GRMZM2G101875_P01	479	30	62	371.519
					4577.GRMZM2G004222_P01	158	10	48	371.284
					4577.GRMZM2G543629_P01	47	14	30	371.11
					4577.GRMZM2G152888_P01	260	15	30	370.663
					4577.GRMZM2G100639_P01	33866	26	52	370
					4577.GRMZM2G142030_P01	256	13	26	367.872
					4577.GRMZM2G045720_P01	20184	14	32	367.568
					4577.GRMZM2G136158_P02	124	16	42	367.039
					4577.GRMZM2G146720_P01	57	16	46	364.482
					4577.GRMZM2G009282_P01	2899	9	42	364.452
					4577.GRMZM2G072121_P01	11131	12	50	364.187
					4577.GRMZM2G077197_P01	49	11	64	363.635
					4577.GRMZM2G100505_P01	55	13	48	363.388
					4577.GRMZM2G002420_P02	11669	20	42	363.34
					4577.GRMZM2G110714_P01	252	9	26	363.119
					4577.GRMZM2G170734_P01	3614	11	26	362.437
					4577.GRMZM2G009627_P01	10293	26	58	362.21
					4577.GRMZM2G084812_P01	16414	20	44	361.321
					4577.GRMZM2G051842_P02	162	11	22	361.229
					4577.GRMZM2G138907_P02	2318	13	30	360.707
					4577.GRMZM2G082087_P02	66	10	36	360.448
					4577.GRMZM5G822593_P01	55	12	42	360.3
					4577.GRMZM2G114841_P01	2926	16	46	360.025
					4577.GRMZM2G314396_P01	89	24	50	357.667
					4577.GRMZM2G062429_P01	7298	19	38	357.374
					4577.GRMZM2G085967_P03	188	7	46	356.886
					4577.GRMZM2G004959_P01	162	12	36	356.478
					4577.GRMZM2G083427_P03	239	15	36	356.416
					4577.GRMZM2G091189_P02	62	11	30	354.667
					4577.GRMZM2G052336_P01	1479	10	34	353.636
					4577.GRMZM2G123371_P01	41042	10	24	353.499
					4577.GRMZM2G142873_P01	858	7	44	351.31
					4577.GRMZM2G155546_P01	15604	15	36	351.044
					4577.GRMZM2G014981_P01	9332	21	42	350.824
					4577.GRMZM2G136918_P03	770	8	20	349.414
					4577.GRMZM2G434792_P01	103	10	22	348.387
					4577.GRMZM2G044092_P01	33	3	54	347.705
					4577.GRMZM2G301089_P01	286	32	80	345.974
					4577.GRMZM2G018484_P01	20	5	26	345.895
					4577.GRMZM2G122277_P01	5486	20	44	345.757
					4577.GRMZM2G315726_P01	169	14	34	345.542
					4577.GRMZM2G028736_P01	47	9	40	345.162
					4577.GRMZM2G469523_P01	1474	12	32	345.096
					4577.GRMZM2G107211_P01	1104	14	28	344.255
					4577.GRMZM2G120320_P01	64	10	56	343.435
					4577.GRMZM2G443888_P01	45361	9	20	343.218
					4577.GRMZM2G148087_P01	245	26	74	342.688
					4577.GRMZM2G143791_P01	6787	16	50	342.514
					4577.GRMZM2G400470_P03	89	12	30	341.352
					4577.GRMZM2G153745_P01	128	9	26	341.306
					4577.GRMZM2G160763_P01	156	14	32	340.493
					4577.GRMZM2G005869_P03	49	13	32	340.315
					4577.GRMZM2G006429_P01	6923	17	36	339.434
					4577.GRMZM2G080045_P01	92	10	40	339.336
					4577.GRMZM2G016774_P01	467	18	38	339.037
					4577.GRMZM2G096475_P01	52	14	52	338.142
					4577.GRMZM2G342907_P01	996	9	30	337.604
					4577.GRMZM2G179504_P02	34	8	40	336.44
					4577.GRMZM2G144985_P02	200	13	30	335.139
					4577.GRMZM2G082487_P01	77	15	52	335.079
					4577.GRMZM2G135027_P01	9332	21	42	334.777
					4577.GRMZM2G130034_P01	36	7	26	334.72
					4577.GRMZM2G396212_P02	20185	11	36	333.056
					4577.GRMZM2G087275_P01	200	13	30	333.013
					4577.GRMZM2G137046_P01	56	7	52	332.772
					4577.GRMZM2G172932_P03	148	16	32	331.994
					4577.GRMZM2G157820_P02	81	9	90	331.812
					4577.GRMZM2G179792_P01	49	12	34	331.579
					4577.GRMZM2G159587_P01	732	9	30	330.096
					4577.GRMZM2G137352_P01	504	11	36	328.474
					4577.GRMZM2G012724_P01	10104	12	52	327.422
					4577.GRMZM2G043193_P01	37	7	28	326.507
					4577.GRMZM2G004699_P01	1999	16	50	326.196
					4577.GRMZM2G081790_P01	140	11	34	325.248
					4577.GRMZM2G111475_P01	44	16	40	325.022
					4577.GRMZM2G402039_P01	7582	15	42	324.589
					4577.GRMZM2G034572_P01	1506	11	34	322.877
					4577.GRMZM2G395114_P01	994	9	26	322.299
					4577.GRMZM2G103342_P01	20	6	30	321.559
					4577.GRMZM2G051782_P01	88	15	34	321.537
					4577.GRMZM2G080178_P02	994	9	26	320.884
					4577.GRMZM2G135385_P01	290	17	46	320.45
					4577.AC233893.1_FGP006	12405	17	36	319.528
					4577.GRMZM2G085885_P01	1560	8	16	318.495
					4577.GRMZM2G125943_P01	133	15	36	317.564
					4577.GRMZM2G465287_P01	19	4	30	317.436
					4577.AC192244.3_FGP007	26	6	20	316.564
					4577.GRMZM2G429113_P01	392	7	40	316.415
					4577.GRMZM2G073059_P01	148	11	26	314.876
					4577.GRMZM2G046729_P01	12405	17	36	314.381
					4577.GRMZM2G168510_P02	24	9	26	313.699
					4577.GRMZM2G154211_P01	247	7	24	313.174
					4577.GRMZM2G076450_P01	48	11	62	312.325
					4577.GRMZM2G069523_P01	38	8	24	311.689
					4577.GRMZM2G368041_P01	54	10	30	311.65
					4577.GRMZM2G052266_P01	139	9	28	311.547
					4577.GRMZM2G138382_P01	51	7	28	311.52
					4577.GRMZM2G020096_P01	31	4	22	311.252
					4577.GRMZM2G001991_P01	80	12	32	311.206
					4577.GRMZM2G098423_P01	23	7	24	311.09
					4577.GRMZM2G079668_P02	44	16	40	311.063
					4577.GRMZM2G445905_P03	26	6	38	310.791
					4577.GRMZM2G129453_P01	65	9	38	310.641
					4577.GRMZM2G361688_P01	152	9	22	310.039
					4577.GRMZM2G045467_P01	39916800	11	22	309.242
					4577.GRMZM2G386971_P01	39916802	11	26	309.205
					4577.GRMZM2G055585_P01	64	16	40	308.184
					4577.GRMZM2G060811_P01	7860	15	30	306.65
					4577.GRMZM2G091837_P01	1468	14	28	306.598
					4577.GRMZM2G059121_P01	60	10	20	306.487
					4577.GRMZM2G040298_P01	38	4	36	305.189
					4577.GRMZM2G383807_P01	39	5	30	303.986
					4577.GRMZM2G008501_P01	39916800	11	22	303.602
					4577.GRMZM2G132686_P01	156	12	40	302.715
					4577.GRMZM2G041980_P02	47	4	78	302.269
					4577.GRMZM2G160327_P01	60	6	42	302.1
					4577.GRMZM2G005103_P01	39916800	11	22	301.784
					4577.GRMZM2G087192_P01	44	10	24	300.172
					4577.GRMZM2G036918_P01	39916800	11	22	300.011
					4577.GRMZM2G343149_P01	139	14	58	298.784
					4577.GRMZM2G038598_P01	1447	8	26	297.806
					4577.GRMZM2G117028_P01	873	11	28	297.396
					4577.GRMZM2G371167_P01	20178	9	48	296.652
					4577.GRMZM2G020320_P01	741	12	34	296.578
					4577.GRMZM2G152328_P01	25	5	26	296.234
					4577.GRMZM2G320786_P01	62	9	26	295.515
					4577.GRMZM2G136665_P01	873	11	28	295.339
					4577.GRMZM2G396540_P01	25592	14	32	295.055
					4577.GRMZM2G169931_P01	72	11	26	294.645
					4577.GRMZM2G158013_P01	245	6	22	294.418
					4577.GRMZM2G096010_P01	140	9	28	293.87
					4577.GRMZM2G095404_P02	69	14	38	291.912
					4577.GRMZM2G147051_P03	7226	10	24	291.013
					4577.GRMZM2G031311_P02	4350	12	28	290.913
					4577.GRMZM2G349791_P01	234	9	26	290.901
					4577.GRMZM2G049693_P01	8907	12	30	290.843
					4577.GRMZM2G004138_P01	28	6	20	290.775
					4577.GRMZM2G171912_P02	36	5	42	290.57
					4577.GRMZM2G043350_P01	25	8	28	290.464
					4577.GRMZM2G156877_P03	46	6	32	289.417
					4577.GRMZM2G085711_P02	80	11	22	287.941
					4577.GRMZM2G133716_P04	465	11	28	287.875
					4577.GRMZM2G406603_P01	73	15	32	287.613
					4577.GRMZM2G451314_P01	737	8	26	287.201
					4577.GRMZM2G132169_P01	49	13	36	286.603
					4577.GRMZM2G015419_P02	39	11	32	285.521
					4577.GRMZM2G176340_P01	447	12	30	285.294
					4577.GRMZM2G086714_P01	150	5	20	284.741
					4577.GRMZM2G107228_P01	252	6	28	284.686
					4577.GRMZM2G132093_P01	79	8	38	284.463
					4577.GRMZM2G169033_P01	62	9	26	284.05
					4577.GRMZM2G177050_P01	38	6	60	283.31
					4577.GRMZM2G017845_P02	32	6	38	282.9
					4577.GRMZM2G100809_P01	804	11	22	282.346
					4577.GRMZM2G339122_P01	79	12	56	282.081
					4577.GRMZM2G006894_P01	15	2	30	281.875
					4577.GRMZM2G416491_P01	59	12	34	281.853
					4577.GRMZM2G085198_P02	39	7	28	281.415
					4577.GRMZM2G175134_P01	31	5	20	281.371
					4577.GRMZM2G055699_P01	21	5	34	281.24
					4577.GRMZM2G045215_P01	692	14	28	280.827
					4577.GRMZM2G117240_P01	19	5	20	280.17
					4577.GRMZM2G127598_P01	5040	7	14	279.789
					4577.GRMZM2G047456_P04	14	6	20	279.592
					4577.GRMZM2G449681_P01	25	4	40	279.58
					4577.GRMZM2G026371_P02	121	14	34	279.254
					4577.GRMZM2G149265_P01	19	7	22	278.918
					4577.GRMZM2G164440_P01	31	4	16	278.457
					4577.GRMZM2G077187_P01	1088	10	24	277.909
					4577.GRMZM2G142898_P01	53	15	44	277.45
					4577.GRMZM2G072653_P01	53	13	32	277.214
					4577.GRMZM2G026346_P02	5889	13	28	276.408
					4577.GRMZM2G152127_P01	434	15	30	276.318
					4577.GRMZM2G132301_P01	40	5	30	275.676
					4577.GRMZM2G166767_P01	4348	12	24	274.84
					4577.AC225718.2_FGP006	24	6	40	274.833
					4577.GRMZM2G042895_P01	76	12	42	274.76
					4577.GRMZM2G026218_P02	11526	10	28	273.616
					4577.AC209819.3_FGP012	25	7	32	273.329
					4577.GRMZM2G147390_P01	562	17	38	272.767
					4577.GRMZM2G082365_P01	54	6	34	272.309
					4577.GRMZM2G023023_P01	22	5	26	272.176
					4577.GRMZM2G009045_P01	2908	8	44	272.034
					4577.GRMZM2G089351_P01	156	12	40	271.832
					4577.GRMZM2G169240_P02	35	6	26	271.41
					4577.GRMZM2G001953_P01	36	8	44	271.238
					4577.GRMZM2G061230_P02	20	6	26	270.988
					4577.GRMZM2G091578_P01	44	5	38	270.882
					4577.GRMZM2G379563_P01	1456	11	22	270.245
					4577.GRMZM2G153575_P01	82	11	30	270.077
					4577.GRMZM2G166297_P01	81	21	48	269.5
					4577.GRMZM2G042253_P01	23	6	22	269.359
					4577.GRMZM2G071025_P01	80	12	36	268.454
					4577.AC206165.3_FGP007	24	6	28	267.791
					4577.GRMZM2G110145_P01	170	15	34	267.693
					4577.GRMZM2G129189_P01	29	6	38	267.291
					4577.GRMZM2G078725_P01	1570	11	22	266.678
					4577.GRMZM2G381473_P02	33	6	26	266.293
					4577.GRMZM2G075283_P01	886	16	40	266.053
					4577.GRMZM2G004946_P01	16	3	30	265.914
					4577.GRMZM2G094558_P01	23	6	18	265.896
					4577.GRMZM2G003354_P01	141	8	22	265.881
					4577.GRMZM2G133943_P01	6006	11	34	265.201
					4577.GRMZM2G152258_P01	16	5	22	264.323
					4577.AC209050.3_FGP003	549	21	44	264.261
					4577.GRMZM2G174396_P01	5042	7	18	262.229
					4577.GRMZM2G119578_P01	139	8	18	262.126
					4577.GRMZM2G087590_P01	73	6	14	262.001
					4577.GRMZM2G391794_P01	136	5	36	261.527
					4577.GRMZM2G124863_P01	17	5	16	261.356
					4577.GRMZM2G106303_P01	32	5	22	261.329
					4577.GRMZM2G086841_P01	68	12	40	260.381
					4577.GRMZM2G078757_P01	17	4	30	260.186
					4577.GRMZM2G009465_P01	588	13	26	260.156
					4577.GRMZM2G471357_P03	14	6	20	259.986
					4577.GRMZM2G067591_P01	886	16	36	259.809
					4577.GRMZM2G471529_P01	52	12	32	259.499
					4577.GRMZM2G046293_P01	15	6	18	259.319
					4577.GRMZM2G081886_P01	14	5	18	258.201
					4577.GRMZM2G003765_P01	67	8	22	258.156
					4577.AC206901.3_FGP005	476	24	52	256.214
					4577.AC233851.1_FGP011	14	4	24	253.749
					4577.GRMZM2G123407_P01	3418	14	28	253.095
					4577.GRMZM2G315401_P01	133	7	16	252.87
					4577.GRMZM2G119970_P01	162	6	38	252.597
					4577.GRMZM2G118172_P01	163	11	46	252.418
					4577.GRMZM2G154178_P01	450	14	32	252.393
					4577.GRMZM2G113794_P01	55	7	16	252.011
					4577.GRMZM2G002173_P03	28	6	12	251.756
					4577.GRMZM2G071087_P01	14	5	20	251.456
					4577.GRMZM2G088409_P01	32	9	26	250.905
					4577.GRMZM2G069325_P02	53	14	34	250.876
					4577.GRMZM2G069176_P01	214	12	32	250.796
					4577.GRMZM2G181227_P01	245	8	18	250.787
					4577.AF546187.1_FGP012	48	8	34	250.72
					4577.GRMZM2G138074_P01	98	7	18	250.697
					4577.GRMZM2G066867_P01	38	10	32	250.656
					4577.GRMZM2G041694_P01	10	3	18	250.624
					4577.GRMZM2G035665_P01	7327	11	30	250.012
					4577.GRMZM2G100452_P01	132	7	14	249.753
					4577.GRMZM2G019986_P01	12	4	16	249.693
					4577.GRMZM2G340313_P01	31	7	44	249.491
					4577.GRMZM2G092817_P01	34	4	26	249.201
					4577.GRMZM2G173630_P01	98	10	54	248.802
					4577.GRMZM2G121514_P01	22	4	28	248.632
					4577.GRMZM2G083243_P01	81	12	26	248.407
					4577.GRMZM2G124473_P01	11	3	16	248.228
					4577.GRMZM2G080320_P04	2909	8	34	248.057
					4577.GRMZM2G025977_P01	14	3	22	248.018
					4577.GRMZM2G059308_P01	304	14	32	247.954
					4577.GRMZM2G017382_P01	54	8	24	247.953
					4577.GRMZM2G151230_P01	371	10	30	247.686
					4577.GRMZM2G365774_P01	59	6	24	247.262
					4577.GRMZM2G173596_P01	90	9	40	246.91
					4577.GRMZM2G080689_P01	16	6	22	246.867
					4577.GRMZM2G125233_P01	138	7	20	246.832
					4577.GRMZM2G000236_P01	30	4	20	246.42
					4577.GRMZM2G068192_P03	32	9	26	246.252
					4577.AC205471.4_FGP003	24	6	28	245.279
					4577.GRMZM2G147268_P01	56	7	18	245.226
					4577.GRMZM2G060011_P01	115	9	20	245.114
					4577.GRMZM2G166903_P01	21	5	20	244.983
					4577.GRMZM2G043277_P02	18	4	24	244.828
					4577.GRMZM2G145972_P02	24	9	18	244.601
					4577.GRMZM2G129140_P01	163	11	46	244.489
					4577.GRMZM2G097854_P01	43	9	20	244.418
					4577.GRMZM2G093125_P01	24	5	32	244.152
					4577.GRMZM2G117706_P01	21	6	28	243.208
					4577.GRMZM2G068973_P01	147	10	42	243.171
					4577.GRMZM2G130018_P01	26	4	42	242.997
					4577.GRMZM2G014902_P01	48	11	34	242.611
					4577.AC210003.2_FGP004	13	6	18	242.435
					4577.GRMZM2G161472_P01	305	15	36	241.537
					4577.GRMZM2G035520_P01	19	2	38	241.182
					4577.GRMZM5G843748_P02	12	6	16	241.039
					4577.GRMZM2G101769_P01	24	4	32	240.752
					4577.GRMZM2G150474_P01	29	4	16	240.685
					4577.GRMZM2G131202_P01	52	7	14	240.471
					4577.GRMZM2G174596_P01	5180	14	36	240.431
					4577.GRMZM2G400714_P01	54	9	42	239.915
					4577.GRMZM2G018082_P01	11	3	20	239.073
					4577.AC234203.1_FGP011	38	8	24	238.897
					4577.GRMZM2G415579_P01	29	5	16	238.666
					4577.GRMZM2G132212_P01	271	12	38	238.406
					4577.GRMZM2G569948_P01	364	18	52	237.565
					4577.GRMZM2G164405_P01	38	10	28	236.796
					4577.GRMZM2G027166_P02	38	5	24	235.756
					4577.GRMZM2G308203_P01	26	8	22	235.168
					4577.GRMZM2G137985_P01	127	6	14	234.593
					4577.GRMZM2G138744_P01	159	8	22	233.982
					4577.GRMZM2G336337_P01	22	6	24	233.675
					4577.GRMZM2G319062_P01	726	7	20	233.542
					4577.GRMZM2G041729_P05	27	11	24	233.117
					4577.GRMZM2G086258_P02	26	9	22	233.104
					4577.GRMZM2G117365_P01	11	6	14	232.916
					4577.GRMZM2G101270_P01	867	9	20	232.266
					4577.GRMZM2G441541_P02	20	3	38	232.177
					4577.GRMZM2G076562_P01	10	6	12	232.151
					4577.GRMZM2G179120_P01	49	9	24	232.123
					4577.GRMZM2G057930_P01	1562	8	20	231.096
					4577.GRMZM2G348452_P01	28	3	42	231.053
					4577.GRMZM2G113860_P01	214	12	32	230.825
					4577.GRMZM2G320269_P01	14	6	20	230.824
					4577.GRMZM2G360681_P01	21	5	30	230.582
					4577.GRMZM2G474326_P01	20191	10	38	230.232
					4577.GRMZM2G165099_P01	29	9	24	229.432
					4577.GRMZM2G043602_P01	9	4	14	229.192
					4577.GRMZM2G061419_P01	39	5	20	228.939
					4577.GRMZM2G082034_P01	15	5	18	228.608
					4577.GRMZM2G305066_P01	32	9	22	228.177
					4577.GRMZM2G109130_P01	52	10	28	228.002
					4577.GRMZM2G423456_P02	49	12	26	227.744
					4577.GRMZM2G318180_P01	48	6	30	227.683
					4577.GRMZM2G142802_P01	51	7	38	226.441
					4577.GRMZM2G372632_P01	31	7	20	225.785
					4577.GRMZM2G023840_P01	32	7	18	225.679
					4577.GRMZM2G096753_P01	16	7	22	225.526
					4577.GRMZM2G066413_P02	19	4	20	225.445
					4577.GRMZM2G156712_P01	28	10	24	225.15
					4577.GRMZM2G001221_P01	16	5	20	224.46
					4577.GRMZM2G056732_P02	21	5	32	224.094
					4577.GRMZM2G003506_P01	36	4	26	223.677
					4577.GRMZM2G108153_P01	13	6	18	223.275
					4577.GRMZM2G057571_P01	3002	10	24	222.612
					4577.GRMZM2G109560_P01	19	7	24	222.577
					4577.GRMZM2G050159_P01	39	6	30	222.551
					4577.GRMZM2G027958_P01	25	4	42	221.788
					4577.GRMZM2G030169_P02	12	3	16	221.548
					4577.GRMZM2G072388_P01	720	6	12	221.156
					4577.GRMZM2G113228_P02	18	5	22	221.106
					4577.GRMZM2G113205_P01	121	5	12	221.016
					4577.GRMZM2G104523_P01	20	2	40	220.997
					4577.GRMZM2G147752_P01	10088	9	22	220.627
					4577.GRMZM2G166999_P01	13	5	16	219.849
					4577.GRMZM2G099382_P01	9	2	18	219.65
					4577.GRMZM2G029385_P01	58	10	24	219.473
					4577.GRMZM2G171781_P01	85	10	30	219.179
					4577.GRMZM2G416632_P01	30	7	38	218.741
					4577.GRMZM2G341934_P01	12	6	16	217.756
					4577.GRMZM2G445634_P01	123	14	30	217.701
					4577.GRMZM2G037411_P01	35	6	40	217.507
					4577.GRMZM2G176085_P01	10	6	12	217.37
					4577.GRMZM2G033828_P02	5296	13	34	217.026
					4577.GRMZM2G571844_P01	361	7	16	217.02
					4577.GRMZM2G108219_P01	12	6	16	216.669
					4577.GRMZM2G127418_P01	38	5	28	216.524
					4577.GRMZM2G044472_P01	23	4	24	216.47
					4577.GRMZM2G080183_P01	12	6	16	216.428
					4577.GRMZM2G145412_P01	42	9	30	215.815
					4577.GRMZM2G140201_P01	35	5	20	215.487
					4577.GRMZM2G352855_P01	23	4	24	215.352
					4577.GRMZM2G167673_P01	22	7	26	215.193
					4577.GRMZM2G088819_P01	27	7	28	214.867
					4577.GRMZM2G070603_P01	10	6	12	214.768
					4577.GRMZM2G108847_P01	892	12	28	214.498
					4577.AC211164.5_FGP004	11	6	14	214.361
					4577.AC234154.1_FGP008	21	4	20	214.148
					4577.GRMZM5G863645_P01	27	4	14	213.646
					4577.GRMZM2G023786_P01	17	3	32	213.264
					4577.GRMZM2G074267_P01	24	6	40	213.13
					4577.GRMZM2G135400_P01	34	7	54	213.015
					4577.GRMZM2G004531_P01	23	4	38	212.678
					4577.GRMZM2G119305_P01	24	7	14	212.646
					4577.GRMZM2G108207_P01	13	6	18	212.355
					4577.GRMZM2G157068_P01	22	4	38	212.334
					4577.GRMZM2G040933_P01	24	8	20	212.21
					4577.GRMZM2G063949_P01	43	9	20	211.808
					4577.GRMZM2G459663_P01	57	8	40	211.731
					4577.GRMZM2G000278_P03	16	4	22	211.522
					4577.GRMZM2G046583_P01	5	2	10	211.503
					4577.GRMZM2G068699_P01	11	6	14	211.477
					4577.GRMZM2G481194_P01	8	1	16	211.173
					4577.GRMZM2G169020_P01	30	11	30	210.626
					4577.GRMZM2G178209_P01	25	6	14	210.18
					4577.GRMZM2G176430_P01	9	2	18	209.952
					4577.GRMZM2G127404_P01	16	5	14	209.866
					4577.GRMZM2G109056_P01	26	10	24	209.076
					4577.GRMZM2G022740_P01	10	6	12	208.952
					4577.GRMZM2G104109_P01	10	6	12	208.545
					4577.GRMZM2G081719_P01	6000	11	22	208.244
					4577.GRMZM2G061088_P01	10	6	12	207.827
					4577.AC205413.4_FGP001	10	6	12	207.692
					4577.GRMZM2G068557_P01	17	6	26	207.659
					4577.GRMZM2G104626_P01	20163	9	24	207.137
					4577.GRMZM2G139963_P01	53	6	18	207.13
					4577.GRMZM2G124136_P01	10	2	20	206.769
					4577.GRMZM2G027914_P01	15	3	26	206.588
					4577.GRMZM2G025105_P01	633	11	28	206.491
					4577.GRMZM2G007195_P02	30	6	22	206.453
					4577.GRMZM2G091201_P01	15	3	26	206.404
					4577.GRMZM2G123977_P01	20	5	26	206.34
					4577.GRMZM2G036340_P01	205	10	38	206.073
					4577.GRMZM2G153683_P02	27	7	28	206.069
					4577.GRMZM2G108123_P01	12	6	16	205.885
					4577.GRMZM2G465226_P01	84	5	40	205.706
					4577.GRMZM2G000718_P01	127	6	14	205.075
					4577.GRMZM2G110993_P01	25	4	10	205.015
					4577.AC205419.3_FGP001	16	4	16	205.003
					4577.GRMZM2G072529_P01	20	5	22	204.601
					4577.GRMZM2G453805_P01	28	6	30	204.528
					4577.GRMZM2G087169_P03	27	5	12	204.414
					4577.GRMZM2G127150_P01	10	1	20	203.299
					4577.GRMZM2G135108_P01	13	6	18	203.097
					4577.GRMZM2G121826_P01	147	6	18	202.805
					4577.GRMZM2G167220_P01	13	6	18	202.795
					4577.GRMZM2G448368_P01	33	11	24	202.695
					4577.GRMZM2G325907_P01	113	16	46	201.426
					4577.GRMZM2G480516_P01	10	4	16	200.752
					4577.GRMZM2G061469_P01	29	6	26	200.295
					4577.AC155376.2_FGP004	153	7	20	200.257
					4577.GRMZM2G127379_P01	40	5	54	199.92
					4577.GRMZM2G160198_P01	21	6	22	199.73
					4577.GRMZM2G147756_P01	7	2	14	199.487
					4577.GRMZM2G084279_P01	8	3	14	199.443
					4577.GRMZM2G130800_P02	415	10	22	199.284
					4577.GRMZM2G124321_P05	17	5	16	198.877
					4577.GRMZM2G148536_P03	5040	7	14	198.061
					4577.GRMZM2G073540_P01	24	7	14	197.947
					4577.GRMZM2G124276_P01	79	8	18	197.789
					4577.GRMZM2G476538_P01	17	2	34	197.403
					4577.GRMZM2G004183_P01	1566	9	18	197.351
					4577.GRMZM2G045057_P01	100	8	46	197.128
					4577.GRMZM2G127308_P01	124	5	18	197.099
					4577.GRMZM2G004528_P03	9	3	14	196.513
					4577.GRMZM2G177461_P01	11	3	18	196.311
					4577.GRMZM2G093195_P01	205	11	24	195.917
					4577.GRMZM5G803308_P01	19	4	22	195.674
					4577.GRMZM2G143640_P01	16	3	28	195.518
					4577.GRMZM2G038780_P01	119	8	38	195.317
					4577.GRMZM5G851266_P01	723	7	16	195.157
					4577.GRMZM2G139535_P02	2907	11	36	194.705
					4577.GRMZM2G146161_P01	7	1	14	194.513
					4577.GRMZM2G013324_P01	11	4	14	194.319
					4577.GRMZM2G354558_P01	25	6	14	193.763
					4577.GRMZM2G076981_P02	7	1	14	193.496
					4577.GRMZM2G181000_P01	27	4	14	192.932
					4577.GRMZM2G035103_P01	44	6	28	192.252
					4577.GRMZM2G334899_P01	30	8	16	191.629
					4577.GRMZM5G894619_P01	10	4	16	191.56
					4577.GRMZM2G074631_P01	54	7	14	191.286
					4577.GRMZM2G122431_P01	17	5	28	190.866
					4577.GRMZM2G122853_P01	156	8	16	190.743
					4577.GRMZM2G108133_P01	21	4	32	190.674
					4577.GRMZM2G138355_P01	19	4	18	190.648
					4577.GRMZM2G133793_P01	18	6	16	190.592
					4577.GRMZM2G044055_P01	153	7	20	189.661
					4577.GRMZM2G162413_P02	11	3	20	189.583
					4577.GRMZM2G396402_P01	40	7	26	189.553
					4577.GRMZM2G581155_P01	8	2	16	189.471
					4577.GRMZM2G030165_P05	17	6	22	189.2
					4577.GRMZM2G012891_P01	23	7	16	188.443
					4577.GRMZM2G059064_P01	45	11	36	188.162
					4577.GRMZM2G127949_P01	65	15	52	188.043
					4577.GRMZM2G028104_P01	11	4	18	187.746
					4577.GRMZM2G110153_P01	9	1	18	186.796
					4577.GRMZM2G125507_P01	26	8	24	186.602
					4577.GRMZM2G087079_P01	24	4	8	184.92
					4577.GRMZM5G883417_P01	24	7	14	184.552
					4577.GRMZM2G141214_P01	11	2	22	184.409
					4577.GRMZM2G003368_P02	24	7	14	184.368
					4577.GRMZM2G354373_P01	19	6	22	184.338
					4577.GRMZM2G040964_P01	11	3	16	183.994
					4577.GRMZM2G005938_P01	120	8	16	183.762
					4577.GRMZM2G002805_P01	82	11	30	183.652
					4577.GRMZM2G369701_P01	7	3	8	182.968
					4577.GRMZM2G040397_P01	32	7	26	182.962
					4577.GRMZM2G032253_P01	12	4	8	182.915
					4577.GRMZM2G408096_P01	45	9	32	182.69
					4577.GRMZM2G303374_P02	10	5	14	182.63
					4577.GRMZM2G027344_P01	26	8	24	181.14
					4577.GRMZM2G378547_P01	18	5	28	180.799
					4577.GRMZM2G158205_P01	79	7	16	180.434
					4577.GRMZM2G416701_P01	71	5	48	180.349
					4577.GRMZM2G386209_P01	29	4	18	179.97
					4577.GRMZM2G306915_P01	39	6	18	179.659
					4577.GRMZM5G803365_P01	42	17	46	179.242
					4577.GRMZM2G147288_P01	7	2	14	178.942
					4577.GRMZM2G012717_P01	90	5	28	178.622
					4577.GRMZM2G061626_P01	28	9	26	177.488
					4577.GRMZM2G393742_P01	248	7	18	177.33
					4577.GRMZM2G468661_P01	840	7	14	177.327
					4577.GRMZM2G174246_P01	56	11	26	176.671
					4577.GRMZM5G842071_P04	13	5	16	176.586
					4577.GRMZM2G087875_P01	10096	12	24	175.835
					4577.GRMZM2G482256_P01	12	2	24	175.535
					4577.AC234515.1_FGP003	30	8	16	175.457
					4577.GRMZM2G153358_P01	336	10	42	175.19
					4577.GRMZM2G376661_P01	29	9	24	175.106
					4577.GRMZM2G000603_P01	18	5	18	174.883
					4577.GRMZM2G071100_P01	10	4	16	174.486
					4577.GRMZM2G089803_P01	103	9	20	174.302
					4577.GRMZM2G107306_P01	11	4	18	174.252
					4577.GRMZM2G556845_P01	55	11	24	174.192
					4577.GRMZM2G041418_P01	6	3	10	174.026
					4577.GRMZM2G162453_P03	9	2	18	173.485
					4577.GRMZM2G019515_P01	9	4	14	173.3
					4577.GRMZM2G429540_P01	9	2	18	172.653
					4577.GRMZM2G056236_P01	15	5	16	172.572
					4577.GRMZM2G043992_P01	164	9	18	172.474
					4577.GRMZM2G074761_P01	12	4	20	172.319
					4577.GRMZM2G020500_P01	21	8	18	172.015
					4577.GRMZM2G023711_P01	11	3	16	170.912
					4577.GRMZM2G129815_P01	13	5	20	170.742
					4577.GRMZM2G057841_P01	18	7	18	170.487
					4577.GRMZM2G111998_P01	20	6	12	170.188
					4577.GRMZM2G181104_P02	36	7	14	169.952
					4577.GRMZM2G053764_P01	7	2	14	169.884
					4577.GRMZM2G026793_P01	24	7	14	169.838
					4577.GRMZM2G013781_P01	4	2	8	169.704
					4577.GRMZM2G050325_P01	10	1	20	169.412
					4577.GRMZM2G126285_P02	4	2	8	168.125
					4577.GRMZM2G159431_P01	104	12	52	168.095
					4577.GRMZM2G128876_P02	14	8	16	167.89
					4577.GRMZM2G068202_P01	10	1	20	167.352
					4577.GRMZM2G475678_P01	13	3	20	166.933
					4577.GRMZM2G172230_P01	7	2	14	166.376
					4577.GRMZM2G133012_P01	5	2	10	166.208
					4577.GRMZM2G061684_P01	9	5	12	166.137
					4577.GRMZM2G137802_P01	10087	9	28	165.924
					4577.GRMZM2G116675_P01	121	5	12	165.903
					4577.GRMZM2G051949_P01	5	2	10	165.831
					4577.GRMZM2G168375_P01	39	6	26	165.826
					4577.GRMZM2G121070_P01	10	3	18	165.821
					4577.GRMZM2G113098_P01	12	3	18	165.76
					4577.GRMZM2G047588_P01	16	7	18	164.891
					4577.GRMZM2G443715_P01	29	6	24	164.767
					4577.GRMZM2G110198_P04	26	4	12	164.526
					4577.GRMZM2G089736_P01	12	2	24	164.313
					4577.GRMZM2G163421_P01	7	2	14	164.125
					4577.GRMZM2G318652_P01	13	5	20	163.663
					4577.GRMZM2G025528_P05	7	3	12	163.622
					4577.GRMZM2G140901_P01	51	5	16	163.298
					4577.GRMZM2G056469_P01	9	3	12	163.052
					4577.GRMZM2G117007_P01	32	10	36	162.984
					4577.GRMZM2G031323_P01	8	2	16	162.56
					4577.GRMZM2G144476_P01	31	5	20	162.342
					4577.GRMZM2G181607_P01	15	4	14	162.219
					4577.GRMZM2G106795_P01	11	2	22	161.765
					4577.GRMZM2G460594_P02	63	6	18	161.755
					4577.GRMZM2G452633_P02	8	3	10	161.666
					4577.GRMZM2G077942_P01	57	11	28	161.415
					4577.GRMZM2G034877_P01	16	6	12	161.342
					4577.GRMZM2G126062_P01	8	4	8	161.085
					4577.GRMZM2G092459_P03	10	3	14	160.991
					4577.GRMZM2G121747_P02	7	1	14	160.858
					4577.GRMZM2G041765_P01	8	2	16	160.475
					4577.GRMZM2G062151_P01	15	7	16	159.915
					4577.GRMZM2G000052_P01	7	2	14	159.832
					4577.GRMZM5G871347_P03	16	7	22	159.266
					4577.GRMZM2G090935_P01	7	4	10	158.885
					4577.GRMZM2G019799_P01	7	4	10	158.857
					4577.GRMZM2G100333_P01	14	5	18	158.649
					4577.GRMZM2G005107_P01	4	1	8	158.574
					4577.GRMZM2G039983_P01	160	9	24	158.47
					4577.GRMZM2G026095_P01	8	2	16	158.292
					4577.GRMZM2G146380_P01	26	4	28	158.278
					4577.GRMZM2G024448_P01	24	4	8	158.193
					4577.GRMZM2G082836_P01	7	1	14	156.946
					4577.GRMZM2G027726_P01	9	1	18	156.821
					4577.GRMZM2G169356_P01	30	5	28	156.594
					4577.GRMZM2G021427_P01	72	11	22	156.345
					4577.GRMZM2G105954_P01	9	3	12	155.816
					4577.GRMZM2G022606_P02	13	1	26	155.728
					4577.GRMZM2G009223_P01	34	5	18	155.373
					4577.GRMZM2G101105_P01	8	2	16	155.344
					4577.GRMZM2G162158_P01	22	5	18	155.143
					4577.GRMZM2G148387_P01	17	6	14	154.935
					4577.AC208897.3_FGP004	101	10	38	154.617
					4577.GRMZM2G166616_P01	9	4	14	154.238
					4577.GRMZM5G879749_P02	13	4	22	153.679
					4577.GRMZM2G023133_P01	24	4	8	153.539
					4577.GRMZM2G009869_P02	8	3	10	153.045
					4577.GRMZM2G020150_P01	16	4	26	153
					4577.GRMZM2G052509_P01	5	1	10	152.608
					4577.GRMZM2G099003_P01	16	5	18	152.571
					4577.GRMZM2G128935_P01	4	2	8	152.434
					4577.GRMZM2G006366_P01	8	2	16	152.194
					4577.GRMZM2G057506_P02	42	11	30	152.035
					4577.GRMZM2G049349_P01	6	2	12	151.852
					4577.GRMZM2G382035_P01	14	5	18	151.738
					4577.GRMZM2G140328_P01	11	3	20	151.392
					4577.AC165171.2_FGP002	23	5	32	151.249
					4577.GRMZM2G346839_P01	33	5	20	151.179
					4577.GRMZM2G036908_P01	11	5	16	150.983
					4577.GRMZM2G002131_P01	10	4	16	150.934
					4577.GRMZM2G467184_P01	18	6	26	150.641
					4577.GRMZM2G347043_P01	16	3	26	150.48
					4577.GRMZM2G172320_P01	9	2	18	150.046
					4577.GRMZM2G101457_P01	14	4	22	149.757
					4577.GRMZM2G019974_P01	5	2	10	149.055
					4577.GRMZM2G179133_P01	13	4	10	148.676
					4577.GRMZM2G130728_P01	7	2	14	148.427
					4577.GRMZM5G832582_P02	27	4	14	148.206
					4577.GRMZM2G048430_P01	6	2	12	148.114
					4577.GRMZM2G073429_P01	12	3	22	147.299
					4577.GRMZM2G151249_P01	243	6	18	147.289
					4577.GRMZM2G111164_P04	7	2	14	147.252
					4577.GRMZM2G172695_P01	20162	10	20	147.196
					4577.GRMZM2G125969_P01	52	9	30	147.061
					4577.GRMZM2G164475_P01	42	8	16	146.814
					4577.GRMZM5G878070_P01	11	2	22	146.015
					4577.GRMZM2G074540_P01	11	3	14	145.95
					4577.GRMZM2G059939_P02	8	3	14	145.922
					4577.GRMZM2G055135_P07	10	3	18	145.914
					4577.GRMZM2G177923_P01	8	1	16	145.676
					4577.GRMZM2G123119_P01	2892	8	32	145.674
					4577.GRMZM2G089010_P02	8	3	14	145.625
					4577.GRMZM2G050003_P01	10	4	12	145.551
					4577.GRMZM2G026889_P01	6	3	10	145.324
					4577.GRMZM2G134054_P01	11	2	22	144.764
					4577.GRMZM2G138396_P01	18	4	18	144.726
					4577.GRMZM2G009719_P01	3	2	6	144.239
					4577.GRMZM2G308595_P01	12	4	8	144.124
					4577.GRMZM2G158976_P01	132	13	42	143.85
					4577.GRMZM2G430039_P01	11	4	14	143.501
					4577.GRMZM2G081782_P01	11	3	16	143.323
					4577.GRMZM2G031941_P01	5	1	10	142.314
					4577.GRMZM2G060505_P01	8	3	10	142.111
					4577.GRMZM2G144042_P01	7	4	10	141.874
					4577.GRMZM2G073465_P03	9	2	18	140.869
					4577.GRMZM2G166383_P01	7	3	8	140.577
					4577.GRMZM2G107092_P01	10	4	12	140.347
					4577.GRMZM2G069146_P01	37	4	18	140.29
					4577.AC204530.4_FGP006	7	4	10	139.751
					4577.GRMZM2G142019_P01	4	2	8	139.711
					4577.GRMZM2G172214_P01	11	4	14	139.673
					4577.GRMZM2G131961_P01	17	3	26	139.658
					4577.AC214360.3_FGP001	76	8	16	139.538
					4577.GRMZM2G146034_P01	7	2	14	139.528
					4577.GRMZM2G084727_P01	7	1	14	139.515
					4577.GRMZM2G132478_P01	4	2	8	139.283
					4577.GRMZM2G040743_P01	11	2	22	139.093
					4577.GRMZM2G111975_P01	243	7	16	139.076
					4577.GRMZM2G011347_P01	11	3	14	139.013
					4577.GRMZM5G831009_P01	7	3	8	138.944
					4577.GRMZM2G162758_P01	5	2	10	138.811
					4577.GRMZM2G083130_P01	7	2	14	138.805
					4577.GRMZM2G358238_P01	6	3	6	138.752
					4577.GRMZM2G063897_P06	19	4	22	138.649
					4577.GRMZM2G063880_P01	22	6	18	138.162
					4577.GRMZM2G078024_P01	8	4	8	138.073
					4577.GRMZM5G898290_P02	20	4	22	137.927
					4577.GRMZM2G090043_P01	267	8	18	137.922
					4577.GRMZM2G503156_P01	5	2	10	137.746
					4577.GRMZM2G082032_P01	4	3	6	137.57
					4577.GRMZM6G028976_P01	5	1	10	137.461
					4577.GRMZM2G175761_P01	10	3	14	137.439
					4577.GRMZM2G016150_P01	30	6	24	137.386
					4577.GRMZM2G080516_P01	13	3	20	136.89
					4577.GRMZM2G002023_P02	6	3	10	136.812
					4577.GRMZM2G457003_P01	4	2	8	136.806
					4577.GRMZM2G093826_P01	7	2	14	136.497
					4577.GRMZM5G803404_P01	100	11	30	136.408
					4577.GRMZM2G119783_P01	14	3	22	136.34
					4577.GRMZM2G132358_P03	15	4	14	136.34
					4577.GRMZM2G114557_P03	4	2	8	136.229
					4577.GRMZM2G066326_P01	79	14	34	136.206
					4577.GRMZM2G324999_P01	18	6	18	136.092
					4577.GRMZM2G180086_P01	5	2	10	136.015
					4577.GRMZM2G131442_P02	9	2	18	135.996
					4577.GRMZM2G446170_P01	6	1	12	135.684
					4577.GRMZM2G154460_P01	6	3	10	135.578
					4577.GRMZM2G095757_P02	128	7	14	135.406
					4577.GRMZM2G117574_P01	12	5	14	135.377
					4577.GRMZM2G074672_P02	8	2	16	135.218
					4577.GRMZM2G119345_P01	7	2	14	134.988
					4577.GRMZM2G123986_P01	10	4	12	134.977
					4577.GRMZM2G114650_P01	14	4	14	134.972
					4577.GRMZM2G321239_P01	16	8	16	134.797
					4577.GRMZM2G179827_P01	30	5	20	134.606
					4577.GRMZM2G008892_P01	6	3	6	133.695
					4577.GRMZM2G166176_P01	842	8	16	133.607
					4577.GRMZM2G390804_P01	30	7	14	133.566
					4577.GRMZM2G020187_P01	30	10	32	133.366
					4577.GRMZM2G023436_P02	5	1	10	133.242
					4577.GRMZM2G077989_P01	8	1	16	133.101
					4577.GRMZM2G174558_P01	25	7	20	132.942
					4577.GRMZM2G016958_P01	5	2	10	132.743
					4577.GRMZM2G060485_P01	27	5	16	132.701
					4577.GRMZM2G312661_P01	9	3	12	132.693
					4577.GRMZM2G024865_P01	4	2	8	132.518
					4577.GRMZM2G108898_P02	8	3	10	132.488
					4577.GRMZM2G004748_P01	43	8	38	132.466
					4577.GRMZM2G471733_P01	31	5	20	132.321
					4577.GRMZM2G051984_P01	8	3	12	132.009
					4577.GRMZM2G060290_P01	21	4	20	131.969
					4577.GRMZM2G095904_P01	27	9	26	131.859
					4577.GRMZM2G133331_P01	11	2	22	131.791
					4577.GRMZM2G147418_P01	26	4	12	131.759
					4577.GRMZM2G169820_P01	70	13	38	131.753
					4577.GRMZM2G168744_P01	11	2	22	131.752
					4577.GRMZM2G016922_P01	76	8	16	131.508
					4577.GRMZM2G171324_P01	6	3	6	131.276
					4577.GRMZM2G046681_P01	4	1	8	131.014
					4577.GRMZM2G093603_P01	74	7	14	130.561
					4577.GRMZM2G167497_P01	30	9	34	130.265
					4577.GRMZM2G126397_P01	9	2	18	130.132
					4577.GRMZM2G139815_P01	2884	8	24	130.036
					4577.GRMZM2G123815_P01	16	3	26	130.027
					4577.GRMZM2G165355_P01	71	7	24	130.016
					4577.GRMZM2G076212_P01	7	1	14	129.655
					4577.GRMZM2G063069_P01	7	4	10	129.336
					4577.GRMZM2G075244_P01	5	2	10	129.257
					4577.GRMZM2G165966_P01	14	7	14	128.873
					4577.GRMZM2G096952_P01	6	3	10	128.59
					4577.GRMZM2G011598_P01	16	6	16	128.558
					4577.GRMZM2G029082_P01	4	2	8	128.558
					4577.GRMZM2G339379_P01	5	2	10	128.466
					4577.GRMZM2G049088_P01	29	6	14	128.141
					4577.GRMZM2G340065_P01	11	1	22	128.1
					4577.GRMZM2G302883_P01	8	3	12	128.03
					4577.GRMZM2G092474_P01	18	7	22	127.678
					4577.GRMZM2G003526_P01	7	3	8	127.676
					4577.GRMZM2G392524_P01	57	6	26	127.396
					4577.GRMZM6G761998_P01	23	8	26	127.039
					4577.GRMZM2G328795_P01	7	2	14	126.894
					4577.GRMZM2G058472_P01	6	3	10	126.847
					4577.GRMZM2G036217_P01	8	4	12	126.835
					4577.GRMZM2G004880_P01	5	1	10	126.779
					4577.GRMZM2G038722_P01	6	1	12	126.711
					4577.GRMZM2G040033_P01	5	2	10	126.664
					4577.GRMZM2G059637_P01	842	8	16	126.378
					4577.GRMZM2G010372_P01	24	4	8	126.184
					4577.GRMZM2G019411_P01	8	2	16	125.88
					4577.GRMZM2G149211_P01	121	5	12	125.639
					4577.GRMZM2G156019_P01	15	5	12	125.589
					4577.GRMZM2G441903_P01	13	4	22	125.583
					4577.GRMZM2G153920_P01	8	1	16	125.52
					4577.GRMZM2G090865_P02	3	2	6	125.045
					4577.GRMZM2G173928_P01	4	1	8	124.849
					4577.GRMZM2G141376_P01	10	2	20	124.678
					4577.GRMZM2G151909_P01	26	7	22	124.658
					4577.GRMZM2G066441_P01	10	3	12	124.616
					4577.GRMZM2G132373_P01	7	2	14	124.615
					4577.GRMZM2G112057_P01	19	3	26	123.723
					4577.GRMZM2G055982_P01	7	2	14	123.606
					4577.GRMZM2G157241_P01	8	1	16	123.547
					4577.GRMZM2G146948_P01	4	2	8	123.502
					4577.AC205562.3_FGP002	18	6	18	123.435
					4577.GRMZM2G135978_P01	109	20	46	123.045
					4577.GRMZM2G005459_P01	26	5	10	122.898
					4577.GRMZM2G330049_P01	11	4	18	122.827
					4577.GRMZM2G049695_P01	11	3	20	122.689
					4577.GRMZM2G161293_P01	13	2	26	122.684
					4577.GRMZM2G102683_P01	5	1	10	122.531
					4577.GRMZM2G045809_P01	5	2	10	122.47
					4577.GRMZM5G829946_P04	9	1	18	122.339
					4577.GRMZM2G132185_P01	27	9	24	122.291
					4577.GRMZM2G416817_P02	5	2	10	122.267
					4577.GRMZM2G159700_P01	30	7	14	122.093
					4577.AC209664.3_FGP002	30	5	10	122.067
					4577.GRMZM2G308503_P01	106	7	22	121.859
					4577.GRMZM2G101287_P01	8	2	16	121.278
					4577.GRMZM2G438202_P01	248	6	26	121.215
					4577.GRMZM2G079109_P01	26	4	12	120.904
					4577.GRMZM2G028637_P01	10	5	10	120.86
					4577.GRMZM2G159353_P01	9	2	18	120.846
					4577.GRMZM2G104760_P01	24	4	8	120.586
					4577.GRMZM2G149201_P01	4	2	8	120.537
					4577.AC212219.3_FGP005	6	3	10	120.516
					4577.GRMZM2G128057_P01	7	3	8	120.102
					4577.GRMZM2G167520_P01	7	2	14	119.749
					4577.GRMZM2G075461_P01	4	2	8	119.518
					4577.GRMZM2G020054_P01	56	5	24	118.881
					4577.GRMZM2G055180_P01	11	3	16	118.863
					4577.GRMZM2G037386_P01	23	4	42	118.785
					4577.GRMZM2G095727_P05	27	6	24	118.785
					4577.GRMZM2G342197_P01	9	4	10	118.489
					4577.GRMZM2G058630_P01	13	4	16	118.326
					4577.GRMZM2G019686_P01	4	2	8	118.231
					4577.GRMZM5G807064_P02	28	5	36	118.055
					4577.GRMZM2G082249_P01	4	2	8	117.869
					4577.GRMZM2G425249_P01	10	5	10	117.735
					4577.GRMZM2G065928_P01	3	2	6	117.607
					4577.GRMZM2G164318_P01	11	5	12	117.492
					4577.GRMZM2G098750_P01	18	5	10	117.31
					4577.GRMZM2G025182_P01	6	3	10	117.245
					4577.GRMZM2G148904_P01	10	1	20	117.12
					4577.GRMZM2G136662_P02	8	3	10	117.041
					4577.GRMZM2G082199_P01	18	7	26	116.987
					4577.GRMZM2G017578_P02	5	2	10	116.886
					4577.GRMZM2G014303_P01	10	5	10	116.864
					4577.GRMZM2G341499_P01	4	1	8	116.705
					4577.GRMZM2G065203_P01	840	7	14	116.651
					4577.GRMZM2G050234_P01	7	4	10	116.566
					4577.GRMZM2G091540_P01	4	2	8	116.541
					4577.GRMZM2G171702_P01	19	5	32	116.49
					4577.GRMZM2G036564_P01	5	1	10	116.359
					4577.GRMZM2G477340_P04	128	7	14	116.034
					4577.GRMZM2G392863_P01	3	2	6	115.951
					4577.GRMZM2G135387_P01	22	5	28	115.889
					4577.GRMZM2G116538_P02	11	3	14	115.818
					4577.GRMZM2G081127_P01	5	1	10	115.713
					4577.GRMZM2G007249_P02	7	1	14	115.66
					4577.AC217358.3_FGP009	3	1	6	115.537
					4577.GRMZM2G134747_P01	6	2	12	115.484
					4577.GRMZM2G083812_P01	243	7	16	115.465
					4577.GRMZM2G120724_P01	133	7	26	115.425
					4577.GRMZM5G872499_P01	6	2	12	115.112
					4577.GRMZM2G015869_P01	15	3	28	115
					4577.GRMZM2G430680_P02	7	3	12	114.888
					4577.GRMZM2G053284_P01	12	3	18	114.625
					4577.GRMZM2G059225_P02	25	5	12	114.47
					4577.GRMZM2G309512_P01	26	13	30	114.451
					4577.GRMZM5G870446_P02	10	3	18	114.24
					4577.GRMZM2G166141_P01	3	2	6	113.802
					4577.GRMZM2G391042_P01	10	3	18	113.618
					4577.GRMZM2G127232_P01	7	3	8	113.397
					4577.GRMZM2G361652_P02	5	3	8	113.391
					4577.GRMZM2G055844_P01	16	6	12	113.375
					4577.GRMZM2G084779_P01	7	2	14	113.325
					4577.GRMZM2G448607_P01	9	1	18	113.323
					4577.GRMZM2G167438_P01	6	2	12	113.178
					4577.GRMZM2G095873_P01	19	5	28	113.147
					4577.GRMZM2G412601_P01	7	3	12	113.066
					4577.GRMZM2G180659_P03	9	2	18	112.845
					4577.GRMZM2G055404_P01	25	7	20	112.587
					4577.GRMZM2G057116_P01	12	3	18	112.466
					4577.GRMZM2G071720_P01	6	3	10	112.454
					4577.GRMZM2G119566_P01	18	7	22	112.399
					4577.GRMZM2G161382_P02	120	5	10	112.347
					4577.GRMZM2G335738_P01	3	1	6	112.279
					4577.GRMZM2G399530_P01	57	7	16	112.273
					4577.GRMZM2G056247_P02	3	2	6	112.223
					4577.GRMZM2G437460_P01	58	16	52	112.111
					4577.GRMZM2G030877_P01	10	3	14	112.048
					4577.GRMZM2G105092_P01	4	2	8	112.033
					4577.GRMZM2G176472_P01	11	3	20	111.791
					4577.GRMZM2G367701_P01	82	15	30	111.748
					4577.GRMZM2G177314_P01	11	5	12	111.705
					4577.GRMZM2G323757_P01	33	8	22	111.682
					4577.GRMZM2G084979_P01	21	7	20	111.484
					4577.GRMZM2G092167_P01	5	2	10	111.277
					4577.GRMZM2G092281_P01	4	2	8	111.039
					4577.GRMZM2G037255_P01	33	9	24	110.699
					4577.GRMZM2G358153_P01	50	8	20	110.641
					4577.GRMZM2G423884_P01	8	3	10	110.635
					4577.GRMZM2G140033_P01	5	1	10	110.263
					4577.GRMZM2G085678_P01	15	6	18	110.18
					4577.GRMZM2G126018_P01	11	4	18	110.141
					4577.GRMZM2G408359_P01	9	4	10	109.911
					4577.GRMZM2G032182_P01	7	4	10	109.704
					4577.GRMZM2G073928_P01	4	3	6	109.547
					4577.GRMZM2G130505_P01	8	3	10	109.491
					4577.AC210013.4_FGP018	3	2	6	109.416
					4577.GRMZM2G001934_P01	56	7	14	108.939
					4577.GRMZM2G125072_P01	8	4	12	108.837
					4577.GRMZM2G092493_P04	4	2	8	108.743
					4577.GRMZM2G373435_P01	6	2	12	108.599
					4577.GRMZM2G147942_P01	7	2	14	108.575
					4577.GRMZM5G883760_P01	4	2	8	108.559
					4577.GRMZM2G356076_P01	11	4	18	108.415
					4577.GRMZM2G374812_P01	25	5	12	108.249
					4577.GRMZM2G358931_P02	53	5	20	108.18
					4577.GRMZM2G061280_P02	4	1	8	108.068
					4577.GRMZM2G137108_P01	10	4	16	108.035
					4577.GRMZM2G116238_P03	35	8	22	107.999
					4577.GRMZM2G420715_P01	20	6	16	107.935
					4577.GRMZM2G012160_P01	8	2	16	107.759
					4577.GRMZM2G069922_P03	24	10	28	107.637
					4577.GRMZM2G340048_P01	1446	9	18	107.497
					4577.GRMZM2G127857_P01	24	9	22	107.37
					4577.GRMZM2G006219_P01	9	1	18	107.297
					4577.GRMZM2G481440_P02	36	5	28	107.208
					4577.GRMZM2G175576_P01	11	3	20	107.116
					4577.GRMZM2G374827_P01	10	3	18	107.116
					4577.GRMZM2G310368_P01	18	4	20	107.046
					4577.GRMZM2G009144_P01	56	7	14	106.917
					4577.GRMZM2G023204_P01	8	4	8	106.636
					4577.GRMZM2G072052_P01	5	2	10	106.444
					4577.GRMZM2G129675_P01	7	3	8	106.358
					4577.GRMZM2G460958_P01	56	6	16	106.336
					4577.AC219190.3_FGP002	7	2	14	106.268
					4577.GRMZM5G868047_P01	9	1	18	106.151
					4577.GRMZM2G019373_P01	34	6	32	106.143
					4577.GRMZM2G071390_P01	3	2	6	106.041
					4577.GRMZM2G361847_P01	11	4	14	105.811
					4577.GRMZM2G067049_P03	9	1	18	105.808
					4577.GRMZM2G090779_P01	3	2	6	105.678
					4577.GRMZM2G113191_P01	6	1	12	105.607
					4577.GRMZM2G072071_P01	9	1	18	105.581
					4577.GRMZM2G008859_P01	7	3	12	105.392
					4577.GRMZM2G174347_P01	15	6	22	105.391
					4577.GRMZM2G159477_P01	8	2	16	105.328
					4577.GRMZM2G134857_P01	6	3	6	105.089
					4577.AC197717.3_FGP002	9	3	12	104.965
					4577.GRMZM2G405474_P01	2	2	4	104.667
					4577.GRMZM2G094543_P01	6	3	6	104.652
					4577.AC217401.3_FGP003	6	1	12	104.556
					4577.AC182482.3_FGP003	14	3	24	104.482
					4577.GRMZM2G316033_P01	90	9	18	104.455
					4577.GRMZM2G003789_P01	4	2	8	104.302
					4577.GRMZM2G047600_P01	17	4	18	104.091
					4577.GRMZM2G102760_P01	6	2	12	104.049
					4577.GRMZM2G443525_P01	12	2	24	103.968
					4577.GRMZM2G143703_P01	3	2	6	103.724
					4577.GRMZM2G177878_P02	2	1	4	103.632
					4577.GRMZM2G044724_P01	12	2	24	103.555
					4577.GRMZM2G171073_P02	88	8	26	103.542
					4577.GRMZM2G134703_P02	2	2	4	103.518
					4577.GRMZM2G165692_P01	5	1	10	103.511
					4577.GRMZM2G119623_P01	10	3	14	103.263
					4577.GRMZM2G162093_P01	3	2	6	103.206
					4577.GRMZM2G029780_P01	4	2	8	103.15
					4577.GRMZM2G118019_P01	9	3	16	103.133
					4577.GRMZM2G085049_P02	4	1	8	102.991
					4577.GRMZM2G074248_P01	20	7	18	102.827
					4577.GRMZM2G173472_P01	3	2	6	102.768
					4577.GRMZM2G137535_P01	50	8	20	102.559
					4577.GRMZM2G062946_P01	2	2	4	102.104
					4577.GRMZM2G133613_P01	1443	7	20	101.918
					4577.GRMZM2G008691_P03	11	2	22	101.889
					4577.GRMZM2G168669_P01	6	3	6	101.881
					4577.GRMZM2G350225_P01	3	2	6	101.72
					4577.GRMZM2G055101_P01	9	1	18	101.675
					4577.GRMZM2G141277_P01	12	4	16	101.675
					4577.GRMZM2G336533_P01	11	3	16	101.563
					4577.GRMZM2G071076_P01	122	5	14	101.35
					4577.GRMZM2G181135_P01	2	2	4	101.343
					4577.GRMZM2G066578_P01	12	5	14	101.2
					4577.GRMZM2G354610_P03	5	2	10	101.052
					4577.GRMZM2G306851_P02	3	1	6	101.045
					4577.GRMZM2G180668_P01	25	7	20	100.966
					4577.GRMZM2G367094_P01	5	1	10	100.665
					4577.GRMZM2G044107_P01	8	4	8	100.642
					4577.GRMZM2G132509_P01	6	2	12	100.254
					4577.GRMZM2G053869_P01	6	3	6	100.178
					4577.GRMZM2G060216_P01	5	1	10	100.139
					4577.GRMZM2G142768_P02	18	7	22	100.125
					4577.GRMZM2G061879_P01	5	1	10	100.068
					4577.GRMZM2G149184_P01	14	4	24	100.008
					4577.GRMZM2G162598_P01	24	4	8	99.983
					4577.GRMZM2G135739_P01	10	2	20	99.782
					4577.GRMZM2G070109_P01	2	2	4	99.696
					4577.GRMZM2G022032_P01	2	1	4	99.585
					4577.GRMZM2G031724_P01	13	3	20	99.476
					4577.GRMZM2G176576_P01	6	1	12	99.443
					4577.GRMZM2G158117_P01	12	6	16	99.325
					4577.GRMZM2G005236_P02	2	2	4	99.286
					4577.GRMZM2G170927_P01	4	1	8	99.124
					4577.AC207755.3_FGP005	3	1	6	98.937
					4577.GRMZM5G844894_P01	6	3	10	98.901
					4577.GRMZM2G121715_P01	15	1	30	98.668
					4577.GRMZM5G894568_P01	13	2	26	98.5
					4577.GRMZM2G036980_P01	4	1	8	98.394
					4577.GRMZM2G093951_P01	12	3	22	98.328
					4577.GRMZM2G433184_P01	7	4	10	98.192
					4577.GRMZM2G336909_P01	9	3	12	98.181
					4577.GRMZM2G029850_P02	12	6	12	98
					4577.GRMZM2G349655_P01	6	2	12	97.96
					4577.GRMZM2G018607_P01	2	1	4	97.832
					4577.GRMZM2G377553_P01	2	1	4	97.629
					4577.GRMZM2G374309_P01	1446	9	18	97.544
					4577.GRMZM2G365319_P01	9	4	10	97.479
					4577.GRMZM2G118403_P01	3	1	6	97.392
					4577.GRMZM2G042107_P01	7	3	12	97.302
					4577.GRMZM2G009506_P01	5	1	10	97.025
					4577.GRMZM2G111324_P01	7	1	14	96.976
					4577.GRMZM2G015642_P01	8	4	8	96.778
					4577.GRMZM2G074585_P02	15	3	22	96.69
					4577.GRMZM2G074358_P01	15	5	20	96.625
					4577.AC207043.3_FGP002	10	4	16	96.433
					4577.GRMZM2G308860_P01	5	3	8	96.291
					4577.GRMZM2G168590_P01	2	2	4	96.263
					4577.GRMZM2G159285_P01	28	6	20	96.153
					4577.GRMZM2G160417_P01	3	1	6	96.084
					4577.GRMZM2G104179_P01	8	1	16	96.036
					4577.GRMZM2G062488_P01	240	6	12	95.725
					4577.GRMZM2G035131_P01	2	1	4	95.716
					4577.GRMZM2G035542_P01	4	1	8	95.67
					4577.GRMZM2G017305_P01	6	2	12	95.64
					4577.GRMZM2G075563_P01	8	4	8	95.492
					4577.GRMZM2G305159_P02	5	1	10	95.484
					4577.GRMZM2G127147_P01	10	2	20	95.015
					4577.GRMZM2G301663_P01	11	3	20	94.756
					4577.GRMZM2G115105_P01	7	4	10	94.728
					4577.GRMZM2G141386_P01	2	1	4	94.631
					4577.GRMZM2G317270_P01	5	1	10	94.556
					4577.GRMZM2G329195_P01	24	5	22	94.472
					4577.AC235543.1_FGP002	4	1	8	94.47
					4577.GRMZM2G006578_P03	4	1	8	94.357
					4577.GRMZM2G047319_P01	4	2	8	94.151
					4577.GRMZM2G022947_P01	2	2	4	94.05
					4577.GRMZM2G122654_P01	5	2	10	94.015
					4577.GRMZM2G091503_P04	8	4	8	93.95
					4577.GRMZM2G180947_P01	105	6	24	93.826
					4577.GRMZM5G865319_P01	5	1	10	93.532
					4577.GRMZM2G098438_P01	5	1	10	93.456
					4577.GRMZM2G102927_P01	2	2	4	93.079
					4577.GRMZM2G162739_P01	11	3	16	92.859
					4577.GRMZM2G034896_P01	13	2	26	92.834
					4577.GRMZM2G144873_P06	5	2	10	92.764
					4577.GRMZM2G372985_P01	5	1	10	92.65
					4577.GRMZM2G363429_P01	3	2	6	92.492
					4577.GRMZM2G032694_P01	4	2	8	92.45
					4577.GRMZM2G066489_P03	5	1	10	92.311
					4577.GRMZM2G072850_P01	15	5	16	92.282
					4577.GRMZM2G125495_P01	4	1	8	92.234
					4577.GRMZM2G138268_P01	21	5	16	92.127
					4577.GRMZM2G040728_P01	2	2	4	92.012
					4577.GRMZM2G020254_P03	5	2	10	91.89
					4577.GRMZM2G062718_P01	4	2	8	91.628
					4577.GRMZM2G128651_P01	2	1	4	91.591
					4577.GRMZM2G181030_P01	14	6	16	91.58
					4577.GRMZM2G090441_P01	13	5	12	91.549
					4577.GRMZM2G393529_P01	3	2	6	91.449
					4577.GRMZM2G153333_P01	21	5	16	91.404
					4577.GRMZM2G045883_P01	11	2	22	91.116
					4577.GRMZM2G161146_P01	2	2	4	91.021
					4577.GRMZM2G004572_P01	37	4	18	90.868
					4577.GRMZM5G849600_P01	33	7	16	90.832
					4577.GRMZM2G145850_P01	2	2	4	90.66
					4577.GRMZM2G114503_P01	17	5	20	90.637
					4577.GRMZM2G085409_P01	4	1	8	90.617
					4577.GRMZM2G079080_P02	11	3	20	90.534
					4577.GRMZM2G021310_P01	2	2	4	90.501
					4577.GRMZM2G159500_P02	22	5	18	90.162
					4577.GRMZM2G082484_P01	9	3	12	90.159
					4577.GRMZM2G020982_P01	2	1	4	89.756
					4577.GRMZM2G045779_P01	8	1	16	89.745
					4577.GRMZM2G075229_P01	5	2	10	89.734
					4577.GRMZM2G045976_P01	3	1	6	89.715
					4577.GRMZM2G067830_P01	360	7	14	89.676
					4577.GRMZM2G376085_P01	6	2	12	89.592
					4577.GRMZM2G130454_P01	11	4	14	89.528
					4577.GRMZM2G162333_P02	18	5	14	89.189
					4577.GRMZM2G154628_P01	9	2	18	89.144
					4577.GRMZM2G113355_P01	2	2	4	89.058
					4577.GRMZM2G147243_P02	39	6	18	89.056
					4577.GRMZM2G070015_P01	15	4	14	89.023
					4577.GRMZM2G043075_P02	7	4	10	88.906
					4577.AC209987.4_FGP010	280	9	22	88.832
					4577.GRMZM2G016435_P01	10	3	14	88.719
					4577.GRMZM2G065557_P01	12	3	18	88.684
					4577.GRMZM2G028955_P01	16	5	14	88.674
					4577.GRMZM2G121333_P01	3	2	6	88.67
					4577.GRMZM2G465987_P01	17	3	32	88.627
					4577.GRMZM2G107872_P02	6	1	12	88.602
					4577.GRMZM2G099619_P01	82	8	20	88.53
					4577.GRMZM2G389557_P01	11	4	18	88.47
					4577.GRMZM2G360234_P01	360	7	14	88.305
					4577.GRMZM2G010649_P03	4	2	8	88.152
					4577.GRMZM2G044027_P01	12	4	8	87.913
					4577.GRMZM2G069370_P01	19	5	12	87.875
					4577.GRMZM2G119521_P01	14	7	18	87.842
					4577.GRMZM5G834199_P01	7	1	14	87.754
					4577.GRMZM2G070178_P01	22	7	14	87.736
					4577.GRMZM2G065394_P01	10	2	20	87.695
					4577.GRMZM2G010765_P01	38	4	20	87.641
					4577.GRMZM2G002523_P01	20	6	20	87.564
					4577.GRMZM2G117942_P01	6	2	12	87.507
					4577.GRMZM2G122543_P01	2	1	4	87.491
					4577.GRMZM2G004694_P01	5	1	10	87.467
					4577.GRMZM2G055216_P01	17	6	26	87.373
					4577.GRMZM2G003501_P01	4	2	8	87.289
					4577.GRMZM5G805732_P01	3	1	6	87.273
					4577.GRMZM2G045401_P01	2	1	4	87.243
					4577.GRMZM2G026406_P01	9	2	18	87.226
					4577.GRMZM2G052239_P01	37	6	14	87.007
					4577.GRMZM2G179024_P01	22	6	16	86.961
					4577.GRMZM2G022547_P02	13	2	26	86.927
					4577.GRMZM2G392975_P01	5	2	10	86.917
					4577.GRMZM2G342515_P01	19	4	16	86.866
					4577.GRMZM2G081053_P01	2	1	4	86.811
					4577.GRMZM2G431309_P01	22	4	24	86.683
					4577.GRMZM2G127050_P01	5	3	8	86.501
					4577.GRMZM2G034069_P01	2	2	4	86.405
					4577.GRMZM2G151542_P01	2	1	4	86.345
					4577.GRMZM2G021406_P01	7	2	14	86.25
					4577.GRMZM2G140917_P01	8	2	16	86.113
					4577.GRMZM2G069098_P01	296	9	26	86.071
					4577.GRMZM5G817651_P01	5	1	10	86.015
					4577.GRMZM2G374973_P01	7	1	14	85.972
					4577.GRMZM2G026767_P03	6	3	10	85.962
					4577.GRMZM2G098643_P01	15	4	26	85.775
					4577.GRMZM2G125032_P01	8	1	16	85.738
					4577.GRMZM2G101058_P01	7	3	8	85.711
					4577.GRMZM2G026391_P02	7	1	14	85.542
					4577.GRMZM2G080501_P01	6	2	12	85.531
					4577.GRMZM2G010433_P01	4	2	8	85.2
					4577.GRMZM2G177445_P01	4	1	8	84.938
					4577.GRMZM2G020761_P01	2	2	4	84.855
					4577.GRMZM2G081957_P01	7	1	14	84.839
					4577.GRMZM2G032856_P01	3	2	6	84.798
					4577.GRMZM2G064106_P01	8	1	16	84.686
					4577.AC212565.3_FGP001	23	8	18	84.535
					4577.GRMZM2G047372_P01	5	1	10	84.513
					4577.GRMZM2G174284_P01	19	4	20	84.282
					4577.GRMZM2G399484_P01	3	1	6	84.263
					4577.GRMZM2G141325_P01	9	2	18	84.001
					4577.GRMZM2G406177_P01	4	1	8	83.961
					4577.GRMZM2G080530_P02	13	5	12	83.911
					4577.GRMZM5G892991_P01	27	9	32	83.857
					4577.GRMZM2G076617_P01	9	3	12	83.675
					4577.GRMZM2G417954_P01	5	1	10	83.591
					4577.GRMZM2G429842_P02	8	4	12	83.506
					4577.GRMZM2G444748_P01	16	5	14	83.475
					4577.GRMZM2G047368_P02	5	2	10	83.34
					4577.GRMZM2G403076_P01	2	1	4	83.019
					4577.GRMZM2G015753_P01	26	5	26	82.593
					4577.GRMZM2G113002_P01	8	2	16	82.573
					4577.GRMZM2G159592_P01	3	1	6	82.566
					4577.GRMZM2G075255_P01	10	5	10	82.404
					4577.GRMZM2G054152_P01	3	2	6	82.278
					4577.GRMZM2G108723_P01	3	1	6	82.21
					4577.GRMZM2G101499_P01	6	2	12	82.186
					4577.GRMZM2G438895_P02	3	1	6	82.179
					4577.GRMZM2G106792_P01	6	1	12	82.022
					4577.GRMZM2G093276_P01	13	3	20	81.998
					4577.GRMZM2G429617_P01	12	7	14	81.886
					4577.GRMZM2G169654_P01	3	1	6	81.825
					4577.GRMZM2G163427_P01	58	6	18	81.822
					4577.GRMZM2G077655_P01	10	5	10	81.54
					4577.GRMZM2G434170_P01	2	2	4	81.475
					4577.GRMZM2G173882_P01	19	6	14	81.467
					4577.GRMZM2G445602_P01	4	1	8	81.441
					4577.GRMZM2G145655_P01	360	7	14	81.091
					4577.GRMZM2G013079_P01	1441	7	16	80.975
					4577.GRMZM2G059740_P02	4	1	8	80.956
					4577.GRMZM2G005082_P01	2	2	4	80.711
					4577.AC203989.4_FGP001	2	2	4	80.198
					4577.GRMZM2G063024_P01	3	2	6	80.07
					4577.GRMZM2G178875_P01	9	2	18	80.004
					4577.GRMZM2G149636_P01	3	2	6	79.888
					4577.GRMZM2G422510_P01	6	3	6	79.727
					4577.GRMZM2G106622_P01	4	1	8	79.712
					4577.GRMZM2G078906_P01	3	1	6	79.617
					4577.GRMZM2G060947_P01	6	1	12	79.483
					4577.GRMZM5G824920_P01	6	1	12	79.471
					4577.GRMZM2G058026_P02	2	1	4	79.374
					4577.GRMZM2G099191_P01	13	4	18	79.36
					4577.GRMZM2G136455_P02	11	3	20	79.297
					4577.GRMZM2G048826_P01	37	6	14	79.292
					4577.GRMZM2G052102_P01	19	5	12	79.107
					4577.GRMZM2G464985_P01	3	1	6	79.002
					4577.GRMZM2G174315_P01	22	9	28	78.868
					4577.GRMZM2G113420_P02	7	1	14	78.553
					4577.GRMZM2G120079_P01	49	5	12	78.511
					4577.GRMZM2G072526_P01	7	1	14	78.349
					4577.GRMZM2G110027_P01	2	1	4	78.261
					4577.GRMZM2G340656_P04	6	4	8	78.013
					4577.GRMZM2G052100_P01	4	2	8	78.013
					4577.GRMZM5G878561_P01	37	6	14	77.996
					4577.GRMZM2G152739_P01	6	1	12	77.872
					4577.GRMZM2G067373_P01	5	3	8	77.851
					4577.GRMZM2G154881_P01	3	1	6	77.833
					4577.GRMZM2G034061_P01	6	3	10	77.8
					4577.GRMZM2G040441_P01	3	1	6	77.754
					4577.AC193632.2_FGP002	8	3	14	77.638
					4577.GRMZM2G144997_P01	3	1	6	77.536
					4577.GRMZM2G441325_P01	18	6	28	77.523
					4577.GRMZM2G107073_P02	5	2	10	77.421
					4577.GRMZM2G175164_P01	6	4	8	77.392
					4577.GRMZM2G040965_P01	5	1	10	77.354
					4577.GRMZM2G092125_P01	8	2	16	77.312
					4577.GRMZM2G347402_P01	6	3	10	77.217
					4577.GRMZM2G066041_P01	3	2	6	77.15
					4577.GRMZM2G097683_P01	3	2	6	77.085
					4577.GRMZM2G080731_P03	8	3	14	77.084
					4577.GRMZM2G136571_P01	3	2	6	76.934
					4577.GRMZM2G172826_P01	4	1	8	76.93
					4577.GRMZM2G332560_P01	2	1	4	76.843
					4577.GRMZM2G371033_P01	37	6	14	76.606
					4577.GRMZM2G144782_P02	14	3	22	76.58
					4577.GRMZM2G060481_P01	4	2	8	76.493
					4577.GRMZM2G057027_P02	4	2	8	76.395
					4577.GRMZM2G148534_P01	2	1	4	76.385
					4577.GRMZM2G113512_P05	5	2	10	76.326
					4577.GRMZM2G098301_P01	3	1	6	76.322
					4577.GRMZM2G151050_P02	5	1	10	76.182
					4577.AC149475.2_FGP002	3	1	6	76.131
					4577.GRMZM2G104342_P01	12	3	18	75.996
					4577.GRMZM2G088189_P01	5	2	10	75.951
					4577.GRMZM2G031329_P01	4	2	8	75.911
					4577.GRMZM2G104176_P01	9	4	14	75.856
					4577.GRMZM2G150876_P02	3	2	6	75.849
					4577.GRMZM2G041518_P01	5	1	10	75.642
					4577.GRMZM2G070961_P03	2	2	4	75.4
					4577.GRMZM2G100641_P01	4	2	8	75.294
					4577.GRMZM2G161097_P01	9	1	18	75.251
					4577.GRMZM2G026065_P01	3	1	6	75.216
					4577.GRMZM2G016668_P02	14	4	20	75.187
					4577.GRMZM2G433767_P02	7	4	10	75.187
					4577.GRMZM2G018436_P01	6	2	12	75.1
					4577.GRMZM2G069169_P01	3	1	6	75.043
					4577.GRMZM2G062632_P01	5	2	10	75.019
					4577.GRMZM2G004161_P01	11	5	12	74.996
					4577.AC231180.2_FGP006	15	4	14	74.984
					4577.GRMZM2G105901_P01	2	1	4	74.942
					4577.GRMZM2G077809_P01	13	4	18	74.818
					4577.GRMZM2G073223_P01	5	2	10	74.605
					4577.GRMZM2G127328_P01	5	2	10	74.202
					4577.GRMZM2G068476_P01	12	5	14	74.038
					4577.GRMZM2G154735_P01	242	6	16	73.961
					4577.GRMZM5G838285_P01	5	1	10	73.871
					4577.GRMZM2G048883_P01	8	3	14	73.753
					4577.GRMZM2G073272_P01	11	3	16	73.683
					4577.GRMZM5G846057_P01	124	5	18	73.646
					4577.GRMZM2G014071_P01	6	1	12	73.5
					4577.GRMZM6G617209_P01	6	4	8	73.471
					4577.GRMZM2G098800_P02	74	7	18	73.432
					4577.GRMZM2G132995_P02	25	4	10	73.391
					4577.GRMZM2G073931_P01	8	3	14	73.177
					4577.GRMZM2G105770_P02	2	2	4	73.156
					4577.GRMZM2G047875_P01	8	3	14	73.044
					4577.GRMZM2G023279_P03	4	3	6	73.015
					4577.GRMZM2G134389_P01	2	1	4	72.967
					4577.GRMZM2G324781_P01	9	3	16	72.845
					4577.GRMZM2G440562_P01	12	5	10	72.815
					4577.GRMZM2G178025_P01	37	6	14	72.8
					4577.GRMZM2G064563_P02	3	1	6	72.783
					4577.GRMZM2G477236_P03	4	1	8	72.704
					4577.GRMZM2G137118_P01	4	2	8	72.619
					4577.GRMZM2G014653_P01	5	2	10	72.408
					4577.GRMZM2G402631_P01	7	4	10	72.399
					4577.GRMZM2G089619_P01	13	6	14	72.209
					4577.GRMZM2G154317_P01	7	3	12	72.117
					4577.GRMZM2G083725_P02	17	6	22	71.872
					4577.GRMZM2G020766_P01	7	4	10	71.858
					4577.GRMZM2G140893_P01	8	2	16	71.676
					4577.GRMZM2G104400_P01	7	1	14	71.565
					4577.GRMZM2G170253_P01	25	5	12	71.564
					4577.GRMZM2G456568_P01	6	1	12	71.556
					4577.GRMZM2G055158_P01	5	2	10	71.446
					4577.GRMZM2G174719_P01	7	3	12	71.41
					4577.GRMZM2G158700_P01	6	1	12	71.26
					4577.GRMZM2G388045_P01	3	2	6	71.146
					4577.GRMZM2G011357_P01	7	2	14	71.089
					4577.GRMZM2G067600_P01	2	1	4	71.033
					4577.GRMZM2G143328_P01	4	2	8	71.01
					4577.GRMZM2G067546_P01	5	2	10	70.835
					4577.GRMZM2G128466_P02	2	1	4	70.731
					4577.GRMZM2G014499_P01	2	2	4	70.587
					4577.GRMZM2G144705_P01	5	3	8	70.539
					4577.GRMZM2G170842_P01	3	1	6	70.471
					4577.GRMZM2G041175_P01	6	2	12	70.386
					4577.GRMZM2G032107_P01	5	3	8	70.287
					4577.GRMZM2G020285_P01	2	2	4	70.193
					4577.GRMZM2G083411_P01	3	1	6	70.083
					4577.GRMZM2G012140_P01	7	1	14	70.047
					4577.GRMZM2G037308_P01	3	2	6	69.925
					4577.GRMZM2G126555_P01	7	3	12	69.921
					4577.GRMZM2G475897_P01	4	3	6	69.833
					4577.GRMZM2G055619_P01	4	1	8	69.831
					4577.GRMZM5G881387_P01	5	2	10	69.801
					4577.GRMZM5G855994_P01	12	5	16	69.786
					4577.GRMZM2G115070_P01	9	3	12	69.759
					4577.GRMZM2G102347_P03	26	5	14	69.736
					4577.GRMZM2G059214_P01	24	13	26	69.713
					4577.GRMZM2G030636_P01	3	2	6	69.499
					4577.GRMZM2G105909_P01	9	2	18	69.469
					4577.GRMZM2G156977_P01	7	3	12	69.333
					4577.GRMZM2G352132_P01	4	1	8	69.278
					4577.GRMZM2G163251_P01	5	3	8	69.084
					4577.GRMZM5G826911_P01	3	1	6	69.038
					4577.GRMZM2G090500_P01	6	3	10	69.011
					4577.GRMZM2G008607_P01	3	1	6	68.891
					4577.GRMZM2G306741_P01	18	4	16	68.817
					4577.GRMZM2G043470_P01	5	1	10	68.738
					4577.GRMZM2G059428_P01	13	5	16	68.707
					4577.GRMZM2G171317_P01	3	2	6	68.575
					4577.GRMZM2G398807_P01	8	4	12	68.571
					4577.GRMZM6G257110_P01	5	2	10	68.4
					4577.GRMZM2G430936_P01	5	3	8	68.339
					4577.GRMZM2G061910_P01	6	1	12	68.318
					4577.GRMZM2G160966_P01	23	5	20	68.301
					4577.GRMZM2G030436_P01	6	3	6	68.188
					4577.GRMZM2G001421_P04	14	4	20	68.163
					4577.GRMZM2G145085_P01	4	3	6	68.049
					4577.GRMZM2G141081_P01	7	3	12	68.027
					4577.GRMZM5G836190_P02	2	1	4	67.8
					4577.GRMZM2G170017_P01	6	3	10	67.782
					4577.GRMZM2G082118_P01	18	5	10	67.761
					4577.GRMZM2G516301_P01	7	2	14	67.636
					4577.GRMZM5G828487_P01	10	3	14	67.499
					4577.GRMZM2G044824_P01	4	1	8	67.29
					4577.GRMZM2G172657_P01	10	3	18	67.188
					4577.GRMZM2G140996_P01	7	3	8	67.059
					4577.GRMZM2G115633_P02	10	4	16	66.837
					4577.GRMZM2G032602_P01	29	6	18	66.655
					4577.GRMZM2G476685_P01	6	3	6	66.586
					4577.GRMZM2G025190_P01	3	2	6	66.558
					4577.GRMZM2G064960_P01	4	1	8	66.524
					4577.GRMZM2G045154_P01	2	1	4	66.485
					4577.GRMZM2G172485_P01	4	1	8	66.45
					4577.GRMZM2G314898_P01	2	1	4	66.38
					4577.GRMZM2G430675_P01	3	1	6	66.351
					4577.GRMZM2G085924_P01	24	4	8	66.273
					4577.GRMZM2G054224_P01	3	1	6	66.264
					4577.GRMZM2G021909_P01	9	4	10	66.213
					4577.GRMZM2G102657_P01	2	2	4	65.963
					4577.GRMZM2G304108_P01	2	1	4	65.919
					4577.GRMZM2G104622_P01	5	3	8	65.915
					4577.GRMZM2G158232_P01	4	2	8	65.901
					4577.GRMZM2G069694_P01	9	4	14	65.854
					4577.GRMZM5G812555_P01	10	2	20	65.799
					4577.GRMZM2G076417_P01	6	2	12	65.799
					4577.GRMZM2G072518_P01	10	1	20	65.704
					4577.GRMZM2G031447_P01	6	3	10	65.684
					4577.GRMZM2G467671_P01	2	2	4	65.631
					4577.AC233945.1_FGP003	2	1	4	65.619
					4577.GRMZM2G114093_P01	3	1	6	65.416
					4577.GRMZM2G120262_P01	5	1	10	65.309
					4577.AC206223.3_FGP006	13	4	10	65.284
					4577.GRMZM2G112488_P01	5	2	10	65.244
					4577.GRMZM2G396951_P01	5	3	8	65.168
					4577.GRMZM2G028709_P02	2	1	4	65.09
					4577.GRMZM2G004207_P02	3	1	6	65.077
					4577.GRMZM2G072107_P01	3	2	6	65.057
					4577.GRMZM2G030465_P01	11	4	14	65.02
					4577.GRMZM2G418956_P01	4	3	6	64.905
					4577.GRMZM2G164182_P01	3	1	6	64.882
					4577.GRMZM2G165060_P01	8	5	10	64.711
					4577.GRMZM2G034360_P01	5	2	10	64.546
					4577.GRMZM2G062045_P01	3	1	6	64.545
					4577.GRMZM2G017008_P01	8	1	16	64.381
					4577.GRMZM2G147882_P03	4	2	8	64.345
					4577.GRMZM2G042278_P01	5	2	10	64.342
					4577.GRMZM2G149182_P01	5	3	8	64.337
					4577.GRMZM5G840487_P01	4	3	6	64.331
					4577.GRMZM2G144109_P01	7	1	14	64.256
					4577.GRMZM2G181605_P01	11	5	12	64.177
					4577.GRMZM2G096546_P01	6	1	12	64.121
					4577.GRMZM2G151567_P01	15	4	14	64.101
					4577.GRMZM2G311036_P01	2	2	4	64.084
					4577.GRMZM5G830436_P01	8	3	14	64.008
					4577.GRMZM2G067702_P01	15	5	12	64.006
					4577.GRMZM2G065893_P01	14	4	20	63.977
					4577.GRMZM2G115481_P01	2	1	4	63.941
					4577.GRMZM2G046676_P01	4	2	8	63.928
					4577.GRMZM2G010927_P01	6	3	10	63.752
					4577.GRMZM2G152179_P01	4	1	8	63.643
					4577.GRMZM2G099452_P01	7	3	12	63.618
					4577.GRMZM2G176655_P01	3	1	6	63.614
					4577.GRMZM2G000489_P01	7	3	12	63.525
					4577.GRMZM2G068967_P01	10	4	16	63.455
					4577.GRMZM2G103785_P01	2	2	4	63.392
					4577.GRMZM2G129268_P01	1	1	2	63.348
					4577.GRMZM2G069047_P01	7	3	8	63.307
					4577.GRMZM2G111926_P02	3	2	6	63.283
					4577.GRMZM2G099092_P01	2	1	4	63.025
					4577.GRMZM2G157683_P01	2	1	4	63
					4577.GRMZM2G403620_P01	25	6	28	62.981
					4577.GRMZM2G038073_P01	24	6	12	62.718
					4577.GRMZM2G012324_P01	2	1	4	62.716
					4577.GRMZM2G006370_P02	13	4	10	62.594
					4577.GRMZM2G116079_P06	3	1	6	62.581
					4577.GRMZM2G093776_P01	7	1	14	62.568
					4577.GRMZM2G015605_P01	2	2	4	62.465
					4577.GRMZM2G414915_P01	4	2	8	62.431
					4577.GRMZM2G122437_P01	272	10	24	62.422
					4577.GRMZM2G010669_P01	4	1	8	62.4
					4577.GRMZM2G058456_P02	5	1	10	62.372
					4577.GRMZM2G115422_P01	32	6	12	62.323
					4577.GRMZM2G058305_P01	10	2	20	62.184
					4577.GRMZM2G155962_P03	2	1	4	62.111
					4577.GRMZM2G059013_P02	2	2	4	62.061
					4577.GRMZM2G471805_P01	3	1	6	62.035
					4577.GRMZM2G125196_P01	26	6	16	61.925
					4577.GRMZM2G542847_P01	5	1	10	61.877
					4577.GRMZM5G892700_P01	5	1	10	61.853
					4577.GRMZM2G178693_P01	6	2	12	61.831
					4577.GRMZM5G892675_P01	9	3	12	61.806
					4577.GRMZM2G132303_P01	6	3	6	61.736
					4577.GRMZM2G077356_P01	20	5	14	61.656
					4577.GRMZM2G028086_P01	6	1	12	61.594
					4577.GRMZM2G096470_P01	5	3	8	61.521
					4577.GRMZM2G103812_P02	32	6	12	61.52
					4577.GRMZM2G462118_P01	7	2	14	61.488
					4577.GRMZM2G478892_P02	2	1	4	61.433
					4577.GRMZM2G108933_P01	8	2	16	61.36
					4577.GRMZM2G100650_P01	3	1	6	61.32
					4577.GRMZM2G110220_P01	13	4	10	61.236
					4577.GRMZM2G118003_P03	9	1	18	61.135
					4577.GRMZM2G143599_P01	6	3	10	61.074
					4577.GRMZM2G106560_P01	6	2	12	61.042
					4577.GRMZM2G139852_P01	2	2	4	61.01
					4577.GRMZM2G453111_P01	10	4	16	60.931
					4577.GRMZM2G143817_P01	4	1	8	60.915
					4577.GRMZM2G094990_P01	16	6	12	60.788
					4577.GRMZM2G406601_P01	2	1	4	60.621
					4577.GRMZM2G152477_P01	3	1	6	60.577
					4577.GRMZM2G082959_P01	27	5	16	60.556
					4577.GRMZM2G016290_P04	6	2	12	60.451
					4577.GRMZM2G054125_P01	8	2	16	60.419
					4577.GRMZM2G075247_P01	3	2	6	60.387
					4577.GRMZM2G111304_P02	31	7	16	60.289
					4577.GRMZM2G171428_P01	3	1	6	60.276
					4577.GRMZM2G171677_P01	2	1	4	60.21
					4577.GRMZM2G076841_P01	4	1	8	60.156
					4577.GRMZM2G063806_P01	3	2	6	59.886
					4577.GRMZM2G048194_P01	6	2	12	59.834
					4577.GRMZM2G179432_P02	1	1	2	59.804
					4577.GRMZM2G141517_P01	4	1	8	59.669
					4577.GRMZM2G170049_P01	2	1	4	59.57
					4577.GRMZM2G053210_P02	7	3	8	59.515
					4577.GRMZM2G062591_P02	4	2	8	59.481
					4577.GRMZM2G136884_P01	17	6	14	59.395
					4577.GRMZM2G107003_P01	20	6	20	59.335
					4577.GRMZM2G479906_P01	3	1	6	59.265
					4577.GRMZM2G456669_P01	3	1	6	59.185
					4577.GRMZM2G311316_P03	11	5	16	58.98
					4577.GRMZM2G094353_P05	3	1	6	58.786
					4577.GRMZM2G177883_P01	20	5	14	58.742
					4577.GRMZM2G159399_P01	49	5	12	58.72
					4577.AC209819.3_FGP005	9	3	12	58.681
					4577.GRMZM2G030955_P01	4	1	8	58.31
					4577.AC208110.2_FGP007	2	2	4	58.289
					4577.GRMZM2G336824_P01	3	2	6	58.248
					4577.GRMZM5G803812_P01	3	1	6	58.23
					4577.GRMZM2G362857_P01	2	1	4	58.211
					4577.GRMZM2G022398_P02	1	1	2	58.17
					4577.GRMZM2G060726_P01	3	1	6	58.167
					4577.GRMZM2G369815_P01	8	1	16	58.153
					4577.GRMZM2G119999_P01	5	2	10	58.14
					4577.GRMZM2G102521_P02	5	1	10	58.127
					4577.GRMZM5G867798_P01	3	1	6	58.115
					4577.GRMZM2G126371_P01	5	2	10	58.103
					4577.GRMZM2G125513_P01	30	5	22	58.027
					4577.GRMZM2G079499_P01	3	1	6	57.99
					4577.GRMZM2G092465_P01	7	3	8	57.709
					4577.GRMZM2G463291_P01	5	1	10	57.682
					4577.GRMZM2G466563_P01	5	2	10	57.369
					4577.GRMZM5G802881_P01	4	2	8	57.338
					4577.GRMZM2G072376_P01	6	1	12	57.276
					4577.GRMZM2G119496_P01	7	3	8	57.131
					4577.GRMZM2G013639_P01	3	2	6	57.076
					4577.GRMZM2G433162_P01	2	2	4	57.057
					4577.GRMZM2G449817_P01	8	4	12	57.052
					4577.GRMZM2G181637_P02	4	1	8	56.991
					4577.GRMZM2G101116_P01	6	2	12	56.963
					4577.GRMZM2G120016_P01	4	2	8	56.935
					4577.GRMZM2G033359_P01	33	5	22	56.874
					4577.GRMZM2G136353_P01	5	1	10	56.851
					4577.AC206223.3_FGP001	7	3	12	56.83
					4577.GRMZM2G112538_P01	5	2	10	56.807
					4577.GRMZM2G428168_P01	2	1	4	56.753
					4577.GRMZM2G089952_P01	4	2	8	56.7
					4577.GRMZM2G015889_P01	7	1	14	56.57
					4577.GRMZM2G008060_P01	5	2	10	56.533
					4577.GRMZM2G039538_P01	2	2	4	56.398
					4577.GRMZM5G893444_P01	1	1	2	56.385
					4577.GRMZM2G054509_P01	4	1	8	56.379
					4577.GRMZM2G154883_P01	5	3	8	56.272
					4577.GRMZM2G054634_P01	15	4	14	56.211
					4577.GRMZM2G374074_P01	14	3	20	55.974
					4577.GRMZM2G426467_P01	7	1	14	55.803
					4577.GRMZM2G153523_P01	17	6	14	55.719
					4577.GRMZM2G087769_P01	2	1	4	55.657
					4577.GRMZM2G077406_P01	3	2	6	55.61
					4577.GRMZM2G359986_P01	5	3	8	55.567
					4577.GRMZM2G181259_P01	11	3	20	55.482
					4577.GRMZM2G142870_P01	6	1	12	55.457
					4577.GRMZM2G366607_P01	6	1	12	55.451
					4577.GRMZM2G113060_P01	24	4	8	55.381
					4577.GRMZM2G166944_P01	19	5	12	55.352
					4577.GRMZM2G080992_P01	12	5	14	55.351
					4577.GRMZM2G002699_P02	5	1	10	55.2
					4577.GRMZM2G066432_P01	5	3	8	55.176
					4577.GRMZM2G034985_P03	10	5	10	55.153
					4577.AC231745.1_FGP003	3	1	6	55.127
					4577.GRMZM2G073047_P01	4	1	8	55.096
					4577.GRMZM2G110504_P01	17	4	16	55.042
					4577.GRMZM2G037910_P01	7	3	8	54.859
					4577.GRMZM2G059117_P01	7	3	8	54.832
					4577.GRMZM2G414813_P02	8	1	16	54.814
					4577.GRMZM2G044077_P01	1	1	2	54.71
					4577.GRMZM2G014076_P02	2	1	4	54.653
					4577.GRMZM2G002915_P01	7	3	12	54.553
					4577.GRMZM6G040576_P01	4	1	8	54.532
					4577.GRMZM2G079185_P01	6	1	12	54.483
					4577.GRMZM2G104147_P01	1	1	2	54.457
					4577.GRMZM2G097349_P01	3	1	6	54.442
					4577.GRMZM2G178182_P02	4	1	8	54.43
					4577.GRMZM2G412229_P01	7	3	12	54.424
					4577.GRMZM2G113967_P01	3	1	6	54.392
					4577.GRMZM2G074053_P01	5	1	10	54.343
					4577.GRMZM2G043932_P01	150	8	16	54.231
					4577.GRMZM2G478553_P01	3	2	6	54.194
					4577.GRMZM2G101245_P01	2	1	4	54.1
					4577.GRMZM2G076771_P01	1	1	2	54.014
					4577.GRMZM2G017164_P01	2	1	4	53.989
					4577.GRMZM2G169929_P01	2	1	4	53.917
					4577.GRMZM2G089506_P01	13	4	10	53.885
					4577.GRMZM2G441768_P01	7	4	10	53.873
					4577.GRMZM2G161891_P01	2	1	4	53.811
					4577.GRMZM2G038281_P01	6	3	10	53.633
					4577.GRMZM2G004795_P01	2	2	4	53.582
					4577.GRMZM5G827174_P01	1	1	2	53.51
					4577.GRMZM2G178741_P02	3	1	6	53.162
					4577.GRMZM2G388585_P01	6	4	8	52.824
					4577.GRMZM2G145579_P01	3	1	6	52.822
					4577.GRMZM2G440003_P01	5	2	10	52.807
					4577.GRMZM2G172204_P02	2	1	4	52.582
					4577.GRMZM2G095611_P03	5	3	8	52.435
					4577.GRMZM2G475984_P01	7	2	14	52.379
					4577.GRMZM2G027272_P01	23	5	20	52.354
					4577.GRMZM2G157147_P01	3	1	6	52.33
					4577.GRMZM2G054252_P02	4	1	8	52.252
					4577.GRMZM2G421463_P02	5	2	10	52.024
					4577.GRMZM2G150450_P01	5	2	10	51.956
					4577.GRMZM2G089720_P01	9	5	12	51.85
					4577.GRMZM2G330475_P01	4	1	8	51.523
					4577.GRMZM2G037485_P01	4	3	6	51.441
					4577.GRMZM2G176209_P01	5	2	10	51.422
					4577.GRMZM2G162535_P01	5	3	8	51.407
					4577.GRMZM2G045287_P01	5	2	10	51.386
					4577.GRMZM2G030882_P01	3	2	6	51.336
					4577.GRMZM2G175816_P01	1	1	2	51.26
					4577.GRMZM2G400938_P01	6	4	8	51.244
					4577.GRMZM2G000483_P01	5	3	8	51.113
					4577.GRMZM2G001169_P01	8	1	16	51.107
					4577.GRMZM2G100583_P02	3	1	6	51.021
					4577.GRMZM2G179049_P02	3	1	6	51.016
					4577.GRMZM2G163826_P01	3	1	6	50.978
					4577.GRMZM2G173067_P03	2	1	4	50.953
					4577.GRMZM2G163189_P01	30	5	22	50.889
					4577.GRMZM2G039757_P01	5	1	10	50.772
					4577.GRMZM2G074236_P01	3	1	6	50.719
					4577.GRMZM2G098182_P01	4	1	8	50.718
					4577.GRMZM2G038783_P01	1	1	2	50.646
					4577.GRMZM5G896859_P02	4	1	8	50.628
					4577.GRMZM2G166665_P01	3	1	6	50.502
					4577.GRMZM2G148441_P01	3	1	6	50.485
					4577.GRMZM2G028325_P01	9	4	14	50.471
					4577.GRMZM2G127297_P01	1	1	2	50.461
					4577.GRMZM2G117491_P01	14	5	10	50.452
					4577.GRMZM2G089102_P01	6	1	12	50.439
					4577.GRMZM2G021416_P02	1	1	2	50.307
					4577.GRMZM2G082855_P03	25	6	14	50.206
					4577.GRMZM2G122537_P02	8	3	10	50.16
					4577.GRMZM2G071907_P01	6	1	12	50.111
					4577.GRMZM2G178880_P01	3	2	6	50.05
					4577.GRMZM2G149808_P02	1	1	2	50.029
					4577.GRMZM2G159105_P01	4	1	8	50.012
					4577.GRMZM2G005043_P01	14	5	10	49.937
					4577.GRMZM2G160710_P01	10	2	20	49.754
					4577.GRMZM2G169080_P01	3	1	6	49.75
					4577.GRMZM2G058470_P01	3	1	6	49.629
					4577.GRMZM2G380286_P01	3	1	6	49.543
					4577.GRMZM2G169198_P01	1	1	2	49.424
					4577.GRMZM2G131099_P01	5	3	8	49.402
					4577.GRMZM2G177929_P02	4	1	8	49.329
					4577.GRMZM2G032132_P01	2	1	4	49.298
					4577.GRMZM2G042442_P01	4	1	8	49.297
					4577.GRMZM2G011236_P01	13	4	10	48.99
					4577.GRMZM2G034724_P01	2	2	4	48.817
					4577.GRMZM2G011098_P01	3	1	6	48.774
					4577.GRMZM2G116629_P01	3	1	6	48.718
					4577.GRMZM2G039580_P01	1	1	2	48.685
					4577.GRMZM2G439311_P02	3	1	6	48.681
					4577.GRMZM2G081930_P01	3	1	6	48.654
					4577.GRMZM2G021725_P01	2	1	4	48.551
					4577.GRMZM2G154958_P01	5	2	10	48.457
					4577.GRMZM2G099319_P01	2	1	4	48.445
					4577.GRMZM2G174537_P01	6	1	12	48.377
					4577.GRMZM2G177982_P01	1	1	2	48.327
					4577.GRMZM2G048801_P01	3	1	6	48.266
					4577.GRMZM2G178038_P01	24	4	8	48.074
					4577.GRMZM5G868679_P01	3	2	6	47.99
					4577.GRMZM2G058690_P02	4	1	8	47.96
					4577.GRMZM2G157113_P02	6	3	6	47.927
					4577.GRMZM2G074759_P01	2	1	4	47.901
					4577.GRMZM2G108228_P01	3	1	6	47.895
					4577.GRMZM2G379035_P01	8	4	8	47.894
					4577.GRMZM2G119769_P02	7	3	8	47.769
					4577.GRMZM2G138756_P02	1	1	2	47.765
					4577.GRMZM2G158141_P01	2	2	4	47.751
					4577.GRMZM2G038669_P01	3	1	6	47.692
					4577.GRMZM2G139583_P02	2	2	4	47.623
					4577.GRMZM2G163724_P01	2	1	4	47.518
					4577.GRMZM2G175396_P01	7	2	14	47.424
					4577.GRMZM2G045067_P01	2	1	4	47.083
					4577.GRMZM2G000158_P04	9	4	10	47.017
					4577.GRMZM2G181219_P01	1	1	2	46.943
					4577.GRMZM2G133400_P01	2	1	4	46.853
					4577.GRMZM2G059544_P01	3	2	6	46.796
					4577.GRMZM2G155281_P01	270	10	20	46.656
					4577.GRMZM2G033356_P01	11	3	16	46.648
					4577.GRMZM2G113682_P01	1	1	2	46.587
					4577.GRMZM2G040924_P01	3	1	6	46.424
					4577.GRMZM5G804575_P01	3	1	6	46.411
					4577.GRMZM5G816457_P02	4	2	8	46.38
					4577.GRMZM2G078465_P01	4	2	8	46.32
					4577.GRMZM2G049877_P01	3	1	6	46.293
					4577.GRMZM2G115420_P01	4	1	8	46.224
					4577.GRMZM2G505380_P01	3	1	6	46.187
					4577.GRMZM2G133552_P01	2	1	4	45.93
					4577.GRMZM2G119426_P01	5	1	10	45.908
					4577.GRMZM2G180283_P01	2	1	4	45.898
					4577.GRMZM2G125656_P01	1	1	2	45.869
					4577.GRMZM5G809695_P03	24	6	12	45.851
					4577.GRMZM2G173387_P07	3	2	6	45.737
					4577.GRMZM2G320506_P01	4	1	8	45.716
					4577.GRMZM2G005552_P01	2	2	4	45.541
					4577.GRMZM2G012102_P01	1	1	2	45.523
					4577.GRMZM2G023652_P01	1	1	2	45.519
					4577.GRMZM2G051474_P01	3	1	6	45.425
					4577.GRMZM2G067053_P01	7	4	10	45.387
					4577.GRMZM2G135770_P01	5	1	10	45.375
					4577.GRMZM2G101693_P01	1	1	2	45.236
					4577.GRMZM2G372068_P01	4	2	8	45.203
					4577.GRMZM2G123452_P01	1	1	2	45.125
					4577.GRMZM2G352618_P01	8	4	8	45.116
					4577.GRMZM2G056388_P01	1	1	2	45.113
					4577.GRMZM2G143765_P01	2	1	4	45.068
					4577.GRMZM2G150024_P01	4	1	8	45.067
					4577.GRMZM2G073700_P01	1	1	2	44.927
					4577.GRMZM2G400497_P01	4	2	8	44.902
					4577.GRMZM2G315848_P01	4	2	8	44.835
					4577.GRMZM2G122302_P01	3	2	6	44.765
					4577.GRMZM2G375999_P01	1	1	2	44.764
					4577.AC165178.2_FGP004	3	2	6	44.741
					4577.GRMZM2G099862_P01	15	4	14	44.738
					4577.GRMZM2G092813_P01	1	1	2	44.676
					4577.GRMZM2G119468_P01	7	2	14	44.526
					4577.GRMZM2G104789_P01	4	2	8	44.52
					4577.GRMZM2G074173_P01	5	1	10	44.357
					4577.GRMZM2G393349_P01	2	1	4	44.243
[truncated: 900 more rows]

## Sheet: Supplementary Table S6 Top100
Supplementary Table S6: Top 100 node based on the MCC (Maximal Clique Centrality), MNC (Maximum Neighborhood Component), EPC (Edge Percolated Component), and Node-connect degree)
node_name	MCC	node_name	MNC	node_name	Degree	node_name	EPC
4577.GRMZM2G306732_P01	9.22337e+13	4577.GRMZM2G306732_P01	120	4577.GRMZM2G053722_P01	312	4577.GRMZM2G306732_P01	665.808
4577.GRMZM5G859195_P02	9.22337e+13	4577.GRMZM2G053722_P01	113	4577.GRMZM2G306732_P01	244	4577.GRMZM2G012276_P02	665.808
4577.GRMZM2G012276_P02	9.22337e+13	4577.GRMZM5G859195_P02	108	4577.GRMZM2G028535_P01	232	4577.GRMZM2G025882_P01	665.808
4577.GRMZM5G876146_P01	9.22337e+13	4577.GRMZM2G012276_P02	107	4577.GRMZM5G859195_P02	226	4577.GRMZM2G028535_P01	665.213
4577.GRMZM2G161673_P01	9.22337e+13	4577.GRMZM2G028535_P01	100	4577.GRMZM2G012276_P02	224	4577.GRMZM2G162529_P01	665.197
4577.GRMZM2G025882_P01	9.22337e+13	4577.GRMZM2G161673_P01	96	4577.GRMZM5G876146_P01	196	4577.GRMZM2G053722_P01	665.168
4577.GRMZM5G853854_P04	9.22337e+13	4577.GRMZM2G025882_P01	94	4577.GRMZM2G161673_P01	194	4577.GRMZM2G015967_P01	665.164
4577.GRMZM2G015967_P01	9.22337e+13	4577.GRMZM5G876146_P01	88	4577.GRMZM2G025882_P01	192	4577.GRMZM2G161673_P01	665.117
4577.GRMZM2G048907_P01	9.22337e+13	4577.GRMZM5G853854_P04	88	4577.GRMZM5G853854_P04	192	4577.GRMZM5G859195_P02	664.46
4577.GRMZM2G162529_P01	9.22337e+13	4577.GRMZM2G015967_P01	84	4577.GRMZM2G423861_P02	192	4577.GRMZM2G137151_P01	663.975
4577.GRMZM2G105644_P01	9.22337e+13	4577.GRMZM2G085577_P01	83	4577.GRMZM2G085577_P01	172	4577.GRMZM2G074158_P01	663.878
4577.GRMZM5G841619_P01	9.22337e+13	4577.GRMZM2G074158_P01	82	4577.GRMZM2G015967_P01	170	4577.GRMZM2G105644_P01	663.771
4577.GRMZM2G175562_P02	9.22337e+13	4577.GRMZM2G105644_P01	81	4577.GRMZM2G074158_P01	164	4577.GRMZM2G076075_P02	663.186
4577.GRMZM6G901724_P01	9.22337e+13	4577.GRMZM2G162529_P01	80	4577.GRMZM2G048907_P01	164	4577.GRMZM2G012397_P01	663.185
4577.GRMZM2G012397_P01	9.22337e+13	4577.GRMZM2G048907_P01	78	4577.GRMZM2G105644_P01	162	4577.GRMZM5G853854_P04	662.613
4577.GRMZM2G038365_P01	9.22337e+13	4577.GRMZM2G076075_P02	76	4577.GRMZM2G162529_P01	162	4577.GRMZM2G038365_P01	662.465
4577.GRMZM5G847466_P01	9.22337e+13	4577.GRMZM2G137151_P01	75	4577.GRMZM2G076075_P02	156	4577.GRMZM2G111216_P01	662.427
4577.GRMZM2G070605_P01	9.22337e+13	4577.GRMZM2G012397_P01	71	4577.GRMZM2G137151_P01	154	4577.GRMZM2G085646_P01	661.954
4577.GRMZM2G111216_P01	9.22337e+13	4577.GRMZM2G038365_P01	71	4577.GRMZM5G841619_P01	154	4577.AC203535.4_FGP004	661.937
4577.GRMZM5G895554_P05	9.22337e+13	4577.GRMZM6G901724_P01	70	4577.GRMZM2G175562_P02	152	4577.GRMZM2G329047_P01	661.749
4577.GRMZM2G085646_P01	9.22337e+13	4577.GRMZM5G841619_P01	69	4577.GRMZM6G901724_P01	146	4577.GRMZM5G876146_P01	661.299
4577.AC203535.4_FGP004	9.22337e+13	4577.GRMZM2G175562_P02	69	4577.GRMZM2G012397_P01	144	4577.GRMZM2G449496_P01	661.132
4577.GRMZM2G449496_P01	9.22337e+13	4577.GRMZM2G111216_P01	69	4577.GRMZM2G038365_P01	144	4577.GRMZM2G048907_P01	661.122
4577.GRMZM2G033885_P01	9.22337e+13	4577.GRMZM2G085646_P01	69	4577.GRMZM5G847466_P01	144	4577.GRMZM2G175562_P02	661.121
4577.AC190623.3_FGP001	9.22337e+13	4577.AC203535.4_FGP004	69	4577.GRMZM2G070605_P01	142	4577.GRMZM2G046284_P01	660.553
4577.GRMZM2G046284_P01	9.22337e+13	4577.GRMZM2G449496_P01	69	4577.GRMZM2G111216_P01	140	4577.GRMZM2G134130_P01	659.882
4577.GRMZM2G092427_P02	9.22337e+13	4577.GRMZM2G033885_P01	66	4577.GRMZM5G895554_P05	140	4577.GRMZM2G092427_P02	659.418
4577.GRMZM2G134130_P01	9.22337e+13	4577.GRMZM5G895554_P05	65	4577.GRMZM2G085646_P01	138	4577.AC190623.3_FGP001	659.078
4577.GRMZM2G329047_P01	9.22337e+13	4577.AC190623.3_FGP001	65	4577.AC203535.4_FGP004	138	4577.GRMZM2G033885_P01	659.014
4577.GRMZM2G059083_P01	9.22337e+13	4577.GRMZM2G046284_P01	64	4577.GRMZM2G449496_P01	138	4577.GRMZM2G085577_P01	658.086
4577.GRMZM2G081462_P01	9.22337e+13	4577.GRMZM2G092427_P02	64	4577.GRMZM2G033885_P01	134	4577.GRMZM2G081462_P01	657.785
4577.GRMZM2G380457_P02	9.22337e+13	4577.GRMZM2G070605_P01	63	4577.AC190623.3_FGP001	132	4577.GRMZM2G070605_P01	656.814
4577.GRMZM2G030494_P01	9.22337e+13	4577.GRMZM2G134130_P01	62	4577.GRMZM2G046284_P01	128	4577.GRMZM2G380457_P02	656.687
4577.GRMZM2G058070_P01	9.22337e+13	4577.GRMZM2G493395_P02	62	4577.GRMZM2G092427_P02	128	4577.GRMZM2G059083_P01	656.559
4577.GRMZM2G110294_P01	9.22337e+13	4577.GRMZM2G329047_P01	60	4577.GRMZM2G134130_P01	126	4577.GRMZM5G841619_P01	655.894
4577.GRMZM2G047720_P01	9.22337e+13	4577.GRMZM5G847466_P01	59	4577.GRMZM2G493395_P02	126	4577.GRMZM2G030494_P01	655.731
4577.GRMZM2G052610_P01	9.22337e+13	4577.GRMZM2G059083_P01	59	4577.GRMZM2G329047_P01	120	4577.GRMZM2G058070_P01	654.85
4577.GRMZM2G056424_P01	9.22337e+13	4577.GRMZM2G025855_P01	57	4577.GRMZM2G025855_P01	120	4577.GRMZM2G493395_P02	654.663
4577.GRMZM5G834518_P01	9.22337e+13	4577.GRMZM2G100158_P01	57	4577.GRMZM2G100158_P01	120	4577.GRMZM2G043453_P01	653.619
4577.GRMZM2G039996_P01	9.22337e+13	4577.GRMZM2G105787_P01	56	4577.GRMZM2G059083_P01	118	4577.GRMZM6G901724_P01	653.497
4577.GRMZM5G816432_P01	9.22337e+13	4577.GRMZM2G380457_P02	54	4577.GRMZM2G081462_P01	116	4577.GRMZM2G419806_P03	652.244
4577.GRMZM2G155253_P02	9.22337e+13	4577.GRMZM2G030494_P01	54	4577.GRMZM2G105787_P01	114	4577.GRMZM2G027059_P01	651.67
4577.GRMZM2G070847_P01	9.22337e+13	4577.GRMZM2G091456_P02	54	4577.GRMZM2G091456_P02	114	4577.GRMZM2G056424_P01	650.259
4577.GRMZM2G153184_P01	9.22337e+13	4577.GRMZM2G043453_P01	53	4577.GRMZM2G005849_P02	114	4577.GRMZM2G377855_P01	650.006
4577.GRMZM2G149428_P01	9.22337e+13	4577.GRMZM2G164965_P01	53	4577.GRMZM5G841142_P02	114	4577.GRMZM2G018441_P01	650.001
4577.GRMZM2G451224_P01	9.22337e+13	4577.GRMZM2G005849_P02	53	4577.GRMZM2G380457_P02	112	4577.GRMZM2G070847_P01	649.204
4577.GRMZM2G160268_P02	9.22337e+13	4577.GRMZM2G423861_P02	53	4577.GRMZM2G044247_P01	112	4577.GRMZM5G847466_P01	649.103
4577.GRMZM2G377855_P01	9.22337e+13	4577.GRMZM2G056424_P01	52	4577.GRMZM2G022558_P01	112	4577.GRMZM2G110294_P01	649.053
4577.GRMZM5G804323_P01	9.22337e+13	4577.GRMZM2G027059_P01	52	4577.GRMZM2G017792_P01	112	4577.GRMZM2G047720_P01	648.526
4577.GRMZM2G092311_P02	9.22337e+13	4577.GRMZM2G044247_P01	52	4577.GRMZM2G030494_P01	110	4577.GRMZM5G895554_P05	647.233
4577.GRMZM2G057281_P01	9.22337e+13	4577.GRMZM2G081462_P01	51	4577.GRMZM2G149317_P01	110	4577.GRMZM2G153184_P01	646.945
4577.GRMZM5G829544_P01	9.22337e+13	4577.GRMZM2G110294_P01	51	4577.GRMZM2G102838_P01	110	4577.GRMZM2G149428_P01	646.294
4577.GRMZM2G131575_P01	9.22337e+13	4577.GRMZM2G039996_P01	51	4577.GRMZM2G027059_P01	108	4577.GRMZM2G168143_P01	644.855
4577.GRMZM2G005984_P01	9.22337e+13	4577.GRMZM5G816432_P01	51	4577.GRMZM2G419806_P03	108	4577.GRMZM2G451224_P01	644.565
4577.GRMZM5G895383_P01	9.22337e+13	4577.GRMZM2G155253_P02	51	4577.GRMZM2G018441_P01	108	4577.GRMZM2G039996_P01	644.089
4577.GRMZM5G842645_P03	9.22337e+13	4577.GRMZM2G149317_P01	51	4577.GRMZM2G043453_P01	106	4577.GRMZM2G052610_P01	643.762
4577.GRMZM2G078324_P01	9.22337e+13	4577.GRMZM2G058070_P01	50	4577.GRMZM2G164965_P01	106	4577.GRMZM2G092311_P02	643.744
4577.GRMZM5G845962_P01	9.22337e+13	4577.GRMZM2G419806_P03	50	4577.GRMZM2G110294_P01	106	4577.GRMZM5G816432_P01	642.678
4577.GRMZM2G077333_P01	9.22337e+13	4577.GRMZM2G036464_P01	50	4577.GRMZM2G058070_P01	106	4577.GRMZM2G361569_P01	642.325
4577.GRMZM2G009048_P01	9.22337e+13	4577.GRMZM2G070847_P01	49	4577.GRMZM2G047720_P01	106	4577.GRMZM2G155253_P02	641.599
4577.GRMZM6G743306_P02	9.22337e+13	4577.GRMZM2G018441_P01	49	4577.GRMZM2G052610_P01	106	4577.GRMZM2G466833_P01	641.445
4577.GRMZM5G851862_P01	9.22337e+13	4577.GRMZM2G361569_P01	49	4577.GRMZM2G097283_P01	106	4577.GRMZM2G036464_P01	641.405
4577.GRMZM5G831102_P02	9.22337e+13	4577.GRMZM2G466833_P01	49	4577.GRMZM2G056424_P01	104	4577.GRMZM5G804323_P01	641.263
4577.GRMZM5G834837_P01	9.22337e+13	4577.GRMZM2G047720_P01	48	4577.GRMZM2G106250_P01	104	4577.GRMZM2G044247_P01	641.256
4577.GRMZM5G810393_P01	9.22337e+13	4577.GRMZM2G052610_P01	48	4577.GRMZM2G090980_P01	104	4577.GRMZM2G102838_P01	640.37
4577.GRMZM5G833332_P01	9.22337e+13	4577.GRMZM2G098520_P01	48	4577.GRMZM5G834518_P01	104	4577.GRMZM2G057281_P01	640.034
4577.GRMZM5G811095_P02	9.22337e+13	4577.GRMZM2G106250_P01	48	4577.GRMZM2G053987_P02	104	4577.GRMZM2G098520_P01	639.601
4577.GRMZM5G863146_P01	9.22337e+13	4577.GRMZM2G153184_P01	47	4577.GRMZM2G039996_P01	102	4577.GRMZM2G078324_P01	638.356
4577.GRMZM5G831200_P01	9.22337e+13	4577.GRMZM2G160268_P02	47	4577.GRMZM5G816432_P01	102	4577.GRMZM2G005849_P02	638.192
4577.GRMZM5G835629_P02	9.22337e+13	4577.GRMZM2G022558_P01	47	4577.GRMZM2G155253_P02	102	4577.GRMZM2G161245_P01	635.205
4577.GRMZM2G414192_P01	91624463884825	4577.GRMZM2G090980_P01	47	4577.GRMZM2G137409_P01	102	4577.GRMZM2G081955_P01	634.901
4577.GRMZM2G133844_P01	90557486575921	4577.GRMZM2G149428_P01	46	4577.GRMZM2G036464_P01	100	4577.GRMZM2G025855_P01	634.326
4577.GRMZM2G168143_P01	88431385529032	4577.GRMZM2G377855_P01	46	4577.GRMZM2G361569_P01	100	4577.GRMZM2G137409_P01	634.231
4577.GRMZM2G156227_P01	53705791122507	4577.GRMZM2G161245_P01	46	4577.GRMZM2G466833_P01	100	4577.GRMZM2G150791_P01	631.522
4577.GRMZM2G072280_P01	44498330553654	4577.GRMZM2G051806_P01	46	4577.GRMZM2G098520_P01	100	4577.GRMZM2G322953_P05	631.332
4577.GRMZM2G113340_P01	41851807522560	4577.GRMZM5G834518_P01	45	4577.GRMZM2G051806_P01	100	4577.GRMZM2G160268_P02	630.945
4577.GRMZM2G018441_P01	11204601319446	4577.GRMZM2G451224_P01	45	4577.GRMZM2G070847_P01	98	4577.GRMZM2G149317_P01	630.678
4577.GRMZM2G102838_P01	5712653777175	4577.GRMZM2G092311_P02	45	4577.GRMZM2G029048_P01	98	4577.GRMZM2G005984_P01	629.5
4577.GRMZM2G419806_P03	5325995036026	4577.GRMZM2G137409_P01	45	4577.GRMZM2G118610_P01	98	4577.GRMZM5G895383_P01	628.73
4577.GRMZM2G081955_P01	3.45183e+12	4577.GRMZM2G057281_P01	44	4577.GRMZM2G441347_P01	98	4577.GRMZM2G164965_P01	628.614
4577.GRMZM2G143917_P01	1601829782328	4577.GRMZM2G168143_P01	44	4577.GRMZM2G161245_P01	96	4577.GRMZM2G177412_P02	628.089
4577.GRMZM2G098520_P01	1413738639360	4577.GRMZM5G870932_P01	44	4577.GRMZM2G168143_P01	96	4577.GRMZM2G156227_P01	625.594
4577.GRMZM2G043453_P01	1315181157222	4577.GRMZM5G841142_P02	44	4577.GRMZM2G153184_P01	94	4577.GRMZM2G131575_P01	625.587
4577.GRMZM2G361569_P01	842014728369	4577.GRMZM5G804323_P01	43	4577.GRMZM2G160268_P02	94	4577.GRMZM2G051806_P01	625.536
4577.GRMZM2G099367_P01	435986586245	4577.GRMZM2G029048_P01	43	4577.GRMZM2G149428_P01	94	4577.GRMZM2G133844_P01	625.01
4577.GRMZM2G101617_P01	376239242190	4577.GRMZM2G098875_P02	43	4577.GRMZM2G451224_P01	94	4577.GRMZM5G841142_P02	624.389
4577.GRMZM2G094978_P02	293233354685	4577.GRMZM2G118610_P01	43	4577.GRMZM2G098875_P02	94	4577.GRMZM2G097283_P01	623.615
4577.GRMZM2G181258_P01	102793195999	4577.AC234163.1_FGP002	43	4577.AC234163.1_FGP002	94	4577.GRMZM5G834518_P01	622.783
4577.GRMZM2G025954_P01	26393876066	4577.GRMZM2G322953_P05	42	4577.GRMZM2G061562_P01	94	4577.GRMZM2G415359_P02	622.637
4577.GRMZM2G178775_P01	26117652992	4577.GRMZM2G391936_P02	42	4577.GRMZM2G377855_P01	92	4577.GRMZM2G127230_P01	622.077
4577.GRMZM2G137151_P01	13539550240	4577.GRMZM2G171373_P01	41	4577.GRMZM5G870932_P01	92	4577.GRMZM5G870932_P01	620.536
4577.GRMZM2G493395_P02	13518665471	4577.GRMZM2G150791_P01	41	4577.GRMZM5G804323_P01	92	4577.GRMZM2G106250_P01	619.304
4577.GRMZM2G478212_P01	12976951964	4577.GRMZM2G177412_P02	41	4577.GRMZM2G046070_P03	92	4577.GRMZM2G391936_P02	617.628
4577.GRMZM2G466833_P01	12521076393	4577.GRMZM2G097283_P01	41	4577.GRMZM2G428391_P01	92	4577.GRMZM2G077333_P01	615.936
4577.GRMZM2G161245_P01	12520712402	4577.GRMZM2G061562_P01	41	4577.GRMZM2G092311_P02	90	4577.GRMZM2G010196_P01	615.693
4577.GRMZM2G076075_P02	12520604102	4577.GRMZM2G075775_P01	41	4577.GRMZM2G057281_P01	90	4577.GRMZM2G087207_P01	610.724
4577.GRMZM2G322953_P05	12519992980	4577.GRMZM2G046070_P03	41	4577.GRMZM2G075978_P01	90	4577.GRMZM2G085474_P01	610.703
4577.GRMZM2G085577_P01	12505332269	4577.GRMZM5G829544_P01	40	4577.GRMZM2G141607_P01	90	4577.GRMZM2G073351_P02	610.177
4577.GRMZM2G074158_P01	12505332266	4577.GRMZM2G131575_P01	40	4577.GRMZM2G157820_P02	90	4577.GRMZM2G143917_P01	610.151
4577.GRMZM2G051806_P01	12501800940	4577.GRMZM2G005984_P01	40	4577.GRMZM2G075775_P01	88	4577.GRMZM2G101617_P01	607.762
