# Supplementary material for: Comparative transcriptome profiling and weighted gene co-expression network analysis to identify core genes in maize (Zea mays L.) silks infected by multiple fungi
Source: Front Plant Sci. 2022 Oct 27;13:985396. doi: 10.3389/fpls.2022.985396 (PMC9647128; doi:10.3389/fpls.2022.985396)
Supplement: Supplementary file 1 [file DataSheet_1.zip › Supplementary Files/Supplementary Table S7.xlsx]

## Sheet: FgU
Supplementary Table S7: Gene enrichment analysis of up-regulated genes in F. graminearum (Fg), Analysis was conducted with ShinyGO resource using
Biological Process					Molecular Functions					Cellular Coponant					Pathways
Enrichment FDR	Genes in list	Total genes	Functional Category	Genes of BP	Enrichment FDR	Genes in list	Total genes	Functional Category	Genes of MF	Enrichment FDR	Genes in list	Total genes	Functional Category	Genes of CC	Enrichment FDR	Genes in list	Total genes	Functional Category	Genes of Path
5.98e-25	347	1937	Protein phosphorylation	ZM00001EB001780 ZM00001EB009320 ZM00001EB010320 ZM00001EB011650 ZM00001EB025720 ZM00001EB025730 ZM00001EB030730 ZM00001EB031590 ZM00001EB034180 ZM00001EB043140 ZM00001EB044500 ZM00001EB060110 ZM00001EB068170 ZM00001EB069400 ZM00001EB069410 ZM00001EB069460 ZM00001EB069550 ZM00001EB069690 ZM00001EB070460 ZM00001EB071970 ZM00001EB071980 ZM00001EB072810 ZM00001EB075270 ZM00001EB076940 ZM00001EB077270…	6.4772e-29	224	998	Protein serine/threonine kinase activity	ZM00001EB009320 ZM00001EB011650 ZM00001EB013100 ZM00001EB025720 ZM00001EB025730 ZM00001EB030730 ZM00001EB031390 ZM00001EB031590 ZM00001EB034180 ZM00001EB043140 ZM00001EB047260 ZM00001EB047270 ZM00001EB058940 ZM00001EB060110 ZM00001EB062850 ZM00001EB065730 ZM00001EB068170 ZM00001EB069400 ZM00001EB069410 ZM00001EB069460 ZM00001EB069550 ZM00001EB069690 ZM00001EB070460 ZM00001EB071970 ZM00001EB071980…	4.66953e-30	348	1849	Plasma membrane	ZM00001EB001780 ZM00001EB004550 ZM00001EB008160 ZM00001EB009320 ZM00001EB009780 ZM00001EB010320 ZM00001EB011650 ZM00001EB012800 ZM00001EB015510 ZM00001EB015520 ZM00001EB018180 ZM00001EB018870 ZM00001EB019050 ZM00001EB021510 ZM00001EB025100 ZM00001EB025720 ZM00001EB025730 ZM00001EB030730 ZM00001EB031390 ZM00001EB031590 ZM00001EB033440 ZM00001EB034180 ZM00001EB037740 ZM00001EB043140 ZM00001EB047260…	2.7596e-14	173	926	Biosynthesis of secondary metabolites	ZM00001EB330550 ZM00001EB069350 ZM00001EB301540 ZM00001EB064670 ZM00001EB280790 ZM00001EB098910 ZM00001EB368390 ZM00001EB057230 ZM00001EB409040 ZM00001EB417500 ZM00001EB146170 ZM00001EB150550 ZM00001EB026120 ZM00001EB204960 ZM00001EB185830 ZM00001EB206840 ZM00001EB195200 ZM00001EB337520 ZM00001EB258950 ZM00001EB374100 ZM00001EB276750 ZM00001EB109300 ZM00001EB208760 ZM00001EB076200 ZM00001EB041400…
6.30439e-22	133	519	Defense response	ZM00001EB005990 ZM00001EB006000 ZM00001EB022500 ZM00001EB026440 ZM00001EB030170 ZM00001EB031390 ZM00001EB032560 ZM00001EB032580 ZM00001EB032600 ZM00001EB040100 ZM00001EB047260 ZM00001EB047270 ZM00001EB048770 ZM00001EB048780 ZM00001EB052520 ZM00001EB058940 ZM00001EB062850 ZM00001EB065420 ZM00001EB065730 ZM00001EB086180 ZM00001EB086220 ZM00001EB092630 ZM00001EB099240 ZM00001EB099250 ZM00001EB100130…	9.03596e-29	337	1791	Protein kinase activity	ZM00001EB001780 ZM00001EB009320 ZM00001EB011650 ZM00001EB013100 ZM00001EB025720 ZM00001EB025730 ZM00001EB030730 ZM00001EB031390 ZM00001EB031590 ZM00001EB034180 ZM00001EB042350 ZM00001EB043140 ZM00001EB047260 ZM00001EB047270 ZM00001EB058940 ZM00001EB060110 ZM00001EB062850 ZM00001EB065730 ZM00001EB068170 ZM00001EB069400 ZM00001EB069410 ZM00001EB069460 ZM00001EB069550 ZM00001EB069690 ZM00001EB070460…	4.19774e-29	407	2317	Cell periphery	ZM00001EB001780 ZM00001EB004550 ZM00001EB008160 ZM00001EB009320 ZM00001EB009780 ZM00001EB010320 ZM00001EB011650 ZM00001EB012800 ZM00001EB015510 ZM00001EB015520 ZM00001EB017930 ZM00001EB018180 ZM00001EB018870 ZM00001EB019050 ZM00001EB021510 ZM00001EB025100 ZM00001EB025720 ZM00001EB025730 ZM00001EB030730 ZM00001EB031390 ZM00001EB031590 ZM00001EB033440 ZM00001EB034180 ZM00001EB036550 ZM00001EB037740…	1.11595e-10	252	1646	Metabolic pathways	ZM00001EB330550 ZM00001EB069350 ZM00001EB301540 ZM00001EB064670 ZM00001EB280790 ZM00001EB361620 ZM00001EB098910 ZM00001EB369580 ZM00001EB057230 ZM00001EB409040 ZM00001EB417500 ZM00001EB146170 ZM00001EB150550 ZM00001EB026120 ZM00001EB204960 ZM00001EB036480 ZM00001EB136200 ZM00001EB206840 ZM00001EB195200 ZM00001EB337520 ZM00001EB258950 ZM00001EB374100 ZM00001EB364580 ZM00001EB143460 ZM00001EB396140…
9.1295e-18	423	2751	Phosphorylation	ZM00001EB001780 ZM00001EB009320 ZM00001EB010320 ZM00001EB011650 ZM00001EB011890 ZM00001EB025720 ZM00001EB025730 ZM00001EB030730 ZM00001EB031590 ZM00001EB034180 ZM00001EB043140 ZM00001EB044500 ZM00001EB060110 ZM00001EB068170 ZM00001EB069400 ZM00001EB069410 ZM00001EB069460 ZM00001EB069550 ZM00001EB069690 ZM00001EB070460 ZM00001EB071970 ZM00001EB071980 ZM00001EB072810 ZM00001EB075270 ZM00001EB076940…	1.64058e-25	355	2002	Phosphotransferase activity, alcohol group as acceptor	ZM00001EB001780 ZM00001EB009320 ZM00001EB011650 ZM00001EB013100 ZM00001EB025720 ZM00001EB025730 ZM00001EB030730 ZM00001EB031390 ZM00001EB031590 ZM00001EB034180 ZM00001EB042350 ZM00001EB043140 ZM00001EB047260 ZM00001EB047270 ZM00001EB056910 ZM00001EB058940 ZM00001EB060110 ZM00001EB062850 ZM00001EB065730 ZM00001EB068170 ZM00001EB069400 ZM00001EB069410 ZM00001EB069460 ZM00001EB069550 ZM00001EB069690…	4.77776e-10	137	759	Extracellular region	ZM00001EB020340 ZM00001EB026440 ZM00001EB032560 ZM00001EB032580 ZM00001EB032600 ZM00001EB039650 ZM00001EB040100 ZM00001EB041390 ZM00001EB052520 ZM00001EB096360 ZM00001EB096430 ZM00001EB096480 ZM00001EB106300 ZM00001EB106310 ZM00001EB113940 ZM00001EB146790 ZM00001EB150050 ZM00001EB157820 ZM00001EB163980 ZM00001EB169240 ZM00001EB169880 ZM00001EB189440 ZM00001EB200790 ZM00001EB214780 ZM00001EB217970…	4.14788e-08	39	138	Plant-pathogen interaction	ZM00001EB194840 ZM00001EB085850 ZM00001EB212430 ZM00001EB230910 ZM00001EB013100 ZM00001EB341580 ZM00001EB395260 ZM00001EB078880 ZM00001EB176050 ZM00001EB441670 ZM00001EB037080 ZM00001EB347180 ZM00001EB296740 ZM00001EB141130 ZM00001EB240620 ZM00001EB224870 ZM00001EB161480 ZM00001EB111620 ZM00001EB015800 ZM00001EB296230 ZM00001EB428080 ZM00001EB341960 ZM00001EB217170 ZM00001EB226700 ZM00001EB010500…
2.21035e-15	543	3854	Phosphate-containing compound metabolic process	ZM00001EB001780 ZM00001EB009320 ZM00001EB010320 ZM00001EB011650 ZM00001EB011890 ZM00001EB012800 ZM00001EB013450 ZM00001EB013990 ZM00001EB014000 ZM00001EB014010 ZM00001EB019050 ZM00001EB021510 ZM00001EB025720 ZM00001EB025730 ZM00001EB030730 ZM00001EB031590 ZM00001EB034180 ZM00001EB040260 ZM00001EB043140 ZM00001EB044500 ZM00001EB057300 ZM00001EB060110 ZM00001EB062680 ZM00001EB064750 ZM00001EB068170…	9.20013e-25	114	386	Carbohydrate binding	ZM00001EB101090 ZM00001EB018480 ZM00001EB025540 ZM00001EB028010 ZM00001EB031390 ZM00001EB034180 ZM00001EB034410 ZM00001EB040050 ZM00001EB043140 ZM00001EB046560 ZM00001EB047250 ZM00001EB047260 ZM00001EB047270 ZM00001EB058940 ZM00001EB061350 ZM00001EB062850 ZM00001EB063900 ZM00001EB065730 ZM00001EB067890 ZM00001EB067900 ZM00001EB068170 ZM00001EB069400 ZM00001EB069460 ZM00001EB069530 ZM00001EB069550…	3.43733e-05	40	175	Apoplast	ZM00001EB238670 ZM00001EB221000 ZM00001EB013810 ZM00001EB024960 ZM00001EB026860 ZM00001EB034240 ZM00001EB061410 ZM00001EB067090 ZM00001EB088410 ZM00001EB091370 ZM00001EB127360 ZM00001EB145860 ZM00001EB147850 ZM00001EB147860 ZM00001EB149240 ZM00001EB165090 ZM00001EB171500 ZM00001EB171510 ZM00001EB171520 ZM00001EB171540 ZM00001EB171580 ZM00001EB171590 ZM00001EB171650 ZM00001EB171660 ZM00001EB194370…	1.12235e-05	32	125	Phenylpropanoid biosynthesis	ZM00001EB330550 ZM00001EB280790 ZM00001EB057230 ZM00001EB150550 ZM00001EB026120 ZM00001EB204960 ZM00001EB195200 ZM00001EB374100 ZM00001EB076200 ZM00001EB076180 ZM00001EB251340 ZM00001EB417240 ZM00001EB285030 ZM00001EB417350 ZM00001EB131000 ZM00001EB282430 ZM00001EB247630 ZM00001EB220390 ZM00001EB288760 ZM00001EB185260 ZM00001EB315770 ZM00001EB240910 ZM00001EB247660 ZM00001EB058260 ZM00001EB276250…
2.24129e-15	50	130	Cell surface receptor signaling pathway	ZM00001EB009320 ZM00001EB030730 ZM00001EB034180 ZM00001EB068170 ZM00001EB071970 ZM00001EB071980 ZM00001EB076940 ZM00001EB077270 ZM00001EB077310 ZM00001EB114030 ZM00001EB114060 ZM00001EB135120 ZM00001EB156230 ZM00001EB177830 ZM00001EB247540 ZM00001EB258370 ZM00001EB294910 ZM00001EB316880 ZM00001EB335470 ZM00001EB342890 ZM00001EB360620 ZM00001EB031390 ZM00001EB047260 ZM00001EB047270 ZM00001EB058940…	1.98301e-23	411	2494	Kinase activity	ZM00001EB001780 ZM00001EB009320 ZM00001EB011650 ZM00001EB013100 ZM00001EB025720 ZM00001EB025730 ZM00001EB030730 ZM00001EB031390 ZM00001EB031590 ZM00001EB034180 ZM00001EB042350 ZM00001EB043140 ZM00001EB047260 ZM00001EB047270 ZM00001EB056910 ZM00001EB058940 ZM00001EB060110 ZM00001EB062850 ZM00001EB065730 ZM00001EB068170 ZM00001EB069400 ZM00001EB069410 ZM00001EB069460 ZM00001EB069550 ZM00001EB069690…	0.000604303	23	87	Golgi transport complex	ZM00001EB006670 ZM00001EB022760 ZM00001EB081330 ZM00001EB101180 ZM00001EB120060 ZM00001EB130430 ZM00001EB182360 ZM00001EB187290 ZM00001EB193860 ZM00001EB204430 ZM00001EB242580 ZM00001EB243960 ZM00001EB279270 ZM00001EB285770 ZM00001EB315600 ZM00001EB331730 ZM00001EB374170 ZM00001EB383470 ZM00001EB389750 ZM00001EB390730 ZM00001EB395120 ZM00001EB401490 ZM00001EB428450	0.0018032	11	30	Sphingolipid metabolism	ZM00001EB406340 ZM00001EB292140 ZM00001EB044860 ZM00001EB398510 ZM00001EB163980 ZM00001EB113010 ZM00001EB170240 ZM00001EB260510 ZM00001EB010860 ZM00001EB157880 ZM00001EB169810
6.43591e-15	544	3891	Phosphorus metabolic process	ZM00001EB001780 ZM00001EB009320 ZM00001EB010320 ZM00001EB011650 ZM00001EB011890 ZM00001EB012800 ZM00001EB013450 ZM00001EB013990 ZM00001EB014000 ZM00001EB014010 ZM00001EB019050 ZM00001EB021510 ZM00001EB025720 ZM00001EB025730 ZM00001EB030730 ZM00001EB031590 ZM00001EB034180 ZM00001EB040260 ZM00001EB043140 ZM00001EB044500 ZM00001EB057300 ZM00001EB060110 ZM00001EB062680 ZM00001EB064750 ZM00001EB068170…	2.87246e-15	423	2863	Transferase activity, transferring phosphorus-containing groups	ZM00001EB001780 ZM00001EB009320 ZM00001EB011650 ZM00001EB013100 ZM00001EB025720 ZM00001EB025730 ZM00001EB030730 ZM00001EB031390 ZM00001EB031590 ZM00001EB034180 ZM00001EB042350 ZM00001EB043140 ZM00001EB047260 ZM00001EB047270 ZM00001EB052460 ZM00001EB056910 ZM00001EB058940 ZM00001EB060110 ZM00001EB062850 ZM00001EB065730 ZM00001EB068170 ZM00001EB069400 ZM00001EB069410 ZM00001EB069460 ZM00001EB069550…	0.00262986	50	284	Intrinsic component of plasma membrane	ZM00001EB004550 ZM00001EB008160 ZM00001EB009780 ZM00001EB018180 ZM00001EB033440 ZM00001EB075010 ZM00001EB091470 ZM00001EB097050 ZM00001EB097780 ZM00001EB106410 ZM00001EB137020 ZM00001EB141490 ZM00001EB141500 ZM00001EB141540 ZM00001EB146910 ZM00001EB146920 ZM00001EB153770 ZM00001EB154590 ZM00001EB155860 ZM00001EB164040 ZM00001EB178810 ZM00001EB187850 ZM00001EB198910 ZM00001EB214120 ZM00001EB218220…	0.00401764	11	33	Alpha-Linolenic acid metabolism	ZM00001EB258950 ZM00001EB035010 ZM00001EB058670 ZM00001EB058640 ZM00001EB102290 ZM00001EB279210 ZM00001EB356160 ZM00001EB177330 ZM00001EB373050 ZM00001EB373030 ZM00001EB082050
1.16111e-14	83	312	Response to biotic stimulus	ZM00001EB022500 ZM00001EB030170 ZM00001EB031390 ZM00001EB047260 ZM00001EB047270 ZM00001EB058940 ZM00001EB062850 ZM00001EB065420 ZM00001EB065730 ZM00001EB086180 ZM00001EB086220 ZM00001EB092630 ZM00001EB099250 ZM00001EB142850 ZM00001EB153200 ZM00001EB163440 ZM00001EB180480 ZM00001EB188800 ZM00001EB199980 ZM00001EB214420 ZM00001EB237530 ZM00001EB241040 ZM00001EB252540 ZM00001EB253880 ZM00001EB276800…	3.17236e-14	128	608	Heme binding	ZM00001EB248960 ZM00001EB009080 ZM00001EB009300 ZM00001EB009930 ZM00001EB010640 ZM00001EB014830 ZM00001EB017920 ZM00001EB017930 ZM00001EB021550 ZM00001EB030030 ZM00001EB030170 ZM00001EB043620 ZM00001EB043700 ZM00001EB045340 ZM00001EB053130 ZM00001EB058050 ZM00001EB058060 ZM00001EB058070 ZM00001EB058110 ZM00001EB058260 ZM00001EB058640 ZM00001EB058670 ZM00001EB064510 ZM00001EB073650 ZM00001EB076170…	0.0445549	3	3	Extracellular matrix	ZM00001EB023280 ZM00001EB254130 ZM00001EB371880	0.00819927	18	78	Glutathione metabolism	ZM00001EB158070 ZM00001EB115490 ZM00001EB258600 ZM00001EB331690 ZM00001EB429430 ZM00001EB012910 ZM00001EB141030 ZM00001EB277280 ZM00001EB256380 ZM00001EB315490 ZM00001EB021600 ZM00001EB418060 ZM00001EB012930 ZM00001EB404570 ZM00001EB141080 ZM00001EB354260 ZM00001EB021590 ZM00001EB152160
3.97627e-14	72	255	Defense response to other organism	ZM00001EB022500 ZM00001EB030170 ZM00001EB031390 ZM00001EB047260 ZM00001EB047270 ZM00001EB058940 ZM00001EB062850 ZM00001EB065420 ZM00001EB065730 ZM00001EB086180 ZM00001EB086220 ZM00001EB092630 ZM00001EB099250 ZM00001EB142850 ZM00001EB153200 ZM00001EB163440 ZM00001EB180480 ZM00001EB188800 ZM00001EB199980 ZM00001EB214420 ZM00001EB237530 ZM00001EB241040 ZM00001EB252540 ZM00001EB253880 ZM00001EB276800…	8.69177e-14	574	4224	Catalytic activity, acting on a protein	ZM00001EB001780 ZM00001EB003700 ZM00001EB004000 ZM00001EB006670 ZM00001EB007270 ZM00001EB009320 ZM00001EB011650 ZM00001EB012180 ZM00001EB013100 ZM00001EB013450 ZM00001EB015480 ZM00001EB018910 ZM00001EB019160 ZM00001EB022760 ZM00001EB023280 ZM00001EB025720 ZM00001EB025730 ZM00001EB030730 ZM00001EB031390 ZM00001EB031590 ZM00001EB034180 ZM00001EB034760 ZM00001EB036440 ZM00001EB039650 ZM00001EB039710…	0.0459054	32	183	Anchored component of plasma membrane	ZM00001EB009780 ZM00001EB018180 ZM00001EB033440 ZM00001EB075010 ZM00001EB091470 ZM00001EB097050 ZM00001EB106410 ZM00001EB141490 ZM00001EB141500 ZM00001EB141540 ZM00001EB146910 ZM00001EB146920 ZM00001EB153770 ZM00001EB164040 ZM00001EB198910 ZM00001EB218220 ZM00001EB225200 ZM00001EB249210 ZM00001EB279290 ZM00001EB286760 ZM00001EB304500 ZM00001EB307480 ZM00001EB307490 ZM00001EB323370 ZM00001EB326990…	0.0168748	21	104	Starch and sucrose metabolism	ZM00001EB098910 ZM00001EB057230 ZM00001EB288760 ZM00001EB154520 ZM00001EB257510 ZM00001EB255870 ZM00001EB391600 ZM00001EB101090 ZM00001EB318150 ZM00001EB390820 ZM00001EB311230 ZM00001EB370990 ZM00001EB394050 ZM00001EB434590 ZM00001EB042370 ZM00001EB105040 ZM00001EB178890 ZM00001EB144910 ZM00001EB100790 ZM00001EB417940 ZM00001EB214880
7.81002e-14	79	299	Biological process involved in interspecies interaction between organisms	ZM00001EB022500 ZM00001EB030170 ZM00001EB031390 ZM00001EB047260 ZM00001EB047270 ZM00001EB058940 ZM00001EB062850 ZM00001EB065420 ZM00001EB065730 ZM00001EB086180 ZM00001EB086220 ZM00001EB092630 ZM00001EB099250 ZM00001EB142850 ZM00001EB153200 ZM00001EB163440 ZM00001EB180480 ZM00001EB188800 ZM00001EB199980 ZM00001EB214420 ZM00001EB237530 ZM00001EB241040 ZM00001EB252540 ZM00001EB253880 ZM00001EB276800…	1.19699e-13	119	559	Active transmembrane transporter activity	ZM00001EB004550 ZM00001EB008160 ZM00001EB008660 ZM00001EB009400 ZM00001EB042110 ZM00001EB088090 ZM00001EB122890 ZM00001EB138100 ZM00001EB149760 ZM00001EB154590 ZM00001EB155860 ZM00001EB162880 ZM00001EB178670 ZM00001EB178810 ZM00001EB205350 ZM00001EB214670 ZM00001EB239090 ZM00001EB240340 ZM00001EB247710 ZM00001EB260190 ZM00001EB260240 ZM00001EB288710 ZM00001EB300060 ZM00001EB314770 ZM00001EB325570…						0.0338273	33	201	Plant hormone signal transduction	ZM00001EB307550 ZM00001EB431760 ZM00001EB327780 ZM00001EB402560 ZM00001EB181940 ZM00001EB341580 ZM00001EB316720 ZM00001EB015150 ZM00001EB364280 ZM00001EB327450 ZM00001EB350000 ZM00001EB331170 ZM00001EB309920 ZM00001EB388270 ZM00001EB022440 ZM00001EB396710 ZM00001EB006000 ZM00001EB153660 ZM00001EB048780 ZM00001EB048770 ZM00001EB223620 ZM00001EB197040 ZM00001EB152200 ZM00001EB069140 ZM00001EB227020…
1.04751e-13	75	278	Response to external biotic stimulus	ZM00001EB022500 ZM00001EB030170 ZM00001EB031390 ZM00001EB047260 ZM00001EB047270 ZM00001EB058940 ZM00001EB062850 ZM00001EB065420 ZM00001EB065730 ZM00001EB086180 ZM00001EB086220 ZM00001EB092630 ZM00001EB099250 ZM00001EB142850 ZM00001EB153200 ZM00001EB163440 ZM00001EB180480 ZM00001EB188800 ZM00001EB199980 ZM00001EB214420 ZM00001EB237530 ZM00001EB241040 ZM00001EB252540 ZM00001EB253880 ZM00001EB276800…	1.53402e-12	90	387	Monooxygenase activity	ZM00001EB043620 ZM00001EB053130 ZM00001EB058050 ZM00001EB058060 ZM00001EB073650 ZM00001EB103380 ZM00001EB103390 ZM00001EB110040 ZM00001EB110050 ZM00001EB110390 ZM00001EB111610 ZM00001EB118430 ZM00001EB150550 ZM00001EB159210 ZM00001EB159220 ZM00001EB159250 ZM00001EB159280 ZM00001EB159290 ZM00001EB159320 ZM00001EB176720 ZM00001EB178320 ZM00001EB219870 ZM00001EB224350 ZM00001EB260010 ZM00001EB261620…
1.04751e-13	75	278	Response to other organism	ZM00001EB022500 ZM00001EB030170 ZM00001EB031390 ZM00001EB047260 ZM00001EB047270 ZM00001EB058940 ZM00001EB062850 ZM00001EB065420 ZM00001EB065730 ZM00001EB086180 ZM00001EB086220 ZM00001EB092630 ZM00001EB099250 ZM00001EB142850 ZM00001EB153200 ZM00001EB163440 ZM00001EB180480 ZM00001EB188800 ZM00001EB199980 ZM00001EB214420 ZM00001EB237530 ZM00001EB241040 ZM00001EB252540 ZM00001EB253880 ZM00001EB276800…	8.95959e-12	129	664	Tetrapyrrole binding	ZM00001EB248960 ZM00001EB009080 ZM00001EB009300 ZM00001EB009930 ZM00001EB010640 ZM00001EB014830 ZM00001EB017920 ZM00001EB017930 ZM00001EB021550 ZM00001EB030030 ZM00001EB030170 ZM00001EB043620 ZM00001EB043700 ZM00001EB045340 ZM00001EB053130 ZM00001EB058050 ZM00001EB058060 ZM00001EB058070 ZM00001EB058110 ZM00001EB058260 ZM00001EB058640 ZM00001EB058670 ZM00001EB064510 ZM00001EB073650 ZM00001EB076170…
1.74215e-13	33	69	Recognition of pollen	ZM00001EB025540 ZM00001EB034410 ZM00001EB034540 ZM00001EB043140 ZM00001EB063900 ZM00001EB069410 ZM00001EB069460 ZM00001EB069530 ZM00001EB069550 ZM00001EB069690 ZM00001EB104300 ZM00001EB105820 ZM00001EB116650 ZM00001EB119590 ZM00001EB140230 ZM00001EB151310 ZM00001EB151330 ZM00001EB151340 ZM00001EB196790 ZM00001EB196830 ZM00001EB242570 ZM00001EB265020 ZM00001EB284380 ZM00001EB284690 ZM00001EB286050…	1.19887e-11	626	4807	Anion binding	ZM00001EB012470 ZM00001EB013990 ZM00001EB014000 ZM00001EB014010 ZM00001EB022980 ZM00001EB037740 ZM00001EB044500 ZM00001EB054800 ZM00001EB055020 ZM00001EB056740 ZM00001EB067370 ZM00001EB072230 ZM00001EB115490 ZM00001EB116920 ZM00001EB126690 ZM00001EB130620 ZM00001EB146170 ZM00001EB148110 ZM00001EB152160 ZM00001EB176470 ZM00001EB178320 ZM00001EB188070 ZM00001EB192120 ZM00001EB248470 ZM00001EB251020…
1.74215e-13	33	69	Cell recognition	ZM00001EB025540 ZM00001EB034410 ZM00001EB034540 ZM00001EB043140 ZM00001EB063900 ZM00001EB069410 ZM00001EB069460 ZM00001EB069530 ZM00001EB069550 ZM00001EB069690 ZM00001EB104300 ZM00001EB105820 ZM00001EB116650 ZM00001EB119590 ZM00001EB140230 ZM00001EB151310 ZM00001EB151330 ZM00001EB151340 ZM00001EB196790 ZM00001EB196830 ZM00001EB242570 ZM00001EB265020 ZM00001EB284380 ZM00001EB284690 ZM00001EB286050…	1.81054e-11	218	1342	DNA-binding transcription factor activity	ZM00001EB001720 ZM00001EB001770 ZM00001EB005380 ZM00001EB007950 ZM00001EB008010 ZM00001EB012080 ZM00001EB021970 ZM00001EB028160 ZM00001EB029390 ZM00001EB032780 ZM00001EB034940 ZM00001EB034980 ZM00001EB037960 ZM00001EB042820 ZM00001EB060680 ZM00001EB073130 ZM00001EB082700 ZM00001EB099370 ZM00001EB100770 ZM00001EB103060 ZM00001EB106490 ZM00001EB107910 ZM00001EB125120 ZM00001EB142060 ZM00001EB153330…
7.81067e-13	33	72	Pollen-pistil interaction	ZM00001EB025540 ZM00001EB034410 ZM00001EB034540 ZM00001EB043140 ZM00001EB063900 ZM00001EB069410 ZM00001EB069460 ZM00001EB069530 ZM00001EB069550 ZM00001EB069690 ZM00001EB104300 ZM00001EB105820 ZM00001EB116650 ZM00001EB119590 ZM00001EB140230 ZM00001EB151310 ZM00001EB151330 ZM00001EB151340 ZM00001EB196790 ZM00001EB196830 ZM00001EB242570 ZM00001EB265020 ZM00001EB284380 ZM00001EB284690 ZM00001EB286050…	3.54566e-11	638	4946	Small molecule binding	ZM00001EB012470 ZM00001EB013990 ZM00001EB014000 ZM00001EB014010 ZM00001EB022980 ZM00001EB044500 ZM00001EB055020 ZM00001EB067370 ZM00001EB072230 ZM00001EB101090 ZM00001EB116920 ZM00001EB126690 ZM00001EB130620 ZM00001EB146170 ZM00001EB148110 ZM00001EB169570 ZM00001EB176470 ZM00001EB178320 ZM00001EB188070 ZM00001EB248470 ZM00001EB251020 ZM00001EB256260 ZM00001EB264960 ZM00001EB285660 ZM00001EB287800…
2.22395e-12	44	124	Response to bacterium	ZM00001EB031390 ZM00001EB047260 ZM00001EB047270 ZM00001EB058940 ZM00001EB062850 ZM00001EB065420 ZM00001EB065730 ZM00001EB086180 ZM00001EB086220 ZM00001EB092630 ZM00001EB142850 ZM00001EB163440 ZM00001EB188800 ZM00001EB199980 ZM00001EB237530 ZM00001EB252540 ZM00001EB276800 ZM00001EB281090 ZM00001EB304670 ZM00001EB325290 ZM00001EB325300 ZM00001EB344770 ZM00001EB370160 ZM00001EB381240 ZM00001EB381250…	3.58738e-11	30	69	Transmembrane receptor protein kinase activity	ZM00001EB031390 ZM00001EB047260 ZM00001EB047270 ZM00001EB058940 ZM00001EB062850 ZM00001EB065730 ZM00001EB086180 ZM00001EB086220 ZM00001EB092630 ZM00001EB142850 ZM00001EB163440 ZM00001EB188800 ZM00001EB199980 ZM00001EB237530 ZM00001EB252540 ZM00001EB276800 ZM00001EB281090 ZM00001EB304670 ZM00001EB325290 ZM00001EB325300 ZM00001EB344770 ZM00001EB381240 ZM00001EB381250 ZM00001EB385750 ZM00001EB405150…
2.50867e-11	40	112	Defense response to bacterium	ZM00001EB031390 ZM00001EB047260 ZM00001EB047270 ZM00001EB058940 ZM00001EB062850 ZM00001EB065420 ZM00001EB065730 ZM00001EB086180 ZM00001EB086220 ZM00001EB092630 ZM00001EB142850 ZM00001EB163440 ZM00001EB188800 ZM00001EB199980 ZM00001EB237530 ZM00001EB252540 ZM00001EB276800 ZM00001EB281090 ZM00001EB304670 ZM00001EB325290 ZM00001EB325300 ZM00001EB344770 ZM00001EB370160 ZM00001EB381240 ZM00001EB381250…	3.65765e-11	29	65	Transmembrane receptor protein serine/threonine kinase activity	ZM00001EB031390 ZM00001EB047260 ZM00001EB047270 ZM00001EB058940 ZM00001EB062850 ZM00001EB065730 ZM00001EB086180 ZM00001EB086220 ZM00001EB092630 ZM00001EB142850 ZM00001EB163440 ZM00001EB188800 ZM00001EB199980 ZM00001EB237530 ZM00001EB252540 ZM00001EB276800 ZM00001EB281090 ZM00001EB304670 ZM00001EB325290 ZM00001EB325300 ZM00001EB344770 ZM00001EB381240 ZM00001EB381250 ZM00001EB385750 ZM00001EB405150…
1.99413e-10	544	4140	Protein modification process	ZM00001EB001780 ZM00001EB003700 ZM00001EB009320 ZM00001EB010320 ZM00001EB011650 ZM00001EB012800 ZM00001EB012910 ZM00001EB012930 ZM00001EB013450 ZM00001EB013990 ZM00001EB014000 ZM00001EB014010 ZM00001EB015480 ZM00001EB025720 ZM00001EB025730 ZM00001EB030730 ZM00001EB031590 ZM00001EB034180 ZM00001EB034760 ZM00001EB039710 ZM00001EB043140 ZM00001EB044500 ZM00001EB046740 ZM00001EB047060 ZM00001EB060110…	3.75769e-11	32	78	Transmembrane signaling receptor activity	ZM00001EB031390 ZM00001EB047260 ZM00001EB047270 ZM00001EB058940 ZM00001EB062850 ZM00001EB065730 ZM00001EB086180 ZM00001EB086220 ZM00001EB092630 ZM00001EB142850 ZM00001EB163440 ZM00001EB188800 ZM00001EB199980 ZM00001EB237530 ZM00001EB252540 ZM00001EB276800 ZM00001EB281090 ZM00001EB304670 ZM00001EB325290 ZM00001EB325300 ZM00001EB344770 ZM00001EB381240 ZM00001EB381250 ZM00001EB385750 ZM00001EB405150…
1.99413e-10	544	4140	Cellular protein modification process	ZM00001EB001780 ZM00001EB003700 ZM00001EB009320 ZM00001EB010320 ZM00001EB011650 ZM00001EB012800 ZM00001EB012910 ZM00001EB012930 ZM00001EB013450 ZM00001EB013990 ZM00001EB014000 ZM00001EB014010 ZM00001EB015480 ZM00001EB025720 ZM00001EB025730 ZM00001EB030730 ZM00001EB031590 ZM00001EB034180 ZM00001EB034760 ZM00001EB039710 ZM00001EB043140 ZM00001EB044500 ZM00001EB046740 ZM00001EB047060 ZM00001EB060110…	5.33062e-11	324	2225	Oxidoreductase activity	ZM00001EB006760 ZM00001EB013360 ZM00001EB013810 ZM00001EB017930 ZM00001EB022980 ZM00001EB027920 ZM00001EB031940 ZM00001EB035010 ZM00001EB038160 ZM00001EB041120 ZM00001EB041400 ZM00001EB043620 ZM00001EB053130 ZM00001EB054040 ZM00001EB054050 ZM00001EB057300 ZM00001EB058050 ZM00001EB058060 ZM00001EB058640 ZM00001EB058670 ZM00001EB060220 ZM00001EB060250 ZM00001EB060260 ZM00001EB067380 ZM00001EB068270…
2.41312e-10	36	100	Pollination	ZM00001EB190580 ZM00001EB025540 ZM00001EB034410 ZM00001EB034540 ZM00001EB043140 ZM00001EB063900 ZM00001EB069410 ZM00001EB069460 ZM00001EB069530 ZM00001EB069550 ZM00001EB069690 ZM00001EB104300 ZM00001EB105820 ZM00001EB116650 ZM00001EB119590 ZM00001EB138130 ZM00001EB140230 ZM00001EB151310 ZM00001EB151330 ZM00001EB151340 ZM00001EB196790 ZM00001EB196830 ZM00001EB242570 ZM00001EB265020 ZM00001EB284380…	5.5726e-11	49	164	Signaling receptor activity	ZM00001EB007880 ZM00001EB013990 ZM00001EB014000 ZM00001EB014010 ZM00001EB031390 ZM00001EB047260 ZM00001EB047270 ZM00001EB058940 ZM00001EB062850 ZM00001EB065730 ZM00001EB072230 ZM00001EB072720 ZM00001EB086180 ZM00001EB086220 ZM00001EB088180 ZM00001EB092630 ZM00001EB099810 ZM00001EB099820 ZM00001EB142850 ZM00001EB163440 ZM00001EB188800 ZM00001EB199980 ZM00001EB225130 ZM00001EB230060 ZM00001EB237530…
2.41312e-10	36	100	Multi-multicellular organism process	ZM00001EB190580 ZM00001EB025540 ZM00001EB034410 ZM00001EB034540 ZM00001EB043140 ZM00001EB063900 ZM00001EB069410 ZM00001EB069460 ZM00001EB069530 ZM00001EB069550 ZM00001EB069690 ZM00001EB104300 ZM00001EB105820 ZM00001EB116650 ZM00001EB119590 ZM00001EB138130 ZM00001EB140230 ZM00001EB151310 ZM00001EB151330 ZM00001EB151340 ZM00001EB196790 ZM00001EB196830 ZM00001EB242570 ZM00001EB265020 ZM00001EB284380…	1.31365e-10	100	489	Iron ion binding	ZM00001EB010130 ZM00001EB010140 ZM00001EB009080 ZM00001EB009300 ZM00001EB010640 ZM00001EB017920 ZM00001EB021550 ZM00001EB030030 ZM00001EB030170 ZM00001EB043620 ZM00001EB043700 ZM00001EB045340 ZM00001EB053130 ZM00001EB058050 ZM00001EB058060 ZM00001EB058070 ZM00001EB058110 ZM00001EB058640 ZM00001EB058670 ZM00001EB060220 ZM00001EB060250 ZM00001EB060260 ZM00001EB064510 ZM00001EB073650 ZM00001EB079490…
2.53479e-10	27	60	Enzyme linked receptor protein signaling pathway	ZM00001EB031390 ZM00001EB047260 ZM00001EB047270 ZM00001EB058940 ZM00001EB062850 ZM00001EB065730 ZM00001EB086180 ZM00001EB086220 ZM00001EB092630 ZM00001EB142850 ZM00001EB163440 ZM00001EB188800 ZM00001EB199980 ZM00001EB237530 ZM00001EB252540 ZM00001EB276800 ZM00001EB281090 ZM00001EB304670 ZM00001EB325290 ZM00001EB325300 ZM00001EB344770 ZM00001EB381240 ZM00001EB381250 ZM00001EB385750 ZM00001EB405150…	2.02205e-10	34	92	Polysaccharide binding	ZM00001EB034180 ZM00001EB068170 ZM00001EB076940 ZM00001EB077270 ZM00001EB077310 ZM00001EB124840 ZM00001EB124880 ZM00001EB124890 ZM00001EB124900 ZM00001EB124910 ZM00001EB126150 ZM00001EB135120 ZM00001EB156230 ZM00001EB156250 ZM00001EB177830 ZM00001EB247540 ZM00001EB258370 ZM00001EB262550 ZM00001EB294910 ZM00001EB316880 ZM00001EB334620 ZM00001EB334630 ZM00001EB334650 ZM00001EB334670 ZM00001EB334680…
2.53479e-10	27	60	Transmembrane receptor protein serine/threonine kinase signaling pathway	ZM00001EB031390 ZM00001EB047260 ZM00001EB047270 ZM00001EB058940 ZM00001EB062850 ZM00001EB065730 ZM00001EB086180 ZM00001EB086220 ZM00001EB092630 ZM00001EB142850 ZM00001EB163440 ZM00001EB188800 ZM00001EB199980 ZM00001EB237530 ZM00001EB252540 ZM00001EB276800 ZM00001EB281090 ZM00001EB304670 ZM00001EB325290 ZM00001EB325300 ZM00001EB344770 ZM00001EB381240 ZM00001EB381250 ZM00001EB385750 ZM00001EB405150…	2.77831e-10	509	3860	Adenyl ribonucleotide binding	ZM00001EB012470 ZM00001EB044500 ZM00001EB055020 ZM00001EB116920 ZM00001EB248470 ZM00001EB432270 ZM00001EB000930 ZM00001EB001780 ZM00001EB003890 ZM00001EB004250 ZM00001EB005570 ZM00001EB005900 ZM00001EB009090 ZM00001EB009250 ZM00001EB009320 ZM00001EB009380 ZM00001EB009670 ZM00001EB010320 ZM00001EB011650 ZM00001EB012880 ZM00001EB013100 ZM00001EB015510 ZM00001EB015520 ZM00001EB015530 ZM00001EB015720…
1.54538e-09	27	64	Defense response to oomycetes	ZM00001EB031390 ZM00001EB047260 ZM00001EB047270 ZM00001EB058940 ZM00001EB062850 ZM00001EB065730 ZM00001EB086180 ZM00001EB086220 ZM00001EB092630 ZM00001EB142850 ZM00001EB163440 ZM00001EB188800 ZM00001EB199980 ZM00001EB237530 ZM00001EB252540 ZM00001EB276800 ZM00001EB281090 ZM00001EB304670 ZM00001EB325290 ZM00001EB325300 ZM00001EB344770 ZM00001EB381240 ZM00001EB381250 ZM00001EB385750 ZM00001EB405150…	2.77831e-10	50	177	Molecular transducer activity	ZM00001EB007880 ZM00001EB013990 ZM00001EB014000 ZM00001EB014010 ZM00001EB031390 ZM00001EB047260 ZM00001EB047270 ZM00001EB058940 ZM00001EB062850 ZM00001EB065730 ZM00001EB072230 ZM00001EB072720 ZM00001EB086180 ZM00001EB086220 ZM00001EB088180 ZM00001EB092630 ZM00001EB099810 ZM00001EB099820 ZM00001EB142850 ZM00001EB163440 ZM00001EB188800 ZM00001EB199980 ZM00001EB225130 ZM00001EB230060 ZM00001EB237530…
1.54538e-09	90	436	Response to external stimulus	ZM00001EB022500 ZM00001EB030170 ZM00001EB031390 ZM00001EB044500 ZM00001EB047260 ZM00001EB047270 ZM00001EB058940 ZM00001EB062850 ZM00001EB065420 ZM00001EB065730 ZM00001EB086180 ZM00001EB086220 ZM00001EB092630 ZM00001EB099250 ZM00001EB142850 ZM00001EB151200 ZM00001EB153200 ZM00001EB163440 ZM00001EB180480 ZM00001EB188800 ZM00001EB199980 ZM00001EB214420 ZM00001EB237530 ZM00001EB241040 ZM00001EB248470…	3.11813e-10	492	3714	Metal ion binding	ZM00001EB006760 ZM00001EB010130 ZM00001EB010140 ZM00001EB015800 ZM00001EB021200 ZM00001EB047160 ZM00001EB055020 ZM00001EB056900 ZM00001EB067370 ZM00001EB099610 ZM00001EB110130 ZM00001EB111620 ZM00001EB126690 ZM00001EB133200 ZM00001EB137510 ZM00001EB146170 ZM00001EB167410 ZM00001EB176190 ZM00001EB190250 ZM00001EB190580 ZM00001EB194410 ZM00001EB282940 ZM00001EB310870 ZM00001EB328350 ZM00001EB330780…
2.22946e-09	27	65	Response to oomycetes	ZM00001EB031390 ZM00001EB047260 ZM00001EB047270 ZM00001EB058940 ZM00001EB062850 ZM00001EB065730 ZM00001EB086180 ZM00001EB086220 ZM00001EB092630 ZM00001EB142850 ZM00001EB163440 ZM00001EB188800 ZM00001EB199980 ZM00001EB237530 ZM00001EB252540 ZM00001EB276800 ZM00001EB281090 ZM00001EB304670 ZM00001EB325290 ZM00001EB325300 ZM00001EB344770 ZM00001EB381240 ZM00001EB381250 ZM00001EB385750 ZM00001EB405150…	3.23927e-10	247	1625	Transporter activity	ZM00001EB004550 ZM00001EB006140 ZM00001EB006660 ZM00001EB008160 ZM00001EB008660 ZM00001EB009400 ZM00001EB013730 ZM00001EB015510 ZM00001EB015520 ZM00001EB016370 ZM00001EB019840 ZM00001EB021430 ZM00001EB035780 ZM00001EB042110 ZM00001EB043380 ZM00001EB048940 ZM00001EB048950 ZM00001EB048960 ZM00001EB050630 ZM00001EB054800 ZM00001EB055560 ZM00001EB061490 ZM00001EB071370 ZM00001EB072720 ZM00001EB073590…
2.10558e-08	248	1692	Transmembrane transport	ZM00001EB009400 ZM00001EB013730 ZM00001EB019840 ZM00001EB043380 ZM00001EB059310 ZM00001EB061490 ZM00001EB076710 ZM00001EB088090 ZM00001EB097780 ZM00001EB110610 ZM00001EB143680 ZM00001EB149760 ZM00001EB162880 ZM00001EB214670 ZM00001EB247430 ZM00001EB250210 ZM00001EB265000 ZM00001EB279810 ZM00001EB303800 ZM00001EB314770 ZM00001EB316570 ZM00001EB330030 ZM00001EB336810 ZM00001EB341220 ZM00001EB356320…	4.41017e-10	98	487	Oxidoreductase activity, acting on paired donors, with incorporation or reduction of molecular oxygen	ZM00001EB043620 ZM00001EB053130 ZM00001EB058050 ZM00001EB058060 ZM00001EB067380 ZM00001EB103380 ZM00001EB103390 ZM00001EB118430 ZM00001EB150550 ZM00001EB176720 ZM00001EB178320 ZM00001EB212670 ZM00001EB219870 ZM00001EB224350 ZM00001EB260010 ZM00001EB261620 ZM00001EB285030 ZM00001EB364580 ZM00001EB397820 ZM00001EB413570 ZM00001EB419010 ZM00001EB419040 ZM00001EB420870 ZM00001EB222660 ZM00001EB222680…
3.31344e-08	23	54	Benzene-containing compound metabolic process	ZM00001EB042820 ZM00001EB059590 ZM00001EB108850 ZM00001EB125120 ZM00001EB142080 ZM00001EB142090 ZM00001EB142150 ZM00001EB206470 ZM00001EB234600 ZM00001EB258950 ZM00001EB307270 ZM00001EB326940 ZM00001EB335390 ZM00001EB342270 ZM00001EB369710 ZM00001EB410260 ZM00001EB147510 ZM00001EB185260 ZM00001EB221740 ZM00001EB237500 ZM00001EB247630 ZM00001EB247660 ZM00001EB367110	4.46979e-10	495	3752	Cation binding	ZM00001EB006760 ZM00001EB010130 ZM00001EB010140 ZM00001EB015800 ZM00001EB021200 ZM00001EB044500 ZM00001EB047160 ZM00001EB055020 ZM00001EB056900 ZM00001EB067370 ZM00001EB099610 ZM00001EB110130 ZM00001EB111620 ZM00001EB126690 ZM00001EB133200 ZM00001EB137510 ZM00001EB146170 ZM00001EB167410 ZM00001EB176190 ZM00001EB190250 ZM00001EB190580 ZM00001EB194410 ZM00001EB248470 ZM00001EB282940 ZM00001EB310870…
4.41017e-07	205	1390	Cell communication	ZM00001EB005990 ZM00001EB006000 ZM00001EB009320 ZM00001EB013100 ZM00001EB013990 ZM00001EB014000 ZM00001EB014010 ZM00001EB022440 ZM00001EB030730 ZM00001EB034180 ZM00001EB038820 ZM00001EB042350 ZM00001EB044500 ZM00001EB048770 ZM00001EB048780 ZM00001EB060110 ZM00001EB065420 ZM00001EB068170 ZM00001EB071970 ZM00001EB071980 ZM00001EB072230 ZM00001EB072810 ZM00001EB076940 ZM00001EB077270 ZM00001EB077310…	6.4793e-10	509	3886	Adenyl nucleotide binding	ZM00001EB012470 ZM00001EB044500 ZM00001EB055020 ZM00001EB116920 ZM00001EB248470 ZM00001EB432270 ZM00001EB000930 ZM00001EB001780 ZM00001EB003890 ZM00001EB004250 ZM00001EB005570 ZM00001EB005900 ZM00001EB009090 ZM00001EB009250 ZM00001EB009320 ZM00001EB009380 ZM00001EB009670 ZM00001EB010320 ZM00001EB011650 ZM00001EB012880 ZM00001EB013100 ZM00001EB015510 ZM00001EB015520 ZM00001EB015530 ZM00001EB015720…
1.42343e-06	34	122	Secondary metabolic process	ZM00001EB025550 ZM00001EB168220 ZM00001EB191610 ZM00001EB220390 ZM00001EB225050 ZM00001EB285030 ZM00001EB306210 ZM00001EB312060 ZM00001EB322090 ZM00001EB322120 ZM00001EB423440 ZM00001EB021200 ZM00001EB047160 ZM00001EB222660 ZM00001EB222680 ZM00001EB012880 ZM00001EB013810 ZM00001EB127360 ZM00001EB147850 ZM00001EB147860 ZM00001EB149240 ZM00001EB165090 ZM00001EB185260 ZM00001EB194370 ZM00001EB247630…	7.45794e-10	79	363	Secondary active transmembrane transporter activity	ZM00001EB004550 ZM00001EB008160 ZM00001EB008660 ZM00001EB009400 ZM00001EB122890 ZM00001EB138100 ZM00001EB149760 ZM00001EB154590 ZM00001EB178810 ZM00001EB239090 ZM00001EB247710 ZM00001EB260190 ZM00001EB260240 ZM00001EB288710 ZM00001EB300060 ZM00001EB314770 ZM00001EB325570 ZM00001EB330030 ZM00001EB381570 ZM00001EB381580 ZM00001EB392740 ZM00001EB401100 ZM00001EB409270 ZM00001EB413160 ZM00001EB006140…
1.84816e-06	551	4473	Macromolecule modification	ZM00001EB001780 ZM00001EB003700 ZM00001EB009320 ZM00001EB010320 ZM00001EB011650 ZM00001EB012800 ZM00001EB012910 ZM00001EB012930 ZM00001EB013450 ZM00001EB013990 ZM00001EB014000 ZM00001EB014010 ZM00001EB015480 ZM00001EB025720 ZM00001EB025730 ZM00001EB030730 ZM00001EB031590 ZM00001EB034180 ZM00001EB034760 ZM00001EB039710 ZM00001EB043140 ZM00001EB044500 ZM00001EB046740 ZM00001EB047060 ZM00001EB060110…	1.26941e-09	237	1568	Transmembrane transporter activity	ZM00001EB004550 ZM00001EB006140 ZM00001EB006660 ZM00001EB008160 ZM00001EB008660 ZM00001EB009400 ZM00001EB013730 ZM00001EB016370 ZM00001EB019840 ZM00001EB021430 ZM00001EB042110 ZM00001EB043380 ZM00001EB048940 ZM00001EB048950 ZM00001EB048960 ZM00001EB050630 ZM00001EB055560 ZM00001EB061490 ZM00001EB071370 ZM00001EB072720 ZM00001EB073590 ZM00001EB084630 ZM00001EB086100 ZM00001EB088090 ZM00001EB095020…
7.39775e-06	89	509	Monocarboxylic acid metabolic process	ZM00001EB011890 ZM00001EB042820 ZM00001EB053130 ZM00001EB055020 ZM00001EB059590 ZM00001EB064670 ZM00001EB070860 ZM00001EB079170 ZM00001EB091810 ZM00001EB101090 ZM00001EB108850 ZM00001EB119910 ZM00001EB121470 ZM00001EB125120 ZM00001EB126690 ZM00001EB134130 ZM00001EB142080 ZM00001EB142090 ZM00001EB142150 ZM00001EB144240 ZM00001EB148110 ZM00001EB154490 ZM00001EB154520 ZM00001EB169570 ZM00001EB177330…	1.57428e-09	597	4701	Nucleotide binding	ZM00001EB012470 ZM00001EB022980 ZM00001EB044500 ZM00001EB055020 ZM00001EB067370 ZM00001EB116920 ZM00001EB126690 ZM00001EB130620 ZM00001EB148110 ZM00001EB169570 ZM00001EB176470 ZM00001EB178320 ZM00001EB188070 ZM00001EB248470 ZM00001EB251020 ZM00001EB256260 ZM00001EB285660 ZM00001EB362760 ZM00001EB373930 ZM00001EB387530 ZM00001EB391720 ZM00001EB394340 ZM00001EB399990 ZM00001EB432270 ZM00001EB060250…
8.59097e-06	17	41	Lignin metabolic process	ZM00001EB191610 ZM00001EB220390 ZM00001EB285030 ZM00001EB312060 ZM00001EB013810 ZM00001EB127360 ZM00001EB147850 ZM00001EB147860 ZM00001EB149240 ZM00001EB165090 ZM00001EB194370 ZM00001EB254960 ZM00001EB315770 ZM00001EB368580 ZM00001EB408530 ZM00001EB416400 ZM00001EB041120	1.57428e-09	597	4701	Nucleoside phosphate binding	ZM00001EB012470 ZM00001EB022980 ZM00001EB044500 ZM00001EB055020 ZM00001EB067370 ZM00001EB116920 ZM00001EB126690 ZM00001EB130620 ZM00001EB148110 ZM00001EB169570 ZM00001EB176470 ZM00001EB178320 ZM00001EB188070 ZM00001EB248470 ZM00001EB251020 ZM00001EB256260 ZM00001EB285660 ZM00001EB362760 ZM00001EB373930 ZM00001EB387530 ZM00001EB391720 ZM00001EB394340 ZM00001EB399990 ZM00001EB432270 ZM00001EB060250…
9.19394e-06	23	70	Xenobiotic transport	ZM00001EB006140 ZM00001EB006660 ZM00001EB021430 ZM00001EB073590 ZM00001EB086100 ZM00001EB093580 ZM00001EB156530 ZM00001EB180080 ZM00001EB186710 ZM00001EB191100 ZM00001EB219770 ZM00001EB237100 ZM00001EB237110 ZM00001EB250520 ZM00001EB261140 ZM00001EB272720 ZM00001EB285960 ZM00001EB285970 ZM00001EB370200 ZM00001EB382100 ZM00001EB389830 ZM00001EB405390 ZM00001EB428630	1.98598e-09	495	3794	ATP binding	ZM00001EB012470 ZM00001EB055020 ZM00001EB116920 ZM00001EB432270 ZM00001EB000930 ZM00001EB001780 ZM00001EB003890 ZM00001EB004250 ZM00001EB005570 ZM00001EB005900 ZM00001EB009090 ZM00001EB009250 ZM00001EB009320 ZM00001EB009380 ZM00001EB009670 ZM00001EB010320 ZM00001EB011650 ZM00001EB012880 ZM00001EB013100 ZM00001EB015510 ZM00001EB015520 ZM00001EB015530 ZM00001EB015720 ZM00001EB017660 ZM00001EB017800…
1.19592e-05	23	71	Phenylpropanoid metabolic process	ZM00001EB168220 ZM00001EB191610 ZM00001EB220390 ZM00001EB285030 ZM00001EB312060 ZM00001EB012880 ZM00001EB013810 ZM00001EB127360 ZM00001EB147850 ZM00001EB147860 ZM00001EB149240 ZM00001EB165090 ZM00001EB185260 ZM00001EB194370 ZM00001EB247630 ZM00001EB247660 ZM00001EB254960 ZM00001EB285040 ZM00001EB315770 ZM00001EB368580 ZM00001EB408530 ZM00001EB416400 ZM00001EB041120	2.31848e-09	555	4335	Carbohydrate derivative binding	ZM00001EB012470 ZM00001EB044500 ZM00001EB055020 ZM00001EB067370 ZM00001EB116920 ZM00001EB178320 ZM00001EB188070 ZM00001EB248470 ZM00001EB251020 ZM00001EB362760 ZM00001EB373930 ZM00001EB394340 ZM00001EB399990 ZM00001EB432270 ZM00001EB000930 ZM00001EB001780 ZM00001EB003890 ZM00001EB004250 ZM00001EB005570 ZM00001EB005900 ZM00001EB006940 ZM00001EB009090 ZM00001EB009250 ZM00001EB009320 ZM00001EB009380…
3.95898e-05	11	20	Oxylipin metabolic process	ZM00001EB177330 ZM00001EB035010 ZM00001EB054040 ZM00001EB054050 ZM00001EB081610 ZM00001EB082050 ZM00001EB279210 ZM00001EB356160 ZM00001EB373030 ZM00001EB373050 ZM00001EB423430	5.32248e-09	176	1101	Sequence-specific DNA binding	ZM00001EB001720 ZM00001EB001770 ZM00001EB005770 ZM00001EB007950 ZM00001EB021970 ZM00001EB028160 ZM00001EB029390 ZM00001EB032780 ZM00001EB034940 ZM00001EB037960 ZM00001EB041860 ZM00001EB042820 ZM00001EB060680 ZM00001EB061930 ZM00001EB073130 ZM00001EB075230 ZM00001EB075900 ZM00001EB082700 ZM00001EB099370 ZM00001EB100770 ZM00001EB103060 ZM00001EB104640 ZM00001EB106490 ZM00001EB107800 ZM00001EB107910…
3.95898e-05	11	20	Oxylipin biosynthetic process	ZM00001EB177330 ZM00001EB035010 ZM00001EB054040 ZM00001EB054050 ZM00001EB081610 ZM00001EB082050 ZM00001EB279210 ZM00001EB356160 ZM00001EB373030 ZM00001EB373050 ZM00001EB423430	6.51308e-09	548	4302	Ribonucleotide binding	ZM00001EB012470 ZM00001EB044500 ZM00001EB055020 ZM00001EB067370 ZM00001EB116920 ZM00001EB178320 ZM00001EB188070 ZM00001EB248470 ZM00001EB251020 ZM00001EB362760 ZM00001EB373930 ZM00001EB394340 ZM00001EB399990 ZM00001EB432270 ZM00001EB000930 ZM00001EB001780 ZM00001EB003890 ZM00001EB004250 ZM00001EB005570 ZM00001EB005900 ZM00001EB006940 ZM00001EB009090 ZM00001EB009250 ZM00001EB009320 ZM00001EB009380…
5.17053e-05	6	6	Tryptophan catabolic process to kynurenine	ZM00001EB206470 ZM00001EB234600 ZM00001EB307270 ZM00001EB147510 ZM00001EB221740 ZM00001EB367110	6.07755e-08	223	1521	Transcription regulator activity	ZM00001EB001720 ZM00001EB001770 ZM00001EB005380 ZM00001EB006890 ZM00001EB007950 ZM00001EB008010 ZM00001EB012080 ZM00001EB021970 ZM00001EB028160 ZM00001EB029390 ZM00001EB032780 ZM00001EB034940 ZM00001EB034980 ZM00001EB037960 ZM00001EB042820 ZM00001EB060680 ZM00001EB073130 ZM00001EB082700 ZM00001EB099370 ZM00001EB100770 ZM00001EB103060 ZM00001EB106490 ZM00001EB107910 ZM00001EB125120 ZM00001EB142060…
5.17053e-05	6	6	Indole-containing compound catabolic process	ZM00001EB206470 ZM00001EB234600 ZM00001EB307270 ZM00001EB147510 ZM00001EB221740 ZM00001EB367110	1.08155e-07	534	4258	Purine ribonucleotide binding	ZM00001EB012470 ZM00001EB044500 ZM00001EB055020 ZM00001EB067370 ZM00001EB116920 ZM00001EB188070 ZM00001EB248470 ZM00001EB251020 ZM00001EB399990 ZM00001EB432270 ZM00001EB000930 ZM00001EB001780 ZM00001EB003890 ZM00001EB004250 ZM00001EB005570 ZM00001EB005900 ZM00001EB006940 ZM00001EB009090 ZM00001EB009250 ZM00001EB009320 ZM00001EB009380 ZM00001EB009670 ZM00001EB010320 ZM00001EB010940 ZM00001EB011650…
5.17053e-05	6	6	Indolalkylamine catabolic process	ZM00001EB206470 ZM00001EB234600 ZM00001EB307270 ZM00001EB147510 ZM00001EB221740 ZM00001EB367110	1.6526e-07	107	612	Ubiquitin-protein transferase activity	ZM00001EB003700 ZM00001EB004000 ZM00001EB006670 ZM00001EB007270 ZM00001EB012180 ZM00001EB015480 ZM00001EB022760 ZM00001EB034760 ZM00001EB046740 ZM00001EB047060 ZM00001EB049930 ZM00001EB052250 ZM00001EB071710 ZM00001EB081330 ZM00001EB084550 ZM00001EB101180 ZM00001EB101840 ZM00001EB104970 ZM00001EB115900 ZM00001EB117350 ZM00001EB120060 ZM00001EB123630 ZM00001EB130210 ZM00001EB130430 ZM00001EB144260…
5.17053e-05	6	6	Tryptophan catabolic process	ZM00001EB206470 ZM00001EB234600 ZM00001EB307270 ZM00001EB147510 ZM00001EB221740 ZM00001EB367110	2.19137e-07	535	4290	Purine nucleotide binding	ZM00001EB012470 ZM00001EB044500 ZM00001EB055020 ZM00001EB067370 ZM00001EB116920 ZM00001EB188070 ZM00001EB248470 ZM00001EB251020 ZM00001EB399990 ZM00001EB432270 ZM00001EB000930 ZM00001EB001780 ZM00001EB003890 ZM00001EB004250 ZM00001EB005570 ZM00001EB005900 ZM00001EB006940 ZM00001EB009090 ZM00001EB009250 ZM00001EB009320 ZM00001EB009380 ZM00001EB009670 ZM00001EB010320 ZM00001EB010940 ZM00001EB011650…
5.62579e-05	174	1227	Lipid metabolic process	ZM00001EB010860 ZM00001EB013920 ZM00001EB019050 ZM00001EB021200 ZM00001EB021510 ZM00001EB025570 ZM00001EB031940 ZM00001EB035010 ZM00001EB047160 ZM00001EB053130 ZM00001EB054040 ZM00001EB054050 ZM00001EB058640 ZM00001EB058670 ZM00001EB059590 ZM00001EB064750 ZM00001EB073650 ZM00001EB081610 ZM00001EB085150 ZM00001EB096400 ZM00001EB096490 ZM00001EB097160 ZM00001EB102970 ZM00001EB108850 ZM00001EB110390…	5.88361e-07	107	627	Ubiquitin-like protein transferase activity	ZM00001EB003700 ZM00001EB004000 ZM00001EB006670 ZM00001EB007270 ZM00001EB012180 ZM00001EB015480 ZM00001EB022760 ZM00001EB034760 ZM00001EB046740 ZM00001EB047060 ZM00001EB049930 ZM00001EB052250 ZM00001EB071710 ZM00001EB081330 ZM00001EB084550 ZM00001EB101180 ZM00001EB101840 ZM00001EB104970 ZM00001EB115900 ZM00001EB117350 ZM00001EB120060 ZM00001EB123630 ZM00001EB130210 ZM00001EB130430 ZM00001EB144260…
8.36357e-05	164	1151	Organic acid metabolic process	ZM00001EB009090 ZM00001EB011890 ZM00001EB017590 ZM00001EB021200 ZM00001EB022980 ZM00001EB042820 ZM00001EB053130 ZM00001EB055020 ZM00001EB059590 ZM00001EB064670 ZM00001EB068270 ZM00001EB070860 ZM00001EB077630 ZM00001EB077640 ZM00001EB079170 ZM00001EB084260 ZM00001EB091810 ZM00001EB101090 ZM00001EB103800 ZM00001EB108850 ZM00001EB119910 ZM00001EB121260 ZM00001EB121470 ZM00001EB125120 ZM00001EB126690…	7.2008e-07	520	4192	Purine ribonucleoside triphosphate binding	ZM00001EB012470 ZM00001EB055020 ZM00001EB067370 ZM00001EB116920 ZM00001EB188070 ZM00001EB251020 ZM00001EB399990 ZM00001EB432270 ZM00001EB000930 ZM00001EB001780 ZM00001EB003890 ZM00001EB004250 ZM00001EB005570 ZM00001EB005900 ZM00001EB006940 ZM00001EB009090 ZM00001EB009250 ZM00001EB009320 ZM00001EB009380 ZM00001EB009670 ZM00001EB010320 ZM00001EB010940 ZM00001EB011650 ZM00001EB012880 ZM00001EB013100…
0.000112544	25	92	Defense response to fungus	ZM00001EB022500 ZM00001EB065420 ZM00001EB099250 ZM00001EB346860 ZM00001EB370160 ZM00001EB013990 ZM00001EB014000 ZM00001EB014010 ZM00001EB078730 ZM00001EB325340 ZM00001EB022440 ZM00001EB084690 ZM00001EB111590 ZM00001EB145580 ZM00001EB149630 ZM00001EB167690 ZM00001EB167700 ZM00001EB167710 ZM00001EB167720 ZM00001EB330730 ZM00001EB434030 ZM00001EB412960 ZM00001EB412980 ZM00001EB054040 ZM00001EB221000	1.74128e-06	40	164	ATPase-coupled transmembrane transporter activity	ZM00001EB042110 ZM00001EB088090 ZM00001EB155860 ZM00001EB162880 ZM00001EB178670 ZM00001EB205350 ZM00001EB214670 ZM00001EB240340 ZM00001EB336810 ZM00001EB341220 ZM00001EB360840 ZM00001EB389830 ZM00001EB402410 ZM00001EB419770 ZM00001EB428300 ZM00001EB012880 ZM00001EB047140 ZM00001EB065380 ZM00001EB080140 ZM00001EB087920 ZM00001EB148720 ZM00001EB154460 ZM00001EB161780 ZM00001EB161790 ZM00001EB205480…
0.000112544	45	220	Monocarboxylic acid biosynthetic process	ZM00001EB042820 ZM00001EB055020 ZM00001EB064670 ZM00001EB070860 ZM00001EB091810 ZM00001EB119910 ZM00001EB125120 ZM00001EB134130 ZM00001EB177330 ZM00001EB241560 ZM00001EB335390 ZM00001EB339000 ZM00001EB410260 ZM00001EB008180 ZM00001EB010500 ZM00001EB018600 ZM00001EB026670 ZM00001EB031330 ZM00001EB035010 ZM00001EB054040 ZM00001EB054050 ZM00001EB060250 ZM00001EB081610 ZM00001EB082050 ZM00001EB094620…	1.92839e-06	23	68	Glutathione transferase activity	ZM00001EB002950 ZM00001EB021590 ZM00001EB021600 ZM00001EB021630 ZM00001EB021640 ZM00001EB021650 ZM00001EB141010 ZM00001EB141020 ZM00001EB141030 ZM00001EB141040 ZM00001EB141050 ZM00001EB141080 ZM00001EB152160 ZM00001EB156190 ZM00001EB202530 ZM00001EB256380 ZM00001EB277280 ZM00001EB315490 ZM00001EB332250 ZM00001EB354260 ZM00001EB363840 ZM00001EB404570 ZM00001EB418060
0.00016978	158	1116	Oxoacid metabolic process	ZM00001EB009090 ZM00001EB011890 ZM00001EB017590 ZM00001EB022980 ZM00001EB042820 ZM00001EB053130 ZM00001EB055020 ZM00001EB059590 ZM00001EB064670 ZM00001EB068270 ZM00001EB070860 ZM00001EB077630 ZM00001EB077640 ZM00001EB079170 ZM00001EB084260 ZM00001EB091810 ZM00001EB101090 ZM00001EB108850 ZM00001EB119910 ZM00001EB121260 ZM00001EB121470 ZM00001EB125120 ZM00001EB126690 ZM00001EB134130 ZM00001EB142080…	2.68587e-06	94	547	Transferase activity, transferring acyl groups other than amino-acyl groups	ZM00001EB006410 ZM00001EB006430 ZM00001EB010860 ZM00001EB025550 ZM00001EB027900 ZM00001EB039710 ZM00001EB053150 ZM00001EB059590 ZM00001EB089480 ZM00001EB094620 ZM00001EB102970 ZM00001EB108660 ZM00001EB113010 ZM00001EB115970 ZM00001EB119940 ZM00001EB121650 ZM00001EB122300 ZM00001EB134130 ZM00001EB149000 ZM00001EB156680 ZM00001EB163510 ZM00001EB163990 ZM00001EB167610 ZM00001EB170240 ZM00001EB178340…
0.00016978	26	100	Response to fungus	ZM00001EB022500 ZM00001EB065420 ZM00001EB099250 ZM00001EB346860 ZM00001EB370160 ZM00001EB013990 ZM00001EB014000 ZM00001EB014010 ZM00001EB078730 ZM00001EB325340 ZM00001EB022440 ZM00001EB033580 ZM00001EB084690 ZM00001EB111590 ZM00001EB145580 ZM00001EB149630 ZM00001EB167690 ZM00001EB167700 ZM00001EB167710 ZM00001EB167720 ZM00001EB330730 ZM00001EB434030 ZM00001EB412960 ZM00001EB412980 ZM00001EB054040…	6.03536e-06	23	72	Xenobiotic transmembrane transporter activity	ZM00001EB006140 ZM00001EB006660 ZM00001EB021430 ZM00001EB073590 ZM00001EB086100 ZM00001EB093580 ZM00001EB156530 ZM00001EB180080 ZM00001EB186710 ZM00001EB191100 ZM00001EB219770 ZM00001EB237100 ZM00001EB237110 ZM00001EB250520 ZM00001EB261140 ZM00001EB272720 ZM00001EB285960 ZM00001EB285970 ZM00001EB370200 ZM00001EB382100 ZM00001EB389830 ZM00001EB405390 ZM00001EB428630
0.000309603	155	1103	Carboxylic acid metabolic process	ZM00001EB009090 ZM00001EB011890 ZM00001EB017590 ZM00001EB022980 ZM00001EB042820 ZM00001EB053130 ZM00001EB055020 ZM00001EB059590 ZM00001EB064670 ZM00001EB068270 ZM00001EB070860 ZM00001EB077630 ZM00001EB077640 ZM00001EB079170 ZM00001EB084260 ZM00001EB091810 ZM00001EB101090 ZM00001EB108850 ZM00001EB119910 ZM00001EB121260 ZM00001EB121470 ZM00001EB125120 ZM00001EB126690 ZM00001EB134130 ZM00001EB142080…	6.91686e-06	73	401	Calcium ion binding	ZM00001EB015800 ZM00001EB056900 ZM00001EB099610 ZM00001EB110130 ZM00001EB111620 ZM00001EB137510 ZM00001EB167410 ZM00001EB190250 ZM00001EB190580 ZM00001EB328350 ZM00001EB330780 ZM00001EB336260 ZM00001EB347180 ZM00001EB362720 ZM00001EB395260 ZM00001EB395970 ZM00001EB422850 ZM00001EB019050 ZM00001EB038060 ZM00001EB059320 ZM00001EB060110 ZM00001EB061860 ZM00001EB068170 ZM00001EB071970 ZM00001EB071980…
0.000510504	22	82	Response to wounding	ZM00001EB005990 ZM00001EB006000 ZM00001EB048770 ZM00001EB048780 ZM00001EB099240 ZM00001EB100130 ZM00001EB109190 ZM00001EB223590 ZM00001EB223620 ZM00001EB327450 ZM00001EB363490 ZM00001EB041390 ZM00001EB138720 ZM00001EB261900 ZM00001EB344770 ZM00001EB344950 ZM00001EB355980 ZM00001EB355990 ZM00001EB431840 ZM00001EB013990 ZM00001EB014000 ZM00001EB014010	1.35506e-05	99	606	Transferase activity, transferring acyl groups	ZM00001EB006410 ZM00001EB006430 ZM00001EB010860 ZM00001EB025550 ZM00001EB027900 ZM00001EB039710 ZM00001EB053150 ZM00001EB059590 ZM00001EB079170 ZM00001EB089480 ZM00001EB094620 ZM00001EB102970 ZM00001EB108660 ZM00001EB113010 ZM00001EB115970 ZM00001EB119940 ZM00001EB121260 ZM00001EB121650 ZM00001EB122300 ZM00001EB134130 ZM00001EB149000 ZM00001EB151440 ZM00001EB156680 ZM00001EB163510 ZM00001EB163990…
0.000590794	324	2610	Regulation of transcription, DNA-templated	ZM00001EB001720 ZM00001EB001770 ZM00001EB005770 ZM00001EB006890 ZM00001EB007950 ZM00001EB021970 ZM00001EB028160 ZM00001EB029390 ZM00001EB032780 ZM00001EB034940 ZM00001EB037960 ZM00001EB038820 ZM00001EB060680 ZM00001EB061930 ZM00001EB073130 ZM00001EB075230 ZM00001EB082700 ZM00001EB100770 ZM00001EB106490 ZM00001EB107800 ZM00001EB107910 ZM00001EB108400 ZM00001EB111710 ZM00001EB130020 ZM00001EB138690…	4.16446e-05	42	198	Primary active transmembrane transporter activity	ZM00001EB042110 ZM00001EB088090 ZM00001EB155860 ZM00001EB162880 ZM00001EB178670 ZM00001EB205350 ZM00001EB214670 ZM00001EB240340 ZM00001EB336810 ZM00001EB341220 ZM00001EB360840 ZM00001EB389830 ZM00001EB402410 ZM00001EB419770 ZM00001EB428300 ZM00001EB012880 ZM00001EB047140 ZM00001EB065380 ZM00001EB080140 ZM00001EB087920 ZM00001EB148720 ZM00001EB154460 ZM00001EB161780 ZM00001EB161790 ZM00001EB205480…
0.000590794	324	2611	Regulation of nucleic acid-templated transcription	ZM00001EB001720 ZM00001EB001770 ZM00001EB005770 ZM00001EB006890 ZM00001EB007950 ZM00001EB021970 ZM00001EB028160 ZM00001EB029390 ZM00001EB032780 ZM00001EB034940 ZM00001EB037960 ZM00001EB038820 ZM00001EB060680 ZM00001EB061930 ZM00001EB073130 ZM00001EB075230 ZM00001EB082700 ZM00001EB100770 ZM00001EB106490 ZM00001EB107800 ZM00001EB107910 ZM00001EB108400 ZM00001EB111710 ZM00001EB130020 ZM00001EB138690…	5.14831e-05	46	227	Antiporter activity	ZM00001EB004550 ZM00001EB008160 ZM00001EB008660 ZM00001EB122890 ZM00001EB154590 ZM00001EB178810 ZM00001EB239090 ZM00001EB247710 ZM00001EB260190 ZM00001EB260240 ZM00001EB325570 ZM00001EB330030 ZM00001EB381570 ZM00001EB381580 ZM00001EB392740 ZM00001EB401100 ZM00001EB413160 ZM00001EB006140 ZM00001EB006660 ZM00001EB021430 ZM00001EB031850 ZM00001EB073590 ZM00001EB086100 ZM00001EB093580 ZM00001EB156530…
0.000590794	324	2611	Regulation of RNA biosynthetic process	ZM00001EB001720 ZM00001EB001770 ZM00001EB005770 ZM00001EB006890 ZM00001EB007950 ZM00001EB021970 ZM00001EB028160 ZM00001EB029390 ZM00001EB032780 ZM00001EB034940 ZM00001EB037960 ZM00001EB038820 ZM00001EB060680 ZM00001EB061930 ZM00001EB073130 ZM00001EB075230 ZM00001EB082700 ZM00001EB100770 ZM00001EB106490 ZM00001EB107800 ZM00001EB107910 ZM00001EB108400 ZM00001EB111710 ZM00001EB130020 ZM00001EB138690…	6.3869e-05	27	105	Symporter activity	ZM00001EB138100 ZM00001EB300060 ZM00001EB409270 ZM00001EB008070 ZM00001EB008810 ZM00001EB027550 ZM00001EB043150 ZM00001EB047630 ZM00001EB050850 ZM00001EB066030 ZM00001EB069630 ZM00001EB075840 ZM00001EB098100 ZM00001EB222510 ZM00001EB296190 ZM00001EB296200 ZM00001EB296220 ZM00001EB298310 ZM00001EB325500 ZM00001EB325640 ZM00001EB325680 ZM00001EB344020 ZM00001EB377440 ZM00001EB391140 ZM00001EB402450…
0.00068386	115	785	Protein ubiquitination	ZM00001EB003700 ZM00001EB015480 ZM00001EB034760 ZM00001EB046740 ZM00001EB047060 ZM00001EB081320 ZM00001EB101840 ZM00001EB115900 ZM00001EB120050 ZM00001EB128180 ZM00001EB130210 ZM00001EB144260 ZM00001EB167370 ZM00001EB187290 ZM00001EB187340 ZM00001EB200940 ZM00001EB287460 ZM00001EB309020 ZM00001EB340160 ZM00001EB395440 ZM00001EB427950 ZM00001EB428450 ZM00001EB004000 ZM00001EB006670 ZM00001EB007270…	7.33267e-05	41	196	Protein serine kinase activity	ZM00001EB013100 ZM00001EB025540 ZM00001EB028010 ZM00001EB034410 ZM00001EB034540 ZM00001EB043140 ZM00001EB063900 ZM00001EB069410 ZM00001EB069530 ZM00001EB069690 ZM00001EB104300 ZM00001EB105820 ZM00001EB110020 ZM00001EB116650 ZM00001EB140230 ZM00001EB142750 ZM00001EB151310 ZM00001EB151330 ZM00001EB195230 ZM00001EB209160 ZM00001EB228310 ZM00001EB268980 ZM00001EB276580 ZM00001EB284380 ZM00001EB284690…
0.000704454	30	134	Glutathione metabolic process	ZM00001EB002950 ZM00001EB021590 ZM00001EB021600 ZM00001EB021630 ZM00001EB021640 ZM00001EB021650 ZM00001EB141010 ZM00001EB141020 ZM00001EB141030 ZM00001EB141040 ZM00001EB141050 ZM00001EB141080 ZM00001EB156190 ZM00001EB256380 ZM00001EB277280 ZM00001EB315490 ZM00001EB404570 ZM00001EB012910 ZM00001EB012930 ZM00001EB115490 ZM00001EB152160 ZM00001EB202530 ZM00001EB258600 ZM00001EB264980 ZM00001EB332250…	7.33267e-05	41	196	Protein threonine kinase activity	ZM00001EB013100 ZM00001EB025540 ZM00001EB028010 ZM00001EB034410 ZM00001EB034540 ZM00001EB043140 ZM00001EB063900 ZM00001EB069410 ZM00001EB069530 ZM00001EB069690 ZM00001EB104300 ZM00001EB105820 ZM00001EB110020 ZM00001EB116650 ZM00001EB140230 ZM00001EB142750 ZM00001EB151310 ZM00001EB151330 ZM00001EB195230 ZM00001EB209160 ZM00001EB228310 ZM00001EB268980 ZM00001EB276580 ZM00001EB284380 ZM00001EB284690…
0.000764659	10	22	Phenylpropanoid catabolic process	ZM00001EB013810 ZM00001EB127360 ZM00001EB147850 ZM00001EB147860 ZM00001EB149240 ZM00001EB165090 ZM00001EB194370 ZM00001EB254960 ZM00001EB368580 ZM00001EB408530	9.06439e-05	192	1410	Transition metal ion binding	ZM00001EB006760 ZM00001EB010130 ZM00001EB010140 ZM00001EB067370 ZM00001EB126690 ZM00001EB146170 ZM00001EB310870 ZM00001EB368990 ZM00001EB003700 ZM00001EB009080 ZM00001EB009300 ZM00001EB010640 ZM00001EB011070 ZM00001EB013810 ZM00001EB017920 ZM00001EB021550 ZM00001EB022990 ZM00001EB023280 ZM00001EB030030 ZM00001EB030170 ZM00001EB030970 ZM00001EB034760 ZM00001EB037940 ZM00001EB037950 ZM00001EB038250…
0.000764659	10	22	Lignin catabolic process	ZM00001EB013810 ZM00001EB127360 ZM00001EB147850 ZM00001EB147860 ZM00001EB149240 ZM00001EB165090 ZM00001EB194370 ZM00001EB254960 ZM00001EB368580 ZM00001EB408530	9.14303e-05	62	348	Ubiquitin protein ligase activity	ZM00001EB003700 ZM00001EB004000 ZM00001EB006670 ZM00001EB007270 ZM00001EB012180 ZM00001EB015480 ZM00001EB022760 ZM00001EB046740 ZM00001EB047060 ZM00001EB071710 ZM00001EB081330 ZM00001EB101180 ZM00001EB104970 ZM00001EB115900 ZM00001EB120060 ZM00001EB123630 ZM00001EB130430 ZM00001EB144260 ZM00001EB156060 ZM00001EB180470 ZM00001EB182360 ZM00001EB182770 ZM00001EB187290 ZM00001EB187340 ZM00001EB187620…
0.000850457	6	8	Isopentenyl diphosphate biosynthetic process, methylerythritol 4-phosphate pathway	ZM00001EB126690 ZM00001EB246530 ZM00001EB056240 ZM00001EB187250 ZM00001EB250670 ZM00001EB365960	0.000130757	62	352	Ubiquitin-like protein ligase activity	ZM00001EB003700 ZM00001EB004000 ZM00001EB006670 ZM00001EB007270 ZM00001EB012180 ZM00001EB015480 ZM00001EB022760 ZM00001EB046740 ZM00001EB047060 ZM00001EB071710 ZM00001EB081330 ZM00001EB101180 ZM00001EB104970 ZM00001EB115900 ZM00001EB120060 ZM00001EB123630 ZM00001EB130430 ZM00001EB144260 ZM00001EB156060 ZM00001EB180470 ZM00001EB182360 ZM00001EB182770 ZM00001EB187290 ZM00001EB187340 ZM00001EB187620…
0.000850457	6	8	Kynurenine metabolic process	ZM00001EB206470 ZM00001EB234600 ZM00001EB307270 ZM00001EB147510 ZM00001EB221740 ZM00001EB367110	0.000212086	11	25	Trehalose-phosphatase activity	ZM00001EB098650 ZM00001EB105040 ZM00001EB311230 ZM00001EB391600 ZM00001EB042370 ZM00001EB098910 ZM00001EB153280 ZM00001EB178890 ZM00001EB192680 ZM00001EB257510 ZM00001EB370990
0.00145073	11	28	Salicylic acid metabolic process	ZM00001EB042820 ZM00001EB108850 ZM00001EB125120 ZM00001EB142080 ZM00001EB142090 ZM00001EB142150 ZM00001EB326940 ZM00001EB335390 ZM00001EB342270 ZM00001EB369710 ZM00001EB410260	0.000270691	23	89	Manganese ion binding	ZM00001EB126690 ZM00001EB368990 ZM00001EB030970 ZM00001EB061410 ZM00001EB088410 ZM00001EB133240 ZM00001EB171490 ZM00001EB171500 ZM00001EB171510 ZM00001EB171520 ZM00001EB171540 ZM00001EB171580 ZM00001EB171590 ZM00001EB171650 ZM00001EB171660 ZM00001EB232890 ZM00001EB241570 ZM00001EB294140 ZM00001EB413180 ZM00001EB413190 ZM00001EB413210 ZM00001EB413260 ZM00001EB419900
0.00145073	11	28	Aromatic amino acid family catabolic process	ZM00001EB206470 ZM00001EB232960 ZM00001EB234600 ZM00001EB307270 ZM00001EB379510 ZM00001EB147510 ZM00001EB185260 ZM00001EB221740 ZM00001EB247630 ZM00001EB247660 ZM00001EB367110	0.000365565	10	22	Hydroquinone:oxygen oxidoreductase activity	ZM00001EB013810 ZM00001EB127360 ZM00001EB147850 ZM00001EB147860 ZM00001EB149240 ZM00001EB165090 ZM00001EB194370 ZM00001EB254960 ZM00001EB368580 ZM00001EB408530
0.00176339	10	24	Jasmonic acid metabolic process	ZM00001EB108850 ZM00001EB142080 ZM00001EB142090 ZM00001EB142150 ZM00001EB177330 ZM00001EB226030 ZM00001EB326940 ZM00001EB342270 ZM00001EB369710 ZM00001EB344950	0.000567882	20	75	Oxidoreductase activity, acting on single donors with incorporation of molecular oxygen	ZM00001EB031940 ZM00001EB035010 ZM00001EB054040 ZM00001EB054050 ZM00001EB081610 ZM00001EB218680 ZM00001EB232960 ZM00001EB300240 ZM00001EB379510 ZM00001EB384280 ZM00001EB423430 ZM00001EB003760 ZM00001EB032280 ZM00001EB033540 ZM00001EB033580 ZM00001EB121630 ZM00001EB257630 ZM00001EB297330 ZM00001EB366290 ZM00001EB402830
0.00207493	38	198	Multi-organism process	ZM00001EB190580 ZM00001EB025540 ZM00001EB034410 ZM00001EB034540 ZM00001EB043140 ZM00001EB063900 ZM00001EB069410 ZM00001EB069460 ZM00001EB069530 ZM00001EB069550 ZM00001EB069690 ZM00001EB100680 ZM00001EB104300 ZM00001EB105820 ZM00001EB116650 ZM00001EB119590 ZM00001EB138130 ZM00001EB140230 ZM00001EB151310 ZM00001EB151330 ZM00001EB151340 ZM00001EB196790 ZM00001EB196830 ZM00001EB242570 ZM00001EB265020…	0.000664499	23	94	Glucosidase activity	ZM00001EB057230 ZM00001EB057250 ZM00001EB091640 ZM00001EB133800 ZM00001EB181880 ZM00001EB189220 ZM00001EB208980 ZM00001EB214880 ZM00001EB260510 ZM00001EB285520 ZM00001EB288760 ZM00001EB318150 ZM00001EB018180 ZM00001EB075530 ZM00001EB091470 ZM00001EB106410 ZM00001EB141500 ZM00001EB141540 ZM00001EB153770 ZM00001EB218220 ZM00001EB323370 ZM00001EB392740 ZM00001EB394050
0.00212662	13	39	Regulation of jasmonic acid mediated signaling pathway	ZM00001EB005990 ZM00001EB006000 ZM00001EB048770 ZM00001EB048780 ZM00001EB065420 ZM00001EB099240 ZM00001EB100130 ZM00001EB109190 ZM00001EB223590 ZM00001EB223620 ZM00001EB327450 ZM00001EB363490 ZM00001EB370160	0.00077617	28	127	Oxidoreductase activity, acting on paired donors, with incorporation or reduction of molecular oxygen, NAD(P)H as one donor, and incorporation of one atom of oxygen	ZM00001EB043620 ZM00001EB053130 ZM00001EB058050 ZM00001EB058060 ZM00001EB103380 ZM00001EB103390 ZM00001EB118430 ZM00001EB150550 ZM00001EB176720 ZM00001EB178320 ZM00001EB219870 ZM00001EB224350 ZM00001EB260010 ZM00001EB261620 ZM00001EB285030 ZM00001EB397820 ZM00001EB419010 ZM00001EB419040 ZM00001EB420870 ZM00001EB222660 ZM00001EB222680 ZM00001EB006050 ZM00001EB023540 ZM00001EB023590 ZM00001EB117370…
0.00228726	18	67	Response to jasmonic acid	ZM00001EB005990 ZM00001EB006000 ZM00001EB048770 ZM00001EB048780 ZM00001EB065420 ZM00001EB099240 ZM00001EB100130 ZM00001EB109190 ZM00001EB223590 ZM00001EB223620 ZM00001EB327450 ZM00001EB363490 ZM00001EB370160 ZM00001EB012880 ZM00001EB261900 ZM00001EB344770 ZM00001EB344950 ZM00001EB014010	0.000847821	10	24	Anion:anion antiporter activity	ZM00001EB004550 ZM00001EB008160 ZM00001EB154590 ZM00001EB178810 ZM00001EB239090 ZM00001EB381580 ZM00001EB401100 ZM00001EB122890 ZM00001EB359310 ZM00001EB406340
0.00228726	18	67	Response to fatty acid	ZM00001EB005990 ZM00001EB006000 ZM00001EB048770 ZM00001EB048780 ZM00001EB065420 ZM00001EB099240 ZM00001EB100130 ZM00001EB109190 ZM00001EB223590 ZM00001EB223620 ZM00001EB327450 ZM00001EB363490 ZM00001EB370160 ZM00001EB012880 ZM00001EB261900 ZM00001EB344770 ZM00001EB344950 ZM00001EB014010	0.000847821	10	24	Solute:anion antiporter activity	ZM00001EB004550 ZM00001EB008160 ZM00001EB154590 ZM00001EB178810 ZM00001EB239090 ZM00001EB381580 ZM00001EB401100 ZM00001EB122890 ZM00001EB359310 ZM00001EB406340
0.00229363	19	73	Alpha-amino acid catabolic process	ZM00001EB017590 ZM00001EB022980 ZM00001EB055020 ZM00001EB077630 ZM00001EB077640 ZM00001EB146170 ZM00001EB206470 ZM00001EB232960 ZM00001EB234600 ZM00001EB307270 ZM00001EB379510 ZM00001EB391720 ZM00001EB399220 ZM00001EB147510 ZM00001EB185260 ZM00001EB221740 ZM00001EB247630 ZM00001EB247660 ZM00001EB367110	0.00101874	6	9	Sulfate adenylyltransferase activity	ZM00001EB049210 ZM00001EB056910 ZM00001EB215080 ZM00001EB223740 ZM00001EB363680 ZM00001EB423250
0.00237467	32	158	Hydrogen peroxide catabolic process	ZM00001EB294460 ZM00001EB009930 ZM00001EB017930 ZM00001EB058260 ZM00001EB076170 ZM00001EB076180 ZM00001EB076200 ZM00001EB131000 ZM00001EB140320 ZM00001EB151190 ZM00001EB195200 ZM00001EB195210 ZM00001EB204960 ZM00001EB214260 ZM00001EB226370 ZM00001EB226380 ZM00001EB251340 ZM00001EB276250 ZM00001EB280790 ZM00001EB282410 ZM00001EB282430 ZM00001EB315770 ZM00001EB330550 ZM00001EB340440 ZM00001EB348950…	0.00101874	6	9	Sulfate adenylyltransferase (ATP) activity	ZM00001EB049210 ZM00001EB056910 ZM00001EB215080 ZM00001EB223740 ZM00001EB363680 ZM00001EB423250
0.00237467	16	56	Cellular response to jasmonic acid stimulus	ZM00001EB005990 ZM00001EB006000 ZM00001EB048770 ZM00001EB048780 ZM00001EB065420 ZM00001EB099240 ZM00001EB100130 ZM00001EB109190 ZM00001EB223590 ZM00001EB223620 ZM00001EB327450 ZM00001EB363490 ZM00001EB370160 ZM00001EB261900 ZM00001EB344770 ZM00001EB344950	0.00101874	13	39	Carbohydrate phosphatase activity	ZM00001EB098650 ZM00001EB105040 ZM00001EB311230 ZM00001EB348530 ZM00001EB391600 ZM00001EB042370 ZM00001EB098910 ZM00001EB153280 ZM00001EB178890 ZM00001EB192680 ZM00001EB257510 ZM00001EB370990 ZM00001EB417940
0.00237467	16	56	Cellular response to fatty acid	ZM00001EB005990 ZM00001EB006000 ZM00001EB048770 ZM00001EB048780 ZM00001EB065420 ZM00001EB099240 ZM00001EB100130 ZM00001EB109190 ZM00001EB223590 ZM00001EB223620 ZM00001EB327450 ZM00001EB363490 ZM00001EB370160 ZM00001EB261900 ZM00001EB344770 ZM00001EB344950	0.0012114	10	25	Amylase activity	ZM00001EB016870 ZM00001EB016880 ZM00001EB016920 ZM00001EB038060 ZM00001EB100790 ZM00001EB255870 ZM00001EB311720 ZM00001EB311730 ZM00001EB390820 ZM00001EB394740
0.00237467	23	98	Golgi to vacuole transport	ZM00001EB006670 ZM00001EB022760 ZM00001EB081330 ZM00001EB101180 ZM00001EB120060 ZM00001EB130430 ZM00001EB182360 ZM00001EB187290 ZM00001EB193860 ZM00001EB204430 ZM00001EB242580 ZM00001EB243960 ZM00001EB279270 ZM00001EB285770 ZM00001EB315600 ZM00001EB331730 ZM00001EB374170 ZM00001EB383470 ZM00001EB389750 ZM00001EB390730 ZM00001EB395120 ZM00001EB401490 ZM00001EB428450	0.00140624	15	51	Oxidoreductase activity, acting on diphenols and related substances as donors, oxygen as acceptor	ZM00001EB071870 ZM00001EB071880 ZM00001EB071890 ZM00001EB013810 ZM00001EB127360 ZM00001EB147850 ZM00001EB147860 ZM00001EB149240 ZM00001EB165090 ZM00001EB194370 ZM00001EB254960 ZM00001EB311110 ZM00001EB368580 ZM00001EB408530 ZM00001EB428900
0.00263591	12	35	Positive regulation of growth	ZM00001EB088190 ZM00001EB145310 ZM00001EB228090 ZM00001EB243500 ZM00001EB244140 ZM00001EB272300 ZM00001EB365930 ZM00001EB367860 ZM00001EB397810 ZM00001EB406510 ZM00001EB422670 ZM00001EB423180	0.0014916	4	4	Arylformamidase activity	ZM00001EB206470 ZM00001EB234600 ZM00001EB307270 ZM00001EB221740
0.00288957	81	536	Organic acid biosynthetic process	ZM00001EB009090 ZM00001EB017590 ZM00001EB021200 ZM00001EB042820 ZM00001EB055020 ZM00001EB064670 ZM00001EB070860 ZM00001EB077630 ZM00001EB077640 ZM00001EB084260 ZM00001EB091810 ZM00001EB103800 ZM00001EB119910 ZM00001EB121260 ZM00001EB125120 ZM00001EB134130 ZM00001EB146170 ZM00001EB177330 ZM00001EB179760 ZM00001EB190340 ZM00001EB194410 ZM00001EB196510 ZM00001EB241560 ZM00001EB253820 ZM00001EB281510…	0.0014916	4	4	Pyruvate decarboxylase activity	ZM00001EB013520 ZM00001EB331530 ZM00001EB336190 ZM00001EB351810
0.00288957	4	4	Diterpene phytoalexin metabolic process	ZM00001EB021200 ZM00001EB047160 ZM00001EB222660 ZM00001EB222680	0.0014916	7	13	Monocarboxylic acid transmembrane transporter activity	ZM00001EB050630 ZM00001EB061490 ZM00001EB120240 ZM00001EB141430 ZM00001EB141450 ZM00001EB122890 ZM00001EB147400
0.00288957	4	4	Diterpene phytoalexin biosynthetic process	ZM00001EB021200 ZM00001EB047160 ZM00001EB222660 ZM00001EB222680	0.00203283	363	3049	DNA binding	ZM00001EB001720 ZM00001EB001770 ZM00001EB005380 ZM00001EB005770 ZM00001EB006890 ZM00001EB007950 ZM00001EB012080 ZM00001EB021970 ZM00001EB028160 ZM00001EB028210 ZM00001EB029390 ZM00001EB032780 ZM00001EB034940 ZM00001EB034980 ZM00001EB037960 ZM00001EB041860 ZM00001EB042820 ZM00001EB060680 ZM00001EB061930 ZM00001EB073130 ZM00001EB075230 ZM00001EB075900 ZM00001EB082700 ZM00001EB099370 ZM00001EB100770…
0.00295463	115	819	Protein modification by small protein conjugation	ZM00001EB003700 ZM00001EB015480 ZM00001EB034760 ZM00001EB046740 ZM00001EB047060 ZM00001EB081320 ZM00001EB101840 ZM00001EB115900 ZM00001EB120050 ZM00001EB128180 ZM00001EB130210 ZM00001EB144260 ZM00001EB167370 ZM00001EB187290 ZM00001EB187340 ZM00001EB200940 ZM00001EB287460 ZM00001EB309020 ZM00001EB340160 ZM00001EB395440 ZM00001EB427950 ZM00001EB428450 ZM00001EB004000 ZM00001EB006670 ZM00001EB007270…	0.00212205	15	53	Oxidoreductase activity, acting on diphenols and related substances as donors	ZM00001EB071870 ZM00001EB071880 ZM00001EB071890 ZM00001EB013810 ZM00001EB127360 ZM00001EB147850 ZM00001EB147860 ZM00001EB149240 ZM00001EB165090 ZM00001EB194370 ZM00001EB254960 ZM00001EB311110 ZM00001EB368580 ZM00001EB408530 ZM00001EB428900
0.00316936	39	211	Isoprenoid metabolic process	ZM00001EB013920 ZM00001EB021200 ZM00001EB031940 ZM00001EB047160 ZM00001EB053130 ZM00001EB126690 ZM00001EB133200 ZM00001EB176190 ZM00001EB194860 ZM00001EB218680 ZM00001EB246530 ZM00001EB286550 ZM00001EB300240 ZM00001EB306790 ZM00001EB349410 ZM00001EB404910 ZM00001EB404920 ZM00001EB117370 ZM00001EB222660 ZM00001EB222680 ZM00001EB412960 ZM00001EB412980 ZM00001EB016730 ZM00001EB056240 ZM00001EB060250…	0.00220598	19	77	Beta-glucosidase activity	ZM00001EB057230 ZM00001EB057250 ZM00001EB133800 ZM00001EB208980 ZM00001EB214880 ZM00001EB260510 ZM00001EB285520 ZM00001EB288760 ZM00001EB318150 ZM00001EB018180 ZM00001EB091470 ZM00001EB106410 ZM00001EB141500 ZM00001EB141540 ZM00001EB153770 ZM00001EB218220 ZM00001EB323370 ZM00001EB392740 ZM00001EB394050
0.00334949	11	31	Phenol-containing compound metabolic process	ZM00001EB042820 ZM00001EB108850 ZM00001EB125120 ZM00001EB142080 ZM00001EB142090 ZM00001EB142150 ZM00001EB326940 ZM00001EB335390 ZM00001EB342270 ZM00001EB369710 ZM00001EB410260	0.00239949	5	7	Alpha-amylase activity	ZM00001EB038060 ZM00001EB100790 ZM00001EB255870 ZM00001EB311720 ZM00001EB311730
0.00342031	34	176	Isoprenoid biosynthetic process	ZM00001EB013920 ZM00001EB021200 ZM00001EB047160 ZM00001EB126690 ZM00001EB133200 ZM00001EB176190 ZM00001EB194860 ZM00001EB246530 ZM00001EB286550 ZM00001EB306790 ZM00001EB349410 ZM00001EB404910 ZM00001EB404920 ZM00001EB117370 ZM00001EB222660 ZM00001EB222680 ZM00001EB412960 ZM00001EB412980 ZM00001EB016730 ZM00001EB056240 ZM00001EB060250 ZM00001EB087570 ZM00001EB150630 ZM00001EB187250 ZM00001EB213190…	0.00239949	7	14	Methyl indole-3-acetate esterase activity	ZM00001EB108850 ZM00001EB142080 ZM00001EB142090 ZM00001EB142150 ZM00001EB326940 ZM00001EB342270 ZM00001EB369710
0.0037321	164	1248	Signal transduction	ZM00001EB005990 ZM00001EB006000 ZM00001EB009320 ZM00001EB013100 ZM00001EB013990 ZM00001EB014000 ZM00001EB014010 ZM00001EB022440 ZM00001EB030730 ZM00001EB034180 ZM00001EB038820 ZM00001EB042350 ZM00001EB048770 ZM00001EB048780 ZM00001EB060110 ZM00001EB065420 ZM00001EB068170 ZM00001EB071970 ZM00001EB071980 ZM00001EB072230 ZM00001EB072810 ZM00001EB076940 ZM00001EB077270 ZM00001EB077310 ZM00001EB082280…	0.00239949	7	14	Methyl salicylate esterase activity	ZM00001EB108850 ZM00001EB142080 ZM00001EB142090 ZM00001EB142150 ZM00001EB326940 ZM00001EB342270 ZM00001EB369710
0.00380399	32	163	Hydrogen peroxide metabolic process	ZM00001EB294460 ZM00001EB009930 ZM00001EB017930 ZM00001EB058260 ZM00001EB076170 ZM00001EB076180 ZM00001EB076200 ZM00001EB131000 ZM00001EB140320 ZM00001EB151190 ZM00001EB195200 ZM00001EB195210 ZM00001EB204960 ZM00001EB214260 ZM00001EB226370 ZM00001EB226380 ZM00001EB251340 ZM00001EB276250 ZM00001EB280790 ZM00001EB282410 ZM00001EB282430 ZM00001EB315770 ZM00001EB330550 ZM00001EB340440 ZM00001EB348950…	0.00239949	7	14	Methyl jasmonate esterase activity	ZM00001EB108850 ZM00001EB142080 ZM00001EB142090 ZM00001EB142150 ZM00001EB326940 ZM00001EB342270 ZM00001EB369710
0.00382747	15	53	Jasmonic acid mediated signaling pathway	ZM00001EB005990 ZM00001EB006000 ZM00001EB048770 ZM00001EB048780 ZM00001EB065420 ZM00001EB099240 ZM00001EB100130 ZM00001EB109190 ZM00001EB223590 ZM00001EB223620 ZM00001EB327450 ZM00001EB363490 ZM00001EB370160 ZM00001EB261900 ZM00001EB344950	0.00239949	5	7	Alpha-amylase activity (releasing maltohexaose)	ZM00001EB038060 ZM00001EB100790 ZM00001EB255870 ZM00001EB311720 ZM00001EB311730
0.0041722	77	511	Carboxylic acid biosynthetic process	ZM00001EB009090 ZM00001EB017590 ZM00001EB042820 ZM00001EB055020 ZM00001EB064670 ZM00001EB070860 ZM00001EB077630 ZM00001EB077640 ZM00001EB084260 ZM00001EB091810 ZM00001EB119910 ZM00001EB121260 ZM00001EB125120 ZM00001EB134130 ZM00001EB146170 ZM00001EB177330 ZM00001EB190340 ZM00001EB196510 ZM00001EB241560 ZM00001EB253820 ZM00001EB281510 ZM00001EB301540 ZM00001EB329710 ZM00001EB335390 ZM00001EB339000…	0.00278538	9	23	Nucleoside transmembrane transporter activity	ZM00001EB323920 ZM00001EB323930 ZM00001EB006630 ZM00001EB006640 ZM00001EB101170 ZM00001EB187660 ZM00001EB295400 ZM00001EB315500 ZM00001EB428290
0.00492141	35	187	Cellular modified amino acid metabolic process	ZM00001EB002950 ZM00001EB021590 ZM00001EB021600 ZM00001EB021630 ZM00001EB021640 ZM00001EB021650 ZM00001EB064670 ZM00001EB141010 ZM00001EB141020 ZM00001EB141030 ZM00001EB141040 ZM00001EB141050 ZM00001EB141080 ZM00001EB146170 ZM00001EB156190 ZM00001EB256380 ZM00001EB277280 ZM00001EB315490 ZM00001EB339000 ZM00001EB404570 ZM00001EB012910 ZM00001EB012930 ZM00001EB067370 ZM00001EB114590 ZM00001EB115490…	0.00278538	9	23	C-acyltransferase activity	ZM00001EB010860 ZM00001EB059590 ZM00001EB113010 ZM00001EB167610 ZM00001EB170240 ZM00001EB178340 ZM00001EB258950 ZM00001EB363730 ZM00001EB398510
0.00496744	325	2712	Regulation of RNA metabolic process	ZM00001EB001720 ZM00001EB001770 ZM00001EB005770 ZM00001EB006890 ZM00001EB007950 ZM00001EB021970 ZM00001EB028160 ZM00001EB029390 ZM00001EB032780 ZM00001EB034940 ZM00001EB037960 ZM00001EB038820 ZM00001EB060680 ZM00001EB061930 ZM00001EB073130 ZM00001EB075230 ZM00001EB082700 ZM00001EB100770 ZM00001EB100980 ZM00001EB106490 ZM00001EB107800 ZM00001EB107910 ZM00001EB108400 ZM00001EB111710 ZM00001EB130020…	0.00278538	9	23	Isoprenoid binding	ZM00001EB013990 ZM00001EB014000 ZM00001EB014010 ZM00001EB072230 ZM00001EB287800 ZM00001EB308400 ZM00001EB396710 ZM00001EB410040 ZM00001EB429960
0.00501733	27	131	Protein autophosphorylation	ZM00001EB001780 ZM00001EB011650 ZM00001EB031590 ZM00001EB060110 ZM00001EB070460 ZM00001EB072810 ZM00001EB091710 ZM00001EB135940 ZM00001EB162360 ZM00001EB191110 ZM00001EB200920 ZM00001EB207430 ZM00001EB212430 ZM00001EB213280 ZM00001EB217170 ZM00001EB230910 ZM00001EB247580 ZM00001EB272410 ZM00001EB287350 ZM00001EB324690 ZM00001EB344900 ZM00001EB354860 ZM00001EB356630 ZM00001EB413670 ZM00001EB426060…	0.00324008	75	502	Hydrolase activity, hydrolyzing O-glycosyl compounds	ZM00001EB022500 ZM00001EB040050 ZM00001EB057230 ZM00001EB057250 ZM00001EB075730 ZM00001EB078720 ZM00001EB078730 ZM00001EB091640 ZM00001EB133800 ZM00001EB136200 ZM00001EB157820 ZM00001EB181880 ZM00001EB189220 ZM00001EB208980 ZM00001EB214880 ZM00001EB246640 ZM00001EB260510 ZM00001EB261380 ZM00001EB285520 ZM00001EB288760 ZM00001EB301500 ZM00001EB303190 ZM00001EB318150 ZM00001EB332350 ZM00001EB346860…
0.00524178	9	23	Nucleoside transport	ZM00001EB006630 ZM00001EB006640 ZM00001EB101170 ZM00001EB187660 ZM00001EB295400 ZM00001EB315500 ZM00001EB323920 ZM00001EB323930 ZM00001EB428290	0.00348335	18	74	Nutrient reservoir activity	ZM00001EB061410 ZM00001EB088410 ZM00001EB171500 ZM00001EB171510 ZM00001EB171520 ZM00001EB171540 ZM00001EB171580 ZM00001EB171590 ZM00001EB171650 ZM00001EB171660 ZM00001EB232890 ZM00001EB266290 ZM00001EB294140 ZM00001EB413180 ZM00001EB413190 ZM00001EB413210 ZM00001EB413260 ZM00001EB419900
0.00524178	9	23	Nucleoside transmembrane transport	ZM00001EB006630 ZM00001EB006640 ZM00001EB101170 ZM00001EB187660 ZM00001EB295400 ZM00001EB315500 ZM00001EB323920 ZM00001EB323930 ZM00001EB428290	0.00415534	26	128	Carbohydrate derivative transmembrane transporter activity	ZM00001EB008660 ZM00001EB239090 ZM00001EB247710 ZM00001EB260190 ZM00001EB260240 ZM00001EB323920 ZM00001EB323930 ZM00001EB325570 ZM00001EB350910 ZM00001EB381580 ZM00001EB413160 ZM00001EB006630 ZM00001EB006640 ZM00001EB013730 ZM00001EB101170 ZM00001EB122890 ZM00001EB187660 ZM00001EB223450 ZM00001EB295400 ZM00001EB315500 ZM00001EB359310 ZM00001EB361230 ZM00001EB363480 ZM00001EB396750 ZM00001EB406340…
0.00552618	164	1261	Signaling	ZM00001EB005990 ZM00001EB006000 ZM00001EB009320 ZM00001EB013100 ZM00001EB013990 ZM00001EB014000 ZM00001EB014010 ZM00001EB022440 ZM00001EB030730 ZM00001EB034180 ZM00001EB038820 ZM00001EB042350 ZM00001EB048770 ZM00001EB048780 ZM00001EB060110 ZM00001EB065420 ZM00001EB068170 ZM00001EB071970 ZM00001EB071980 ZM00001EB072230 ZM00001EB072810 ZM00001EB076940 ZM00001EB077270 ZM00001EB077310 ZM00001EB082280…	0.00422748	14	51	FMN binding	ZM00001EB178320 ZM00001EB362760 ZM00001EB373930 ZM00001EB394340 ZM00001EB070280 ZM00001EB082050 ZM00001EB109300 ZM00001EB177330 ZM00001EB279210 ZM00001EB282340 ZM00001EB356160 ZM00001EB373030 ZM00001EB373050 ZM00001EB414620
0.00677537	17	68	Secondary metabolite biosynthetic process	ZM00001EB191610 ZM00001EB220390 ZM00001EB312060 ZM00001EB322090 ZM00001EB322120 ZM00001EB021200 ZM00001EB047160 ZM00001EB222660 ZM00001EB222680 ZM00001EB012880 ZM00001EB185260 ZM00001EB247630 ZM00001EB247660 ZM00001EB292230 ZM00001EB315770 ZM00001EB416400 ZM00001EB041120	0.00518579	5	8	Secondary active sulfate transmembrane transporter activity	ZM00001EB004550 ZM00001EB008160 ZM00001EB154590 ZM00001EB178810 ZM00001EB401100
0.00729535	11	34	Biological process involved in symbiotic interaction	ZM00001EB153200 ZM00001EB180480 ZM00001EB241040 ZM00001EB253880 ZM00001EB295470 ZM00001EB371490 ZM00001EB221000 ZM00001EB325340 ZM00001EB070280 ZM00001EB109300 ZM00001EB378870	0.00518579	21	96	Organic anion transmembrane transporter activity	ZM00001EB050630 ZM00001EB061490 ZM00001EB120240 ZM00001EB141430 ZM00001EB141450 ZM00001EB239090 ZM00001EB247710 ZM00001EB260190 ZM00001EB350910 ZM00001EB381580 ZM00001EB408630 ZM00001EB413160 ZM00001EB363480 ZM00001EB013730 ZM00001EB122890 ZM00001EB147400 ZM00001EB223450 ZM00001EB359310 ZM00001EB361230 ZM00001EB396750 ZM00001EB406340
0.00771202	170	1324	Response to chemical	ZM00001EB005990 ZM00001EB006000 ZM00001EB006760 ZM00001EB007880 ZM00001EB011930 ZM00001EB012470 ZM00001EB013990 ZM00001EB014000 ZM00001EB014010 ZM00001EB022440 ZM00001EB038820 ZM00001EB048770 ZM00001EB048780 ZM00001EB059590 ZM00001EB065420 ZM00001EB072230 ZM00001EB079380 ZM00001EB099240 ZM00001EB100130 ZM00001EB105400 ZM00001EB109190 ZM00001EB124060 ZM00001EB134650 ZM00001EB146170 ZM00001EB166200…	0.00574919	7	16	Serine C-palmitoyltransferase activity	ZM00001EB010860 ZM00001EB113010 ZM00001EB167610 ZM00001EB170240 ZM00001EB178340 ZM00001EB363730 ZM00001EB398510
0.00772912	28	142	Lipid transport	ZM00001EB015510 ZM00001EB015520 ZM00001EB042110 ZM00001EB050630 ZM00001EB054800 ZM00001EB120240 ZM00001EB178670 ZM00001EB205350 ZM00001EB240340 ZM00001EB260350 ZM00001EB267720 ZM00001EB013150 ZM00001EB015530 ZM00001EB035780 ZM00001EB053780 ZM00001EB082290 ZM00001EB103800 ZM00001EB112570 ZM00001EB117000 ZM00001EB125450 ZM00001EB141430 ZM00001EB141450 ZM00001EB190580 ZM00001EB203260 ZM00001EB216430…	0.00574919	7	16	C-palmitoyltransferase activity	ZM00001EB010860 ZM00001EB113010 ZM00001EB167610 ZM00001EB170240 ZM00001EB178340 ZM00001EB363730 ZM00001EB398510
0.00774124	117	861	Cellular response to chemical stimulus	ZM00001EB005990 ZM00001EB006000 ZM00001EB006760 ZM00001EB012470 ZM00001EB013990 ZM00001EB014000 ZM00001EB014010 ZM00001EB022440 ZM00001EB038820 ZM00001EB048770 ZM00001EB048780 ZM00001EB059590 ZM00001EB065420 ZM00001EB072230 ZM00001EB079380 ZM00001EB099240 ZM00001EB100130 ZM00001EB105400 ZM00001EB109190 ZM00001EB124060 ZM00001EB134650 ZM00001EB146170 ZM00001EB166200 ZM00001EB177520 ZM00001EB219540…	0.00574919	134	1017	Transferase activity, transferring glycosyl groups	ZM00001EB006350 ZM00001EB020950 ZM00001EB025100 ZM00001EB077070 ZM00001EB088150 ZM00001EB089600 ZM00001EB096940 ZM00001EB110660 ZM00001EB117920 ZM00001EB125930 ZM00001EB125950 ZM00001EB137020 ZM00001EB139920 ZM00001EB146310 ZM00001EB193690 ZM00001EB194070 ZM00001EB197650 ZM00001EB206400 ZM00001EB209190 ZM00001EB231570 ZM00001EB243640 ZM00001EB244570 ZM00001EB255830 ZM00001EB270290 ZM00001EB279720…
0.00795313	23	108	Terpenoid biosynthetic process	ZM00001EB021200 ZM00001EB047160 ZM00001EB126690 ZM00001EB133200 ZM00001EB176190 ZM00001EB117370 ZM00001EB222660 ZM00001EB222680 ZM00001EB412960 ZM00001EB412980 ZM00001EB016730 ZM00001EB060250 ZM00001EB087570 ZM00001EB150630 ZM00001EB187250 ZM00001EB213190 ZM00001EB218680 ZM00001EB246530 ZM00001EB250670 ZM00001EB302370 ZM00001EB336360 ZM00001EB385070 ZM00001EB394340	0.00574919	32	174	ADP binding	ZM00001EB029530 ZM00001EB030390 ZM00001EB046020 ZM00001EB077540 ZM00001EB108350 ZM00001EB113900 ZM00001EB117700 ZM00001EB134970 ZM00001EB137530 ZM00001EB137570 ZM00001EB138420 ZM00001EB164940 ZM00001EB200120 ZM00001EB200700 ZM00001EB202350 ZM00001EB226690 ZM00001EB226700 ZM00001EB226720 ZM00001EB261200 ZM00001EB291370 ZM00001EB298830 ZM00001EB298840 ZM00001EB298890 ZM00001EB299830 ZM00001EB299840…
0.00880481	327	2758	Regulation of nucleobase-containing compound metabolic process	ZM00001EB001720 ZM00001EB001770 ZM00001EB005770 ZM00001EB006890 ZM00001EB007950 ZM00001EB021970 ZM00001EB028160 ZM00001EB029390 ZM00001EB032780 ZM00001EB034940 ZM00001EB037960 ZM00001EB038820 ZM00001EB060680 ZM00001EB061930 ZM00001EB073130 ZM00001EB075230 ZM00001EB082700 ZM00001EB100770 ZM00001EB100980 ZM00001EB106490 ZM00001EB107800 ZM00001EB107910 ZM00001EB108400 ZM00001EB111710 ZM00001EB130020…	0.00583419	13	47	Terpene synthase activity	ZM00001EB021200 ZM00001EB047160 ZM00001EB133200 ZM00001EB176190 ZM00001EB117370 ZM00001EB222660 ZM00001EB222680 ZM00001EB412960 ZM00001EB412980 ZM00001EB016730 ZM00001EB087570 ZM00001EB394340 ZM00001EB412970
0.0089996	8	20	Regulation of protein serine/threonine phosphatase activity	ZM00001EB013990 ZM00001EB014000 ZM00001EB014010 ZM00001EB072230 ZM00001EB308400 ZM00001EB396710 ZM00001EB410040 ZM00001EB429960	0.00619967	18	78	Lipid transporter activity	ZM00001EB015510 ZM00001EB015520 ZM00001EB035780 ZM00001EB042110 ZM00001EB050630 ZM00001EB054800 ZM00001EB120240 ZM00001EB141430 ZM00001EB141450 ZM00001EB178670 ZM00001EB205350 ZM00001EB240340 ZM00001EB260350 ZM00001EB267720 ZM00001EB013150 ZM00001EB015530 ZM00001EB082290 ZM00001EB216430
0.00934158	26	130	Terpenoid metabolic process	ZM00001EB021200 ZM00001EB047160 ZM00001EB053130 ZM00001EB126690 ZM00001EB133200 ZM00001EB176190 ZM00001EB117370 ZM00001EB222660 ZM00001EB222680 ZM00001EB412960 ZM00001EB412980 ZM00001EB016730 ZM00001EB060250 ZM00001EB087570 ZM00001EB150630 ZM00001EB187250 ZM00001EB213190 ZM00001EB218680 ZM00001EB246530 ZM00001EB250670 ZM00001EB290950 ZM00001EB302370 ZM00001EB336360 ZM00001EB368390 ZM00001EB385070…	0.00865524	7	17	Purine nucleoside transmembrane transporter activity	ZM00001EB006630 ZM00001EB006640 ZM00001EB101170 ZM00001EB187660 ZM00001EB295400 ZM00001EB315500 ZM00001EB428290
0.00936583	47	286	Detoxification	ZM00001EB006760 ZM00001EB248290 ZM00001EB009930 ZM00001EB017930 ZM00001EB019530 ZM00001EB043810 ZM00001EB058260 ZM00001EB076170 ZM00001EB076180 ZM00001EB076200 ZM00001EB113580 ZM00001EB113650 ZM00001EB113660 ZM00001EB131000 ZM00001EB140320 ZM00001EB151190 ZM00001EB195200 ZM00001EB195210 ZM00001EB197890 ZM00001EB204960 ZM00001EB214260 ZM00001EB220550 ZM00001EB226370 ZM00001EB226380 ZM00001EB231110…	0.00865524	14	55	Carbon-oxygen lyase activity, acting on phosphates	ZM00001EB021200 ZM00001EB047160 ZM00001EB103800 ZM00001EB133200 ZM00001EB176190 ZM00001EB117370 ZM00001EB222660 ZM00001EB222680 ZM00001EB412960 ZM00001EB412980 ZM00001EB016730 ZM00001EB087570 ZM00001EB394340 ZM00001EB412970
0.00973533	4	5	Phytoalexin metabolic process	ZM00001EB021200 ZM00001EB047160 ZM00001EB222660 ZM00001EB222680	0.00865524	10	32	Hormone binding	ZM00001EB013990 ZM00001EB014000 ZM00001EB014010 ZM00001EB072230 ZM00001EB287800 ZM00001EB308400 ZM00001EB396710 ZM00001EB410040 ZM00001EB429960 ZM00001EB143050
0.00973533	4	5	Phytoalexin biosynthetic process	ZM00001EB021200 ZM00001EB047160 ZM00001EB222660 ZM00001EB222680	0.00937496	8	22	Abscisic acid binding	ZM00001EB013990 ZM00001EB014000 ZM00001EB014010 ZM00001EB072230 ZM00001EB308400 ZM00001EB396710 ZM00001EB410040 ZM00001EB429960
0.00975339	23	110	Aromatic amino acid family metabolic process	ZM00001EB084260 ZM00001EB103800 ZM00001EB179760 ZM00001EB194410 ZM00001EB206470 ZM00001EB232960 ZM00001EB234600 ZM00001EB281510 ZM00001EB301540 ZM00001EB307270 ZM00001EB370320 ZM00001EB379510 ZM00001EB416990 ZM00001EB421790 ZM00001EB018960 ZM00001EB147510 ZM00001EB185260 ZM00001EB221740 ZM00001EB237500 ZM00001EB247630 ZM00001EB247660 ZM00001EB339000 ZM00001EB367110	0.00953135	5	9	Sulfate transmembrane transporter activity	ZM00001EB004550 ZM00001EB008160 ZM00001EB154590 ZM00001EB178810 ZM00001EB401100
0.00977795	29	152	Lipid localization	ZM00001EB015510 ZM00001EB015520 ZM00001EB042110 ZM00001EB050630 ZM00001EB054800 ZM00001EB120240 ZM00001EB178670 ZM00001EB205350 ZM00001EB240340 ZM00001EB260350 ZM00001EB267720 ZM00001EB013150 ZM00001EB015530 ZM00001EB035780 ZM00001EB053780 ZM00001EB082290 ZM00001EB103800 ZM00001EB112570 ZM00001EB117000 ZM00001EB125450 ZM00001EB141430 ZM00001EB141450 ZM00001EB190580 ZM00001EB203260 ZM00001EB216430…	0.00970261	6	13	Chitin binding	ZM00001EB078720 ZM00001EB078730 ZM00001EB246640 ZM00001EB272090 ZM00001EB346860 ZM00001EB425600
0.0114681	31	168	Polysaccharide catabolic process	ZM00001EB029140 ZM00001EB048310 ZM00001EB057230 ZM00001EB057250 ZM00001EB075730 ZM00001EB208980 ZM00001EB214880 ZM00001EB288760 ZM00001EB353540 ZM00001EB016870 ZM00001EB016880 ZM00001EB016920 ZM00001EB022500 ZM00001EB078720 ZM00001EB078730 ZM00001EB145790 ZM00001EB151040 ZM00001EB190430 ZM00001EB226810 ZM00001EB232430 ZM00001EB246640 ZM00001EB253980 ZM00001EB264950 ZM00001EB272090 ZM00001EB301500…	0.0105945	24	123	Nucleobase-containing compound transmembrane transporter activity	ZM00001EB008660 ZM00001EB239090 ZM00001EB247710 ZM00001EB260190 ZM00001EB260240 ZM00001EB323920 ZM00001EB323930 ZM00001EB325570 ZM00001EB350910 ZM00001EB381580 ZM00001EB006630 ZM00001EB006640 ZM00001EB013730 ZM00001EB101170 ZM00001EB187660 ZM00001EB223450 ZM00001EB295400 ZM00001EB315500 ZM00001EB359310 ZM00001EB361230 ZM00001EB363480 ZM00001EB396750 ZM00001EB406340 ZM00001EB428290
0.0119278	35	198	Reactive oxygen species metabolic process	ZM00001EB176470 ZM00001EB256260 ZM00001EB294460 ZM00001EB009930 ZM00001EB017930 ZM00001EB058260 ZM00001EB076170 ZM00001EB076180 ZM00001EB076200 ZM00001EB131000 ZM00001EB140320 ZM00001EB151190 ZM00001EB195200 ZM00001EB195210 ZM00001EB204960 ZM00001EB214260 ZM00001EB226370 ZM00001EB226380 ZM00001EB251340 ZM00001EB276250 ZM00001EB280790 ZM00001EB281340 ZM00001EB282410 ZM00001EB282430 ZM00001EB315770…	0.0105945	79	560	Hydrolase activity, acting on glycosyl bonds	ZM00001EB022500 ZM00001EB040050 ZM00001EB057230 ZM00001EB057250 ZM00001EB075730 ZM00001EB078720 ZM00001EB078730 ZM00001EB091640 ZM00001EB133800 ZM00001EB136200 ZM00001EB157820 ZM00001EB181880 ZM00001EB189220 ZM00001EB208980 ZM00001EB214880 ZM00001EB246640 ZM00001EB260510 ZM00001EB261380 ZM00001EB285520 ZM00001EB288760 ZM00001EB294370 ZM00001EB296180 ZM00001EB297400 ZM00001EB301500 ZM00001EB303190…
0.0122025	50	314	Response to toxic substance	ZM00001EB006760 ZM00001EB248290 ZM00001EB141080 ZM00001EB264980 ZM00001EB418060 ZM00001EB009930 ZM00001EB017930 ZM00001EB019530 ZM00001EB043810 ZM00001EB058260 ZM00001EB076170 ZM00001EB076180 ZM00001EB076200 ZM00001EB113580 ZM00001EB113650 ZM00001EB113660 ZM00001EB131000 ZM00001EB140320 ZM00001EB151190 ZM00001EB195200 ZM00001EB195210 ZM00001EB197890 ZM00001EB204960 ZM00001EB214260 ZM00001EB220550…	0.0116522	33	190	Carboxylic ester hydrolase activity	ZM00001EB025570 ZM00001EB029140 ZM00001EB038250 ZM00001EB038270 ZM00001EB038290 ZM00001EB040260 ZM00001EB048310 ZM00001EB066850 ZM00001EB096400 ZM00001EB096490 ZM00001EB102970 ZM00001EB108850 ZM00001EB124520 ZM00001EB142080 ZM00001EB142090 ZM00001EB142150 ZM00001EB145080 ZM00001EB145790 ZM00001EB190580 ZM00001EB294780 ZM00001EB307720 ZM00001EB320720 ZM00001EB326940 ZM00001EB334800 ZM00001EB342270…
0.0122025	23	112	Response to osmotic stress	ZM00001EB011930 ZM00001EB335430 ZM00001EB395510 ZM00001EB417550 ZM00001EB423300 ZM00001EB008810 ZM00001EB012880 ZM00001EB053370 ZM00001EB145580 ZM00001EB154070 ZM00001EB169570 ZM00001EB199410 ZM00001EB217170 ZM00001EB231510 ZM00001EB264930 ZM00001EB307270 ZM00001EB314770 ZM00001EB381570 ZM00001EB415270 ZM00001EB013990 ZM00001EB014000 ZM00001EB014010 ZM00001EB145030	0.0157554	25	134	Lipase activity	ZM00001EB019050 ZM00001EB021510 ZM00001EB025570 ZM00001EB026120 ZM00001EB038250 ZM00001EB038270 ZM00001EB038290 ZM00001EB055430 ZM00001EB096400 ZM00001EB096490 ZM00001EB097160 ZM00001EB102970 ZM00001EB120470 ZM00001EB124520 ZM00001EB172940 ZM00001EB190580 ZM00001EB216000 ZM00001EB229070 ZM00001EB249230 ZM00001EB320720 ZM00001EB346570 ZM00001EB013370 ZM00001EB307440 ZM00001EB333620 ZM00001EB353870
0.0137089	19	86	Cellular amino acid catabolic process	ZM00001EB017590 ZM00001EB022980 ZM00001EB055020 ZM00001EB077630 ZM00001EB077640 ZM00001EB146170 ZM00001EB206470 ZM00001EB234600 ZM00001EB307270 ZM00001EB379510 ZM00001EB391720 ZM00001EB399220 ZM00001EB409740 ZM00001EB147510 ZM00001EB185260 ZM00001EB221740 ZM00001EB247630 ZM00001EB247660 ZM00001EB367110	0.0157554	15	65	Oxidoreductase activity, acting on single donors with incorporation of molecular oxygen, incorporation of two atoms of oxygen	ZM00001EB031940 ZM00001EB035010 ZM00001EB054040 ZM00001EB054050 ZM00001EB081610 ZM00001EB218680 ZM00001EB232960 ZM00001EB300240 ZM00001EB379510 ZM00001EB423430 ZM00001EB032280 ZM00001EB033540 ZM00001EB121630 ZM00001EB297330 ZM00001EB402830
0.0140091	44	269	Cellular oxidant detoxification	ZM00001EB009930 ZM00001EB017930 ZM00001EB019530 ZM00001EB043810 ZM00001EB058260 ZM00001EB076170 ZM00001EB076180 ZM00001EB076200 ZM00001EB113580 ZM00001EB113650 ZM00001EB113660 ZM00001EB131000 ZM00001EB140320 ZM00001EB151190 ZM00001EB195200 ZM00001EB195210 ZM00001EB197890 ZM00001EB204960 ZM00001EB214260 ZM00001EB220550 ZM00001EB226370 ZM00001EB226380 ZM00001EB231110 ZM00001EB247320 ZM00001EB251340…	0.0163558	5	10	L-amino acid transmembrane transporter activity	ZM00001EB050630 ZM00001EB120240 ZM00001EB141430 ZM00001EB141450 ZM00001EB408630
0.015005	7	17	Purine nucleoside transmembrane transport	ZM00001EB006630 ZM00001EB006640 ZM00001EB101170 ZM00001EB187660 ZM00001EB295400 ZM00001EB315500 ZM00001EB428290	0.0164948	10	35	Chitinase activity	ZM00001EB022500 ZM00001EB078720 ZM00001EB078730 ZM00001EB157820 ZM00001EB246640 ZM00001EB301500 ZM00001EB332350 ZM00001EB346860 ZM00001EB425600 ZM00001EB272090
0.0150358	10	32	Response to salicylic acid	ZM00001EB008180 ZM00001EB012880 ZM00001EB065420 ZM00001EB246530 ZM00001EB344770 ZM00001EB370160 ZM00001EB013990 ZM00001EB014000 ZM00001EB014010 ZM00001EB145030	0.0164948	7	19	Ligand-gated ion channel activity	ZM00001EB072720 ZM00001EB099810 ZM00001EB099820 ZM00001EB225130 ZM00001EB230060 ZM00001EB257400 ZM00001EB192720
0.0150358	10	32	Purine-containing compound transmembrane transport	ZM00001EB006630 ZM00001EB006640 ZM00001EB101170 ZM00001EB187660 ZM00001EB239090 ZM00001EB286740 ZM00001EB295400 ZM00001EB315500 ZM00001EB381580 ZM00001EB428290	0.0164948	32	187	Carbon-oxygen lyase activity	ZM00001EB011890 ZM00001EB021200 ZM00001EB037940 ZM00001EB037950 ZM00001EB047160 ZM00001EB083840 ZM00001EB084260 ZM00001EB103800 ZM00001EB119910 ZM00001EB133200 ZM00001EB176190 ZM00001EB176620 ZM00001EB197090 ZM00001EB248290 ZM00001EB293360 ZM00001EB301540 ZM00001EB402710 ZM00001EB421790 ZM00001EB117370 ZM00001EB222660 ZM00001EB222680 ZM00001EB412960 ZM00001EB412980 ZM00001EB016730 ZM00001EB087570…
0.0150707	335	2862	Regulation of macromolecule biosynthetic process	ZM00001EB001720 ZM00001EB001770 ZM00001EB005770 ZM00001EB006890 ZM00001EB007950 ZM00001EB021970 ZM00001EB028160 ZM00001EB029390 ZM00001EB032780 ZM00001EB034940 ZM00001EB037960 ZM00001EB038820 ZM00001EB060680 ZM00001EB061930 ZM00001EB073130 ZM00001EB075230 ZM00001EB082700 ZM00001EB100770 ZM00001EB106490 ZM00001EB107800 ZM00001EB107910 ZM00001EB108400 ZM00001EB111710 ZM00001EB117110 ZM00001EB124550…	0.0164948	7	19	Ligand-gated channel activity	ZM00001EB072720 ZM00001EB099810 ZM00001EB099820 ZM00001EB225130 ZM00001EB230060 ZM00001EB257400 ZM00001EB192720
0.0154877	8	22	Aminoglycan catabolic process	ZM00001EB022500 ZM00001EB078720 ZM00001EB078730 ZM00001EB246640 ZM00001EB272090 ZM00001EB332350 ZM00001EB346860 ZM00001EB425600	0.0173447	29	165	Dioxygenase activity	ZM00001EB013360 ZM00001EB031940 ZM00001EB035010 ZM00001EB054040 ZM00001EB054050 ZM00001EB067380 ZM00001EB073030 ZM00001EB081610 ZM00001EB212670 ZM00001EB218680 ZM00001EB232960 ZM00001EB296650 ZM00001EB300240 ZM00001EB368350 ZM00001EB379510 ZM00001EB418090 ZM00001EB418130 ZM00001EB418140 ZM00001EB423430 ZM00001EB027940 ZM00001EB032280 ZM00001EB033540 ZM00001EB121630 ZM00001EB179030 ZM00001EB191220…
0.0154877	8	22	Chitin metabolic process	ZM00001EB022500 ZM00001EB078720 ZM00001EB078730 ZM00001EB246640 ZM00001EB272090 ZM00001EB332350 ZM00001EB346860 ZM00001EB425600	0.0204405	10	36	Glucan endo-1,3-beta-D-glucosidase activity	ZM00001EB018180 ZM00001EB091470 ZM00001EB106410 ZM00001EB141500 ZM00001EB141540 ZM00001EB153770 ZM00001EB218220 ZM00001EB323370 ZM00001EB392740 ZM00001EB394050
0.0154877	8	22	Chitin catabolic process	ZM00001EB022500 ZM00001EB078720 ZM00001EB078730 ZM00001EB246640 ZM00001EB272090 ZM00001EB332350 ZM00001EB346860 ZM00001EB425600	0.0228754	38	238	Peroxidase activity	ZM00001EB017930 ZM00001EB076170 ZM00001EB076180 ZM00001EB131000 ZM00001EB140320 ZM00001EB151190 ZM00001EB251340 ZM00001EB282410 ZM00001EB282430 ZM00001EB294460 ZM00001EB340440 ZM00001EB381290 ZM00001EB417240 ZM00001EB417330 ZM00001EB417350 ZM00001EB429430 ZM00001EB009930 ZM00001EB058260 ZM00001EB076200 ZM00001EB113580 ZM00001EB113650 ZM00001EB113660 ZM00001EB195200 ZM00001EB195210 ZM00001EB197890…
0.0154877	8	22	Amino sugar catabolic process	ZM00001EB022500 ZM00001EB078720 ZM00001EB078730 ZM00001EB246640 ZM00001EB272090 ZM00001EB332350 ZM00001EB346860 ZM00001EB425600	0.0228754	38	238	Oxidoreductase activity, acting on peroxide as acceptor	ZM00001EB017930 ZM00001EB076170 ZM00001EB076180 ZM00001EB131000 ZM00001EB140320 ZM00001EB151190 ZM00001EB251340 ZM00001EB282410 ZM00001EB282430 ZM00001EB294460 ZM00001EB340440 ZM00001EB381290 ZM00001EB417240 ZM00001EB417330 ZM00001EB417350 ZM00001EB429430 ZM00001EB009930 ZM00001EB058260 ZM00001EB076200 ZM00001EB113580 ZM00001EB113650 ZM00001EB113660 ZM00001EB195200 ZM00001EB195210 ZM00001EB197890…
0.0154877	8	22	Glucosamine-containing compound catabolic process	ZM00001EB022500 ZM00001EB078720 ZM00001EB078730 ZM00001EB246640 ZM00001EB272090 ZM00001EB332350 ZM00001EB346860 ZM00001EB425600	0.0228754	33	199	Vitamin binding	ZM00001EB055020 ZM00001EB146170 ZM00001EB264960 ZM00001EB006420 ZM00001EB006440 ZM00001EB008180 ZM00001EB010860 ZM00001EB013520 ZM00001EB028030 ZM00001EB070860 ZM00001EB073290 ZM00001EB091810 ZM00001EB113010 ZM00001EB113920 ZM00001EB114590 ZM00001EB142350 ZM00001EB167610 ZM00001EB170240 ZM00001EB178340 ZM00001EB212670 ZM00001EB285500 ZM00001EB331530 ZM00001EB334070 ZM00001EB336190 ZM00001EB339140…
0.0154877	21	101	Carbohydrate derivative transport	ZM00001EB350910 ZM00001EB006630 ZM00001EB006640 ZM00001EB008660 ZM00001EB101170 ZM00001EB122890 ZM00001EB187660 ZM00001EB239090 ZM00001EB247710 ZM00001EB260190 ZM00001EB260240 ZM00001EB295400 ZM00001EB315500 ZM00001EB323920 ZM00001EB323930 ZM00001EB325570 ZM00001EB359310 ZM00001EB381580 ZM00001EB406340 ZM00001EB413160 ZM00001EB428290	0.0237606	10	37	Acid phosphatase activity	ZM00001EB010130 ZM00001EB010140 ZM00001EB029530 ZM00001EB064450 ZM00001EB086200 ZM00001EB105030 ZM00001EB202100 ZM00001EB369470 ZM00001EB406620 ZM00001EB410860
0.0154877	5	9	Sulfate transmembrane transport	ZM00001EB004550 ZM00001EB008160 ZM00001EB154590 ZM00001EB178810 ZM00001EB401100	0.0237606	5	11	Triglyceride lipase activity	ZM00001EB025570 ZM00001EB096400 ZM00001EB096490 ZM00001EB124520 ZM00001EB307440
0.0154877	334	2857	Regulation of cellular macromolecule biosynthetic process	ZM00001EB001720 ZM00001EB001770 ZM00001EB005770 ZM00001EB006890 ZM00001EB007950 ZM00001EB021970 ZM00001EB028160 ZM00001EB029390 ZM00001EB032780 ZM00001EB034940 ZM00001EB037960 ZM00001EB038820 ZM00001EB060680 ZM00001EB061930 ZM00001EB073130 ZM00001EB075230 ZM00001EB082700 ZM00001EB100770 ZM00001EB106490 ZM00001EB107800 ZM00001EB107910 ZM00001EB108400 ZM00001EB111710 ZM00001EB117110 ZM00001EB124550…	0.0237606	4	7	L-glutamate transmembrane transporter activity	ZM00001EB050630 ZM00001EB120240 ZM00001EB141430 ZM00001EB141450
0.0154877	5	9	Sulfate transport	ZM00001EB004550 ZM00001EB008160 ZM00001EB154590 ZM00001EB178810 ZM00001EB401100	0.0237606	4	7	Ammonium transmembrane transporter activity	ZM00001EB243410 ZM00001EB247430 ZM00001EB289990 ZM00001EB063910
0.0154965	29	158	Organic acid catabolic process	ZM00001EB017590 ZM00001EB022980 ZM00001EB055020 ZM00001EB059590 ZM00001EB077630 ZM00001EB077640 ZM00001EB146170 ZM00001EB148110 ZM00001EB169570 ZM00001EB206470 ZM00001EB232960 ZM00001EB234600 ZM00001EB258950 ZM00001EB293360 ZM00001EB307270 ZM00001EB350910 ZM00001EB379510 ZM00001EB391720 ZM00001EB399220 ZM00001EB409040 ZM00001EB409740 ZM00001EB147510 ZM00001EB185260 ZM00001EB221740 ZM00001EB247630…	0.0237606	4	7	IAA-amino acid conjugate hydrolase activity	ZM00001EB155320 ZM00001EB159820 ZM00001EB304520 ZM00001EB304530
0.0154965	11	38	Ceramide biosynthetic process	ZM00001EB010860 ZM00001EB113010 ZM00001EB137020 ZM00001EB167610 ZM00001EB170240 ZM00001EB178340 ZM00001EB253380 ZM00001EB363730 ZM00001EB398050 ZM00001EB398510 ZM00001EB426690	0.0237606	4	7	IAA-Ala conjugate hydrolase activity	ZM00001EB155320 ZM00001EB159820 ZM00001EB304520 ZM00001EB304530
0.0155792	337	2887	Regulation of biosynthetic process	ZM00001EB001720 ZM00001EB001770 ZM00001EB005770 ZM00001EB006890 ZM00001EB007950 ZM00001EB021970 ZM00001EB028160 ZM00001EB029390 ZM00001EB032780 ZM00001EB034940 ZM00001EB037960 ZM00001EB038820 ZM00001EB042820 ZM00001EB060680 ZM00001EB061930 ZM00001EB073130 ZM00001EB075230 ZM00001EB082700 ZM00001EB100770 ZM00001EB106490 ZM00001EB107800 ZM00001EB107910 ZM00001EB108400 ZM00001EB111710 ZM00001EB117110…	0.0237606	4	7	Acidic amino acid transmembrane transporter activity	ZM00001EB050630 ZM00001EB120240 ZM00001EB141430 ZM00001EB141450
0.0155792	534	4747	Regulation of cellular process	ZM00001EB001720 ZM00001EB001770 ZM00001EB005770 ZM00001EB005990 ZM00001EB006000 ZM00001EB006890 ZM00001EB007950 ZM00001EB009320 ZM00001EB011890 ZM00001EB012800 ZM00001EB013100 ZM00001EB013990 ZM00001EB014000 ZM00001EB014010 ZM00001EB021970 ZM00001EB022440 ZM00001EB028160 ZM00001EB028210 ZM00001EB029390 ZM00001EB030730 ZM00001EB032780 ZM00001EB034180 ZM00001EB034940 ZM00001EB037960 ZM00001EB038820…	0.0237606	4	7	Fatty acid transmembrane transporter activity	ZM00001EB050630 ZM00001EB120240 ZM00001EB141430 ZM00001EB141450
0.0166555	336	2881	Regulation of cellular biosynthetic process	ZM00001EB001720 ZM00001EB001770 ZM00001EB005770 ZM00001EB006890 ZM00001EB007950 ZM00001EB021970 ZM00001EB028160 ZM00001EB029390 ZM00001EB032780 ZM00001EB034940 ZM00001EB037960 ZM00001EB038820 ZM00001EB042820 ZM00001EB060680 ZM00001EB061930 ZM00001EB073130 ZM00001EB075230 ZM00001EB082700 ZM00001EB100770 ZM00001EB106490 ZM00001EB107800 ZM00001EB107910 ZM00001EB108400 ZM00001EB111710 ZM00001EB117110…	0.0256847	63	446	UDP-glycosyltransferase activity	ZM00001EB020950 ZM00001EB088150 ZM00001EB096940 ZM00001EB125930 ZM00001EB194070 ZM00001EB206400 ZM00001EB244570 ZM00001EB279720 ZM00001EB304050 ZM00001EB318570 ZM00001EB337300 ZM00001EB386010 ZM00001EB416890 ZM00001EB074330 ZM00001EB006350 ZM00001EB025100 ZM00001EB042870 ZM00001EB043490 ZM00001EB047200 ZM00001EB051070 ZM00001EB057740 ZM00001EB057770 ZM00001EB071200 ZM00001EB074370 ZM00001EB077990…
0.0166726	3	3	Collagen catabolic process	ZM00001EB023280 ZM00001EB254130 ZM00001EB371880	0.0295837	19	98	FAD binding	ZM00001EB022980 ZM00001EB176470 ZM00001EB256260 ZM00001EB391720 ZM00001EB060250 ZM00001EB040280 ZM00001EB060220 ZM00001EB060260 ZM00001EB121500 ZM00001EB141570 ZM00001EB148110 ZM00001EB173900 ZM00001EB213190 ZM00001EB238910 ZM00001EB277710 ZM00001EB384900 ZM00001EB403180 ZM00001EB403190 ZM00001EB415720
0.0166726	23	116	Protein targeting to vacuole	ZM00001EB006670 ZM00001EB022760 ZM00001EB081330 ZM00001EB101180 ZM00001EB120060 ZM00001EB130430 ZM00001EB182360 ZM00001EB187290 ZM00001EB193860 ZM00001EB204430 ZM00001EB242580 ZM00001EB243960 ZM00001EB279270 ZM00001EB285770 ZM00001EB315600 ZM00001EB331730 ZM00001EB374170 ZM00001EB383470 ZM00001EB389750 ZM00001EB390730 ZM00001EB395120 ZM00001EB401490 ZM00001EB428450	0.0313203	3	4	Diacylglycerol O-acyltransferase activity	ZM00001EB156680 ZM00001EB277490 ZM00001EB295350
0.0172413	45	282	Cellular response to toxic substance	ZM00001EB006760 ZM00001EB009930 ZM00001EB017930 ZM00001EB019530 ZM00001EB043810 ZM00001EB058260 ZM00001EB076170 ZM00001EB076180 ZM00001EB076200 ZM00001EB113580 ZM00001EB113650 ZM00001EB113660 ZM00001EB131000 ZM00001EB140320 ZM00001EB151190 ZM00001EB195200 ZM00001EB195210 ZM00001EB197890 ZM00001EB204960 ZM00001EB214260 ZM00001EB220550 ZM00001EB226370 ZM00001EB226380 ZM00001EB231110 ZM00001EB247320…	0.0313203	12	51	Magnesium-dependent protein serine/threonine phosphatase activity	ZM00001EB013450 ZM00001EB062680 ZM00001EB110450 ZM00001EB112250 ZM00001EB211690 ZM00001EB234050 ZM00001EB251160 ZM00001EB264360 ZM00001EB322340 ZM00001EB332150 ZM00001EB396970 ZM00001EB430620
0.0172413	45	282	Cellular detoxification	ZM00001EB006760 ZM00001EB009930 ZM00001EB017930 ZM00001EB019530 ZM00001EB043810 ZM00001EB058260 ZM00001EB076170 ZM00001EB076180 ZM00001EB076200 ZM00001EB113580 ZM00001EB113650 ZM00001EB113660 ZM00001EB131000 ZM00001EB140320 ZM00001EB151190 ZM00001EB195200 ZM00001EB195210 ZM00001EB197890 ZM00001EB204960 ZM00001EB214260 ZM00001EB220550 ZM00001EB226370 ZM00001EB226380 ZM00001EB231110 ZM00001EB247320…	0.0319707	23	128	Carboxy-lyase activity	ZM00001EB006420 ZM00001EB006440 ZM00001EB013520 ZM00001EB130620 ZM00001EB140930 ZM00001EB238670 ZM00001EB285660 ZM00001EB319850 ZM00001EB331530 ZM00001EB331690 ZM00001EB336190 ZM00001EB351810 ZM00001EB373930 ZM00001EB398370 ZM00001EB399220 ZM00001EB416690 ZM00001EB416700 ZM00001EB121470 ZM00001EB313400 ZM00001EB333390 ZM00001EB333420 ZM00001EB334070 ZM00001EB360150
0.0173653	19	89	Response to salt stress	ZM00001EB011930 ZM00001EB335430 ZM00001EB417550 ZM00001EB423300 ZM00001EB008810 ZM00001EB012880 ZM00001EB053370 ZM00001EB145580 ZM00001EB169570 ZM00001EB199410 ZM00001EB231510 ZM00001EB307270 ZM00001EB314770 ZM00001EB381570 ZM00001EB415270 ZM00001EB013990 ZM00001EB014000 ZM00001EB014010 ZM00001EB145030	0.032769	82	615	Lyase activity	ZM00001EB006420 ZM00001EB006440 ZM00001EB011890 ZM00001EB013520 ZM00001EB017590 ZM00001EB021200 ZM00001EB037940 ZM00001EB037950 ZM00001EB047160 ZM00001EB055020 ZM00001EB077630 ZM00001EB077640 ZM00001EB083840 ZM00001EB084260 ZM00001EB103800 ZM00001EB119910 ZM00001EB130620 ZM00001EB133200 ZM00001EB140930 ZM00001EB144240 ZM00001EB176190 ZM00001EB176620 ZM00001EB185260 ZM00001EB187250 ZM00001EB197090…
0.0189376	12	45	Trehalose biosynthetic process	ZM00001EB098650 ZM00001EB105040 ZM00001EB311230 ZM00001EB391600 ZM00001EB018720 ZM00001EB042370 ZM00001EB098910 ZM00001EB153280 ZM00001EB178890 ZM00001EB192680 ZM00001EB257510 ZM00001EB370990	0.032769	26	151	Pyridoxal phosphate binding	ZM00001EB055020 ZM00001EB146170 ZM00001EB264960 ZM00001EB006420 ZM00001EB006440 ZM00001EB008180 ZM00001EB010860 ZM00001EB028030 ZM00001EB070860 ZM00001EB073290 ZM00001EB091810 ZM00001EB113010 ZM00001EB113920 ZM00001EB114590 ZM00001EB167610 ZM00001EB170240 ZM00001EB178340 ZM00001EB334070 ZM00001EB339140 ZM00001EB363730 ZM00001EB389990 ZM00001EB398510 ZM00001EB399220 ZM00001EB416690 ZM00001EB416700…
0.019201	8	23	Biological process involved in interaction with symbiont	ZM00001EB153200 ZM00001EB180480 ZM00001EB241040 ZM00001EB253880 ZM00001EB295470 ZM00001EB371490 ZM00001EB221000 ZM00001EB325340	0.032769	26	151	Vitamin B6 binding	ZM00001EB055020 ZM00001EB146170 ZM00001EB264960 ZM00001EB006420 ZM00001EB006440 ZM00001EB008180 ZM00001EB010860 ZM00001EB028030 ZM00001EB070860 ZM00001EB073290 ZM00001EB091810 ZM00001EB113010 ZM00001EB113920 ZM00001EB114590 ZM00001EB167610 ZM00001EB170240 ZM00001EB178340 ZM00001EB334070 ZM00001EB339140 ZM00001EB363730 ZM00001EB389990 ZM00001EB398510 ZM00001EB399220 ZM00001EB416690 ZM00001EB416700…
0.0194329	4	6	Systemic acquired resistance, salicylic acid mediated signaling pathway	ZM00001EB008180 ZM00001EB065420 ZM00001EB246530 ZM00001EB370160	0.0341684	23	129	O-acyltransferase activity	ZM00001EB115970 ZM00001EB119940 ZM00001EB149000 ZM00001EB156680 ZM00001EB163990 ZM00001EB229800 ZM00001EB230090 ZM00001EB253450 ZM00001EB277490 ZM00001EB279860 ZM00001EB286090 ZM00001EB289580 ZM00001EB295350 ZM00001EB347490 ZM00001EB351250 ZM00001EB361640 ZM00001EB381970 ZM00001EB025570 ZM00001EB096390 ZM00001EB096400 ZM00001EB096490 ZM00001EB124520 ZM00001EB151440
0.0194329	4	6	Phosphate ion homeostasis	ZM00001EB172590 ZM00001EB268090 ZM00001EB415960 ZM00001EB429440	0.0341684	42	278	Antioxidant activity	ZM00001EB017930 ZM00001EB076170 ZM00001EB076180 ZM00001EB131000 ZM00001EB140320 ZM00001EB151190 ZM00001EB247320 ZM00001EB251340 ZM00001EB258600 ZM00001EB282410 ZM00001EB282430 ZM00001EB294460 ZM00001EB340440 ZM00001EB381290 ZM00001EB417240 ZM00001EB417330 ZM00001EB417350 ZM00001EB429430 ZM00001EB019530 ZM00001EB009930 ZM00001EB058260 ZM00001EB076200 ZM00001EB113580 ZM00001EB113650 ZM00001EB113660…
0.0194329	4	6	Trivalent inorganic anion homeostasis	ZM00001EB172590 ZM00001EB268090 ZM00001EB415960 ZM00001EB429440	0.0395788	9	34	Protein phosphatase inhibitor activity	ZM00001EB013990 ZM00001EB014000 ZM00001EB014010 ZM00001EB072230 ZM00001EB308400 ZM00001EB396710 ZM00001EB410040 ZM00001EB429960 ZM00001EB205750
0.0194329	4	6	Toxin biosynthetic process	ZM00001EB021200 ZM00001EB047160 ZM00001EB222660 ZM00001EB222680	0.0395788	4	8	Basic amino acid transmembrane transporter activity	ZM00001EB050630 ZM00001EB120240 ZM00001EB141430 ZM00001EB141450
0.0194329	4	6	Toxin metabolic process	ZM00001EB021200 ZM00001EB047160 ZM00001EB222660 ZM00001EB222680	0.0395788	4	8	L-lysine transmembrane transporter activity	ZM00001EB050630 ZM00001EB120240 ZM00001EB141430 ZM00001EB141450
0.0200278	114	867	Cellular lipid metabolic process	ZM00001EB010860 ZM00001EB013920 ZM00001EB019050 ZM00001EB021200 ZM00001EB021510 ZM00001EB031940 ZM00001EB035010 ZM00001EB047160 ZM00001EB053130 ZM00001EB054040 ZM00001EB054050 ZM00001EB059590 ZM00001EB064750 ZM00001EB081610 ZM00001EB085150 ZM00001EB097160 ZM00001EB102970 ZM00001EB113010 ZM00001EB122060 ZM00001EB126690 ZM00001EB133200 ZM00001EB134130 ZM00001EB137020 ZM00001EB148110 ZM00001EB156680…	0.0445148	7	23	Sulfur compound transmembrane transporter activity	ZM00001EB363480 ZM00001EB408630 ZM00001EB004550 ZM00001EB008160 ZM00001EB154590 ZM00001EB178810 ZM00001EB401100
0.0220377	6	14	Auxin metabolic process	ZM00001EB155320 ZM00001EB159820 ZM00001EB304520 ZM00001EB304530 ZM00001EB060250 ZM00001EB213190	0.0448283	34	218	Carbon-carbon lyase activity	ZM00001EB006420 ZM00001EB006440 ZM00001EB013520 ZM00001EB017590 ZM00001EB077630 ZM00001EB077640 ZM00001EB130620 ZM00001EB140930 ZM00001EB144240 ZM00001EB238670 ZM00001EB285660 ZM00001EB319850 ZM00001EB323090 ZM00001EB331530 ZM00001EB331690 ZM00001EB334070 ZM00001EB336190 ZM00001EB351810 ZM00001EB373930 ZM00001EB398370 ZM00001EB399220 ZM00001EB416690 ZM00001EB416700 ZM00001EB121470 ZM00001EB157880…
0.0225888	26	141	Carboxylic acid catabolic process	ZM00001EB017590 ZM00001EB022980 ZM00001EB055020 ZM00001EB059590 ZM00001EB077630 ZM00001EB077640 ZM00001EB146170 ZM00001EB148110 ZM00001EB169570 ZM00001EB206470 ZM00001EB234600 ZM00001EB258950 ZM00001EB293360 ZM00001EB307270 ZM00001EB350910 ZM00001EB379510 ZM00001EB391720 ZM00001EB399220 ZM00001EB409740 ZM00001EB147510 ZM00001EB185260 ZM00001EB221740 ZM00001EB247630 ZM00001EB247660 ZM00001EB367110…	0.044955	54	383	Anion transmembrane transporter activity	ZM00001EB004550 ZM00001EB008160 ZM00001EB008660 ZM00001EB016370 ZM00001EB043380 ZM00001EB050630 ZM00001EB061490 ZM00001EB120240 ZM00001EB138100 ZM00001EB141430 ZM00001EB141450 ZM00001EB154590 ZM00001EB178810 ZM00001EB187850 ZM00001EB239090 ZM00001EB247710 ZM00001EB250210 ZM00001EB260190 ZM00001EB260240 ZM00001EB279810 ZM00001EB286740 ZM00001EB300060 ZM00001EB323920 ZM00001EB323930 ZM00001EB325570…
0.0229416	15	65	Disaccharide biosynthetic process	ZM00001EB098650 ZM00001EB105040 ZM00001EB311230 ZM00001EB348530 ZM00001EB391600 ZM00001EB018720 ZM00001EB042370 ZM00001EB098910 ZM00001EB153280 ZM00001EB178890 ZM00001EB192680 ZM00001EB257510 ZM00001EB370990 ZM00001EB417940 ZM00001EB144240
0.0236978	5	10	L-amino acid transport	ZM00001EB050630 ZM00001EB120240 ZM00001EB408630 ZM00001EB141430 ZM00001EB141450
0.0236978	5	10	Sesquiterpene metabolic process	ZM00001EB013920 ZM00001EB194860 ZM00001EB286550 ZM00001EB404910 ZM00001EB404920
0.0236978	5	10	Sesquiterpene biosynthetic process	ZM00001EB013920 ZM00001EB194860 ZM00001EB286550 ZM00001EB404910 ZM00001EB404920
0.0238675	20	99	Regulation of defense response	ZM00001EB005990 ZM00001EB006000 ZM00001EB048770 ZM00001EB048780 ZM00001EB099240 ZM00001EB100130 ZM00001EB109190 ZM00001EB223590 ZM00001EB223620 ZM00001EB327450 ZM00001EB363490 ZM00001EB325340 ZM00001EB012080 ZM00001EB084690 ZM00001EB111590 ZM00001EB145580 ZM00001EB149630 ZM00001EB330730 ZM00001EB344950 ZM00001EB380860
0.0255996	12	47	Trehalose metabolic process	ZM00001EB098650 ZM00001EB105040 ZM00001EB311230 ZM00001EB391600 ZM00001EB018720 ZM00001EB042370 ZM00001EB098910 ZM00001EB153280 ZM00001EB178890 ZM00001EB192680 ZM00001EB257510 ZM00001EB370990
0.0288243	23	122	Protein localization to vacuole	ZM00001EB006670 ZM00001EB022760 ZM00001EB081330 ZM00001EB101180 ZM00001EB120060 ZM00001EB130430 ZM00001EB182360 ZM00001EB187290 ZM00001EB193860 ZM00001EB204430 ZM00001EB242580 ZM00001EB243960 ZM00001EB279270 ZM00001EB285770 ZM00001EB315600 ZM00001EB331730 ZM00001EB374170 ZM00001EB383470 ZM00001EB389750 ZM00001EB390730 ZM00001EB395120 ZM00001EB401490 ZM00001EB428450
0.0288243	23	122	Establishment of protein localization to vacuole	ZM00001EB006670 ZM00001EB022760 ZM00001EB081330 ZM00001EB101180 ZM00001EB120060 ZM00001EB130430 ZM00001EB182360 ZM00001EB187290 ZM00001EB193860 ZM00001EB204430 ZM00001EB242580 ZM00001EB243960 ZM00001EB279270 ZM00001EB285770 ZM00001EB315600 ZM00001EB331730 ZM00001EB374170 ZM00001EB383470 ZM00001EB389750 ZM00001EB390730 ZM00001EB395120 ZM00001EB401490 ZM00001EB428450
0.0296539	21	108	Organic anion transport	ZM00001EB050630 ZM00001EB061490 ZM00001EB120240 ZM00001EB141430 ZM00001EB141450 ZM00001EB350910 ZM00001EB363480 ZM00001EB408630 ZM00001EB054800 ZM00001EB122890 ZM00001EB147400 ZM00001EB190580 ZM00001EB239090 ZM00001EB247710 ZM00001EB260190 ZM00001EB260350 ZM00001EB325570 ZM00001EB359310 ZM00001EB381580 ZM00001EB406340 ZM00001EB413160
0.0299855	10	36	Phenylpropanoid biosynthetic process	ZM00001EB191610 ZM00001EB220390 ZM00001EB312060 ZM00001EB012880 ZM00001EB185260 ZM00001EB247630 ZM00001EB247660 ZM00001EB315770 ZM00001EB416400 ZM00001EB041120
0.0299855	92	688	Response to hormone	ZM00001EB005990 ZM00001EB006000 ZM00001EB007880 ZM00001EB013990 ZM00001EB014000 ZM00001EB014010 ZM00001EB022440 ZM00001EB038820 ZM00001EB048770 ZM00001EB048780 ZM00001EB065420 ZM00001EB072230 ZM00001EB099240 ZM00001EB100130 ZM00001EB105400 ZM00001EB109190 ZM00001EB124060 ZM00001EB134650 ZM00001EB177520 ZM00001EB219540 ZM00001EB222050 ZM00001EB223590 ZM00001EB223620 ZM00001EB264590 ZM00001EB287800…
0.0299855	8	25	Monocarboxylic acid transport	ZM00001EB050630 ZM00001EB061490 ZM00001EB120240 ZM00001EB122890 ZM00001EB141430 ZM00001EB141450 ZM00001EB190580 ZM00001EB413160
0.0299855	6	15	Glyceraldehyde-3-phosphate metabolic process	ZM00001EB126690 ZM00001EB246530 ZM00001EB056240 ZM00001EB187250 ZM00001EB250670 ZM00001EB365960
0.0299855	6	15	Cellular biogenic amine catabolic process	ZM00001EB206470 ZM00001EB234600 ZM00001EB307270 ZM00001EB147510 ZM00001EB221740 ZM00001EB367110
0.0299855	8	25	Aminoglycan metabolic process	ZM00001EB022500 ZM00001EB078720 ZM00001EB078730 ZM00001EB246640 ZM00001EB272090 ZM00001EB332350 ZM00001EB346860 ZM00001EB425600
0.0299855	6	15	Amine catabolic process	ZM00001EB206470 ZM00001EB234600 ZM00001EB307270 ZM00001EB147510 ZM00001EB221740 ZM00001EB367110
0.0320279	27	153	Fatty acid biosynthetic process	ZM00001EB134130 ZM00001EB241560 ZM00001EB010500 ZM00001EB018600 ZM00001EB026670 ZM00001EB031330 ZM00001EB035010 ZM00001EB054040 ZM00001EB054050 ZM00001EB081610 ZM00001EB082050 ZM00001EB094620 ZM00001EB100700 ZM00001EB177330 ZM00001EB240620 ZM00001EB279210 ZM00001EB296230 ZM00001EB341960 ZM00001EB356160 ZM00001EB364580 ZM00001EB373030 ZM00001EB373050 ZM00001EB385960 ZM00001EB398750 ZM00001EB413570…
0.034468	4	7	Ammonium transport	ZM00001EB247430 ZM00001EB063910 ZM00001EB243410 ZM00001EB289990
0.034468	4	7	Acidic amino acid transport	ZM00001EB050630 ZM00001EB120240 ZM00001EB141430 ZM00001EB141450
0.034468	4	7	L-glutamate transmembrane transport	ZM00001EB050630 ZM00001EB120240 ZM00001EB141430 ZM00001EB141450
0.034468	4	7	Thiamine diphosphate metabolic process	ZM00001EB142350 ZM00001EB285500 ZM00001EB341310 ZM00001EB396140
0.034468	235	1984	Small molecule metabolic process	ZM00001EB006760 ZM00001EB009090 ZM00001EB010860 ZM00001EB011890 ZM00001EB017590 ZM00001EB018480 ZM00001EB021200 ZM00001EB022980 ZM00001EB037940 ZM00001EB037950 ZM00001EB042820 ZM00001EB053130 ZM00001EB055020 ZM00001EB057300 ZM00001EB059590 ZM00001EB064670 ZM00001EB067370 ZM00001EB068270 ZM00001EB070550 ZM00001EB070860 ZM00001EB077630 ZM00001EB077640 ZM00001EB079170 ZM00001EB080870 ZM00001EB083840…
0.034468	4	7	Positive regulation of organ growth	ZM00001EB145310 ZM00001EB244140 ZM00001EB365930 ZM00001EB423180
0.034468	4	7	Glutamine biosynthetic process	ZM00001EB009090 ZM00001EB190340 ZM00001EB253820 ZM00001EB046790
0.034468	88	658	Lipid biosynthetic process	ZM00001EB010860 ZM00001EB013920 ZM00001EB021200 ZM00001EB047160 ZM00001EB073650 ZM00001EB102970 ZM00001EB113010 ZM00001EB126690 ZM00001EB126960 ZM00001EB133200 ZM00001EB134130 ZM00001EB137020 ZM00001EB156680 ZM00001EB167610 ZM00001EB170240 ZM00001EB176190 ZM00001EB177330 ZM00001EB178340 ZM00001EB194860 ZM00001EB212480 ZM00001EB241560 ZM00001EB246530 ZM00001EB253380 ZM00001EB277490 ZM00001EB286550…
0.034468	4	7	Thiamine diphosphate biosynthetic process	ZM00001EB142350 ZM00001EB285500 ZM00001EB341310 ZM00001EB396140
0.03454	92	693	Response to endogenous stimulus	ZM00001EB005990 ZM00001EB006000 ZM00001EB007880 ZM00001EB013990 ZM00001EB014000 ZM00001EB014010 ZM00001EB022440 ZM00001EB038820 ZM00001EB048770 ZM00001EB048780 ZM00001EB065420 ZM00001EB072230 ZM00001EB099240 ZM00001EB100130 ZM00001EB105400 ZM00001EB109190 ZM00001EB124060 ZM00001EB134650 ZM00001EB177520 ZM00001EB219540 ZM00001EB222050 ZM00001EB223590 ZM00001EB223620 ZM00001EB264590 ZM00001EB287800…
0.0365163	102	782	Small molecule biosynthetic process	ZM00001EB009090 ZM00001EB010860 ZM00001EB017590 ZM00001EB021200 ZM00001EB042820 ZM00001EB055020 ZM00001EB057300 ZM00001EB064670 ZM00001EB067370 ZM00001EB070860 ZM00001EB077630 ZM00001EB077640 ZM00001EB084260 ZM00001EB091810 ZM00001EB101090 ZM00001EB103800 ZM00001EB113010 ZM00001EB119910 ZM00001EB121260 ZM00001EB125120 ZM00001EB134130 ZM00001EB146170 ZM00001EB167610 ZM00001EB170240 ZM00001EB177330…
0.0374842	36	225	Fatty acid metabolic process	ZM00001EB059590 ZM00001EB134130 ZM00001EB148110 ZM00001EB241560 ZM00001EB258950 ZM00001EB293360 ZM00001EB350910 ZM00001EB364580 ZM00001EB413570 ZM00001EB434030 ZM00001EB010500 ZM00001EB018600 ZM00001EB026670 ZM00001EB031330 ZM00001EB035010 ZM00001EB054040 ZM00001EB054050 ZM00001EB081610 ZM00001EB082050 ZM00001EB094620 ZM00001EB100700 ZM00001EB156650 ZM00001EB158030 ZM00001EB177330 ZM00001EB240620…
0.037895	14	63	Negative regulation of phosphorus metabolic process	ZM00001EB013990 ZM00001EB014000 ZM00001EB014010 ZM00001EB072230 ZM00001EB148680 ZM00001EB205750 ZM00001EB308400 ZM00001EB315000 ZM00001EB351460 ZM00001EB396710 ZM00001EB402760 ZM00001EB404290 ZM00001EB410040 ZM00001EB429960
0.037895	9	32	Negative regulation of phosphoprotein phosphatase activity	ZM00001EB013990 ZM00001EB014000 ZM00001EB014010 ZM00001EB072230 ZM00001EB205750 ZM00001EB308400 ZM00001EB396710 ZM00001EB410040 ZM00001EB429960
0.037895	45	298	Response to lipid	ZM00001EB005990 ZM00001EB006000 ZM00001EB013990 ZM00001EB014000 ZM00001EB014010 ZM00001EB022440 ZM00001EB048770 ZM00001EB048780 ZM00001EB065420 ZM00001EB072230 ZM00001EB099240 ZM00001EB100130 ZM00001EB109190 ZM00001EB223590 ZM00001EB223620 ZM00001EB287800 ZM00001EB308400 ZM00001EB327450 ZM00001EB335320 ZM00001EB363490 ZM00001EB370160 ZM00001EB396710 ZM00001EB402560 ZM00001EB410040 ZM00001EB417550…
0.037895	9	32	Negative regulation of protein dephosphorylation	ZM00001EB013990 ZM00001EB014000 ZM00001EB014010 ZM00001EB072230 ZM00001EB205750 ZM00001EB308400 ZM00001EB396710 ZM00001EB410040 ZM00001EB429960
0.037895	14	63	Negative regulation of phosphate metabolic process	ZM00001EB013990 ZM00001EB014000 ZM00001EB014010 ZM00001EB072230 ZM00001EB148680 ZM00001EB205750 ZM00001EB308400 ZM00001EB315000 ZM00001EB351460 ZM00001EB396710 ZM00001EB402760 ZM00001EB404290 ZM00001EB410040 ZM00001EB429960
0.037895	7	21	Isopentenyl diphosphate metabolic process	ZM00001EB126690 ZM00001EB246530 ZM00001EB349410 ZM00001EB056240 ZM00001EB187250 ZM00001EB250670 ZM00001EB365960
0.037895	9	32	Tryptophan metabolic process	ZM00001EB206470 ZM00001EB234600 ZM00001EB281510 ZM00001EB301540 ZM00001EB307270 ZM00001EB416990 ZM00001EB147510 ZM00001EB221740 ZM00001EB367110
0.037895	9	32	Indolalkylamine metabolic process	ZM00001EB206470 ZM00001EB234600 ZM00001EB281510 ZM00001EB301540 ZM00001EB307270 ZM00001EB416990 ZM00001EB147510 ZM00001EB221740 ZM00001EB367110
0.037895	12	50	Ceramide metabolic process	ZM00001EB010860 ZM00001EB113010 ZM00001EB137020 ZM00001EB167610 ZM00001EB170240 ZM00001EB178340 ZM00001EB253380 ZM00001EB363730 ZM00001EB398050 ZM00001EB398510 ZM00001EB260510 ZM00001EB426690
0.037895	7	21	Isopentenyl diphosphate biosynthetic process	ZM00001EB126690 ZM00001EB246530 ZM00001EB349410 ZM00001EB056240 ZM00001EB187250 ZM00001EB250670 ZM00001EB365960
0.0389219	15	70	Sphingolipid metabolic process	ZM00001EB010860 ZM00001EB113010 ZM00001EB134130 ZM00001EB137020 ZM00001EB167610 ZM00001EB170240 ZM00001EB178340 ZM00001EB245020 ZM00001EB253380 ZM00001EB334070 ZM00001EB363730 ZM00001EB398050 ZM00001EB398510 ZM00001EB260510 ZM00001EB426690
0.0413638	31	188	Cellular response to lipid	ZM00001EB005990 ZM00001EB006000 ZM00001EB013990 ZM00001EB014000 ZM00001EB014010 ZM00001EB022440 ZM00001EB048770 ZM00001EB048780 ZM00001EB065420 ZM00001EB072230 ZM00001EB099240 ZM00001EB100130 ZM00001EB109190 ZM00001EB223590 ZM00001EB223620 ZM00001EB287800 ZM00001EB308400 ZM00001EB327450 ZM00001EB335320 ZM00001EB363490 ZM00001EB370160 ZM00001EB396710 ZM00001EB402560 ZM00001EB410040 ZM00001EB429960…
0.0428438	3	4	Collagen metabolic process	ZM00001EB023280 ZM00001EB254130 ZM00001EB371880
0.0437054	8	27	Glucosamine-containing compound metabolic process	ZM00001EB022500 ZM00001EB078720 ZM00001EB078730 ZM00001EB246640 ZM00001EB272090 ZM00001EB332350 ZM00001EB346860 ZM00001EB425600
0.0439181	15	71	Organophosphate ester transport	ZM00001EB015510 ZM00001EB015520 ZM00001EB267720 ZM00001EB350910 ZM00001EB363480 ZM00001EB013150 ZM00001EB015530 ZM00001EB054800 ZM00001EB122890 ZM00001EB239090 ZM00001EB260350 ZM00001EB359310 ZM00001EB381580 ZM00001EB406340 ZM00001EB413160
0.0440821	330	2890	Transcription, DNA-templated	ZM00001EB001720 ZM00001EB001770 ZM00001EB005770 ZM00001EB006890 ZM00001EB007950 ZM00001EB021970 ZM00001EB028160 ZM00001EB029390 ZM00001EB032780 ZM00001EB034940 ZM00001EB037960 ZM00001EB038820 ZM00001EB060680 ZM00001EB061930 ZM00001EB073130 ZM00001EB075230 ZM00001EB076290 ZM00001EB082700 ZM00001EB100770 ZM00001EB106490 ZM00001EB107800 ZM00001EB107910 ZM00001EB108400 ZM00001EB111710 ZM00001EB130020…
0.0440821	49	334	Response to oxidative stress	ZM00001EB011930 ZM00001EB079380 ZM00001EB247320 ZM00001EB294460 ZM00001EB335430 ZM00001EB423300 ZM00001EB009930 ZM00001EB017930 ZM00001EB023680 ZM00001EB058260 ZM00001EB076170 ZM00001EB076180 ZM00001EB076200 ZM00001EB113580 ZM00001EB127310 ZM00001EB131000 ZM00001EB140320 ZM00001EB151190 ZM00001EB195200 ZM00001EB195210 ZM00001EB204960 ZM00001EB214260 ZM00001EB226370 ZM00001EB226380 ZM00001EB251340…
0.0441705	16	78	Oligosaccharide biosynthetic process	ZM00001EB098650 ZM00001EB105040 ZM00001EB287800 ZM00001EB311230 ZM00001EB348530 ZM00001EB391600 ZM00001EB018720 ZM00001EB042370 ZM00001EB098910 ZM00001EB153280 ZM00001EB178890 ZM00001EB192680 ZM00001EB257510 ZM00001EB370990 ZM00001EB417940 ZM00001EB144240
0.0452307	10	39	Cell wall macromolecule catabolic process	ZM00001EB075730 ZM00001EB022500 ZM00001EB078720 ZM00001EB078730 ZM00001EB246640 ZM00001EB272090 ZM00001EB301500 ZM00001EB332350 ZM00001EB346860 ZM00001EB425600
0.0452307	330	2892	Nucleic acid-templated transcription	ZM00001EB001720 ZM00001EB001770 ZM00001EB005770 ZM00001EB006890 ZM00001EB007950 ZM00001EB021970 ZM00001EB028160 ZM00001EB029390 ZM00001EB032780 ZM00001EB034940 ZM00001EB037960 ZM00001EB038820 ZM00001EB060680 ZM00001EB061930 ZM00001EB073130 ZM00001EB075230 ZM00001EB076290 ZM00001EB082700 ZM00001EB100770 ZM00001EB106490 ZM00001EB107800 ZM00001EB107910 ZM00001EB108400 ZM00001EB111710 ZM00001EB130020…
0.0466298	20	107	Disaccharide metabolic process	ZM00001EB091640 ZM00001EB098650 ZM00001EB105040 ZM00001EB181880 ZM00001EB189220 ZM00001EB311230 ZM00001EB348530 ZM00001EB391600 ZM00001EB018720 ZM00001EB042370 ZM00001EB075530 ZM00001EB098910 ZM00001EB153280 ZM00001EB178890 ZM00001EB192680 ZM00001EB257510 ZM00001EB370990 ZM00001EB374090 ZM00001EB417940 ZM00001EB144240
0.0466298	5	12	Thiamine-containing compound metabolic process	ZM00001EB341310 ZM00001EB142350 ZM00001EB285500 ZM00001EB302370 ZM00001EB396140
0.0466298	121	961	Protein modification by small protein conjugation or removal	ZM00001EB003700 ZM00001EB015480 ZM00001EB034760 ZM00001EB046740 ZM00001EB047060 ZM00001EB081320 ZM00001EB101840 ZM00001EB115900 ZM00001EB120050 ZM00001EB128180 ZM00001EB130210 ZM00001EB144260 ZM00001EB146790 ZM00001EB167370 ZM00001EB187290 ZM00001EB187340 ZM00001EB200940 ZM00001EB221910 ZM00001EB244780 ZM00001EB258670 ZM00001EB259070 ZM00001EB287460 ZM00001EB309020 ZM00001EB340160 ZM00001EB395440…
0.0466298	5	12	Cellular response to salicylic acid stimulus	ZM00001EB008180 ZM00001EB065420 ZM00001EB246530 ZM00001EB344770 ZM00001EB370160
0.0466298	5	12	Thiamine metabolic process	ZM00001EB341310 ZM00001EB142350 ZM00001EB285500 ZM00001EB302370 ZM00001EB396140
0.046688	7	22	Diterpenoid biosynthetic process	ZM00001EB021200 ZM00001EB047160 ZM00001EB133200 ZM00001EB176190 ZM00001EB222660 ZM00001EB222680 ZM00001EB385070
0.0476741	24	137	Post-Golgi vesicle-mediated transport	ZM00001EB006670 ZM00001EB019130 ZM00001EB022760 ZM00001EB081330 ZM00001EB101180 ZM00001EB120060 ZM00001EB130430 ZM00001EB182360 ZM00001EB187290 ZM00001EB193860 ZM00001EB204430 ZM00001EB242580 ZM00001EB243960 ZM00001EB279270 ZM00001EB285770 ZM00001EB315600 ZM00001EB331730 ZM00001EB374170 ZM00001EB383470 ZM00001EB389750 ZM00001EB390730 ZM00001EB395120 ZM00001EB401490 ZM00001EB428450
0.0493204	6	17	Lignin biosynthetic process	ZM00001EB191610 ZM00001EB220390 ZM00001EB312060 ZM00001EB315770 ZM00001EB416400 ZM00001EB041120

## Sheet: FgD
Supplementary Table S7: Gene enrichment analysis of down-regulated genes in F. graminearum (Fg), Analysis was conducted with ShinyGO resource using
Biological Process					Molecular Functions					Cellular Coponant					Pathways
Enrichment FDR	Genes in list	Total genes	Functional Category	Genes of BP	Enrichment FDR	Genes in list	Total genes	Functional Category	Genes of MF	Enrichment FDR	Genes in list	Total genes	Functional Category	Genes of CC	Enrichment FDR	Genes in list	Total genes	Functional Category	Genes of Path
3.27416e-16	124	508	Polysaccharide metabolic process	ZM00001EB035300 ZM00001EB042540 ZM00001EB042550 ZM00001EB046440 ZM00001EB057840 ZM00001EB061800 ZM00001EB073470 ZM00001EB074530 ZM00001EB084160 ZM00001EB090260 ZM00001EB097100 ZM00001EB099710 ZM00001EB104400 ZM00001EB112000 ZM00001EB112280 ZM00001EB122750 ZM00001EB138390 ZM00001EB142710 ZM00001EB142720 ZM00001EB147780 ZM00001EB153340 ZM00001EB153600 ZM00001EB199050 ZM00001EB214720 ZM00001EB214870…	2.93974e-09	114	560	Hydrolase activity, acting on glycosyl bonds	ZM00001EB005030 ZM00001EB053840 ZM00001EB054230 ZM00001EB061880 ZM00001EB077490 ZM00001EB077520 ZM00001EB090260 ZM00001EB115990 ZM00001EB125360 ZM00001EB144630 ZM00001EB146080 ZM00001EB147120 ZM00001EB147140 ZM00001EB147150 ZM00001EB153010 ZM00001EB155220 ZM00001EB157610 ZM00001EB160380 ZM00001EB166320 ZM00001EB168050 ZM00001EB169950 ZM00001EB192170 ZM00001EB199050 ZM00001EB205200 ZM00001EB214870…	1.69082e-29	425	2317	Cell periphery	ZM00001EB000570 ZM00001EB000990 ZM00001EB001560 ZM00001EB002090 ZM00001EB005030 ZM00001EB008140 ZM00001EB008460 ZM00001EB008520 ZM00001EB008930 ZM00001EB009640 ZM00001EB010550 ZM00001EB011280 ZM00001EB011920 ZM00001EB016040 ZM00001EB016160 ZM00001EB022050 ZM00001EB022900 ZM00001EB023710 ZM00001EB026010 ZM00001EB026840 ZM00001EB027740 ZM00001EB028680 ZM00001EB031290 ZM00001EB033760 ZM00001EB034370…	8.74867e-19	295	1646	Metabolic pathways	ZM00001EB206040 ZM00001EB328770 ZM00001EB056340 ZM00001EB305810 ZM00001EB353280 ZM00001EB057840 ZM00001EB233020 ZM00001EB424010 ZM00001EB410710 ZM00001EB138330 ZM00001EB102470 ZM00001EB284390 ZM00001EB153010 ZM00001EB104400 ZM00001EB008930 ZM00001EB431800 ZM00001EB169950 ZM00001EB343120 ZM00001EB333580 ZM00001EB190120 ZM00001EB053500 ZM00001EB320800 ZM00001EB012580 ZM00001EB001560 ZM00001EB310760…
3.51761e-16	261	1438	Carbohydrate metabolic process	ZM00001EB008360 ZM00001EB011940 ZM00001EB012580 ZM00001EB027730 ZM00001EB035300 ZM00001EB042540 ZM00001EB042550 ZM00001EB046440 ZM00001EB054980 ZM00001EB057840 ZM00001EB061800 ZM00001EB073470 ZM00001EB074530 ZM00001EB084160 ZM00001EB090260 ZM00001EB097100 ZM00001EB099710 ZM00001EB104400 ZM00001EB109730 ZM00001EB109880 ZM00001EB112000 ZM00001EB112280 ZM00001EB122750 ZM00001EB138390 ZM00001EB142710…	2.27837e-08	102	502	Hydrolase activity, hydrolyzing O-glycosyl compounds	ZM00001EB005030 ZM00001EB054230 ZM00001EB061880 ZM00001EB077490 ZM00001EB077520 ZM00001EB090260 ZM00001EB115990 ZM00001EB125360 ZM00001EB144630 ZM00001EB146080 ZM00001EB147120 ZM00001EB147140 ZM00001EB147150 ZM00001EB153010 ZM00001EB155220 ZM00001EB157610 ZM00001EB160380 ZM00001EB166320 ZM00001EB168050 ZM00001EB169950 ZM00001EB192170 ZM00001EB199050 ZM00001EB205200 ZM00001EB214870 ZM00001EB230860…	1.37242e-23	340	1849	Plasma membrane	ZM00001EB000570 ZM00001EB000990 ZM00001EB002090 ZM00001EB008140 ZM00001EB008460 ZM00001EB008520 ZM00001EB008930 ZM00001EB009640 ZM00001EB010550 ZM00001EB011280 ZM00001EB011920 ZM00001EB016040 ZM00001EB016160 ZM00001EB022900 ZM00001EB023710 ZM00001EB026010 ZM00001EB026840 ZM00001EB027740 ZM00001EB028680 ZM00001EB031290 ZM00001EB033760 ZM00001EB034370 ZM00001EB035300 ZM00001EB037360 ZM00001EB039040…	2.89482e-12	172	926	Biosynthesis of secondary metabolites	ZM00001EB206040 ZM00001EB328770 ZM00001EB056340 ZM00001EB305810 ZM00001EB353280 ZM00001EB057840 ZM00001EB233020 ZM00001EB424010 ZM00001EB410710 ZM00001EB102470 ZM00001EB104400 ZM00001EB431800 ZM00001EB343120 ZM00001EB314900 ZM00001EB190120 ZM00001EB320800 ZM00001EB001560 ZM00001EB310760 ZM00001EB102030 ZM00001EB013430 ZM00001EB396990 ZM00001EB009940 ZM00001EB002850 ZM00001EB050010 ZM00001EB176310…
3.22006e-15	87	310	Photosynthesis	ZM00001EB015950 ZM00001EB041460 ZM00001EB049630 ZM00001EB049640 ZM00001EB056430 ZM00001EB066480 ZM00001EB077030 ZM00001EB106430 ZM00001EB106810 ZM00001EB112260 ZM00001EB151750 ZM00001EB168100 ZM00001EB179680 ZM00001EB188910 ZM00001EB207130 ZM00001EB214960 ZM00001EB233170 ZM00001EB252630 ZM00001EB255850 ZM00001EB298270 ZM00001EB323460 ZM00001EB324090 ZM00001EB324240 ZM00001EB325410 ZM00001EB343900…	2.18897e-05	21	55	Chlorophyll binding	ZM00001EB041460 ZM00001EB049630 ZM00001EB049640 ZM00001EB066480 ZM00001EB106810 ZM00001EB107560 ZM00001EB112260 ZM00001EB168100 ZM00001EB179680 ZM00001EB207130 ZM00001EB233170 ZM00001EB255850 ZM00001EB296090 ZM00001EB324090 ZM00001EB324240 ZM00001EB325410 ZM00001EB343900 ZM00001EB433540 ZM00001EB435440 ZM00001EB435780 ZM00001EB438340	4.54552e-15	31	54	Photosystem I	ZM00001EB138650 ZM00001EB409220 ZM00001EB041460 ZM00001EB049630 ZM00001EB049640 ZM00001EB066480 ZM00001EB096870 ZM00001EB101660 ZM00001EB106810 ZM00001EB107560 ZM00001EB112260 ZM00001EB168100 ZM00001EB179680 ZM00001EB207130 ZM00001EB212520 ZM00001EB213670 ZM00001EB233170 ZM00001EB255850 ZM00001EB295610 ZM00001EB296090 ZM00001EB299990 ZM00001EB306070 ZM00001EB316290 ZM00001EB324090 ZM00001EB324240…	6.05533e-09	35	104	Starch and sucrose metabolism	ZM00001EB056340 ZM00001EB305810 ZM00001EB353280 ZM00001EB057840 ZM00001EB104400 ZM00001EB008930 ZM00001EB320800 ZM00001EB107530 ZM00001EB280690 ZM00001EB372640 ZM00001EB054230 ZM00001EB228780 ZM00001EB144630 ZM00001EB395290 ZM00001EB399910 ZM00001EB147780 ZM00001EB328070 ZM00001EB350640 ZM00001EB230070 ZM00001EB015710 ZM00001EB363200 ZM00001EB143360 ZM00001EB190590 ZM00001EB194550 ZM00001EB378140…
1.4455e-12	79	295	Cellular glucan metabolic process	ZM00001EB035300 ZM00001EB042540 ZM00001EB042550 ZM00001EB046440 ZM00001EB057840 ZM00001EB061800 ZM00001EB073470 ZM00001EB084160 ZM00001EB097100 ZM00001EB099710 ZM00001EB104400 ZM00001EB122750 ZM00001EB147780 ZM00001EB153340 ZM00001EB214720 ZM00001EB230070 ZM00001EB242610 ZM00001EB255840 ZM00001EB283110 ZM00001EB313250 ZM00001EB320800 ZM00001EB327000 ZM00001EB345740 ZM00001EB396610 ZM00001EB423590…	2.45732e-05	95	526	Transferase activity, transferring hexosyl groups	ZM00001EB041410 ZM00001EB046440 ZM00001EB048340 ZM00001EB057840 ZM00001EB061800 ZM00001EB073470 ZM00001EB083520 ZM00001EB084160 ZM00001EB097100 ZM00001EB099710 ZM00001EB102880 ZM00001EB122750 ZM00001EB138250 ZM00001EB147780 ZM00001EB153340 ZM00001EB163000 ZM00001EB172230 ZM00001EB179710 ZM00001EB182680 ZM00001EB190590 ZM00001EB206230 ZM00001EB220240 ZM00001EB228530 ZM00001EB228690 ZM00001EB238590…	5.42334e-12	46	132	Photosystem	ZM00001EB138650 ZM00001EB409220 ZM00001EB435780 ZM00001EB041460 ZM00001EB049630 ZM00001EB049640 ZM00001EB066480 ZM00001EB077030 ZM00001EB096870 ZM00001EB101660 ZM00001EB106430 ZM00001EB106810 ZM00001EB107560 ZM00001EB112260 ZM00001EB138680 ZM00001EB150500 ZM00001EB151750 ZM00001EB168100 ZM00001EB179680 ZM00001EB207130 ZM00001EB212520 ZM00001EB213670 ZM00001EB233170 ZM00001EB255850 ZM00001EB261260…	1.74304e-07	12	17	Photosynthesis	ZM00001EB066480 ZM00001EB179680 ZM00001EB233170 ZM00001EB255850 ZM00001EB049630 ZM00001EB325410 ZM00001EB207130 ZM00001EB041460 ZM00001EB168100 ZM00001EB433540 ZM00001EB324090 ZM00001EB343900
1.89853e-12	80	304	Glucan metabolic process	ZM00001EB035300 ZM00001EB042540 ZM00001EB042550 ZM00001EB046440 ZM00001EB057840 ZM00001EB061800 ZM00001EB073470 ZM00001EB084160 ZM00001EB097100 ZM00001EB099710 ZM00001EB104400 ZM00001EB122750 ZM00001EB147780 ZM00001EB153340 ZM00001EB214720 ZM00001EB214870 ZM00001EB230070 ZM00001EB242610 ZM00001EB255840 ZM00001EB283110 ZM00001EB313250 ZM00001EB320800 ZM00001EB327000 ZM00001EB345740 ZM00001EB396610…	3.29e-05	51	229	Glucosyltransferase activity	ZM00001EB046440 ZM00001EB061800 ZM00001EB097100 ZM00001EB099710 ZM00001EB102880 ZM00001EB122750 ZM00001EB138250 ZM00001EB153340 ZM00001EB163000 ZM00001EB190590 ZM00001EB228690 ZM00001EB238590 ZM00001EB268200 ZM00001EB271900 ZM00001EB283110 ZM00001EB290970 ZM00001EB304010 ZM00001EB304120 ZM00001EB313250 ZM00001EB318970 ZM00001EB345740 ZM00001EB365210 ZM00001EB392880 ZM00001EB280920 ZM00001EB069640…	1.00099e-11	147	759	Extracellular region	ZM00001EB026430 ZM00001EB048140 ZM00001EB056280 ZM00001EB098470 ZM00001EB100570 ZM00001EB102420 ZM00001EB110400 ZM00001EB136530 ZM00001EB147120 ZM00001EB147140 ZM00001EB147150 ZM00001EB164410 ZM00001EB169950 ZM00001EB176490 ZM00001EB190090 ZM00001EB224120 ZM00001EB252670 ZM00001EB257300 ZM00001EB267050 ZM00001EB303120 ZM00001EB305280 ZM00001EB332050 ZM00001EB332100 ZM00001EB333150 ZM00001EB345560…	4.6744e-06	30	105	Amino sugar and nucleotide sugar metabolism	ZM00001EB284390 ZM00001EB104400 ZM00001EB169950 ZM00001EB053500 ZM00001EB320800 ZM00001EB012580 ZM00001EB410030 ZM00001EB367780 ZM00001EB257590 ZM00001EB431850 ZM00001EB015760 ZM00001EB339760 ZM00001EB430780 ZM00001EB362330 ZM00001EB042670 ZM00001EB397570 ZM00001EB395280 ZM00001EB405650 ZM00001EB230070 ZM00001EB217140 ZM00001EB288150 ZM00001EB305280 ZM00001EB363200 ZM00001EB036220 ZM00001EB114770…
1.89853e-12	91	369	Cellular polysaccharide metabolic process	ZM00001EB035300 ZM00001EB042540 ZM00001EB042550 ZM00001EB046440 ZM00001EB057840 ZM00001EB061800 ZM00001EB073470 ZM00001EB084160 ZM00001EB090260 ZM00001EB097100 ZM00001EB099710 ZM00001EB104400 ZM00001EB112000 ZM00001EB112280 ZM00001EB122750 ZM00001EB138390 ZM00001EB142710 ZM00001EB142720 ZM00001EB147780 ZM00001EB153340 ZM00001EB199050 ZM00001EB214720 ZM00001EB230070 ZM00001EB242610 ZM00001EB255840…	7.68462e-05	305	2225	Oxidoreductase activity	ZM00001EB001560 ZM00001EB009510 ZM00001EB017070 ZM00001EB018040 ZM00001EB019480 ZM00001EB022050 ZM00001EB022670 ZM00001EB026580 ZM00001EB026710 ZM00001EB028260 ZM00001EB032500 ZM00001EB038930 ZM00001EB041710 ZM00001EB043100 ZM00001EB043110 ZM00001EB043120 ZM00001EB043960 ZM00001EB045790 ZM00001EB050010 ZM00001EB055220 ZM00001EB059630 ZM00001EB061670 ZM00001EB070270 ZM00001EB070310 ZM00001EB071040…	1.10787e-10	81	344	Chloroplast thylakoid	ZM00001EB013500 ZM00001EB015950 ZM00001EB041730 ZM00001EB049630 ZM00001EB049640 ZM00001EB056430 ZM00001EB071800 ZM00001EB106810 ZM00001EB110100 ZM00001EB112260 ZM00001EB116960 ZM00001EB138650 ZM00001EB146510 ZM00001EB151750 ZM00001EB163060 ZM00001EB168100 ZM00001EB190110 ZM00001EB213670 ZM00001EB214960 ZM00001EB254510 ZM00001EB258740 ZM00001EB261260 ZM00001EB278510 ZM00001EB280560 ZM00001EB295610…	4.89761e-06	17	41	Photosynthesis	ZM00001EB204410 ZM00001EB298270 ZM00001EB261260 ZM00001EB395230 ZM00001EB015950 ZM00001EB096870 ZM00001EB322600 ZM00001EB316290 ZM00001EB101660 ZM00001EB299990 ZM00001EB260140 ZM00001EB213670 ZM00001EB409220 ZM00001EB140530 ZM00001EB295610 ZM00001EB146510 ZM00001EB323460
5.47283e-10	72	288	Polysaccharide biosynthetic process	ZM00001EB035300 ZM00001EB046440 ZM00001EB061800 ZM00001EB073470 ZM00001EB097100 ZM00001EB099710 ZM00001EB112000 ZM00001EB112280 ZM00001EB122750 ZM00001EB138390 ZM00001EB142710 ZM00001EB142720 ZM00001EB153340 ZM00001EB214720 ZM00001EB255840 ZM00001EB283110 ZM00001EB313250 ZM00001EB327000 ZM00001EB345740 ZM00001EB366250 ZM00001EB396610 ZM00001EB423590 ZM00001EB011920 ZM00001EB015760 ZM00001EB042990…	0.000110189	156	1017	Transferase activity, transferring glycosyl groups	ZM00001EB041410 ZM00001EB046440 ZM00001EB048340 ZM00001EB057840 ZM00001EB058860 ZM00001EB061800 ZM00001EB073470 ZM00001EB079610 ZM00001EB083520 ZM00001EB084160 ZM00001EB097100 ZM00001EB099710 ZM00001EB102880 ZM00001EB112000 ZM00001EB122750 ZM00001EB125880 ZM00001EB138250 ZM00001EB144500 ZM00001EB147780 ZM00001EB152090 ZM00001EB153340 ZM00001EB163000 ZM00001EB172230 ZM00001EB179710 ZM00001EB182680…	1.10787e-10	81	344	Plastid thylakoid	ZM00001EB013500 ZM00001EB015950 ZM00001EB041730 ZM00001EB049630 ZM00001EB049640 ZM00001EB056430 ZM00001EB071800 ZM00001EB106810 ZM00001EB110100 ZM00001EB112260 ZM00001EB116960 ZM00001EB138650 ZM00001EB146510 ZM00001EB151750 ZM00001EB163060 ZM00001EB168100 ZM00001EB190110 ZM00001EB213670 ZM00001EB214960 ZM00001EB254510 ZM00001EB258740 ZM00001EB261260 ZM00001EB278510 ZM00001EB280560 ZM00001EB295610…	0.00133802	9	20	Diterpenoid biosynthesis	ZM00001EB385100 ZM00001EB282550 ZM00001EB122500 ZM00001EB412670 ZM00001EB071070 ZM00001EB120250 ZM00001EB152710 ZM00001EB145600 ZM00001EB379120
7.41035e-10	16	21	Photosynthesis, light harvesting in photosystem I	ZM00001EB041460 ZM00001EB049630 ZM00001EB049640 ZM00001EB066480 ZM00001EB106810 ZM00001EB112260 ZM00001EB168100 ZM00001EB179680 ZM00001EB207130 ZM00001EB233170 ZM00001EB255850 ZM00001EB324090 ZM00001EB324240 ZM00001EB325410 ZM00001EB343900 ZM00001EB433540	0.000118228	43	190	UDP-glucosyltransferase activity	ZM00001EB102880 ZM00001EB138250 ZM00001EB190590 ZM00001EB290970 ZM00001EB304010 ZM00001EB304120 ZM00001EB318970 ZM00001EB365210 ZM00001EB392880 ZM00001EB280920 ZM00001EB046440 ZM00001EB061800 ZM00001EB070230 ZM00001EB097100 ZM00001EB099710 ZM00001EB122750 ZM00001EB143360 ZM00001EB153340 ZM00001EB163000 ZM00001EB172230 ZM00001EB194550 ZM00001EB228690 ZM00001EB228700 ZM00001EB228780 ZM00001EB238590…	5.63385e-10	53	189	Anchored component of membrane	ZM00001EB000990 ZM00001EB002090 ZM00001EB008930 ZM00001EB010550 ZM00001EB011280 ZM00001EB026840 ZM00001EB035300 ZM00001EB043960 ZM00001EB061740 ZM00001EB065810 ZM00001EB073440 ZM00001EB106290 ZM00001EB107530 ZM00001EB114330 ZM00001EB117130 ZM00001EB128480 ZM00001EB129330 ZM00001EB171000 ZM00001EB186300 ZM00001EB189500 ZM00001EB200430 ZM00001EB207570 ZM00001EB212510 ZM00001EB214720 ZM00001EB216460…	0.00320312	38	201	Plant hormone signal transduction	ZM00001EB140730 ZM00001EB284310 ZM00001EB219160 ZM00001EB277790 ZM00001EB135570 ZM00001EB336930 ZM00001EB051060 ZM00001EB353520 ZM00001EB082130 ZM00001EB191370 ZM00001EB169200 ZM00001EB218860 ZM00001EB352420 ZM00001EB350370 ZM00001EB121410 ZM00001EB153570 ZM00001EB160470 ZM00001EB390580 ZM00001EB271530 ZM00001EB215120 ZM00001EB056870 ZM00001EB212890 ZM00001EB377810 ZM00001EB157270 ZM00001EB146500…
1.28814e-09	118	592	Cellular carbohydrate metabolic process	ZM00001EB008360 ZM00001EB011940 ZM00001EB027730 ZM00001EB035300 ZM00001EB042540 ZM00001EB042550 ZM00001EB046440 ZM00001EB057840 ZM00001EB061800 ZM00001EB073470 ZM00001EB084160 ZM00001EB090260 ZM00001EB097100 ZM00001EB099710 ZM00001EB104400 ZM00001EB109730 ZM00001EB112000 ZM00001EB112280 ZM00001EB122750 ZM00001EB138390 ZM00001EB142710 ZM00001EB142720 ZM00001EB147780 ZM00001EB153340 ZM00001EB174880…	0.000644233	13	31	Beta-1,4-mannosyltransferase activity	ZM00001EB041410 ZM00001EB048340 ZM00001EB172230 ZM00001EB179710 ZM00001EB206230 ZM00001EB279750 ZM00001EB323730 ZM00001EB323760 ZM00001EB345740 ZM00001EB387770 ZM00001EB402330 ZM00001EB410030 ZM00001EB415630	5.63385e-10	52	183	Anchored component of plasma membrane	ZM00001EB000990 ZM00001EB002090 ZM00001EB008930 ZM00001EB010550 ZM00001EB011280 ZM00001EB026840 ZM00001EB035300 ZM00001EB043960 ZM00001EB061740 ZM00001EB065810 ZM00001EB073440 ZM00001EB106290 ZM00001EB107530 ZM00001EB114330 ZM00001EB117130 ZM00001EB128480 ZM00001EB129330 ZM00001EB171000 ZM00001EB186300 ZM00001EB189500 ZM00001EB200430 ZM00001EB207570 ZM00001EB212510 ZM00001EB214720 ZM00001EB216460…	0.00549054	9	24	Steroid biosynthesis	ZM00001EB159000 ZM00001EB362010 ZM00001EB022670 ZM00001EB335380 ZM00001EB265520 ZM00001EB232070 ZM00001EB114290 ZM00001EB208140 ZM00001EB303010
1.73337e-09	104	501	Cell wall organization or biogenesis	ZM00001EB035300 ZM00001EB046440 ZM00001EB061800 ZM00001EB071760 ZM00001EB073470 ZM00001EB090260 ZM00001EB097100 ZM00001EB099710 ZM00001EB101760 ZM00001EB112000 ZM00001EB112280 ZM00001EB122750 ZM00001EB138390 ZM00001EB142710 ZM00001EB142720 ZM00001EB153340 ZM00001EB167360 ZM00001EB172230 ZM00001EB199050 ZM00001EB199320 ZM00001EB203300 ZM00001EB214720 ZM00001EB229630 ZM00001EB255840 ZM00001EB283110…	0.000644233	13	31	Mannan synthase activity	ZM00001EB041410 ZM00001EB048340 ZM00001EB172230 ZM00001EB179710 ZM00001EB206230 ZM00001EB279750 ZM00001EB323730 ZM00001EB323760 ZM00001EB345740 ZM00001EB387770 ZM00001EB402330 ZM00001EB410030 ZM00001EB415630	6.67077e-10	78	339	Thylakoid membrane	ZM00001EB013500 ZM00001EB049630 ZM00001EB049640 ZM00001EB056430 ZM00001EB071800 ZM00001EB106810 ZM00001EB110100 ZM00001EB112260 ZM00001EB116960 ZM00001EB138650 ZM00001EB146510 ZM00001EB151750 ZM00001EB163060 ZM00001EB168100 ZM00001EB190110 ZM00001EB213670 ZM00001EB254510 ZM00001EB278510 ZM00001EB280560 ZM00001EB295610 ZM00001EB299980 ZM00001EB301260 ZM00001EB322600 ZM00001EB324090 ZM00001EB324240…	0.0128439	11	38	Fatty acid biosynthesis	ZM00001EB109290 ZM00001EB176310 ZM00001EB417150 ZM00001EB278580 ZM00001EB327480 ZM00001EB201940 ZM00001EB270390 ZM00001EB309910 ZM00001EB225510 ZM00001EB026580 ZM00001EB064380
3.31494e-09	40	121	Photosynthesis, light reaction	ZM00001EB015950 ZM00001EB041460 ZM00001EB049630 ZM00001EB049640 ZM00001EB056430 ZM00001EB066480 ZM00001EB077030 ZM00001EB106430 ZM00001EB106810 ZM00001EB112260 ZM00001EB151750 ZM00001EB168100 ZM00001EB179680 ZM00001EB207130 ZM00001EB214960 ZM00001EB233170 ZM00001EB255850 ZM00001EB298270 ZM00001EB323460 ZM00001EB324090 ZM00001EB324240 ZM00001EB325410 ZM00001EB343900 ZM00001EB352880 ZM00001EB395230…	0.00110107	52	270	Microtubule binding	ZM00001EB007470 ZM00001EB036580 ZM00001EB043680 ZM00001EB055030 ZM00001EB058300 ZM00001EB059040 ZM00001EB068860 ZM00001EB106100 ZM00001EB149800 ZM00001EB161550 ZM00001EB220360 ZM00001EB254080 ZM00001EB256570 ZM00001EB258850 ZM00001EB270080 ZM00001EB280060 ZM00001EB298280 ZM00001EB320350 ZM00001EB360520 ZM00001EB371030 ZM00001EB381470 ZM00001EB400630 ZM00001EB420500 ZM00001EB430650 ZM00001EB433100…	7.02212e-10	69	285	Chloroplast thylakoid membrane	ZM00001EB013500 ZM00001EB049630 ZM00001EB049640 ZM00001EB056430 ZM00001EB071800 ZM00001EB106810 ZM00001EB110100 ZM00001EB112260 ZM00001EB116960 ZM00001EB138650 ZM00001EB146510 ZM00001EB151750 ZM00001EB163060 ZM00001EB168100 ZM00001EB190110 ZM00001EB213670 ZM00001EB254510 ZM00001EB278510 ZM00001EB280560 ZM00001EB295610 ZM00001EB299980 ZM00001EB301260 ZM00001EB322600 ZM00001EB324090 ZM00001EB324240…	0.0128439	8	22	Fatty acid elongation	ZM00001EB190120 ZM00001EB310760 ZM00001EB162960 ZM00001EB046050 ZM00001EB047970 ZM00001EB006020 ZM00001EB222980 ZM00001EB385870
3.31494e-09	79	345	External encapsulating structure organization	ZM00001EB035300 ZM00001EB071760 ZM00001EB214720 ZM00001EB229630 ZM00001EB327000 ZM00001EB328590 ZM00001EB015760 ZM00001EB041410 ZM00001EB046440 ZM00001EB048340 ZM00001EB053500 ZM00001EB058860 ZM00001EB061800 ZM00001EB069640 ZM00001EB072890 ZM00001EB073670 ZM00001EB074530 ZM00001EB097100 ZM00001EB099710 ZM00001EB111640 ZM00001EB112000 ZM00001EB112510 ZM00001EB114770 ZM00001EB122750 ZM00001EB130500…	0.00131781	76	446	UDP-glycosyltransferase activity	ZM00001EB083520 ZM00001EB102880 ZM00001EB138250 ZM00001EB190590 ZM00001EB220240 ZM00001EB229630 ZM00001EB290970 ZM00001EB304010 ZM00001EB304120 ZM00001EB318970 ZM00001EB365210 ZM00001EB392880 ZM00001EB395350 ZM00001EB396610 ZM00001EB280920 ZM00001EB015760 ZM00001EB046440 ZM00001EB053500 ZM00001EB061800 ZM00001EB070230 ZM00001EB076850 ZM00001EB079610 ZM00001EB086960 ZM00001EB097100 ZM00001EB098300…	7.02212e-10	81	360	Photosynthetic membrane	ZM00001EB013500 ZM00001EB049630 ZM00001EB049640 ZM00001EB056430 ZM00001EB071800 ZM00001EB106810 ZM00001EB110100 ZM00001EB112260 ZM00001EB116960 ZM00001EB138650 ZM00001EB146510 ZM00001EB151750 ZM00001EB163060 ZM00001EB168100 ZM00001EB190110 ZM00001EB213670 ZM00001EB254510 ZM00001EB278510 ZM00001EB280560 ZM00001EB295610 ZM00001EB299980 ZM00001EB301260 ZM00001EB322600 ZM00001EB324090 ZM00001EB324240…	0.0128439	17	74	Biosynthesis of nucleotide sugars	ZM00001EB138330 ZM00001EB284390 ZM00001EB104400 ZM00001EB320800 ZM00001EB012580 ZM00001EB367780 ZM00001EB257590 ZM00001EB430780 ZM00001EB362330 ZM00001EB042670 ZM00001EB397570 ZM00001EB230070 ZM00001EB363200 ZM00001EB036220 ZM00001EB176800 ZM00001EB137540 ZM00001EB042990
3.44348e-09	76	327	Cell wall organization	ZM00001EB035300 ZM00001EB071760 ZM00001EB214720 ZM00001EB229630 ZM00001EB327000 ZM00001EB328590 ZM00001EB015760 ZM00001EB041410 ZM00001EB046440 ZM00001EB048340 ZM00001EB053500 ZM00001EB058860 ZM00001EB061800 ZM00001EB069640 ZM00001EB072890 ZM00001EB073670 ZM00001EB074530 ZM00001EB097100 ZM00001EB099710 ZM00001EB111640 ZM00001EB112000 ZM00001EB112510 ZM00001EB114770 ZM00001EB122750 ZM00001EB130500…	0.00236084	77	462	Cytoskeletal protein binding	ZM00001EB007470 ZM00001EB021290 ZM00001EB031290 ZM00001EB036580 ZM00001EB043680 ZM00001EB047830 ZM00001EB055030 ZM00001EB058300 ZM00001EB059040 ZM00001EB068860 ZM00001EB104710 ZM00001EB106100 ZM00001EB135720 ZM00001EB149800 ZM00001EB153760 ZM00001EB161550 ZM00001EB220360 ZM00001EB221190 ZM00001EB254080 ZM00001EB256570 ZM00001EB258850 ZM00001EB264630 ZM00001EB266570 ZM00001EB270080 ZM00001EB280060…	7.02212e-10	69	285	Plastid thylakoid membrane	ZM00001EB013500 ZM00001EB049630 ZM00001EB049640 ZM00001EB056430 ZM00001EB071800 ZM00001EB106810 ZM00001EB110100 ZM00001EB112260 ZM00001EB116960 ZM00001EB138650 ZM00001EB146510 ZM00001EB151750 ZM00001EB163060 ZM00001EB168100 ZM00001EB190110 ZM00001EB213670 ZM00001EB254510 ZM00001EB278510 ZM00001EB280560 ZM00001EB295610 ZM00001EB299980 ZM00001EB301260 ZM00001EB322600 ZM00001EB324090 ZM00001EB324240…	0.0207246	24	125	Phenylpropanoid biosynthesis	ZM00001EB410710 ZM00001EB102470 ZM00001EB001560 ZM00001EB009940 ZM00001EB354680 ZM00001EB022050 ZM00001EB425840 ZM00001EB054230 ZM00001EB067730 ZM00001EB332160 ZM00001EB168620 ZM00001EB144630 ZM00001EB281180 ZM00001EB298200 ZM00001EB128330 ZM00001EB225230 ZM00001EB125080 ZM00001EB240670 ZM00001EB342070 ZM00001EB125070 ZM00001EB157370 ZM00001EB187910 ZM00001EB332990 ZM00001EB160830
5.67038e-09	20	36	Photosynthesis, light harvesting	ZM00001EB041460 ZM00001EB049630 ZM00001EB049640 ZM00001EB066480 ZM00001EB106810 ZM00001EB112260 ZM00001EB168100 ZM00001EB179680 ZM00001EB207130 ZM00001EB233170 ZM00001EB255850 ZM00001EB324090 ZM00001EB324240 ZM00001EB325410 ZM00001EB343900 ZM00001EB433540 ZM00001EB107560 ZM00001EB296090 ZM00001EB320890 ZM00001EB346800	0.0026927	103	665	Protein dimerization activity	ZM00001EB006680 ZM00001EB011370 ZM00001EB014980 ZM00001EB015000 ZM00001EB016200 ZM00001EB029300 ZM00001EB036040 ZM00001EB055830 ZM00001EB059460 ZM00001EB074320 ZM00001EB083310 ZM00001EB083380 ZM00001EB086370 ZM00001EB090820 ZM00001EB090830 ZM00001EB097520 ZM00001EB098470 ZM00001EB099390 ZM00001EB101360 ZM00001EB102580 ZM00001EB102950 ZM00001EB106620 ZM00001EB108760 ZM00001EB113060 ZM00001EB113220…	3.94522e-09	67	284	Intrinsic component of plasma membrane	ZM00001EB000990 ZM00001EB002090 ZM00001EB008930 ZM00001EB010550 ZM00001EB011280 ZM00001EB026840 ZM00001EB033760 ZM00001EB035300 ZM00001EB043960 ZM00001EB061740 ZM00001EB065810 ZM00001EB068160 ZM00001EB068880 ZM00001EB071550 ZM00001EB073440 ZM00001EB077350 ZM00001EB106290 ZM00001EB107530 ZM00001EB114330 ZM00001EB117130 ZM00001EB128480 ZM00001EB129330 ZM00001EB155890 ZM00001EB171000 ZM00001EB186300…	0.0249998	13	54	Fatty acid metabolism	ZM00001EB109290 ZM00001EB176310 ZM00001EB417150 ZM00001EB278580 ZM00001EB327480 ZM00001EB201940 ZM00001EB270390 ZM00001EB309910 ZM00001EB225510 ZM00001EB379490 ZM00001EB033060 ZM00001EB026580 ZM00001EB064380
7.65663e-09	53	195	Glucan biosynthetic process	ZM00001EB035300 ZM00001EB046440 ZM00001EB061800 ZM00001EB073470 ZM00001EB097100 ZM00001EB099710 ZM00001EB122750 ZM00001EB153340 ZM00001EB214720 ZM00001EB255840 ZM00001EB283110 ZM00001EB313250 ZM00001EB327000 ZM00001EB345740 ZM00001EB396610 ZM00001EB423590 ZM00001EB011920 ZM00001EB042990 ZM00001EB056340 ZM00001EB070230 ZM00001EB084160 ZM00001EB091240 ZM00001EB134100 ZM00001EB163000 ZM00001EB167830…	0.00380534	52	286	Tubulin binding	ZM00001EB007470 ZM00001EB036580 ZM00001EB043680 ZM00001EB055030 ZM00001EB058300 ZM00001EB059040 ZM00001EB068860 ZM00001EB106100 ZM00001EB149800 ZM00001EB161550 ZM00001EB220360 ZM00001EB254080 ZM00001EB256570 ZM00001EB258850 ZM00001EB270080 ZM00001EB280060 ZM00001EB298280 ZM00001EB320350 ZM00001EB360520 ZM00001EB371030 ZM00001EB381470 ZM00001EB400630 ZM00001EB420500 ZM00001EB430650 ZM00001EB433100…	9.12018e-09	74	334	Microtubule	ZM00001EB000490 ZM00001EB007470 ZM00001EB043680 ZM00001EB055850 ZM00001EB058300 ZM00001EB059040 ZM00001EB068860 ZM00001EB106100 ZM00001EB107490 ZM00001EB129360 ZM00001EB149800 ZM00001EB150420 ZM00001EB161550 ZM00001EB199690 ZM00001EB215710 ZM00001EB220360 ZM00001EB232910 ZM00001EB256570 ZM00001EB258850 ZM00001EB270080 ZM00001EB288850 ZM00001EB290760 ZM00001EB298280 ZM00001EB325230 ZM00001EB332520…	0.0475066	12	52	Pentose and glucuronate interconversions	ZM00001EB104400 ZM00001EB333580 ZM00001EB320800 ZM00001EB420010 ZM00001EB289570 ZM00001EB130500 ZM00001EB177120 ZM00001EB046690 ZM00001EB153600 ZM00001EB230070 ZM00001EB327190 ZM00001EB330500
1.13434e-08	66	274	Response to auxin	ZM00001EB050930 ZM00001EB099570 ZM00001EB154930 ZM00001EB194640 ZM00001EB195850 ZM00001EB196240 ZM00001EB254390 ZM00001EB372180 ZM00001EB389260 ZM00001EB028260 ZM00001EB031190 ZM00001EB040610 ZM00001EB043670 ZM00001EB051060 ZM00001EB056870 ZM00001EB060950 ZM00001EB066640 ZM00001EB067420 ZM00001EB077260 ZM00001EB088260 ZM00001EB090870 ZM00001EB100000 ZM00001EB100010 ZM00001EB100300 ZM00001EB104090…	0.00380534	25	104	ATP-dependent microtubule motor activity	ZM00001EB059040 ZM00001EB161550 ZM00001EB176030 ZM00001EB265660 ZM00001EB270080 ZM00001EB420500 ZM00001EB014160 ZM00001EB031820 ZM00001EB043680 ZM00001EB135060 ZM00001EB153550 ZM00001EB153560 ZM00001EB159400 ZM00001EB220360 ZM00001EB256570 ZM00001EB293720 ZM00001EB298280 ZM00001EB307070 ZM00001EB328750 ZM00001EB341150 ZM00001EB358690 ZM00001EB371130 ZM00001EB379030 ZM00001EB396450 ZM00001EB433100	1.05546e-08	108	564	Cytoskeleton	ZM00001EB000490 ZM00001EB007470 ZM00001EB021290 ZM00001EB036580 ZM00001EB043680 ZM00001EB055850 ZM00001EB058300 ZM00001EB059040 ZM00001EB068860 ZM00001EB104710 ZM00001EB106100 ZM00001EB107490 ZM00001EB129360 ZM00001EB149800 ZM00001EB150420 ZM00001EB161550 ZM00001EB190180 ZM00001EB194680 ZM00001EB199690 ZM00001EB208230 ZM00001EB215710 ZM00001EB220360 ZM00001EB221190 ZM00001EB232910 ZM00001EB256570…
4.22699e-08	92	451	Carbohydrate biosynthetic process	ZM00001EB008360 ZM00001EB011940 ZM00001EB027730 ZM00001EB035300 ZM00001EB046440 ZM00001EB061800 ZM00001EB073470 ZM00001EB097100 ZM00001EB099710 ZM00001EB109730 ZM00001EB112000 ZM00001EB112280 ZM00001EB122750 ZM00001EB138390 ZM00001EB142710 ZM00001EB142720 ZM00001EB150720 ZM00001EB153340 ZM00001EB214720 ZM00001EB255840 ZM00001EB283110 ZM00001EB313250 ZM00001EB327000 ZM00001EB327900 ZM00001EB327910…	0.00410859	64	376	DNA-binding transcription factor activity, RNA polymerase II-specific	ZM00001EB006680 ZM00001EB083300 ZM00001EB097520 ZM00001EB108760 ZM00001EB108930 ZM00001EB117450 ZM00001EB119270 ZM00001EB126840 ZM00001EB138380 ZM00001EB145460 ZM00001EB145660 ZM00001EB159960 ZM00001EB174000 ZM00001EB193920 ZM00001EB199430 ZM00001EB212930 ZM00001EB237460 ZM00001EB239680 ZM00001EB250230 ZM00001EB252100 ZM00001EB254070 ZM00001EB255490 ZM00001EB257810 ZM00001EB260590 ZM00001EB268690…	1.45624e-08	237	1541	Chloroplast	ZM00001EB001140 ZM00001EB008730 ZM00001EB010540 ZM00001EB011060 ZM00001EB013500 ZM00001EB014550 ZM00001EB015950 ZM00001EB026580 ZM00001EB041730 ZM00001EB042540 ZM00001EB042550 ZM00001EB049630 ZM00001EB049640 ZM00001EB049770 ZM00001EB052690 ZM00001EB053750 ZM00001EB056430 ZM00001EB057280 ZM00001EB057930 ZM00001EB061670 ZM00001EB066790 ZM00001EB071770 ZM00001EB071800 ZM00001EB072780 ZM00001EB074540…
1.34634e-07	73	335	Cellular carbohydrate biosynthetic process	ZM00001EB008360 ZM00001EB011940 ZM00001EB027730 ZM00001EB035300 ZM00001EB046440 ZM00001EB061800 ZM00001EB073470 ZM00001EB097100 ZM00001EB099710 ZM00001EB109730 ZM00001EB112000 ZM00001EB112280 ZM00001EB122750 ZM00001EB138390 ZM00001EB142710 ZM00001EB142720 ZM00001EB153340 ZM00001EB214720 ZM00001EB255840 ZM00001EB283110 ZM00001EB313250 ZM00001EB327000 ZM00001EB327900 ZM00001EB327910 ZM00001EB345740…	0.00410859	7	12	Glycogen (starch) synthase activity	ZM00001EB070230 ZM00001EB194550 ZM00001EB279740 ZM00001EB305810 ZM00001EB376100 ZM00001EB378140 ZM00001EB431240	1.45624e-08	74	339	Supramolecular polymer	ZM00001EB000490 ZM00001EB007470 ZM00001EB043680 ZM00001EB055850 ZM00001EB058300 ZM00001EB059040 ZM00001EB068860 ZM00001EB106100 ZM00001EB107490 ZM00001EB129360 ZM00001EB149800 ZM00001EB150420 ZM00001EB161550 ZM00001EB199690 ZM00001EB215710 ZM00001EB220360 ZM00001EB232910 ZM00001EB256570 ZM00001EB258850 ZM00001EB270080 ZM00001EB288850 ZM00001EB290760 ZM00001EB298280 ZM00001EB325230 ZM00001EB332520…
2.89309e-07	60	258	Cellular polysaccharide biosynthetic process	ZM00001EB035300 ZM00001EB046440 ZM00001EB061800 ZM00001EB073470 ZM00001EB097100 ZM00001EB099710 ZM00001EB112000 ZM00001EB112280 ZM00001EB122750 ZM00001EB138390 ZM00001EB142710 ZM00001EB142720 ZM00001EB153340 ZM00001EB214720 ZM00001EB255840 ZM00001EB283110 ZM00001EB313250 ZM00001EB327000 ZM00001EB345740 ZM00001EB366250 ZM00001EB396610 ZM00001EB423590 ZM00001EB011920 ZM00001EB042990 ZM00001EB056340…	0.00445507	25	106	Microtubule motor activity	ZM00001EB043680 ZM00001EB059040 ZM00001EB161550 ZM00001EB176030 ZM00001EB220360 ZM00001EB256570 ZM00001EB265660 ZM00001EB270080 ZM00001EB298280 ZM00001EB420500 ZM00001EB433100 ZM00001EB014160 ZM00001EB031820 ZM00001EB135060 ZM00001EB153550 ZM00001EB153560 ZM00001EB159400 ZM00001EB293720 ZM00001EB307070 ZM00001EB328750 ZM00001EB341150 ZM00001EB358690 ZM00001EB371130 ZM00001EB379030 ZM00001EB396450	1.45624e-08	74	339	Supramolecular fiber	ZM00001EB000490 ZM00001EB007470 ZM00001EB043680 ZM00001EB055850 ZM00001EB058300 ZM00001EB059040 ZM00001EB068860 ZM00001EB106100 ZM00001EB107490 ZM00001EB129360 ZM00001EB149800 ZM00001EB150420 ZM00001EB161550 ZM00001EB199690 ZM00001EB215710 ZM00001EB220360 ZM00001EB232910 ZM00001EB256570 ZM00001EB258850 ZM00001EB270080 ZM00001EB288850 ZM00001EB290760 ZM00001EB298280 ZM00001EB325230 ZM00001EB332520…
3.54701e-07	18	36	Glycogen metabolic process	ZM00001EB057840 ZM00001EB104400 ZM00001EB147780 ZM00001EB230070 ZM00001EB320800 ZM00001EB042990 ZM00001EB056340 ZM00001EB084160 ZM00001EB176800 ZM00001EB197360 ZM00001EB228530 ZM00001EB242610 ZM00001EB271500 ZM00001EB296990 ZM00001EB304130 ZM00001EB328070 ZM00001EB329980 ZM00001EB357830	0.00462507	8	16	1-phosphatidylinositol-4-phosphate 5-kinase activity	ZM00001EB011460 ZM00001EB017280 ZM00001EB017290 ZM00001EB054420 ZM00001EB110730 ZM00001EB216660 ZM00001EB329740 ZM00001EB394480	1.45624e-08	74	339	Polymeric cytoskeletal fiber	ZM00001EB000490 ZM00001EB007470 ZM00001EB043680 ZM00001EB055850 ZM00001EB058300 ZM00001EB059040 ZM00001EB068860 ZM00001EB106100 ZM00001EB107490 ZM00001EB129360 ZM00001EB149800 ZM00001EB150420 ZM00001EB161550 ZM00001EB199690 ZM00001EB215710 ZM00001EB220360 ZM00001EB232910 ZM00001EB256570 ZM00001EB258850 ZM00001EB270080 ZM00001EB288850 ZM00001EB290760 ZM00001EB298280 ZM00001EB325230 ZM00001EB332520…
3.54701e-07	18	36	Energy reserve metabolic process	ZM00001EB057840 ZM00001EB104400 ZM00001EB147780 ZM00001EB230070 ZM00001EB320800 ZM00001EB042990 ZM00001EB056340 ZM00001EB084160 ZM00001EB176800 ZM00001EB197360 ZM00001EB228530 ZM00001EB242610 ZM00001EB271500 ZM00001EB296990 ZM00001EB304130 ZM00001EB328070 ZM00001EB329980 ZM00001EB357830	0.00568976	4	4	1,4-alpha-glucan branching enzyme activity	ZM00001EB084160 ZM00001EB228530 ZM00001EB242610 ZM00001EB357830	1.79917e-08	33	100	Photosystem II	ZM00001EB435780 ZM00001EB041460 ZM00001EB049630 ZM00001EB049640 ZM00001EB066480 ZM00001EB077030 ZM00001EB106430 ZM00001EB106810 ZM00001EB107560 ZM00001EB112260 ZM00001EB138680 ZM00001EB150500 ZM00001EB151750 ZM00001EB168100 ZM00001EB179680 ZM00001EB207130 ZM00001EB233170 ZM00001EB255850 ZM00001EB261260 ZM00001EB273380 ZM00001EB296090 ZM00001EB298270 ZM00001EB299760 ZM00001EB299980 ZM00001EB323460…
6.81185e-07	119	670	Generation of precursor metabolites and energy	ZM00001EB015950 ZM00001EB038930 ZM00001EB041460 ZM00001EB045790 ZM00001EB049190 ZM00001EB049630 ZM00001EB049640 ZM00001EB056430 ZM00001EB057840 ZM00001EB066480 ZM00001EB077030 ZM00001EB094460 ZM00001EB104400 ZM00001EB105870 ZM00001EB106430 ZM00001EB106810 ZM00001EB112260 ZM00001EB147780 ZM00001EB150720 ZM00001EB151750 ZM00001EB168100 ZM00001EB179680 ZM00001EB200910 ZM00001EB206090 ZM00001EB207130…	0.00568976	236	1791	Protein kinase activity	ZM00001EB011920 ZM00001EB013650 ZM00001EB022180 ZM00001EB023710 ZM00001EB029660 ZM00001EB031510 ZM00001EB034370 ZM00001EB042710 ZM00001EB043750 ZM00001EB045930 ZM00001EB069010 ZM00001EB070450 ZM00001EB077550 ZM00001EB101480 ZM00001EB107240 ZM00001EB109500 ZM00001EB110250 ZM00001EB120600 ZM00001EB126670 ZM00001EB133050 ZM00001EB134490 ZM00001EB135710 ZM00001EB146500 ZM00001EB153570 ZM00001EB154730…	7.65362e-08	109	594	Thylakoid	ZM00001EB013500 ZM00001EB015950 ZM00001EB041730 ZM00001EB049630 ZM00001EB049640 ZM00001EB056430 ZM00001EB071800 ZM00001EB106810 ZM00001EB110100 ZM00001EB112260 ZM00001EB116960 ZM00001EB138650 ZM00001EB146510 ZM00001EB151750 ZM00001EB163060 ZM00001EB168100 ZM00001EB190110 ZM00001EB213670 ZM00001EB214960 ZM00001EB254510 ZM00001EB258740 ZM00001EB261260 ZM00001EB278510 ZM00001EB280560 ZM00001EB295610…
8.77247e-07	121	688	Response to hormone	ZM00001EB009640 ZM00001EB024290 ZM00001EB026010 ZM00001EB050930 ZM00001EB059050 ZM00001EB063040 ZM00001EB074400 ZM00001EB099570 ZM00001EB112170 ZM00001EB121040 ZM00001EB124080 ZM00001EB153570 ZM00001EB154730 ZM00001EB154930 ZM00001EB163600 ZM00001EB167830 ZM00001EB194640 ZM00001EB195850 ZM00001EB196240 ZM00001EB211460 ZM00001EB213770 ZM00001EB233930 ZM00001EB250120 ZM00001EB254390 ZM00001EB257750…	0.00568976	4	4	1,4-alpha-glucan branching enzyme activity (using a glucosylated glycogenin as primer for glycogen synthesis)	ZM00001EB084160 ZM00001EB228530 ZM00001EB242610 ZM00001EB357830	2.41518e-07	255	1738	Plastid	ZM00001EB001140 ZM00001EB008730 ZM00001EB010540 ZM00001EB011060 ZM00001EB013500 ZM00001EB014550 ZM00001EB015950 ZM00001EB026580 ZM00001EB041730 ZM00001EB042540 ZM00001EB042550 ZM00001EB049630 ZM00001EB049640 ZM00001EB049770 ZM00001EB052690 ZM00001EB053750 ZM00001EB056430 ZM00001EB057280 ZM00001EB057930 ZM00001EB061670 ZM00001EB066790 ZM00001EB071770 ZM00001EB071800 ZM00001EB072780 ZM00001EB074540…
1.18914e-06	121	693	Response to endogenous stimulus	ZM00001EB009640 ZM00001EB024290 ZM00001EB026010 ZM00001EB050930 ZM00001EB059050 ZM00001EB063040 ZM00001EB074400 ZM00001EB099570 ZM00001EB112170 ZM00001EB121040 ZM00001EB124080 ZM00001EB153570 ZM00001EB154730 ZM00001EB154930 ZM00001EB163600 ZM00001EB167830 ZM00001EB194640 ZM00001EB195850 ZM00001EB196240 ZM00001EB211460 ZM00001EB213770 ZM00001EB233930 ZM00001EB250120 ZM00001EB254390 ZM00001EB257750…	0.00724571	31	150	Motor activity	ZM00001EB043680 ZM00001EB059040 ZM00001EB161550 ZM00001EB176030 ZM00001EB220360 ZM00001EB221190 ZM00001EB256570 ZM00001EB265660 ZM00001EB270080 ZM00001EB298280 ZM00001EB372280 ZM00001EB420500 ZM00001EB433100 ZM00001EB014160 ZM00001EB031820 ZM00001EB065190 ZM00001EB135060 ZM00001EB153550 ZM00001EB153560 ZM00001EB159400 ZM00001EB190180 ZM00001EB293720 ZM00001EB307070 ZM00001EB313880 ZM00001EB328750…	2.72362e-07	72	350	External encapsulating structure	ZM00001EB001560 ZM00001EB005030 ZM00001EB022050 ZM00001EB043100 ZM00001EB043110 ZM00001EB044840 ZM00001EB071760 ZM00001EB076190 ZM00001EB090260 ZM00001EB095950 ZM00001EB128620 ZM00001EB129910 ZM00001EB140290 ZM00001EB146080 ZM00001EB155220 ZM00001EB160380 ZM00001EB166320 ZM00001EB168620 ZM00001EB192170 ZM00001EB197900 ZM00001EB199050 ZM00001EB205200 ZM00001EB225230 ZM00001EB240670 ZM00001EB258100…
1.18914e-06	31	99	Galacturonan metabolic process	ZM00001EB074530 ZM00001EB153600 ZM00001EB327190 ZM00001EB359060 ZM00001EB371160 ZM00001EB400680 ZM00001EB413800 ZM00001EB015760 ZM00001EB046690 ZM00001EB053500 ZM00001EB073670 ZM00001EB088830 ZM00001EB111640 ZM00001EB112510 ZM00001EB114770 ZM00001EB130500 ZM00001EB154360 ZM00001EB166490 ZM00001EB177120 ZM00001EB217140 ZM00001EB236930 ZM00001EB241400 ZM00001EB319550 ZM00001EB330500 ZM00001EB330810…	0.00724571	77	487	Oxidoreductase activity, acting on paired donors, with incorporation or reduction of molecular oxygen	ZM00001EB009510 ZM00001EB022670 ZM00001EB026580 ZM00001EB075800 ZM00001EB078340 ZM00001EB084190 ZM00001EB085820 ZM00001EB089130 ZM00001EB089340 ZM00001EB120250 ZM00001EB122500 ZM00001EB125130 ZM00001EB145600 ZM00001EB152710 ZM00001EB165550 ZM00001EB165580 ZM00001EB221970 ZM00001EB225160 ZM00001EB225510 ZM00001EB247450 ZM00001EB256000 ZM00001EB265990 ZM00001EB282550 ZM00001EB314900 ZM00001EB317790…	3.21847e-07	71	345	Cell wall	ZM00001EB001560 ZM00001EB005030 ZM00001EB022050 ZM00001EB043100 ZM00001EB043110 ZM00001EB044840 ZM00001EB071760 ZM00001EB076190 ZM00001EB090260 ZM00001EB095950 ZM00001EB128620 ZM00001EB129910 ZM00001EB140290 ZM00001EB146080 ZM00001EB155220 ZM00001EB160380 ZM00001EB166320 ZM00001EB168620 ZM00001EB192170 ZM00001EB197900 ZM00001EB199050 ZM00001EB205200 ZM00001EB225230 ZM00001EB240670 ZM00001EB258100…
1.18914e-06	31	99	Pectin metabolic process	ZM00001EB074530 ZM00001EB153600 ZM00001EB327190 ZM00001EB359060 ZM00001EB371160 ZM00001EB400680 ZM00001EB413800 ZM00001EB015760 ZM00001EB046690 ZM00001EB053500 ZM00001EB073670 ZM00001EB088830 ZM00001EB111640 ZM00001EB112510 ZM00001EB114770 ZM00001EB130500 ZM00001EB154360 ZM00001EB166490 ZM00001EB177120 ZM00001EB217140 ZM00001EB236930 ZM00001EB241400 ZM00001EB319550 ZM00001EB330500 ZM00001EB330810…	0.00744278	259	2002	Phosphotransferase activity, alcohol group as acceptor	ZM00001EB011920 ZM00001EB013650 ZM00001EB022180 ZM00001EB023710 ZM00001EB029660 ZM00001EB031510 ZM00001EB034370 ZM00001EB042710 ZM00001EB043750 ZM00001EB045930 ZM00001EB069010 ZM00001EB070450 ZM00001EB077550 ZM00001EB089390 ZM00001EB101480 ZM00001EB107240 ZM00001EB107420 ZM00001EB109500 ZM00001EB109880 ZM00001EB110250 ZM00001EB120600 ZM00001EB126670 ZM00001EB133050 ZM00001EB134490 ZM00001EB135710…	3.61115e-07	76	380	Microtubule cytoskeleton	ZM00001EB000490 ZM00001EB007470 ZM00001EB036580 ZM00001EB043680 ZM00001EB055850 ZM00001EB058300 ZM00001EB059040 ZM00001EB068860 ZM00001EB106100 ZM00001EB107490 ZM00001EB129360 ZM00001EB149800 ZM00001EB150420 ZM00001EB161550 ZM00001EB190180 ZM00001EB199690 ZM00001EB215710 ZM00001EB220360 ZM00001EB232910 ZM00001EB256570 ZM00001EB258850 ZM00001EB270080 ZM00001EB288850 ZM00001EB290760 ZM00001EB298280…
1.93525e-06	20	48	Sterol biosynthetic process	ZM00001EB009510 ZM00001EB022670 ZM00001EB028260 ZM00001EB102030 ZM00001EB114290 ZM00001EB125130 ZM00001EB159000 ZM00001EB163800 ZM00001EB221970 ZM00001EB247450 ZM00001EB303010 ZM00001EB316960 ZM00001EB335380 ZM00001EB362010 ZM00001EB399370 ZM00001EB405760 ZM00001EB001340 ZM00001EB002850 ZM00001EB342550 ZM00001EB403920	0.00775373	15	52	Cellulose synthase activity	ZM00001EB046440 ZM00001EB061800 ZM00001EB097100 ZM00001EB099710 ZM00001EB122750 ZM00001EB153340 ZM00001EB283110 ZM00001EB313250 ZM00001EB345740 ZM00001EB172230 ZM00001EB304560 ZM00001EB323730 ZM00001EB323760 ZM00001EB410030 ZM00001EB415630	8.30349e-07	58	268	Cell-cell junction	ZM00001EB001560 ZM00001EB022050 ZM00001EB043100 ZM00001EB043110 ZM00001EB070450 ZM00001EB075470 ZM00001EB075810 ZM00001EB076190 ZM00001EB077130 ZM00001EB106290 ZM00001EB128620 ZM00001EB129910 ZM00001EB137580 ZM00001EB140290 ZM00001EB168620 ZM00001EB170000 ZM00001EB186090 ZM00001EB189410 ZM00001EB225230 ZM00001EB240670 ZM00001EB243040 ZM00001EB248500 ZM00001EB249940 ZM00001EB249980 ZM00001EB252920…
2.12358e-06	28	86	Steroid biosynthetic process	ZM00001EB009510 ZM00001EB022670 ZM00001EB028260 ZM00001EB050010 ZM00001EB080110 ZM00001EB102030 ZM00001EB114290 ZM00001EB125130 ZM00001EB159000 ZM00001EB163800 ZM00001EB221970 ZM00001EB247450 ZM00001EB303010 ZM00001EB316960 ZM00001EB335380 ZM00001EB356300 ZM00001EB362010 ZM00001EB379120 ZM00001EB399370 ZM00001EB405760 ZM00001EB428670 ZM00001EB001340 ZM00001EB002850 ZM00001EB019480 ZM00001EB252670…	0.00775373	15	52	Cellulose synthase (UDP-forming) activity	ZM00001EB046440 ZM00001EB061800 ZM00001EB097100 ZM00001EB099710 ZM00001EB122750 ZM00001EB153340 ZM00001EB172230 ZM00001EB283110 ZM00001EB304560 ZM00001EB313250 ZM00001EB323730 ZM00001EB323760 ZM00001EB345740 ZM00001EB410030 ZM00001EB415630	8.30349e-07	58	268	Plasmodesma	ZM00001EB001560 ZM00001EB022050 ZM00001EB043100 ZM00001EB043110 ZM00001EB070450 ZM00001EB075470 ZM00001EB075810 ZM00001EB076190 ZM00001EB077130 ZM00001EB106290 ZM00001EB128620 ZM00001EB129910 ZM00001EB137580 ZM00001EB140290 ZM00001EB168620 ZM00001EB170000 ZM00001EB186090 ZM00001EB189410 ZM00001EB225230 ZM00001EB240670 ZM00001EB243040 ZM00001EB248500 ZM00001EB249940 ZM00001EB249980 ZM00001EB252920…
5.30943e-06	200	1324	Response to chemical	ZM00001EB009640 ZM00001EB024290 ZM00001EB026010 ZM00001EB026710 ZM00001EB050930 ZM00001EB059050 ZM00001EB063040 ZM00001EB071800 ZM00001EB074400 ZM00001EB077130 ZM00001EB099570 ZM00001EB112170 ZM00001EB121040 ZM00001EB121900 ZM00001EB124080 ZM00001EB124960 ZM00001EB125030 ZM00001EB150720 ZM00001EB153570 ZM00001EB154730 ZM00001EB154930 ZM00001EB161540 ZM00001EB163600 ZM00001EB165460 ZM00001EB167830…	0.00828808	181	1342	DNA-binding transcription factor activity	ZM00001EB004670 ZM00001EB006680 ZM00001EB016200 ZM00001EB021750 ZM00001EB036040 ZM00001EB037730 ZM00001EB041290 ZM00001EB041310 ZM00001EB047750 ZM00001EB047760 ZM00001EB048370 ZM00001EB052010 ZM00001EB055700 ZM00001EB055830 ZM00001EB059920 ZM00001EB078620 ZM00001EB082590 ZM00001EB083300 ZM00001EB086370 ZM00001EB097520 ZM00001EB097930 ZM00001EB100410 ZM00001EB100660 ZM00001EB101360 ZM00001EB102580…	8.30349e-07	58	268	Symplast	ZM00001EB001560 ZM00001EB022050 ZM00001EB043100 ZM00001EB043110 ZM00001EB070450 ZM00001EB075470 ZM00001EB075810 ZM00001EB076190 ZM00001EB077130 ZM00001EB106290 ZM00001EB128620 ZM00001EB129910 ZM00001EB137580 ZM00001EB140290 ZM00001EB168620 ZM00001EB170000 ZM00001EB186090 ZM00001EB189410 ZM00001EB225230 ZM00001EB240670 ZM00001EB243040 ZM00001EB248500 ZM00001EB249940 ZM00001EB249980 ZM00001EB252920…
7.0043e-06	21	56	Starch metabolic process	ZM00001EB042540 ZM00001EB042550 ZM00001EB084160 ZM00001EB242610 ZM00001EB042990 ZM00001EB056340 ZM00001EB070230 ZM00001EB174590 ZM00001EB176800 ZM00001EB194550 ZM00001EB228530 ZM00001EB279740 ZM00001EB296990 ZM00001EB304130 ZM00001EB305810 ZM00001EB315710 ZM00001EB328070 ZM00001EB357830 ZM00001EB376100 ZM00001EB378140 ZM00001EB431240	0.00880511	13	42	Polygalacturonate 4-alpha-galacturonosyltransferase activity	ZM00001EB015760 ZM00001EB053500 ZM00001EB111640 ZM00001EB114770 ZM00001EB154360 ZM00001EB166490 ZM00001EB217140 ZM00001EB241400 ZM00001EB319550 ZM00001EB330810 ZM00001EB372390 ZM00001EB395280 ZM00001EB405650	8.30349e-07	58	268	Anchoring junction	ZM00001EB001560 ZM00001EB022050 ZM00001EB043100 ZM00001EB043110 ZM00001EB070450 ZM00001EB075470 ZM00001EB075810 ZM00001EB076190 ZM00001EB077130 ZM00001EB106290 ZM00001EB128620 ZM00001EB129910 ZM00001EB137580 ZM00001EB140290 ZM00001EB168620 ZM00001EB170000 ZM00001EB186090 ZM00001EB189410 ZM00001EB225230 ZM00001EB240670 ZM00001EB243040 ZM00001EB248500 ZM00001EB249940 ZM00001EB249980 ZM00001EB252920…
1.16361e-05	39	155	Auxin-activated signaling pathway	ZM00001EB050930 ZM00001EB154930 ZM00001EB194640 ZM00001EB196240 ZM00001EB254390 ZM00001EB372180 ZM00001EB389260 ZM00001EB028260 ZM00001EB031190 ZM00001EB043670 ZM00001EB051060 ZM00001EB056870 ZM00001EB060950 ZM00001EB066640 ZM00001EB090870 ZM00001EB100300 ZM00001EB121410 ZM00001EB129570 ZM00001EB135550 ZM00001EB135570 ZM00001EB157270 ZM00001EB169200 ZM00001EB174180 ZM00001EB183790 ZM00001EB191370…	0.0099757	14	48	Structural constituent of cytoskeleton	ZM00001EB000490 ZM00001EB055850 ZM00001EB107490 ZM00001EB129360 ZM00001EB150420 ZM00001EB199690 ZM00001EB215710 ZM00001EB232910 ZM00001EB325230 ZM00001EB332520 ZM00001EB349430 ZM00001EB369310 ZM00001EB132870 ZM00001EB175390	9.23365e-07	13	23	Amyloplast	ZM00001EB042990 ZM00001EB070230 ZM00001EB084160 ZM00001EB194550 ZM00001EB228530 ZM00001EB242610 ZM00001EB279740 ZM00001EB296990 ZM00001EB305810 ZM00001EB357830 ZM00001EB376100 ZM00001EB378140 ZM00001EB431240
1.16361e-05	39	155	Cellular response to auxin stimulus	ZM00001EB050930 ZM00001EB154930 ZM00001EB194640 ZM00001EB196240 ZM00001EB254390 ZM00001EB372180 ZM00001EB389260 ZM00001EB028260 ZM00001EB031190 ZM00001EB043670 ZM00001EB051060 ZM00001EB056870 ZM00001EB060950 ZM00001EB066640 ZM00001EB090870 ZM00001EB100300 ZM00001EB121410 ZM00001EB129570 ZM00001EB135550 ZM00001EB135570 ZM00001EB157270 ZM00001EB169200 ZM00001EB174180 ZM00001EB183790 ZM00001EB191370…	0.0107416	98	664	Tetrapyrrole binding	ZM00001EB157410 ZM00001EB295960 ZM00001EB001560 ZM00001EB003230 ZM00001EB003240 ZM00001EB009940 ZM00001EB017640 ZM00001EB018040 ZM00001EB020790 ZM00001EB022050 ZM00001EB030110 ZM00001EB041460 ZM00001EB043100 ZM00001EB043110 ZM00001EB049630 ZM00001EB049640 ZM00001EB049660 ZM00001EB050010 ZM00001EB066480 ZM00001EB067730 ZM00001EB071800 ZM00001EB072740 ZM00001EB074170 ZM00001EB076190 ZM00001EB078340…	1.1685e-06	58	271	Cell junction	ZM00001EB001560 ZM00001EB022050 ZM00001EB043100 ZM00001EB043110 ZM00001EB070450 ZM00001EB075470 ZM00001EB075810 ZM00001EB076190 ZM00001EB077130 ZM00001EB106290 ZM00001EB128620 ZM00001EB129910 ZM00001EB137580 ZM00001EB140290 ZM00001EB168620 ZM00001EB170000 ZM00001EB186090 ZM00001EB189410 ZM00001EB225230 ZM00001EB240670 ZM00001EB243040 ZM00001EB248500 ZM00001EB249940 ZM00001EB249980 ZM00001EB252920…
1.16486e-05	165	1063	Developmental process	ZM00001EB023220 ZM00001EB023330 ZM00001EB037120 ZM00001EB043940 ZM00001EB050010 ZM00001EB050930 ZM00001EB055900 ZM00001EB056300 ZM00001EB059920 ZM00001EB075810 ZM00001EB078770 ZM00001EB080110 ZM00001EB085230 ZM00001EB106100 ZM00001EB121050 ZM00001EB122740 ZM00001EB145460 ZM00001EB145600 ZM00001EB148750 ZM00001EB149400 ZM00001EB152840 ZM00001EB161540 ZM00001EB165460 ZM00001EB190160 ZM00001EB194680…	0.0176772	5	8	Molybdate ion transmembrane transporter activity	ZM00001EB000970 ZM00001EB043390 ZM00001EB048790 ZM00001EB256040 ZM00001EB404020	3.23915e-06	33	123	Plant-type cell wall	ZM00001EB001560 ZM00001EB022050 ZM00001EB043100 ZM00001EB043110 ZM00001EB044840 ZM00001EB071760 ZM00001EB076190 ZM00001EB090260 ZM00001EB128620 ZM00001EB129910 ZM00001EB140290 ZM00001EB155220 ZM00001EB168620 ZM00001EB192170 ZM00001EB199050 ZM00001EB225230 ZM00001EB240670 ZM00001EB258100 ZM00001EB281180 ZM00001EB298200 ZM00001EB298210 ZM00001EB306310 ZM00001EB328590 ZM00001EB332160 ZM00001EB332990…
1.58944e-05	27	89	Sterol metabolic process	ZM00001EB009510 ZM00001EB022670 ZM00001EB028260 ZM00001EB050010 ZM00001EB080110 ZM00001EB102030 ZM00001EB114290 ZM00001EB125130 ZM00001EB159000 ZM00001EB163800 ZM00001EB209760 ZM00001EB221970 ZM00001EB247450 ZM00001EB303010 ZM00001EB314900 ZM00001EB316960 ZM00001EB335380 ZM00001EB356300 ZM00001EB362010 ZM00001EB379120 ZM00001EB399370 ZM00001EB405760 ZM00001EB428670 ZM00001EB001340 ZM00001EB002850…	0.019644	10	30	Octadecanal decarbonylase activity	ZM00001EB022670 ZM00001EB032500 ZM00001EB059630 ZM00001EB073250 ZM00001EB125130 ZM00001EB221970 ZM00001EB247450 ZM00001EB335380 ZM00001EB362010 ZM00001EB403700	1.04321e-05	200	1374	Organelle subcompartment	ZM00001EB002240 ZM00001EB013500 ZM00001EB015950 ZM00001EB018440 ZM00001EB022670 ZM00001EB024440 ZM00001EB025460 ZM00001EB028260 ZM00001EB030780 ZM00001EB041730 ZM00001EB042120 ZM00001EB043770 ZM00001EB045860 ZM00001EB046440 ZM00001EB049630 ZM00001EB049640 ZM00001EB054220 ZM00001EB056430 ZM00001EB061800 ZM00001EB071800 ZM00001EB073620 ZM00001EB076380 ZM00001EB087090 ZM00001EB097100 ZM00001EB098040…
1.58944e-05	18	45	Starch biosynthetic process	ZM00001EB042990 ZM00001EB056340 ZM00001EB070230 ZM00001EB084160 ZM00001EB174590 ZM00001EB176800 ZM00001EB194550 ZM00001EB228530 ZM00001EB242610 ZM00001EB279740 ZM00001EB296990 ZM00001EB304130 ZM00001EB305810 ZM00001EB315710 ZM00001EB357830 ZM00001EB376100 ZM00001EB378140 ZM00001EB431240	0.019644	310	2494	Kinase activity	ZM00001EB001200 ZM00001EB011920 ZM00001EB013650 ZM00001EB022180 ZM00001EB023710 ZM00001EB029660 ZM00001EB031510 ZM00001EB034370 ZM00001EB042710 ZM00001EB043750 ZM00001EB045930 ZM00001EB066790 ZM00001EB069010 ZM00001EB070450 ZM00001EB077550 ZM00001EB089390 ZM00001EB101480 ZM00001EB107240 ZM00001EB107420 ZM00001EB109500 ZM00001EB109880 ZM00001EB110250 ZM00001EB120600 ZM00001EB126670 ZM00001EB133050…	0.000123672	79	465	Supramolecular complex	ZM00001EB000490 ZM00001EB004540 ZM00001EB007470 ZM00001EB043680 ZM00001EB055850 ZM00001EB058300 ZM00001EB059040 ZM00001EB068860 ZM00001EB106100 ZM00001EB107490 ZM00001EB129360 ZM00001EB149800 ZM00001EB150420 ZM00001EB161550 ZM00001EB199690 ZM00001EB215710 ZM00001EB220360 ZM00001EB232910 ZM00001EB236510 ZM00001EB256570 ZM00001EB258850 ZM00001EB270080 ZM00001EB276780 ZM00001EB288850 ZM00001EB290760…
1.75088e-05	37	146	Beta-glucan metabolic process	ZM00001EB035300 ZM00001EB046440 ZM00001EB061800 ZM00001EB097100 ZM00001EB099710 ZM00001EB122750 ZM00001EB153340 ZM00001EB214720 ZM00001EB283110 ZM00001EB313250 ZM00001EB327000 ZM00001EB345740 ZM00001EB011920 ZM00001EB015710 ZM00001EB042070 ZM00001EB091240 ZM00001EB134100 ZM00001EB144630 ZM00001EB163000 ZM00001EB167830 ZM00001EB172230 ZM00001EB228690 ZM00001EB228700 ZM00001EB238590 ZM00001EB268200…	0.019644	10	30	Aldehyde decarbonylase activity	ZM00001EB022670 ZM00001EB032500 ZM00001EB059630 ZM00001EB073250 ZM00001EB125130 ZM00001EB221970 ZM00001EB247450 ZM00001EB335380 ZM00001EB362010 ZM00001EB403700	0.000172274	12	29	Plastoglobule	ZM00001EB049630 ZM00001EB049640 ZM00001EB106810 ZM00001EB112260 ZM00001EB168100 ZM00001EB324090 ZM00001EB324240 ZM00001EB343900 ZM00001EB320650 ZM00001EB367770 ZM00001EB069010 ZM00001EB303350
1.92371e-05	31	112	Steroid metabolic process	ZM00001EB009510 ZM00001EB022670 ZM00001EB028260 ZM00001EB050010 ZM00001EB080110 ZM00001EB102030 ZM00001EB114290 ZM00001EB125130 ZM00001EB159000 ZM00001EB163800 ZM00001EB209760 ZM00001EB221970 ZM00001EB228910 ZM00001EB247450 ZM00001EB303010 ZM00001EB314900 ZM00001EB316960 ZM00001EB335380 ZM00001EB356300 ZM00001EB362010 ZM00001EB379120 ZM00001EB399370 ZM00001EB405760 ZM00001EB428670 ZM00001EB001340…	0.019644	10	30	Aldehyde oxygenase (deformylating) activity	ZM00001EB022670 ZM00001EB032500 ZM00001EB059630 ZM00001EB073250 ZM00001EB125130 ZM00001EB221970 ZM00001EB247450 ZM00001EB335380 ZM00001EB362010 ZM00001EB403700	0.000311714	6	8	DNA polymerase III complex	ZM00001EB079340 ZM00001EB151550 ZM00001EB293320 ZM00001EB361980 ZM00001EB411140 ZM00001EB425120
2.32387e-05	31	113	Cellulose metabolic process	ZM00001EB035300 ZM00001EB046440 ZM00001EB061800 ZM00001EB097100 ZM00001EB099710 ZM00001EB122750 ZM00001EB153340 ZM00001EB214720 ZM00001EB283110 ZM00001EB313250 ZM00001EB327000 ZM00001EB345740 ZM00001EB011920 ZM00001EB015710 ZM00001EB042070 ZM00001EB091240 ZM00001EB134100 ZM00001EB144630 ZM00001EB167830 ZM00001EB172230 ZM00001EB280690 ZM00001EB304560 ZM00001EB323730 ZM00001EB323760 ZM00001EB340080…	0.0232702	13	47	Aspartyl esterase activity	ZM00001EB074530 ZM00001EB112510 ZM00001EB130500 ZM00001EB153600 ZM00001EB177120 ZM00001EB236930 ZM00001EB327190 ZM00001EB330500 ZM00001EB333580 ZM00001EB359060 ZM00001EB371160 ZM00001EB400680 ZM00001EB413800	0.000311714	9	18	Thylakoid lumen	ZM00001EB015950 ZM00001EB214960 ZM00001EB395230 ZM00001EB000740 ZM00001EB042520 ZM00001EB070100 ZM00001EB150500 ZM00001EB335810 ZM00001EB346800
3.77681e-05	40	169	Plant-type cell wall organization or biogenesis	ZM00001EB035300 ZM00001EB046440 ZM00001EB061800 ZM00001EB097100 ZM00001EB099710 ZM00001EB101760 ZM00001EB112000 ZM00001EB112280 ZM00001EB122750 ZM00001EB138390 ZM00001EB142710 ZM00001EB142720 ZM00001EB153340 ZM00001EB172230 ZM00001EB199320 ZM00001EB203300 ZM00001EB214720 ZM00001EB229630 ZM00001EB283110 ZM00001EB313250 ZM00001EB323730 ZM00001EB323760 ZM00001EB327000 ZM00001EB327030 ZM00001EB343680…	0.030424	6	13	Auxin efflux transmembrane transporter activity	ZM00001EB154930 ZM00001EB194640 ZM00001EB196240 ZM00001EB254390 ZM00001EB372180 ZM00001EB389260	0.00120667	45	244	Trans-Golgi network	ZM00001EB018440 ZM00001EB024440 ZM00001EB025460 ZM00001EB030780 ZM00001EB043770 ZM00001EB045860 ZM00001EB046440 ZM00001EB054220 ZM00001EB061800 ZM00001EB073620 ZM00001EB076380 ZM00001EB087090 ZM00001EB097100 ZM00001EB099710 ZM00001EB107010 ZM00001EB122750 ZM00001EB153340 ZM00001EB172230 ZM00001EB187150 ZM00001EB221850 ZM00001EB238390 ZM00001EB250470 ZM00001EB251510 ZM00001EB272480 ZM00001EB283110…
5.75834e-05	109	658	Lipid biosynthetic process	ZM00001EB001340 ZM00001EB002240 ZM00001EB009510 ZM00001EB022670 ZM00001EB028260 ZM00001EB050010 ZM00001EB071070 ZM00001EB075800 ZM00001EB080110 ZM00001EB083520 ZM00001EB102030 ZM00001EB114290 ZM00001EB122500 ZM00001EB125130 ZM00001EB130080 ZM00001EB139870 ZM00001EB145600 ZM00001EB159000 ZM00001EB163800 ZM00001EB170230 ZM00001EB221970 ZM00001EB224640 ZM00001EB247450 ZM00001EB278580 ZM00001EB303010…	0.030424	3	3	Protochlorophyllide reductase activity	ZM00001EB044650 ZM00001EB066060 ZM00001EB220940	0.00278302	34	175	Apoplast	ZM00001EB361000 ZM00001EB370590 ZM00001EB383680 ZM00001EB044840 ZM00001EB006530 ZM00001EB011940 ZM00001EB038930 ZM00001EB043230 ZM00001EB069640 ZM00001EB091360 ZM00001EB091400 ZM00001EB095950 ZM00001EB124210 ZM00001EB148270 ZM00001EB148280 ZM00001EB166100 ZM00001EB197870 ZM00001EB197900 ZM00001EB226490 ZM00001EB242940 ZM00001EB265890 ZM00001EB265900 ZM00001EB301380 ZM00001EB303350 ZM00001EB304540…
0.000112641	64	337	Microtubule-based process	ZM00001EB000490 ZM00001EB007470 ZM00001EB036580 ZM00001EB043680 ZM00001EB055850 ZM00001EB058300 ZM00001EB059040 ZM00001EB068860 ZM00001EB107490 ZM00001EB129360 ZM00001EB149800 ZM00001EB150420 ZM00001EB161550 ZM00001EB199690 ZM00001EB215710 ZM00001EB220360 ZM00001EB232910 ZM00001EB256570 ZM00001EB258850 ZM00001EB270080 ZM00001EB288850 ZM00001EB290760 ZM00001EB298280 ZM00001EB301770 ZM00001EB307070…	0.030424	12	43	2-oxoglutarate-dependent dioxygenase activity	ZM00001EB120250 ZM00001EB122500 ZM00001EB145600 ZM00001EB152710 ZM00001EB256000 ZM00001EB282550 ZM00001EB335570 ZM00001EB370660 ZM00001EB380830 ZM00001EB412670 ZM00001EB164860 ZM00001EB229190	0.00305405	54	321	Chloroplast stroma	ZM00001EB001140 ZM00001EB010540 ZM00001EB026580 ZM00001EB049630 ZM00001EB049640 ZM00001EB085820 ZM00001EB106810 ZM00001EB107290 ZM00001EB112260 ZM00001EB168100 ZM00001EB204900 ZM00001EB225510 ZM00001EB273230 ZM00001EB317790 ZM00001EB322850 ZM00001EB324090 ZM00001EB324240 ZM00001EB343900 ZM00001EB366810 ZM00001EB379120 ZM00001EB389520 ZM00001EB406830 ZM00001EB407780 ZM00001EB008730 ZM00001EB083210…
0.000123091	14	33	Pectin biosynthetic process	ZM00001EB015760 ZM00001EB053500 ZM00001EB111640 ZM00001EB114770 ZM00001EB154360 ZM00001EB166490 ZM00001EB217140 ZM00001EB241400 ZM00001EB319550 ZM00001EB330810 ZM00001EB372390 ZM00001EB395280 ZM00001EB397000 ZM00001EB405650	0.030424	6	13	Auxin transmembrane transporter activity	ZM00001EB154930 ZM00001EB194640 ZM00001EB196240 ZM00001EB254390 ZM00001EB372180 ZM00001EB389260	0.00376092	54	324	Plastid stroma	ZM00001EB001140 ZM00001EB010540 ZM00001EB026580 ZM00001EB049630 ZM00001EB049640 ZM00001EB085820 ZM00001EB106810 ZM00001EB107290 ZM00001EB112260 ZM00001EB168100 ZM00001EB204900 ZM00001EB225510 ZM00001EB273230 ZM00001EB317790 ZM00001EB322850 ZM00001EB324090 ZM00001EB324240 ZM00001EB343900 ZM00001EB345040 ZM00001EB366810 ZM00001EB379120 ZM00001EB389520 ZM00001EB406830 ZM00001EB407780 ZM00001EB008730…
0.000123091	30	116	Beta-glucan biosynthetic process	ZM00001EB035300 ZM00001EB046440 ZM00001EB061800 ZM00001EB097100 ZM00001EB099710 ZM00001EB122750 ZM00001EB153340 ZM00001EB214720 ZM00001EB283110 ZM00001EB313250 ZM00001EB327000 ZM00001EB345740 ZM00001EB011920 ZM00001EB091240 ZM00001EB134100 ZM00001EB163000 ZM00001EB167830 ZM00001EB172230 ZM00001EB228690 ZM00001EB228700 ZM00001EB238590 ZM00001EB268200 ZM00001EB271900 ZM00001EB304560 ZM00001EB323730…	0.0322336	85	586	Sequence-specific double-stranded DNA binding	ZM00001EB004670 ZM00001EB006680 ZM00001EB037120 ZM00001EB041290 ZM00001EB041310 ZM00001EB047760 ZM00001EB051310 ZM00001EB052010 ZM00001EB058610 ZM00001EB082590 ZM00001EB082620 ZM00001EB097520 ZM00001EB097930 ZM00001EB100410 ZM00001EB102950 ZM00001EB108760 ZM00001EB108930 ZM00001EB117450 ZM00001EB119270 ZM00001EB121380 ZM00001EB126840 ZM00001EB138370 ZM00001EB138380 ZM00001EB145370 ZM00001EB145460…	0.00484065	5	8	Photosystem I reaction center	ZM00001EB096870 ZM00001EB212520 ZM00001EB213670 ZM00001EB295610 ZM00001EB306070
0.000123954	52	256	Anatomical structure morphogenesis	ZM00001EB055900 ZM00001EB059920 ZM00001EB075810 ZM00001EB106100 ZM00001EB121050 ZM00001EB145600 ZM00001EB149400 ZM00001EB152840 ZM00001EB194680 ZM00001EB208230 ZM00001EB248500 ZM00001EB255380 ZM00001EB284280 ZM00001EB290530 ZM00001EB292740 ZM00001EB328570 ZM00001EB353070 ZM00001EB372070 ZM00001EB388460 ZM00001EB423950 ZM00001EB004650 ZM00001EB023700 ZM00001EB029300 ZM00001EB038890 ZM00001EB084940…	0.0374752	4	6	Phosphate ion transmembrane transporter activity	ZM00001EB126380 ZM00001EB191650 ZM00001EB258520 ZM00001EB281630	0.0048624	4	5	Chloroplast thylakoid membrane protein complex	ZM00001EB138650 ZM00001EB409220 ZM00001EB324240 ZM00001EB379240
0.000135721	143	936	Anatomical structure development	ZM00001EB023220 ZM00001EB043940 ZM00001EB050010 ZM00001EB050930 ZM00001EB055900 ZM00001EB056300 ZM00001EB059920 ZM00001EB075810 ZM00001EB078770 ZM00001EB080110 ZM00001EB106100 ZM00001EB121050 ZM00001EB122740 ZM00001EB145460 ZM00001EB145600 ZM00001EB148750 ZM00001EB149400 ZM00001EB152840 ZM00001EB161540 ZM00001EB165460 ZM00001EB194680 ZM00001EB208230 ZM00001EB227830 ZM00001EB235510 ZM00001EB243730…	0.044706	13	51	Mannosyltransferase activity	ZM00001EB041410 ZM00001EB048340 ZM00001EB172230 ZM00001EB179710 ZM00001EB206230 ZM00001EB279750 ZM00001EB323730 ZM00001EB323760 ZM00001EB345740 ZM00001EB387770 ZM00001EB402330 ZM00001EB410030 ZM00001EB415630	0.0136618	155	1176	Golgi apparatus	ZM00001EB000970 ZM00001EB006850 ZM00001EB007140 ZM00001EB013440 ZM00001EB015990 ZM00001EB018440 ZM00001EB024440 ZM00001EB025460 ZM00001EB030720 ZM00001EB030780 ZM00001EB041410 ZM00001EB043770 ZM00001EB045860 ZM00001EB046440 ZM00001EB048340 ZM00001EB054220 ZM00001EB058860 ZM00001EB061800 ZM00001EB062360 ZM00001EB072740 ZM00001EB073620 ZM00001EB075710 ZM00001EB076380 ZM00001EB087090 ZM00001EB097100…
0.000140462	24	83	Cellulose biosynthetic process	ZM00001EB035300 ZM00001EB046440 ZM00001EB061800 ZM00001EB097100 ZM00001EB099710 ZM00001EB122750 ZM00001EB153340 ZM00001EB214720 ZM00001EB283110 ZM00001EB313250 ZM00001EB327000 ZM00001EB345740 ZM00001EB011920 ZM00001EB091240 ZM00001EB134100 ZM00001EB167830 ZM00001EB172230 ZM00001EB304560 ZM00001EB323730 ZM00001EB323760 ZM00001EB397000 ZM00001EB397950 ZM00001EB410030 ZM00001EB415630	0.0453882	80	554	Transcription regulatory region sequence-specific DNA binding	ZM00001EB004670 ZM00001EB006680 ZM00001EB037120 ZM00001EB041290 ZM00001EB041310 ZM00001EB047760 ZM00001EB051310 ZM00001EB052010 ZM00001EB058610 ZM00001EB082590 ZM00001EB082620 ZM00001EB097520 ZM00001EB097930 ZM00001EB100410 ZM00001EB102950 ZM00001EB108760 ZM00001EB108930 ZM00001EB117450 ZM00001EB119270 ZM00001EB121380 ZM00001EB126840 ZM00001EB138370 ZM00001EB138380 ZM00001EB145370 ZM00001EB145460…	0.0136644	9	28	Kinesin complex	ZM00001EB043680 ZM00001EB059040 ZM00001EB161550 ZM00001EB220360 ZM00001EB256570 ZM00001EB270080 ZM00001EB298280 ZM00001EB420500 ZM00001EB433100
0.000156562	81	464	Cell cycle process	ZM00001EB007470 ZM00001EB024900 ZM00001EB032200 ZM00001EB037120 ZM00001EB046090 ZM00001EB046440 ZM00001EB051770 ZM00001EB058300 ZM00001EB061800 ZM00001EB068860 ZM00001EB072310 ZM00001EB073920 ZM00001EB095620 ZM00001EB097100 ZM00001EB099710 ZM00001EB101120 ZM00001EB122750 ZM00001EB149800 ZM00001EB150450 ZM00001EB153340 ZM00001EB163340 ZM00001EB164780 ZM00001EB169610 ZM00001EB172230 ZM00001EB172550…	0.0453882	80	554	Regulatory region nucleic acid binding	ZM00001EB004670 ZM00001EB006680 ZM00001EB037120 ZM00001EB041290 ZM00001EB041310 ZM00001EB047760 ZM00001EB051310 ZM00001EB052010 ZM00001EB058610 ZM00001EB082590 ZM00001EB082620 ZM00001EB097520 ZM00001EB097930 ZM00001EB100410 ZM00001EB102950 ZM00001EB108760 ZM00001EB108930 ZM00001EB117450 ZM00001EB119270 ZM00001EB121380 ZM00001EB126840 ZM00001EB138370 ZM00001EB138380 ZM00001EB145370 ZM00001EB145460…	0.0262268	4	7	Chloroplast thylakoid lumen	ZM00001EB015950 ZM00001EB214960 ZM00001EB395230 ZM00001EB335810
0.000186127	38	168	Polysaccharide catabolic process	ZM00001EB042540 ZM00001EB042550 ZM00001EB057840 ZM00001EB074530 ZM00001EB090260 ZM00001EB147780 ZM00001EB153600 ZM00001EB199050 ZM00001EB214870 ZM00001EB327190 ZM00001EB339760 ZM00001EB359060 ZM00001EB371160 ZM00001EB400680 ZM00001EB413800 ZM00001EB431850 ZM00001EB003440 ZM00001EB015710 ZM00001EB042070 ZM00001EB046690 ZM00001EB088830 ZM00001EB112510 ZM00001EB130500 ZM00001EB141880 ZM00001EB144630…	0.0456609	5	10	C-19 gibberellin 2-beta-dioxygenase activity	ZM00001EB120250 ZM00001EB152710 ZM00001EB282550 ZM00001EB370660 ZM00001EB412670	0.0262268	4	7	Plastid thylakoid lumen	ZM00001EB015950 ZM00001EB214960 ZM00001EB395230 ZM00001EB335810
0.000197832	12	26	Chlorophyll biosynthetic process	ZM00001EB254510 ZM00001EB287860 ZM00001EB332650 ZM00001EB407780 ZM00001EB015790 ZM00001EB044650 ZM00001EB066060 ZM00001EB212250 ZM00001EB220940 ZM00001EB269720 ZM00001EB308830 ZM00001EB433610	0.0493704	17	77	Beta-glucosidase activity	ZM00001EB054230 ZM00001EB077490 ZM00001EB077520 ZM00001EB115990 ZM00001EB144630 ZM00001EB214870 ZM00001EB400300 ZM00001EB008930 ZM00001EB065810 ZM00001EB107530 ZM00001EB114330 ZM00001EB117130 ZM00001EB171000 ZM00001EB256330 ZM00001EB323330 ZM00001EB325370 ZM00001EB399910	0.0286555	85	608	Golgi apparatus subcompartment	ZM00001EB018440 ZM00001EB024440 ZM00001EB025460 ZM00001EB030780 ZM00001EB043770 ZM00001EB045860 ZM00001EB046440 ZM00001EB054220 ZM00001EB061800 ZM00001EB073620 ZM00001EB076380 ZM00001EB087090 ZM00001EB097100 ZM00001EB099710 ZM00001EB107010 ZM00001EB112000 ZM00001EB122750 ZM00001EB153340 ZM00001EB172230 ZM00001EB187150 ZM00001EB221850 ZM00001EB229630 ZM00001EB238390 ZM00001EB250470 ZM00001EB251510…
0.000217283	132	859	Response to organic substance	ZM00001EB009640 ZM00001EB024290 ZM00001EB026010 ZM00001EB026710 ZM00001EB050930 ZM00001EB059050 ZM00001EB063040 ZM00001EB074400 ZM00001EB099570 ZM00001EB112170 ZM00001EB121040 ZM00001EB124080 ZM00001EB153570 ZM00001EB154730 ZM00001EB154930 ZM00001EB163600 ZM00001EB167830 ZM00001EB188910 ZM00001EB194640 ZM00001EB195850 ZM00001EB196240 ZM00001EB211460 ZM00001EB213770 ZM00001EB233930 ZM00001EB250120…						0.0322599	6	16	DNA replication factor C complex	ZM00001EB079340 ZM00001EB151550 ZM00001EB293320 ZM00001EB361980 ZM00001EB411140 ZM00001EB425120
0.000269916	47	230	Cell wall biogenesis	ZM00001EB035300 ZM00001EB046440 ZM00001EB061800 ZM00001EB073470 ZM00001EB097100 ZM00001EB099710 ZM00001EB101760 ZM00001EB112000 ZM00001EB112280 ZM00001EB122750 ZM00001EB138390 ZM00001EB142710 ZM00001EB142720 ZM00001EB153340 ZM00001EB167360 ZM00001EB172230 ZM00001EB199320 ZM00001EB203300 ZM00001EB214720 ZM00001EB255840 ZM00001EB283110 ZM00001EB313250 ZM00001EB323730 ZM00001EB323760 ZM00001EB327000…						0.0322599	7	21	Cell projection	ZM00001EB194680 ZM00001EB208230 ZM00001EB284280 ZM00001EB292740 ZM00001EB353070 ZM00001EB372070 ZM00001EB009890
0.000308837	16	45	Cytoskeleton-dependent cytokinesis	ZM00001EB046440 ZM00001EB061800 ZM00001EB097100 ZM00001EB099710 ZM00001EB122750 ZM00001EB153340 ZM00001EB172230 ZM00001EB283110 ZM00001EB313250 ZM00001EB323730 ZM00001EB323760 ZM00001EB345740 ZM00001EB410030 ZM00001EB415630 ZM00001EB135060 ZM00001EB208520						0.0382582	8	27	Cytoplasmic microtubule	ZM00001EB068860 ZM00001EB106100 ZM00001EB258850 ZM00001EB288850 ZM00001EB290760 ZM00001EB335660 ZM00001EB352090 ZM00001EB208520
0.000355207	30	123	Plant-type cell wall biogenesis	ZM00001EB035300 ZM00001EB046440 ZM00001EB061800 ZM00001EB097100 ZM00001EB099710 ZM00001EB101760 ZM00001EB112000 ZM00001EB112280 ZM00001EB122750 ZM00001EB138390 ZM00001EB142710 ZM00001EB142720 ZM00001EB153340 ZM00001EB172230 ZM00001EB199320 ZM00001EB203300 ZM00001EB214720 ZM00001EB283110 ZM00001EB313250 ZM00001EB323730 ZM00001EB323760 ZM00001EB327000 ZM00001EB327030 ZM00001EB343680 ZM00001EB345740…						0.0383903	22	118	Cyclin-dependent protein kinase holoenzyme complex	ZM00001EB029660 ZM00001EB051770 ZM00001EB073920 ZM00001EB095620 ZM00001EB101120 ZM00001EB120600 ZM00001EB150450 ZM00001EB180180 ZM00001EB208520 ZM00001EB219220 ZM00001EB225660 ZM00001EB227730 ZM00001EB272010 ZM00001EB311740 ZM00001EB315430 ZM00001EB323840 ZM00001EB332550 ZM00001EB369340 ZM00001EB394760 ZM00001EB400680 ZM00001EB411070 ZM00001EB429190
0.000385045	9	16	Glycogen biosynthetic process	ZM00001EB042990 ZM00001EB056340 ZM00001EB084160 ZM00001EB176800 ZM00001EB228530 ZM00001EB242610 ZM00001EB296990 ZM00001EB304130 ZM00001EB357830
0.000418247	21	72	Cytokinesis	ZM00001EB046440 ZM00001EB061800 ZM00001EB097100 ZM00001EB099710 ZM00001EB122750 ZM00001EB153340 ZM00001EB172230 ZM00001EB283110 ZM00001EB313250 ZM00001EB323730 ZM00001EB323760 ZM00001EB345740 ZM00001EB381470 ZM00001EB410030 ZM00001EB415630 ZM00001EB057930 ZM00001EB135060 ZM00001EB142490 ZM00001EB208520 ZM00001EB379030 ZM00001EB418030
0.000419599	176	1227	Lipid metabolic process	ZM00001EB001340 ZM00001EB002240 ZM00001EB009510 ZM00001EB011380 ZM00001EB022670 ZM00001EB026580 ZM00001EB028260 ZM00001EB032500 ZM00001EB033060 ZM00001EB047860 ZM00001EB050010 ZM00001EB052470 ZM00001EB059630 ZM00001EB071070 ZM00001EB075800 ZM00001EB080110 ZM00001EB083520 ZM00001EB085820 ZM00001EB099650 ZM00001EB102030 ZM00001EB104020 ZM00001EB107290 ZM00001EB114290 ZM00001EB120250 ZM00001EB122500…
0.000512074	15	42	Mitotic cytokinesis	ZM00001EB046440 ZM00001EB061800 ZM00001EB097100 ZM00001EB099710 ZM00001EB122750 ZM00001EB153340 ZM00001EB172230 ZM00001EB283110 ZM00001EB313250 ZM00001EB323730 ZM00001EB323760 ZM00001EB345740 ZM00001EB410030 ZM00001EB415630 ZM00001EB135060
0.00055361	48	244	Regulation of developmental process	ZM00001EB023220 ZM00001EB043940 ZM00001EB059920 ZM00001EB122740 ZM00001EB148750 ZM00001EB152840 ZM00001EB194680 ZM00001EB208230 ZM00001EB235510 ZM00001EB248640 ZM00001EB284280 ZM00001EB292740 ZM00001EB301380 ZM00001EB328570 ZM00001EB332460 ZM00001EB336820 ZM00001EB353070 ZM00001EB372070 ZM00001EB389540 ZM00001EB391230 ZM00001EB005600 ZM00001EB020470 ZM00001EB047750 ZM00001EB073620 ZM00001EB084940…
0.000729946	97	608	Response to abiotic stimulus	ZM00001EB004670 ZM00001EB041460 ZM00001EB047760 ZM00001EB049630 ZM00001EB049640 ZM00001EB066480 ZM00001EB068860 ZM00001EB077130 ZM00001EB078770 ZM00001EB085520 ZM00001EB106810 ZM00001EB111780 ZM00001EB112260 ZM00001EB120250 ZM00001EB121900 ZM00001EB122500 ZM00001EB122740 ZM00001EB124960 ZM00001EB125030 ZM00001EB145600 ZM00001EB152710 ZM00001EB159390 ZM00001EB168100 ZM00001EB179680 ZM00001EB188700…
0.000943746	63	356	Cytoskeleton organization	ZM00001EB000490 ZM00001EB007470 ZM00001EB021290 ZM00001EB036580 ZM00001EB055850 ZM00001EB058300 ZM00001EB068860 ZM00001EB104710 ZM00001EB107490 ZM00001EB129360 ZM00001EB149800 ZM00001EB150420 ZM00001EB153760 ZM00001EB194680 ZM00001EB199690 ZM00001EB208230 ZM00001EB215710 ZM00001EB221190 ZM00001EB232910 ZM00001EB258850 ZM00001EB264630 ZM00001EB266570 ZM00001EB284280 ZM00001EB290760 ZM00001EB292740…
0.00115583	451	3616	Response to stimulus	ZM00001EB004670 ZM00001EB009640 ZM00001EB013500 ZM00001EB013650 ZM00001EB022180 ZM00001EB024290 ZM00001EB026010 ZM00001EB026430 ZM00001EB026710 ZM00001EB030110 ZM00001EB031510 ZM00001EB034370 ZM00001EB041460 ZM00001EB043220 ZM00001EB043750 ZM00001EB046090 ZM00001EB047760 ZM00001EB048140 ZM00001EB049630 ZM00001EB049640 ZM00001EB050930 ZM00001EB059050 ZM00001EB063040 ZM00001EB066480 ZM00001EB068860…
0.00119151	14	40	Plant-type primary cell wall biogenesis	ZM00001EB046440 ZM00001EB061800 ZM00001EB097100 ZM00001EB099710 ZM00001EB122750 ZM00001EB153340 ZM00001EB172230 ZM00001EB283110 ZM00001EB313250 ZM00001EB323730 ZM00001EB323760 ZM00001EB345740 ZM00001EB410030 ZM00001EB415630
0.00145871	22	84	Protein-chromophore linkage	ZM00001EB041460 ZM00001EB042710 ZM00001EB049630 ZM00001EB049640 ZM00001EB066480 ZM00001EB106810 ZM00001EB107560 ZM00001EB112260 ZM00001EB168100 ZM00001EB179680 ZM00001EB207130 ZM00001EB233170 ZM00001EB255850 ZM00001EB296090 ZM00001EB324090 ZM00001EB324240 ZM00001EB325410 ZM00001EB343900 ZM00001EB433540 ZM00001EB435440 ZM00001EB435780 ZM00001EB438340
0.00202148	105	688	Cell cycle	ZM00001EB000490 ZM00001EB007470 ZM00001EB024900 ZM00001EB032200 ZM00001EB037120 ZM00001EB046090 ZM00001EB046440 ZM00001EB051770 ZM00001EB055850 ZM00001EB058300 ZM00001EB061800 ZM00001EB068860 ZM00001EB072310 ZM00001EB073920 ZM00001EB095620 ZM00001EB097100 ZM00001EB099710 ZM00001EB101120 ZM00001EB107490 ZM00001EB122750 ZM00001EB129360 ZM00001EB149800 ZM00001EB150420 ZM00001EB150450 ZM00001EB153340…
0.00231361	59	338	Mitotic cell cycle	ZM00001EB000490 ZM00001EB037120 ZM00001EB046090 ZM00001EB046440 ZM00001EB051770 ZM00001EB055850 ZM00001EB061800 ZM00001EB073920 ZM00001EB095620 ZM00001EB097100 ZM00001EB099710 ZM00001EB101120 ZM00001EB107490 ZM00001EB122750 ZM00001EB129360 ZM00001EB149800 ZM00001EB150420 ZM00001EB150450 ZM00001EB153340 ZM00001EB169610 ZM00001EB172230 ZM00001EB180180 ZM00001EB198650 ZM00001EB199690 ZM00001EB208520…
0.0023533	29	130	Terpenoid metabolic process	ZM00001EB001340 ZM00001EB071070 ZM00001EB120250 ZM00001EB122500 ZM00001EB145600 ZM00001EB152710 ZM00001EB282550 ZM00001EB320650 ZM00001EB342550 ZM00001EB361070 ZM00001EB367770 ZM00001EB370660 ZM00001EB412670 ZM00001EB089360 ZM00001EB017120 ZM00001EB089110 ZM00001EB142000 ZM00001EB208140 ZM00001EB232070 ZM00001EB232100 ZM00001EB267020 ZM00001EB287860 ZM00001EB334140 ZM00001EB357090 ZM00001EB374210…
0.0023533	36	176	Isoprenoid biosynthetic process	ZM00001EB001340 ZM00001EB028260 ZM00001EB071070 ZM00001EB102030 ZM00001EB122500 ZM00001EB145600 ZM00001EB224640 ZM00001EB316960 ZM00001EB320650 ZM00001EB342550 ZM00001EB361070 ZM00001EB367040 ZM00001EB367770 ZM00001EB089360 ZM00001EB017120 ZM00001EB089110 ZM00001EB142000 ZM00001EB183790 ZM00001EB208140 ZM00001EB232070 ZM00001EB232100 ZM00001EB250080 ZM00001EB267020 ZM00001EB287860 ZM00001EB297110…
0.00239504	7	12	Photosystem II assembly	ZM00001EB015950 ZM00001EB214960 ZM00001EB395230 ZM00001EB039850 ZM00001EB142810 ZM00001EB273380 ZM00001EB299980
0.00254085	41	211	Isoprenoid metabolic process	ZM00001EB001340 ZM00001EB028260 ZM00001EB071070 ZM00001EB102030 ZM00001EB120250 ZM00001EB122500 ZM00001EB145600 ZM00001EB152710 ZM00001EB224640 ZM00001EB282550 ZM00001EB316960 ZM00001EB320650 ZM00001EB342550 ZM00001EB361070 ZM00001EB367040 ZM00001EB367770 ZM00001EB370660 ZM00001EB412670 ZM00001EB089360 ZM00001EB017120 ZM00001EB089110 ZM00001EB142000 ZM00001EB183790 ZM00001EB208140 ZM00001EB232070…
0.00263368	14	43	Regulation of cell morphogenesis	ZM00001EB194680 ZM00001EB208230 ZM00001EB284280 ZM00001EB292740 ZM00001EB353070 ZM00001EB372070 ZM00001EB108890 ZM00001EB163000 ZM00001EB200650 ZM00001EB228700 ZM00001EB238590 ZM00001EB271900 ZM00001EB307290 ZM00001EB326930
0.00264889	17	59	Tetrapyrrole biosynthetic process	ZM00001EB207370 ZM00001EB233020 ZM00001EB254510 ZM00001EB287860 ZM00001EB332650 ZM00001EB407780 ZM00001EB015790 ZM00001EB044650 ZM00001EB066060 ZM00001EB102080 ZM00001EB212250 ZM00001EB220940 ZM00001EB269720 ZM00001EB308830 ZM00001EB392680 ZM00001EB431800 ZM00001EB433610
0.00277337	8	16	Auxin homeostasis	ZM00001EB041710 ZM00001EB079790 ZM00001EB154930 ZM00001EB194640 ZM00001EB196240 ZM00001EB254390 ZM00001EB372180 ZM00001EB389260
0.00277337	33	158	Hydrogen peroxide catabolic process	ZM00001EB071800 ZM00001EB419790 ZM00001EB428150 ZM00001EB001560 ZM00001EB009940 ZM00001EB020790 ZM00001EB022050 ZM00001EB043100 ZM00001EB043110 ZM00001EB067730 ZM00001EB076190 ZM00001EB102470 ZM00001EB128330 ZM00001EB128620 ZM00001EB129910 ZM00001EB140290 ZM00001EB157370 ZM00001EB168620 ZM00001EB225230 ZM00001EB238800 ZM00001EB240670 ZM00001EB281180 ZM00001EB298200 ZM00001EB298210 ZM00001EB325930…
0.00277337	8	16	Establishment or maintenance of cell polarity	ZM00001EB149800 ZM00001EB194680 ZM00001EB208230 ZM00001EB284280 ZM00001EB292740 ZM00001EB347530 ZM00001EB353070 ZM00001EB372070
0.0029161	19	71	Regulation of anatomical structure morphogenesis	ZM00001EB059920 ZM00001EB152840 ZM00001EB194680 ZM00001EB208230 ZM00001EB284280 ZM00001EB292740 ZM00001EB328570 ZM00001EB353070 ZM00001EB372070 ZM00001EB084940 ZM00001EB108890 ZM00001EB163000 ZM00001EB200650 ZM00001EB228700 ZM00001EB238590 ZM00001EB271900 ZM00001EB307290 ZM00001EB326930 ZM00001EB327910
0.0029161	25	107	Microtubule-based movement	ZM00001EB043680 ZM00001EB059040 ZM00001EB161550 ZM00001EB220360 ZM00001EB256570 ZM00001EB270080 ZM00001EB298280 ZM00001EB420500 ZM00001EB433100 ZM00001EB014160 ZM00001EB031820 ZM00001EB135060 ZM00001EB153550 ZM00001EB153560 ZM00001EB159400 ZM00001EB176030 ZM00001EB265660 ZM00001EB293720 ZM00001EB307070 ZM00001EB328750 ZM00001EB341150 ZM00001EB358690 ZM00001EB371130 ZM00001EB379030 ZM00001EB396450
0.00301461	37	186	Organic hydroxy compound biosynthetic process	ZM00001EB008360 ZM00001EB009510 ZM00001EB022670 ZM00001EB027730 ZM00001EB028260 ZM00001EB050010 ZM00001EB066790 ZM00001EB080110 ZM00001EB102030 ZM00001EB114290 ZM00001EB125130 ZM00001EB159000 ZM00001EB163800 ZM00001EB170230 ZM00001EB221970 ZM00001EB238600 ZM00001EB247450 ZM00001EB303010 ZM00001EB316960 ZM00001EB335380 ZM00001EB356300 ZM00001EB362010 ZM00001EB367040 ZM00001EB379120 ZM00001EB396470…
0.00306399	31	146	Organic acid transport	ZM00001EB189540 ZM00001EB356090 ZM00001EB406990 ZM00001EB427800 ZM00001EB011380 ZM00001EB014550 ZM00001EB040900 ZM00001EB054510 ZM00001EB080770 ZM00001EB087950 ZM00001EB132750 ZM00001EB145670 ZM00001EB145880 ZM00001EB147480 ZM00001EB159580 ZM00001EB178270 ZM00001EB192710 ZM00001EB200830 ZM00001EB216590 ZM00001EB250340 ZM00001EB253540 ZM00001EB266860 ZM00001EB274890 ZM00001EB279680 ZM00001EB288800…
0.00373151	50	280	Response to light stimulus	ZM00001EB041460 ZM00001EB049630 ZM00001EB049640 ZM00001EB066480 ZM00001EB078770 ZM00001EB106810 ZM00001EB112260 ZM00001EB120250 ZM00001EB122500 ZM00001EB122740 ZM00001EB145600 ZM00001EB152710 ZM00001EB168100 ZM00001EB179680 ZM00001EB191830 ZM00001EB207130 ZM00001EB227830 ZM00001EB233170 ZM00001EB235510 ZM00001EB255850 ZM00001EB256000 ZM00001EB282550 ZM00001EB324090 ZM00001EB324240 ZM00001EB325410…
0.00421975	13	40	Cellular polysaccharide catabolic process	ZM00001EB042540 ZM00001EB042550 ZM00001EB057840 ZM00001EB147780 ZM00001EB015710 ZM00001EB042070 ZM00001EB144630 ZM00001EB174590 ZM00001EB280690 ZM00001EB328070 ZM00001EB340080 ZM00001EB350640 ZM00001EB395290
0.00457213	252	1937	Protein phosphorylation	ZM00001EB011920 ZM00001EB022180 ZM00001EB023710 ZM00001EB029660 ZM00001EB031510 ZM00001EB034370 ZM00001EB042710 ZM00001EB043610 ZM00001EB043750 ZM00001EB045930 ZM00001EB051770 ZM00001EB063970 ZM00001EB070450 ZM00001EB073920 ZM00001EB076230 ZM00001EB077550 ZM00001EB095620 ZM00001EB101120 ZM00001EB101480 ZM00001EB109500 ZM00001EB110250 ZM00001EB120600 ZM00001EB133050 ZM00001EB134490 ZM00001EB142560…
0.00464109	33	163	Hydrogen peroxide metabolic process	ZM00001EB071800 ZM00001EB419790 ZM00001EB428150 ZM00001EB001560 ZM00001EB009940 ZM00001EB020790 ZM00001EB022050 ZM00001EB043100 ZM00001EB043110 ZM00001EB067730 ZM00001EB076190 ZM00001EB102470 ZM00001EB128330 ZM00001EB128620 ZM00001EB129910 ZM00001EB140290 ZM00001EB157370 ZM00001EB168620 ZM00001EB225230 ZM00001EB238800 ZM00001EB240670 ZM00001EB281180 ZM00001EB298200 ZM00001EB298210 ZM00001EB325930…
0.00464895	124	861	Cellular response to chemical stimulus	ZM00001EB009640 ZM00001EB024290 ZM00001EB026010 ZM00001EB026710 ZM00001EB050930 ZM00001EB059050 ZM00001EB063040 ZM00001EB071800 ZM00001EB074400 ZM00001EB112170 ZM00001EB121040 ZM00001EB124080 ZM00001EB153570 ZM00001EB154730 ZM00001EB154930 ZM00001EB163600 ZM00001EB165460 ZM00001EB167830 ZM00001EB188700 ZM00001EB194640 ZM00001EB196240 ZM00001EB211460 ZM00001EB213770 ZM00001EB254390 ZM00001EB257750…
0.00505425	16	57	Porphyrin-containing compound biosynthetic process	ZM00001EB207370 ZM00001EB233020 ZM00001EB254510 ZM00001EB287860 ZM00001EB332650 ZM00001EB407780 ZM00001EB015790 ZM00001EB044650 ZM00001EB066060 ZM00001EB102080 ZM00001EB212250 ZM00001EB220940 ZM00001EB269720 ZM00001EB308830 ZM00001EB431800 ZM00001EB433610
0.00508965	71	442	Hormone-mediated signaling pathway	ZM00001EB009640 ZM00001EB024290 ZM00001EB026010 ZM00001EB050930 ZM00001EB059050 ZM00001EB063040 ZM00001EB074400 ZM00001EB112170 ZM00001EB121040 ZM00001EB124080 ZM00001EB153570 ZM00001EB154730 ZM00001EB154930 ZM00001EB163600 ZM00001EB167830 ZM00001EB194640 ZM00001EB196240 ZM00001EB211460 ZM00001EB213770 ZM00001EB254390 ZM00001EB257750 ZM00001EB277230 ZM00001EB277240 ZM00001EB289670 ZM00001EB297830…
0.00522962	28	131	Movement of cell or subcellular component	ZM00001EB043680 ZM00001EB059040 ZM00001EB161550 ZM00001EB220360 ZM00001EB221190 ZM00001EB256570 ZM00001EB270080 ZM00001EB298280 ZM00001EB347530 ZM00001EB372280 ZM00001EB420500 ZM00001EB433100 ZM00001EB014160 ZM00001EB031820 ZM00001EB135060 ZM00001EB153550 ZM00001EB153560 ZM00001EB159400 ZM00001EB176030 ZM00001EB265660 ZM00001EB293720 ZM00001EB307070 ZM00001EB328750 ZM00001EB341150 ZM00001EB358690…
0.0053794	22	93	Pigment biosynthetic process	ZM00001EB207370 ZM00001EB233020 ZM00001EB254510 ZM00001EB287860 ZM00001EB320650 ZM00001EB332650 ZM00001EB367770 ZM00001EB407780 ZM00001EB015790 ZM00001EB044650 ZM00001EB048110 ZM00001EB066060 ZM00001EB102080 ZM00001EB212250 ZM00001EB220940 ZM00001EB229190 ZM00001EB256000 ZM00001EB269720 ZM00001EB308830 ZM00001EB357090 ZM00001EB431800 ZM00001EB433610
0.0053794	115	792	Multicellular organism development	ZM00001EB023220 ZM00001EB043940 ZM00001EB050010 ZM00001EB050930 ZM00001EB055900 ZM00001EB056300 ZM00001EB059920 ZM00001EB078770 ZM00001EB080110 ZM00001EB106100 ZM00001EB121050 ZM00001EB122740 ZM00001EB145460 ZM00001EB145600 ZM00001EB148750 ZM00001EB149400 ZM00001EB152840 ZM00001EB161540 ZM00001EB165460 ZM00001EB227830 ZM00001EB235510 ZM00001EB243730 ZM00001EB248640 ZM00001EB248990 ZM00001EB255380…
0.00646689	8	18	Cutin biosynthetic process	ZM00001EB048150 ZM00001EB147550 ZM00001EB159140 ZM00001EB201940 ZM00001EB358940 ZM00001EB417150 ZM00001EB038890 ZM00001EB221970
0.00757574	24	108	Terpenoid biosynthetic process	ZM00001EB001340 ZM00001EB071070 ZM00001EB122500 ZM00001EB145600 ZM00001EB320650 ZM00001EB342550 ZM00001EB361070 ZM00001EB367770 ZM00001EB089360 ZM00001EB017120 ZM00001EB089110 ZM00001EB142000 ZM00001EB208140 ZM00001EB232070 ZM00001EB232100 ZM00001EB267020 ZM00001EB287860 ZM00001EB334140 ZM00001EB357090 ZM00001EB374210 ZM00001EB379120 ZM00001EB385100 ZM00001EB403920 ZM00001EB416720
0.00761396	71	449	Cellular response to hormone stimulus	ZM00001EB009640 ZM00001EB024290 ZM00001EB026010 ZM00001EB050930 ZM00001EB059050 ZM00001EB063040 ZM00001EB074400 ZM00001EB112170 ZM00001EB121040 ZM00001EB124080 ZM00001EB153570 ZM00001EB154730 ZM00001EB154930 ZM00001EB163600 ZM00001EB167830 ZM00001EB194640 ZM00001EB196240 ZM00001EB211460 ZM00001EB213770 ZM00001EB254390 ZM00001EB257750 ZM00001EB277230 ZM00001EB277240 ZM00001EB289670 ZM00001EB297830…
0.00808974	22	96	Sexual reproduction	ZM00001EB000370 ZM00001EB000380 ZM00001EB003140 ZM00001EB023400 ZM00001EB023420 ZM00001EB023430 ZM00001EB023460 ZM00001EB075810 ZM00001EB103180 ZM00001EB145140 ZM00001EB159140 ZM00001EB207380 ZM00001EB248500 ZM00001EB249590 ZM00001EB249600 ZM00001EB306350 ZM00001EB314530 ZM00001EB391350 ZM00001EB391360 ZM00001EB391450 ZM00001EB402780 ZM00001EB410230
0.00808974	123	867	Cellular lipid metabolic process	ZM00001EB001340 ZM00001EB002240 ZM00001EB011380 ZM00001EB026580 ZM00001EB028260 ZM00001EB032500 ZM00001EB033060 ZM00001EB047860 ZM00001EB052470 ZM00001EB059630 ZM00001EB071070 ZM00001EB075800 ZM00001EB083520 ZM00001EB085820 ZM00001EB099650 ZM00001EB102030 ZM00001EB104020 ZM00001EB107290 ZM00001EB120250 ZM00001EB122500 ZM00001EB127030 ZM00001EB130080 ZM00001EB139870 ZM00001EB144930 ZM00001EB145600…
0.00808974	22	96	Multi-organism reproductive process	ZM00001EB000370 ZM00001EB000380 ZM00001EB003140 ZM00001EB023400 ZM00001EB023420 ZM00001EB023430 ZM00001EB023460 ZM00001EB075810 ZM00001EB103180 ZM00001EB145140 ZM00001EB159140 ZM00001EB207380 ZM00001EB248500 ZM00001EB249590 ZM00001EB249600 ZM00001EB306350 ZM00001EB314530 ZM00001EB391350 ZM00001EB391360 ZM00001EB391450 ZM00001EB402780 ZM00001EB410230
0.00914571	14	49	Glucan catabolic process	ZM00001EB042540 ZM00001EB042550 ZM00001EB057840 ZM00001EB147780 ZM00001EB214870 ZM00001EB015710 ZM00001EB042070 ZM00001EB144630 ZM00001EB174590 ZM00001EB280690 ZM00001EB328070 ZM00001EB340080 ZM00001EB350640 ZM00001EB395290
0.00947171	6	11	Defense response to virus	ZM00001EB020470 ZM00001EB045380 ZM00001EB124010 ZM00001EB138430 ZM00001EB264310 ZM00001EB308470
0.00947171	6	11	Defense response to symbiont	ZM00001EB020470 ZM00001EB045380 ZM00001EB124010 ZM00001EB138430 ZM00001EB264310 ZM00001EB308470
0.0097768	71	454	Cellular response to endogenous stimulus	ZM00001EB009640 ZM00001EB024290 ZM00001EB026010 ZM00001EB050930 ZM00001EB059050 ZM00001EB063040 ZM00001EB074400 ZM00001EB112170 ZM00001EB121040 ZM00001EB124080 ZM00001EB153570 ZM00001EB154730 ZM00001EB154930 ZM00001EB163600 ZM00001EB167830 ZM00001EB194640 ZM00001EB196240 ZM00001EB211460 ZM00001EB213770 ZM00001EB254390 ZM00001EB257750 ZM00001EB277230 ZM00001EB277240 ZM00001EB289670 ZM00001EB297830…
0.0115227	11	34	Cortical cytoskeleton organization	ZM00001EB194680 ZM00001EB208230 ZM00001EB284280 ZM00001EB290760 ZM00001EB292740 ZM00001EB335660 ZM00001EB352090 ZM00001EB353070 ZM00001EB372070 ZM00001EB340730 ZM00001EB393120
0.01284	5	8	Molybdate ion transport	ZM00001EB000970 ZM00001EB043390 ZM00001EB048790 ZM00001EB256040 ZM00001EB404020
0.01284	4	5	Photosystem II stabilization	ZM00001EB151750 ZM00001EB352880 ZM00001EB142810 ZM00001EB273380
0.01284	4	5	Monopolar cell growth	ZM00001EB108890 ZM00001EB200650 ZM00001EB307290 ZM00001EB326930
0.01284	4	5	Regulation of monopolar cell growth	ZM00001EB108890 ZM00001EB200650 ZM00001EB307290 ZM00001EB326930
0.01284	324	2610	Regulation of transcription, DNA-templated	ZM00001EB004670 ZM00001EB005440 ZM00001EB006680 ZM00001EB016200 ZM00001EB027860 ZM00001EB029660 ZM00001EB041290 ZM00001EB041310 ZM00001EB047760 ZM00001EB048440 ZM00001EB051310 ZM00001EB052010 ZM00001EB054810 ZM00001EB055700 ZM00001EB055830 ZM00001EB056300 ZM00001EB058610 ZM00001EB078770 ZM00001EB082590 ZM00001EB082620 ZM00001EB083300 ZM00001EB086370 ZM00001EB088520 ZM00001EB088530 ZM00001EB097520…
0.0129198	324	2611	Regulation of nucleic acid-templated transcription	ZM00001EB004670 ZM00001EB005440 ZM00001EB006680 ZM00001EB016200 ZM00001EB027860 ZM00001EB029660 ZM00001EB041290 ZM00001EB041310 ZM00001EB047760 ZM00001EB048440 ZM00001EB051310 ZM00001EB052010 ZM00001EB054810 ZM00001EB055700 ZM00001EB055830 ZM00001EB056300 ZM00001EB058610 ZM00001EB078770 ZM00001EB082590 ZM00001EB082620 ZM00001EB083300 ZM00001EB086370 ZM00001EB088520 ZM00001EB088530 ZM00001EB097520…
0.0129198	324	2611	Regulation of RNA biosynthetic process	ZM00001EB004670 ZM00001EB005440 ZM00001EB006680 ZM00001EB016200 ZM00001EB027860 ZM00001EB029660 ZM00001EB041290 ZM00001EB041310 ZM00001EB047760 ZM00001EB048440 ZM00001EB051310 ZM00001EB052010 ZM00001EB054810 ZM00001EB055700 ZM00001EB055830 ZM00001EB056300 ZM00001EB058610 ZM00001EB078770 ZM00001EB082590 ZM00001EB082620 ZM00001EB083300 ZM00001EB086370 ZM00001EB088520 ZM00001EB088530 ZM00001EB097520…
0.0129669	12	40	Chlorophyll metabolic process	ZM00001EB254510 ZM00001EB287860 ZM00001EB332650 ZM00001EB407780 ZM00001EB015790 ZM00001EB044650 ZM00001EB066060 ZM00001EB212250 ZM00001EB220940 ZM00001EB269720 ZM00001EB308830 ZM00001EB433610
0.013266	15	57	Cell wall modification	ZM00001EB074530 ZM00001EB112510 ZM00001EB130500 ZM00001EB153600 ZM00001EB157610 ZM00001EB177120 ZM00001EB236930 ZM00001EB327190 ZM00001EB330500 ZM00001EB333580 ZM00001EB359060 ZM00001EB371160 ZM00001EB397000 ZM00001EB400680 ZM00001EB413800
0.0133265	50	299	Response to radiation	ZM00001EB041460 ZM00001EB049630 ZM00001EB049640 ZM00001EB066480 ZM00001EB078770 ZM00001EB106810 ZM00001EB112260 ZM00001EB120250 ZM00001EB122500 ZM00001EB122740 ZM00001EB145600 ZM00001EB152710 ZM00001EB168100 ZM00001EB179680 ZM00001EB191830 ZM00001EB207130 ZM00001EB227830 ZM00001EB233170 ZM00001EB235510 ZM00001EB255850 ZM00001EB256000 ZM00001EB282550 ZM00001EB324090 ZM00001EB324240 ZM00001EB325410…
0.0140446	9	25	Gibberellin metabolic process	ZM00001EB120250 ZM00001EB122500 ZM00001EB145600 ZM00001EB152710 ZM00001EB282550 ZM00001EB370660 ZM00001EB412670 ZM00001EB379120 ZM00001EB385100
0.0159035	16	64	Pectin catabolic process	ZM00001EB074530 ZM00001EB153600 ZM00001EB327190 ZM00001EB359060 ZM00001EB371160 ZM00001EB400680 ZM00001EB413800 ZM00001EB046690 ZM00001EB088830 ZM00001EB112510 ZM00001EB130500 ZM00001EB177120 ZM00001EB236930 ZM00001EB330500 ZM00001EB333580 ZM00001EB420010
0.0182345	24	116	Pigment metabolic process	ZM00001EB207370 ZM00001EB233020 ZM00001EB254510 ZM00001EB287860 ZM00001EB320650 ZM00001EB332650 ZM00001EB367770 ZM00001EB407780 ZM00001EB015790 ZM00001EB044650 ZM00001EB048110 ZM00001EB066060 ZM00001EB102080 ZM00001EB212250 ZM00001EB220940 ZM00001EB229190 ZM00001EB256000 ZM00001EB269720 ZM00001EB308830 ZM00001EB357090 ZM00001EB386230 ZM00001EB392680 ZM00001EB431800 ZM00001EB433610
0.0207719	35	194	Microtubule cytoskeleton organization	ZM00001EB000490 ZM00001EB007470 ZM00001EB036580 ZM00001EB055850 ZM00001EB058300 ZM00001EB068860 ZM00001EB107490 ZM00001EB129360 ZM00001EB149800 ZM00001EB150420 ZM00001EB199690 ZM00001EB215710 ZM00001EB232910 ZM00001EB258850 ZM00001EB290760 ZM00001EB298280 ZM00001EB301770 ZM00001EB307070 ZM00001EB322760 ZM00001EB325230 ZM00001EB332520 ZM00001EB335660 ZM00001EB349430 ZM00001EB352090 ZM00001EB360490…
0.0213663	13	48	Mannosylation	ZM00001EB041410 ZM00001EB048340 ZM00001EB172230 ZM00001EB179710 ZM00001EB206230 ZM00001EB279750 ZM00001EB323730 ZM00001EB323760 ZM00001EB345740 ZM00001EB387770 ZM00001EB402330 ZM00001EB410030 ZM00001EB415630
0.0214802	15	60	Plant-type cell wall organization	ZM00001EB035300 ZM00001EB214720 ZM00001EB229630 ZM00001EB327000 ZM00001EB072890 ZM00001EB073670 ZM00001EB149460 ZM00001EB157610 ZM00001EB241400 ZM00001EB307070 ZM00001EB345880 ZM00001EB388080 ZM00001EB397000 ZM00001EB419530 ZM00001EB428030
0.0214802	127	928	Multicellular organismal process	ZM00001EB023220 ZM00001EB043940 ZM00001EB050010 ZM00001EB050930 ZM00001EB055900 ZM00001EB056300 ZM00001EB059920 ZM00001EB078770 ZM00001EB080110 ZM00001EB106100 ZM00001EB121050 ZM00001EB122740 ZM00001EB145460 ZM00001EB145600 ZM00001EB148750 ZM00001EB149400 ZM00001EB152840 ZM00001EB161540 ZM00001EB165460 ZM00001EB227830 ZM00001EB235510 ZM00001EB243730 ZM00001EB248640 ZM00001EB248990 ZM00001EB255380…
0.0214802	11	37	Fluid transport	ZM00001EB003730 ZM00001EB043650 ZM00001EB077130 ZM00001EB096620 ZM00001EB096680 ZM00001EB186900 ZM00001EB247760 ZM00001EB249940 ZM00001EB306400 ZM00001EB349840 ZM00001EB239170
0.0214802	11	37	Water transport	ZM00001EB003730 ZM00001EB043650 ZM00001EB077130 ZM00001EB096620 ZM00001EB096680 ZM00001EB186900 ZM00001EB247760 ZM00001EB249940 ZM00001EB306400 ZM00001EB349840 ZM00001EB239170
0.0214802	7	17	Response to virus	ZM00001EB020470 ZM00001EB029300 ZM00001EB045380 ZM00001EB124010 ZM00001EB138430 ZM00001EB264310 ZM00001EB308470
0.0231378	3	3	Syncytium formation	ZM00001EB075810 ZM00001EB248500 ZM00001EB388080
0.02343	6	13	Auxin efflux	ZM00001EB154930 ZM00001EB194640 ZM00001EB196240 ZM00001EB254390 ZM00001EB372180 ZM00001EB389260
0.0236001	23	112	Amino acid transport	ZM00001EB189540 ZM00001EB406990 ZM00001EB427800 ZM00001EB014550 ZM00001EB040900 ZM00001EB080770 ZM00001EB087950 ZM00001EB132750 ZM00001EB145670 ZM00001EB145880 ZM00001EB147480 ZM00001EB159580 ZM00001EB178270 ZM00001EB192710 ZM00001EB200830 ZM00001EB266860 ZM00001EB274890 ZM00001EB279680 ZM00001EB288800 ZM00001EB329970 ZM00001EB366300 ZM00001EB366310 ZM00001EB429210
0.025595	22	106	Meiotic nuclear division	ZM00001EB024900 ZM00001EB046090 ZM00001EB072310 ZM00001EB163340 ZM00001EB164780 ZM00001EB172550 ZM00001EB188030 ZM00001EB224910 ZM00001EB236510 ZM00001EB297000 ZM00001EB423930 ZM00001EB429900 ZM00001EB003140 ZM00001EB046680 ZM00001EB072740 ZM00001EB145140 ZM00001EB177130 ZM00001EB207380 ZM00001EB208520 ZM00001EB248620 ZM00001EB314530 ZM00001EB402780
0.0274883	25	127	Meiotic cell cycle process	ZM00001EB024900 ZM00001EB046090 ZM00001EB072310 ZM00001EB163340 ZM00001EB164780 ZM00001EB172550 ZM00001EB188030 ZM00001EB224910 ZM00001EB236510 ZM00001EB297000 ZM00001EB322760 ZM00001EB389920 ZM00001EB410230 ZM00001EB423930 ZM00001EB429900 ZM00001EB003140 ZM00001EB046680 ZM00001EB072740 ZM00001EB145140 ZM00001EB177130 ZM00001EB207380 ZM00001EB208520 ZM00001EB248620 ZM00001EB314530 ZM00001EB402780
0.0275059	29	155	Cell wall polysaccharide metabolic process	ZM00001EB035300 ZM00001EB073470 ZM00001EB090260 ZM00001EB112000 ZM00001EB112280 ZM00001EB138390 ZM00001EB142710 ZM00001EB142720 ZM00001EB199050 ZM00001EB214720 ZM00001EB255840 ZM00001EB327000 ZM00001EB339760 ZM00001EB366250 ZM00001EB396610 ZM00001EB423590 ZM00001EB431850 ZM00001EB069640 ZM00001EB141880 ZM00001EB197870 ZM00001EB226490 ZM00001EB241400 ZM00001EB323100 ZM00001EB341630 ZM00001EB397000…
0.0287189	10	33	Regulation of stomatal movement	ZM00001EB294560 ZM00001EB328600 ZM00001EB342580 ZM00001EB354510 ZM00001EB017810 ZM00001EB065100 ZM00001EB117610 ZM00001EB324240 ZM00001EB329080 ZM00001EB369340
0.0287558	7	18	Guard cell differentiation	ZM00001EB055900 ZM00001EB121050 ZM00001EB149400 ZM00001EB255380 ZM00001EB290530 ZM00001EB423950 ZM00001EB004650
0.0287558	23	114	Cell morphogenesis	ZM00001EB106100 ZM00001EB145600 ZM00001EB194680 ZM00001EB208230 ZM00001EB284280 ZM00001EB292740 ZM00001EB353070 ZM00001EB372070 ZM00001EB023700 ZM00001EB038890 ZM00001EB108890 ZM00001EB134490 ZM00001EB163000 ZM00001EB200650 ZM00001EB228700 ZM00001EB238590 ZM00001EB271900 ZM00001EB307290 ZM00001EB326930 ZM00001EB379120 ZM00001EB402930 ZM00001EB003730 ZM00001EB371230
0.0287558	4	6	Regulation of unidimensional cell growth	ZM00001EB108890 ZM00001EB200650 ZM00001EB307290 ZM00001EB326930
0.0333168	18	82	Porphyrin-containing compound metabolic process	ZM00001EB207370 ZM00001EB233020 ZM00001EB254510 ZM00001EB287860 ZM00001EB332650 ZM00001EB407780 ZM00001EB015790 ZM00001EB044650 ZM00001EB066060 ZM00001EB102080 ZM00001EB212250 ZM00001EB220940 ZM00001EB269720 ZM00001EB308830 ZM00001EB386230 ZM00001EB392680 ZM00001EB431800 ZM00001EB433610
0.0343428	43	261	Shoot system development	ZM00001EB023220 ZM00001EB043940 ZM00001EB055900 ZM00001EB056300 ZM00001EB059920 ZM00001EB121050 ZM00001EB145460 ZM00001EB145600 ZM00001EB148750 ZM00001EB149400 ZM00001EB152840 ZM00001EB165460 ZM00001EB248640 ZM00001EB255380 ZM00001EB290530 ZM00001EB326020 ZM00001EB328570 ZM00001EB370590 ZM00001EB383680 ZM00001EB389540 ZM00001EB391230 ZM00001EB423950 ZM00001EB004650 ZM00001EB029300 ZM00001EB043930…
0.0365295	35	202	Energy derivation by oxidation of organic compounds	ZM00001EB038930 ZM00001EB045790 ZM00001EB049190 ZM00001EB057840 ZM00001EB094460 ZM00001EB104400 ZM00001EB105870 ZM00001EB147780 ZM00001EB206090 ZM00001EB229330 ZM00001EB230070 ZM00001EB320800 ZM00001EB419110 ZM00001EB434570 ZM00001EB042990 ZM00001EB056340 ZM00001EB084160 ZM00001EB126420 ZM00001EB158270 ZM00001EB176800 ZM00001EB197360 ZM00001EB228530 ZM00001EB242610 ZM00001EB271500 ZM00001EB296990…
0.0368363	16	70	Regulation of actin filament-based process	ZM00001EB053530 ZM00001EB104710 ZM00001EB153760 ZM00001EB194680 ZM00001EB208230 ZM00001EB284280 ZM00001EB292740 ZM00001EB330450 ZM00001EB331460 ZM00001EB353070 ZM00001EB371220 ZM00001EB371230 ZM00001EB372070 ZM00001EB281890 ZM00001EB140890 ZM00001EB362860
0.037304	18	83	Tetrapyrrole metabolic process	ZM00001EB207370 ZM00001EB233020 ZM00001EB254510 ZM00001EB287860 ZM00001EB332650 ZM00001EB407780 ZM00001EB015790 ZM00001EB044650 ZM00001EB066060 ZM00001EB102080 ZM00001EB212250 ZM00001EB220940 ZM00001EB269720 ZM00001EB308830 ZM00001EB386230 ZM00001EB392680 ZM00001EB431800 ZM00001EB433610
0.0373394	11	40	Peptidyl-cysteine modification	ZM00001EB007140 ZM00001EB072740 ZM00001EB108370 ZM00001EB142820 ZM00001EB148220 ZM00001EB253040 ZM00001EB289180 ZM00001EB326590 ZM00001EB363950 ZM00001EB207370 ZM00001EB233020
0.0373394	38	225	Metal ion transport	ZM00001EB019340 ZM00001EB028260 ZM00001EB071010 ZM00001EB112630 ZM00001EB120100 ZM00001EB168840 ZM00001EB213530 ZM00001EB238560 ZM00001EB247020 ZM00001EB277370 ZM00001EB338890 ZM00001EB001530 ZM00001EB019860 ZM00001EB062500 ZM00001EB071550 ZM00001EB072980 ZM00001EB074360 ZM00001EB085330 ZM00001EB092880 ZM00001EB125730 ZM00001EB154600 ZM00001EB166490 ZM00001EB178780 ZM00001EB198790 ZM00001EB199600…
0.0373394	38	225	Fatty acid metabolic process	ZM00001EB026580 ZM00001EB032500 ZM00001EB033060 ZM00001EB059630 ZM00001EB085820 ZM00001EB107290 ZM00001EB130080 ZM00001EB225510 ZM00001EB278580 ZM00001EB317790 ZM00001EB327480 ZM00001EB340370 ZM00001EB356090 ZM00001EB379490 ZM00001EB004760 ZM00001EB006020 ZM00001EB046050 ZM00001EB047970 ZM00001EB064230 ZM00001EB070100 ZM00001EB109290 ZM00001EB131870 ZM00001EB144930 ZM00001EB162960 ZM00001EB176310…
0.0381899	7	19	Stomatal complex morphogenesis	ZM00001EB055900 ZM00001EB121050 ZM00001EB149400 ZM00001EB255380 ZM00001EB290530 ZM00001EB423950 ZM00001EB004650
0.0381899	7	19	Immune effector process	ZM00001EB405060 ZM00001EB020470 ZM00001EB045380 ZM00001EB124010 ZM00001EB138430 ZM00001EB264310 ZM00001EB308470
0.0381899	25	131	Actin filament organization	ZM00001EB021290 ZM00001EB104710 ZM00001EB153760 ZM00001EB194680 ZM00001EB208230 ZM00001EB221190 ZM00001EB264630 ZM00001EB266570 ZM00001EB284280 ZM00001EB292740 ZM00001EB330450 ZM00001EB331460 ZM00001EB347530 ZM00001EB353070 ZM00001EB371220 ZM00001EB371230 ZM00001EB372070 ZM00001EB372280 ZM00001EB281890 ZM00001EB017810 ZM00001EB065190 ZM00001EB140890 ZM00001EB329080 ZM00001EB362860 ZM00001EB369340
0.0386423	8	24	Stomatal complex development	ZM00001EB055900 ZM00001EB121050 ZM00001EB149400 ZM00001EB255380 ZM00001EB290530 ZM00001EB423950 ZM00001EB004650 ZM00001EB208520
0.0394839	333	2751	Phosphorylation	ZM00001EB011920 ZM00001EB022180 ZM00001EB023710 ZM00001EB029660 ZM00001EB031510 ZM00001EB034370 ZM00001EB042710 ZM00001EB043610 ZM00001EB043750 ZM00001EB045930 ZM00001EB051770 ZM00001EB063970 ZM00001EB070450 ZM00001EB073920 ZM00001EB076230 ZM00001EB077550 ZM00001EB094460 ZM00001EB095620 ZM00001EB101120 ZM00001EB101480 ZM00001EB109500 ZM00001EB109880 ZM00001EB110250 ZM00001EB120600 ZM00001EB133050…
0.0413176	10	35	Diterpenoid metabolic process	ZM00001EB071070 ZM00001EB120250 ZM00001EB122500 ZM00001EB145600 ZM00001EB152710 ZM00001EB282550 ZM00001EB370660 ZM00001EB412670 ZM00001EB379120 ZM00001EB385100
0.0436869	11	41	Unidimensional cell growth	ZM00001EB106100 ZM00001EB145600 ZM00001EB108890 ZM00001EB134490 ZM00001EB200650 ZM00001EB307290 ZM00001EB326930 ZM00001EB379120 ZM00001EB402930 ZM00001EB003730 ZM00001EB371230
0.0436869	11	41	Stomatal movement	ZM00001EB294560 ZM00001EB328600 ZM00001EB342580 ZM00001EB354510 ZM00001EB017810 ZM00001EB042710 ZM00001EB065100 ZM00001EB117610 ZM00001EB324240 ZM00001EB329080 ZM00001EB369340
0.0440805	34	198	Reactive oxygen species metabolic process	ZM00001EB071800 ZM00001EB419790 ZM00001EB428150 ZM00001EB001560 ZM00001EB009940 ZM00001EB020790 ZM00001EB022050 ZM00001EB043100 ZM00001EB043110 ZM00001EB067730 ZM00001EB076190 ZM00001EB102470 ZM00001EB128330 ZM00001EB128620 ZM00001EB129910 ZM00001EB140290 ZM00001EB157370 ZM00001EB168620 ZM00001EB225230 ZM00001EB238800 ZM00001EB240670 ZM00001EB281180 ZM00001EB298200 ZM00001EB298210 ZM00001EB325930…
0.0451902	44	274	Mitotic cell cycle process	ZM00001EB037120 ZM00001EB046090 ZM00001EB046440 ZM00001EB051770 ZM00001EB061800 ZM00001EB073920 ZM00001EB095620 ZM00001EB097100 ZM00001EB099710 ZM00001EB101120 ZM00001EB122750 ZM00001EB149800 ZM00001EB150450 ZM00001EB153340 ZM00001EB169610 ZM00001EB172230 ZM00001EB180180 ZM00001EB198650 ZM00001EB208520 ZM00001EB219220 ZM00001EB227730 ZM00001EB236510 ZM00001EB272010 ZM00001EB283110 ZM00001EB290510…
0.0474684	15	66	Shoot system morphogenesis	ZM00001EB055900 ZM00001EB059920 ZM00001EB121050 ZM00001EB149400 ZM00001EB152840 ZM00001EB255380 ZM00001EB290530 ZM00001EB328570 ZM00001EB423950 ZM00001EB004650 ZM00001EB029300 ZM00001EB084940 ZM00001EB271490 ZM00001EB044840 ZM00001EB327910
0.0474684	15	66	Anatomical structure formation involved in morphogenesis	ZM00001EB059920 ZM00001EB075810 ZM00001EB152840 ZM00001EB248500 ZM00001EB328570 ZM00001EB029300 ZM00001EB084940 ZM00001EB208200 ZM00001EB221970 ZM00001EB317040 ZM00001EB330990 ZM00001EB379030 ZM00001EB388080 ZM00001EB398090 ZM00001EB327910

## Sheet: UmU
Supplementary Table S7: Gene enrichment analysis of up-regulated genes in U. Maydis (Um), Analysis was conducted with ShinyGO resource using
Biological Process					Molecular Functions					Cellular Components					Pathways
Enrichment FDR	Genes in list	Total genes	Functional Category	Genes of BP	Enrichment FDR	Genes in list	Total genes	Functional Category	Genes of MF	Enrichment FDR	Genes in list	Total genes	Functional Category	Genes of CC	Enrichment FDR	Genes in list	Total genes	Functional Category	Genes of Path
1.86805e-13	242	2610	Regulation of transcription, DNA-templated	ZM00001EB001770 ZM00001EB006890 ZM00001EB007950 ZM00001EB015120 ZM00001EB021970 ZM00001EB032780 ZM00001EB037960 ZM00001EB060680 ZM00001EB061930 ZM00001EB073130 ZM00001EB100380 ZM00001EB100770 ZM00001EB106490 ZM00001EB107800 ZM00001EB107910 ZM00001EB108400 ZM00001EB111710 ZM00001EB130020 ZM00001EB136760 ZM00001EB138690 ZM00001EB142750 ZM00001EB154380 ZM00001EB163680 ZM00001EB164350 ZM00001EB164500…	1.39916e-22	172	1342	DNA-binding transcription factor activity	ZM00001EB001770 ZM00001EB007950 ZM00001EB012080 ZM00001EB021970 ZM00001EB032780 ZM00001EB037480 ZM00001EB037960 ZM00001EB060680 ZM00001EB073130 ZM00001EB073830 ZM00001EB100380 ZM00001EB100770 ZM00001EB103060 ZM00001EB106490 ZM00001EB107910 ZM00001EB142060 ZM00001EB153330 ZM00001EB154380 ZM00001EB157100 ZM00001EB159410 ZM00001EB163680 ZM00001EB164350 ZM00001EB164500 ZM00001EB164530 ZM00001EB199200…	2.1293e-22	248	2317	Cell periphery	ZM00001EB001780 ZM00001EB004550 ZM00001EB009320 ZM00001EB015510 ZM00001EB015520 ZM00001EB017930 ZM00001EB018870 ZM00001EB019050 ZM00001EB025730 ZM00001EB031590 ZM00001EB033440 ZM00001EB036550 ZM00001EB043140 ZM00001EB044860 ZM00001EB047260 ZM00001EB047270 ZM00001EB050630 ZM00001EB057440 ZM00001EB061410 ZM00001EB065730 ZM00001EB067510 ZM00001EB069410 ZM00001EB070460 ZM00001EB071970 ZM00001EB071980…	2.7206e-06	26	138	Plant-pathogen interaction	ZM00001EB085850 ZM00001EB341580 ZM00001EB395260 ZM00001EB078880 ZM00001EB176050 ZM00001EB441670 ZM00001EB347180 ZM00001EB296740 ZM00001EB141130 ZM00001EB286870 ZM00001EB240620 ZM00001EB161480 ZM00001EB111620 ZM00001EB015800 ZM00001EB296230 ZM00001EB428080 ZM00001EB341960 ZM00001EB226700 ZM00001EB010500 ZM00001EB397190 ZM00001EB159410 ZM00001EB167410 ZM00001EB335440 ZM00001EB213280 ZM00001EB072810…
1.86805e-13	242	2611	Regulation of nucleic acid-templated transcription	ZM00001EB001770 ZM00001EB006890 ZM00001EB007950 ZM00001EB015120 ZM00001EB021970 ZM00001EB032780 ZM00001EB037960 ZM00001EB060680 ZM00001EB061930 ZM00001EB073130 ZM00001EB100380 ZM00001EB100770 ZM00001EB106490 ZM00001EB107800 ZM00001EB107910 ZM00001EB108400 ZM00001EB111710 ZM00001EB130020 ZM00001EB136760 ZM00001EB138690 ZM00001EB142750 ZM00001EB154380 ZM00001EB163680 ZM00001EB164350 ZM00001EB164500…	2.00081e-17	173	1521	Transcription regulator activity	ZM00001EB001770 ZM00001EB006890 ZM00001EB007950 ZM00001EB012080 ZM00001EB021970 ZM00001EB032780 ZM00001EB037480 ZM00001EB037960 ZM00001EB060680 ZM00001EB073130 ZM00001EB073830 ZM00001EB100380 ZM00001EB100770 ZM00001EB103060 ZM00001EB106490 ZM00001EB107910 ZM00001EB142060 ZM00001EB153330 ZM00001EB154380 ZM00001EB157100 ZM00001EB159410 ZM00001EB163680 ZM00001EB164350 ZM00001EB164500 ZM00001EB164530…	4.34537e-22	210	1849	Plasma membrane	ZM00001EB001780 ZM00001EB004550 ZM00001EB009320 ZM00001EB015510 ZM00001EB015520 ZM00001EB018870 ZM00001EB019050 ZM00001EB025730 ZM00001EB031590 ZM00001EB033440 ZM00001EB043140 ZM00001EB047260 ZM00001EB047270 ZM00001EB050630 ZM00001EB057440 ZM00001EB065730 ZM00001EB067510 ZM00001EB069410 ZM00001EB070460 ZM00001EB071970 ZM00001EB071980 ZM00001EB072720 ZM00001EB075270 ZM00001EB076900 ZM00001EB077270…	0.00542043	78	926	Biosynthesis of secondary metabolites	ZM00001EB330550 ZM00001EB280790 ZM00001EB368390 ZM00001EB057230 ZM00001EB204960 ZM00001EB354640 ZM00001EB206840 ZM00001EB195200 ZM00001EB163240 ZM00001EB337520 ZM00001EB076200 ZM00001EB006760 ZM00001EB076180 ZM00001EB417240 ZM00001EB158070 ZM00001EB055950 ZM00001EB371680 ZM00001EB359030 ZM00001EB417350 ZM00001EB418140 ZM00001EB220390 ZM00001EB331690 ZM00001EB331540 ZM00001EB114700 ZM00001EB421790…
1.86805e-13	242	2611	Regulation of RNA biosynthetic process	ZM00001EB001770 ZM00001EB006890 ZM00001EB007950 ZM00001EB015120 ZM00001EB021970 ZM00001EB032780 ZM00001EB037960 ZM00001EB060680 ZM00001EB061930 ZM00001EB073130 ZM00001EB100380 ZM00001EB100770 ZM00001EB106490 ZM00001EB107800 ZM00001EB107910 ZM00001EB108400 ZM00001EB111710 ZM00001EB130020 ZM00001EB136760 ZM00001EB138690 ZM00001EB142750 ZM00001EB154380 ZM00001EB163680 ZM00001EB164350 ZM00001EB164500…	1.50566e-15	125	998	Protein serine/threonine kinase activity	ZM00001EB009320 ZM00001EB025730 ZM00001EB031590 ZM00001EB043140 ZM00001EB047260 ZM00001EB047270 ZM00001EB060110 ZM00001EB065730 ZM00001EB069410 ZM00001EB070460 ZM00001EB071970 ZM00001EB071980 ZM00001EB072810 ZM00001EB077270 ZM00001EB077310 ZM00001EB086180 ZM00001EB086220 ZM00001EB108400 ZM00001EB108640 ZM00001EB135120 ZM00001EB135940 ZM00001EB138690 ZM00001EB142750 ZM00001EB151310 ZM00001EB151330…	4.09268e-12	95	759	Extracellular region	ZM00001EB020340 ZM00001EB026440 ZM00001EB032560 ZM00001EB032580 ZM00001EB039650 ZM00001EB041390 ZM00001EB052520 ZM00001EB096360 ZM00001EB096430 ZM00001EB106310 ZM00001EB113940 ZM00001EB150050 ZM00001EB157820 ZM00001EB189440 ZM00001EB200790 ZM00001EB214780 ZM00001EB252950 ZM00001EB278980 ZM00001EB299340 ZM00001EB299370 ZM00001EB301500 ZM00001EB314220 ZM00001EB341580 ZM00001EB373450 ZM00001EB078730…	0.00858723	24	201	Plant hormone signal transduction	ZM00001EB307550 ZM00001EB431760 ZM00001EB181940 ZM00001EB341580 ZM00001EB388270 ZM00001EB274080 ZM00001EB301590 ZM00001EB427500 ZM00001EB006000 ZM00001EB048780 ZM00001EB048770 ZM00001EB326420 ZM00001EB129520 ZM00001EB197040 ZM00001EB152200 ZM00001EB069140 ZM00001EB227020 ZM00001EB241870 ZM00001EB287800 ZM00001EB315000 ZM00001EB325550 ZM00001EB375570 ZM00001EB043760 ZM00001EB299370
1.69855e-12	245	2712	Regulation of RNA metabolic process	ZM00001EB001770 ZM00001EB004420 ZM00001EB006890 ZM00001EB007950 ZM00001EB015120 ZM00001EB021970 ZM00001EB032780 ZM00001EB037960 ZM00001EB060680 ZM00001EB061930 ZM00001EB073130 ZM00001EB100380 ZM00001EB100770 ZM00001EB100980 ZM00001EB106490 ZM00001EB107800 ZM00001EB107910 ZM00001EB108400 ZM00001EB111710 ZM00001EB130020 ZM00001EB136760 ZM00001EB138690 ZM00001EB142750 ZM00001EB154380 ZM00001EB163680…	3.65783e-14	66	386	Carbohydrate binding	ZM00001EB025540 ZM00001EB028010 ZM00001EB034410 ZM00001EB043140 ZM00001EB047250 ZM00001EB047260 ZM00001EB047270 ZM00001EB063900 ZM00001EB065730 ZM00001EB067890 ZM00001EB069530 ZM00001EB077270 ZM00001EB077310 ZM00001EB086180 ZM00001EB086220 ZM00001EB089470 ZM00001EB124840 ZM00001EB124880 ZM00001EB124890 ZM00001EB124900 ZM00001EB124910 ZM00001EB126150 ZM00001EB135120 ZM00001EB151330 ZM00001EB151340…	5.26193e-09	34	175	Apoplast	ZM00001EB013810 ZM00001EB024960 ZM00001EB034240 ZM00001EB061410 ZM00001EB067090 ZM00001EB088410 ZM00001EB091370 ZM00001EB127360 ZM00001EB145860 ZM00001EB147850 ZM00001EB147860 ZM00001EB149240 ZM00001EB165090 ZM00001EB171500 ZM00001EB171510 ZM00001EB171520 ZM00001EB171580 ZM00001EB171590 ZM00001EB171650 ZM00001EB171660 ZM00001EB187870 ZM00001EB194370 ZM00001EB226470 ZM00001EB241760 ZM00001EB251370…	0.0298871	16	125	Phenylpropanoid biosynthesis	ZM00001EB330550 ZM00001EB280790 ZM00001EB057230 ZM00001EB204960 ZM00001EB195200 ZM00001EB076200 ZM00001EB076180 ZM00001EB417240 ZM00001EB417350 ZM00001EB220390 ZM00001EB185260 ZM00001EB315770 ZM00001EB318150 ZM00001EB348950 ZM00001EB191610 ZM00001EB282410
2.75776e-12	247	2758	Regulation of nucleobase-containing compound metabolic process	ZM00001EB001770 ZM00001EB004420 ZM00001EB006890 ZM00001EB007950 ZM00001EB015120 ZM00001EB021970 ZM00001EB032780 ZM00001EB037960 ZM00001EB060680 ZM00001EB061930 ZM00001EB073130 ZM00001EB100380 ZM00001EB100770 ZM00001EB100980 ZM00001EB106490 ZM00001EB107800 ZM00001EB107910 ZM00001EB108400 ZM00001EB111710 ZM00001EB130020 ZM00001EB136760 ZM00001EB138690 ZM00001EB142750 ZM00001EB154380 ZM00001EB163680…	6.71879e-13	179	1791	Protein kinase activity	ZM00001EB001780 ZM00001EB009320 ZM00001EB025730 ZM00001EB031590 ZM00001EB043140 ZM00001EB047260 ZM00001EB047270 ZM00001EB060110 ZM00001EB065730 ZM00001EB069410 ZM00001EB070460 ZM00001EB071970 ZM00001EB071980 ZM00001EB072810 ZM00001EB077270 ZM00001EB077310 ZM00001EB078090 ZM00001EB086180 ZM00001EB086220 ZM00001EB108400 ZM00001EB108640 ZM00001EB135120 ZM00001EB135940 ZM00001EB138690 ZM00001EB142750…	0.00874481	14	87	Golgi transport complex	ZM00001EB022760 ZM00001EB081330 ZM00001EB101180 ZM00001EB120060 ZM00001EB130430 ZM00001EB182360 ZM00001EB187290 ZM00001EB193860 ZM00001EB242580 ZM00001EB285770 ZM00001EB285790 ZM00001EB315600 ZM00001EB374170 ZM00001EB428450
1.62823e-11	74	519	Defense response	ZM00001EB005990 ZM00001EB006000 ZM00001EB026440 ZM00001EB032560 ZM00001EB032580 ZM00001EB047260 ZM00001EB047270 ZM00001EB048770 ZM00001EB048780 ZM00001EB052520 ZM00001EB065730 ZM00001EB086180 ZM00001EB086220 ZM00001EB150050 ZM00001EB188800 ZM00001EB199980 ZM00001EB214420 ZM00001EB223590 ZM00001EB241040 ZM00001EB252540 ZM00001EB253880 ZM00001EB295470 ZM00001EB304670 ZM00001EB325290 ZM00001EB325300…	1.40179e-12	125	1101	Sequence-specific DNA binding	ZM00001EB001770 ZM00001EB007950 ZM00001EB015120 ZM00001EB021970 ZM00001EB023870 ZM00001EB032780 ZM00001EB037480 ZM00001EB037960 ZM00001EB041860 ZM00001EB042240 ZM00001EB060680 ZM00001EB061930 ZM00001EB073130 ZM00001EB100380 ZM00001EB100770 ZM00001EB103060 ZM00001EB104640 ZM00001EB106490 ZM00001EB107800 ZM00001EB107910 ZM00001EB111710 ZM00001EB130020 ZM00001EB136760 ZM00001EB153330 ZM00001EB154380…	0.00874481	36	350	External encapsulating structure	ZM00001EB017930 ZM00001EB044860 ZM00001EB061410 ZM00001EB076180 ZM00001EB088410 ZM00001EB151190 ZM00001EB171500 ZM00001EB171510 ZM00001EB171520 ZM00001EB171580 ZM00001EB171590 ZM00001EB171650 ZM00001EB171660 ZM00001EB180880 ZM00001EB282410 ZM00001EB298220 ZM00001EB340440 ZM00001EB413180 ZM00001EB413190 ZM00001EB413260 ZM00001EB417240 ZM00001EB417350 ZM00001EB419900 ZM00001EB012880 ZM00001EB024960…
1.76368e-11	250	2857	Regulation of cellular macromolecule biosynthetic process	ZM00001EB001770 ZM00001EB004420 ZM00001EB006890 ZM00001EB007950 ZM00001EB015120 ZM00001EB021970 ZM00001EB032780 ZM00001EB037960 ZM00001EB060680 ZM00001EB061930 ZM00001EB073130 ZM00001EB100380 ZM00001EB100770 ZM00001EB106490 ZM00001EB107800 ZM00001EB107910 ZM00001EB108400 ZM00001EB111710 ZM00001EB124550 ZM00001EB130020 ZM00001EB136760 ZM00001EB138690 ZM00001EB142750 ZM00001EB154380 ZM00001EB163680…	6.04517e-11	187	2002	Phosphotransferase activity, alcohol group as acceptor	ZM00001EB001780 ZM00001EB009320 ZM00001EB025730 ZM00001EB031590 ZM00001EB043140 ZM00001EB047260 ZM00001EB047270 ZM00001EB060110 ZM00001EB065730 ZM00001EB069410 ZM00001EB070460 ZM00001EB071970 ZM00001EB071980 ZM00001EB072810 ZM00001EB077270 ZM00001EB077310 ZM00001EB078090 ZM00001EB086180 ZM00001EB086220 ZM00001EB108400 ZM00001EB108640 ZM00001EB135120 ZM00001EB135940 ZM00001EB138690 ZM00001EB142750…	0.0211008	34	345	Cell wall	ZM00001EB017930 ZM00001EB044860 ZM00001EB061410 ZM00001EB076180 ZM00001EB088410 ZM00001EB151190 ZM00001EB171500 ZM00001EB171510 ZM00001EB171520 ZM00001EB171580 ZM00001EB171590 ZM00001EB171650 ZM00001EB171660 ZM00001EB180880 ZM00001EB282410 ZM00001EB298220 ZM00001EB340440 ZM00001EB413180 ZM00001EB413190 ZM00001EB413260 ZM00001EB417240 ZM00001EB417350 ZM00001EB419900 ZM00001EB012880 ZM00001EB024960…
1.86906e-11	250	2862	Regulation of macromolecule biosynthetic process	ZM00001EB001770 ZM00001EB004420 ZM00001EB006890 ZM00001EB007950 ZM00001EB015120 ZM00001EB021970 ZM00001EB032780 ZM00001EB037960 ZM00001EB060680 ZM00001EB061930 ZM00001EB073130 ZM00001EB100380 ZM00001EB100770 ZM00001EB106490 ZM00001EB107800 ZM00001EB107910 ZM00001EB108400 ZM00001EB111710 ZM00001EB124550 ZM00001EB130020 ZM00001EB136760 ZM00001EB138690 ZM00001EB142750 ZM00001EB154380 ZM00001EB163680…	3.09403e-10	78	608	Heme binding	ZM00001EB248960 ZM00001EB009930 ZM00001EB010640 ZM00001EB017930 ZM00001EB035440 ZM00001EB043700 ZM00001EB045340 ZM00001EB053130 ZM00001EB058050 ZM00001EB058070 ZM00001EB058670 ZM00001EB076180 ZM00001EB076200 ZM00001EB079490 ZM00001EB103380 ZM00001EB103390 ZM00001EB110040 ZM00001EB110050 ZM00001EB110390 ZM00001EB111610 ZM00001EB113580 ZM00001EB117370 ZM00001EB118430 ZM00001EB119390 ZM00001EB120890…	0.0251423	29	284	Intrinsic component of plasma membrane	ZM00001EB004550 ZM00001EB033440 ZM00001EB057440 ZM00001EB137020 ZM00001EB141490 ZM00001EB141500 ZM00001EB141540 ZM00001EB146910 ZM00001EB146920 ZM00001EB154590 ZM00001EB155860 ZM00001EB225200 ZM00001EB243410 ZM00001EB247430 ZM00001EB249210 ZM00001EB286760 ZM00001EB289990 ZM00001EB304500 ZM00001EB307480 ZM00001EB307490 ZM00001EB326990 ZM00001EB331820 ZM00001EB348300 ZM00001EB352540 ZM00001EB360840…
1.96225e-11	251	2881	Regulation of cellular biosynthetic process	ZM00001EB001770 ZM00001EB004420 ZM00001EB006890 ZM00001EB007950 ZM00001EB015120 ZM00001EB021970 ZM00001EB032780 ZM00001EB037960 ZM00001EB060680 ZM00001EB061930 ZM00001EB073130 ZM00001EB100380 ZM00001EB100770 ZM00001EB106490 ZM00001EB107800 ZM00001EB107910 ZM00001EB108400 ZM00001EB111710 ZM00001EB124550 ZM00001EB130020 ZM00001EB136760 ZM00001EB138690 ZM00001EB142750 ZM00001EB154380 ZM00001EB163680…	7.6604e-10	254	3049	DNA binding	ZM00001EB001770 ZM00001EB006890 ZM00001EB007950 ZM00001EB012080 ZM00001EB015120 ZM00001EB021970 ZM00001EB023870 ZM00001EB032780 ZM00001EB037480 ZM00001EB037960 ZM00001EB041860 ZM00001EB042240 ZM00001EB060680 ZM00001EB061930 ZM00001EB073130 ZM00001EB100380 ZM00001EB100770 ZM00001EB103060 ZM00001EB104640 ZM00001EB106490 ZM00001EB107800 ZM00001EB107910 ZM00001EB111710 ZM00001EB130020 ZM00001EB136760…
2.21659e-11	251	2887	Regulation of biosynthetic process	ZM00001EB001770 ZM00001EB004420 ZM00001EB006890 ZM00001EB007950 ZM00001EB015120 ZM00001EB021970 ZM00001EB032780 ZM00001EB037960 ZM00001EB060680 ZM00001EB061930 ZM00001EB073130 ZM00001EB100380 ZM00001EB100770 ZM00001EB106490 ZM00001EB107800 ZM00001EB107910 ZM00001EB108400 ZM00001EB111710 ZM00001EB124550 ZM00001EB130020 ZM00001EB136760 ZM00001EB138690 ZM00001EB142750 ZM00001EB154380 ZM00001EB163680…	1.57609e-09	215	2494	Kinase activity	ZM00001EB001780 ZM00001EB009320 ZM00001EB025730 ZM00001EB031590 ZM00001EB043140 ZM00001EB047260 ZM00001EB047270 ZM00001EB060110 ZM00001EB065730 ZM00001EB069410 ZM00001EB070460 ZM00001EB071970 ZM00001EB071980 ZM00001EB072810 ZM00001EB077270 ZM00001EB077310 ZM00001EB078090 ZM00001EB086180 ZM00001EB086220 ZM00001EB108400 ZM00001EB108640 ZM00001EB124900 ZM00001EB135120 ZM00001EB135940 ZM00001EB138690…
1.92517e-10	181	1937	Protein phosphorylation	ZM00001EB001780 ZM00001EB009320 ZM00001EB025730 ZM00001EB031590 ZM00001EB043140 ZM00001EB060110 ZM00001EB069410 ZM00001EB070460 ZM00001EB071970 ZM00001EB071980 ZM00001EB072810 ZM00001EB075270 ZM00001EB077270 ZM00001EB077310 ZM00001EB078090 ZM00001EB108400 ZM00001EB108640 ZM00001EB135120 ZM00001EB135940 ZM00001EB138690 ZM00001EB142750 ZM00001EB151310 ZM00001EB151330 ZM00001EB156230 ZM00001EB172910…	1.6603e-08	78	664	Tetrapyrrole binding	ZM00001EB248960 ZM00001EB009930 ZM00001EB010640 ZM00001EB017930 ZM00001EB035440 ZM00001EB043700 ZM00001EB045340 ZM00001EB053130 ZM00001EB058050 ZM00001EB058070 ZM00001EB058670 ZM00001EB076180 ZM00001EB076200 ZM00001EB079490 ZM00001EB103380 ZM00001EB103390 ZM00001EB110040 ZM00001EB110050 ZM00001EB110390 ZM00001EB111610 ZM00001EB113580 ZM00001EB117370 ZM00001EB118430 ZM00001EB119390 ZM00001EB120890…
3.05609e-10	246	2892	Nucleic acid-templated transcription	ZM00001EB001770 ZM00001EB002410 ZM00001EB006890 ZM00001EB007950 ZM00001EB015120 ZM00001EB021970 ZM00001EB032780 ZM00001EB037960 ZM00001EB060680 ZM00001EB061930 ZM00001EB073130 ZM00001EB100380 ZM00001EB100770 ZM00001EB106490 ZM00001EB107800 ZM00001EB107910 ZM00001EB108400 ZM00001EB111710 ZM00001EB130020 ZM00001EB136760 ZM00001EB138690 ZM00001EB142750 ZM00001EB154380 ZM00001EB163680 ZM00001EB164350…	4.08699e-08	23	92	Polysaccharide binding	ZM00001EB077270 ZM00001EB077310 ZM00001EB124840 ZM00001EB124880 ZM00001EB124890 ZM00001EB124900 ZM00001EB124910 ZM00001EB126150 ZM00001EB135120 ZM00001EB156230 ZM00001EB156250 ZM00001EB172910 ZM00001EB177830 ZM00001EB258370 ZM00001EB262550 ZM00001EB294910 ZM00001EB316880 ZM00001EB334620 ZM00001EB334630 ZM00001EB334670 ZM00001EB334730 ZM00001EB335540 ZM00001EB442380
3.05609e-10	246	2890	Transcription, DNA-templated	ZM00001EB001770 ZM00001EB002410 ZM00001EB006890 ZM00001EB007950 ZM00001EB015120 ZM00001EB021970 ZM00001EB032780 ZM00001EB037960 ZM00001EB060680 ZM00001EB061930 ZM00001EB073130 ZM00001EB100380 ZM00001EB100770 ZM00001EB106490 ZM00001EB107800 ZM00001EB107910 ZM00001EB108400 ZM00001EB111710 ZM00001EB130020 ZM00001EB136760 ZM00001EB138690 ZM00001EB142750 ZM00001EB154380 ZM00001EB163680 ZM00001EB164350…	5.60227e-08	148	1625	Transporter activity	ZM00001EB004550 ZM00001EB005460 ZM00001EB006660 ZM00001EB008660 ZM00001EB009400 ZM00001EB015510 ZM00001EB015520 ZM00001EB019840 ZM00001EB021430 ZM00001EB035780 ZM00001EB048940 ZM00001EB048950 ZM00001EB050630 ZM00001EB057440 ZM00001EB061490 ZM00001EB072720 ZM00001EB073590 ZM00001EB079530 ZM00001EB084630 ZM00001EB086100 ZM00001EB088090 ZM00001EB095020 ZM00001EB099810 ZM00001EB099820 ZM00001EB122890…
4.9944e-10	246	2908	RNA biosynthetic process	ZM00001EB001770 ZM00001EB002410 ZM00001EB006890 ZM00001EB007950 ZM00001EB015120 ZM00001EB021970 ZM00001EB032780 ZM00001EB037960 ZM00001EB060680 ZM00001EB061930 ZM00001EB073130 ZM00001EB100380 ZM00001EB100770 ZM00001EB106490 ZM00001EB107800 ZM00001EB107910 ZM00001EB108400 ZM00001EB111710 ZM00001EB130020 ZM00001EB136760 ZM00001EB138690 ZM00001EB142750 ZM00001EB154380 ZM00001EB163680 ZM00001EB164350…	2.15663e-07	284	3714	Metal ion binding	ZM00001EB006760 ZM00001EB010140 ZM00001EB015800 ZM00001EB021200 ZM00001EB047160 ZM00001EB099610 ZM00001EB110130 ZM00001EB111620 ZM00001EB133200 ZM00001EB167410 ZM00001EB179260 ZM00001EB190250 ZM00001EB286870 ZM00001EB328350 ZM00001EB330780 ZM00001EB347180 ZM00001EB395260 ZM00001EB432940 ZM00001EB003700 ZM00001EB004180 ZM00001EB008200 ZM00001EB009930 ZM00001EB010640 ZM00001EB011070 ZM00001EB013360…
3.19275e-08	265	3326	Regulation of nitrogen compound metabolic process	ZM00001EB001770 ZM00001EB004420 ZM00001EB006890 ZM00001EB007950 ZM00001EB013990 ZM00001EB014010 ZM00001EB015120 ZM00001EB021970 ZM00001EB032780 ZM00001EB037960 ZM00001EB060680 ZM00001EB061930 ZM00001EB072230 ZM00001EB073130 ZM00001EB100380 ZM00001EB100770 ZM00001EB100980 ZM00001EB106490 ZM00001EB107800 ZM00001EB107910 ZM00001EB108400 ZM00001EB111710 ZM00001EB115900 ZM00001EB124550 ZM00001EB130020…	2.76942e-07	141	1568	Transmembrane transporter activity	ZM00001EB004550 ZM00001EB005460 ZM00001EB006660 ZM00001EB008660 ZM00001EB009400 ZM00001EB019840 ZM00001EB021430 ZM00001EB048940 ZM00001EB048950 ZM00001EB050630 ZM00001EB057440 ZM00001EB061490 ZM00001EB072720 ZM00001EB073590 ZM00001EB079530 ZM00001EB084630 ZM00001EB086100 ZM00001EB088090 ZM00001EB095020 ZM00001EB099810 ZM00001EB099820 ZM00001EB122890 ZM00001EB125400 ZM00001EB141430 ZM00001EB141450…
4.13509e-08	256	3199	Regulation of gene expression	ZM00001EB001770 ZM00001EB004420 ZM00001EB006890 ZM00001EB007950 ZM00001EB015120 ZM00001EB020740 ZM00001EB021970 ZM00001EB032780 ZM00001EB037960 ZM00001EB042770 ZM00001EB060680 ZM00001EB061930 ZM00001EB073130 ZM00001EB100380 ZM00001EB100770 ZM00001EB100980 ZM00001EB106490 ZM00001EB107800 ZM00001EB107910 ZM00001EB108400 ZM00001EB111710 ZM00001EB124550 ZM00001EB125420 ZM00001EB130020 ZM00001EB136760…	3.35894e-07	285	3752	Cation binding	ZM00001EB006760 ZM00001EB010140 ZM00001EB015800 ZM00001EB021200 ZM00001EB047160 ZM00001EB099610 ZM00001EB110130 ZM00001EB111620 ZM00001EB133200 ZM00001EB167410 ZM00001EB179260 ZM00001EB190250 ZM00001EB248470 ZM00001EB286870 ZM00001EB328350 ZM00001EB330780 ZM00001EB347180 ZM00001EB395260 ZM00001EB432940 ZM00001EB003700 ZM00001EB004180 ZM00001EB008200 ZM00001EB009930 ZM00001EB010640 ZM00001EB011070…
7.82174e-08	265	3361	Regulation of primary metabolic process	ZM00001EB001770 ZM00001EB004420 ZM00001EB006890 ZM00001EB007950 ZM00001EB013990 ZM00001EB014010 ZM00001EB015120 ZM00001EB021970 ZM00001EB032780 ZM00001EB037960 ZM00001EB060680 ZM00001EB061930 ZM00001EB072230 ZM00001EB073130 ZM00001EB100380 ZM00001EB100770 ZM00001EB100980 ZM00001EB106490 ZM00001EB107800 ZM00001EB107910 ZM00001EB108400 ZM00001EB111710 ZM00001EB115900 ZM00001EB124550 ZM00001EB130020…	4.9412e-07	65	559	Active transmembrane transporter activity	ZM00001EB004550 ZM00001EB005460 ZM00001EB008660 ZM00001EB009400 ZM00001EB088090 ZM00001EB122890 ZM00001EB154590 ZM00001EB155860 ZM00001EB240340 ZM00001EB247710 ZM00001EB260240 ZM00001EB288710 ZM00001EB314770 ZM00001EB325570 ZM00001EB360840 ZM00001EB381570 ZM00001EB381580 ZM00001EB389830 ZM00001EB401100 ZM00001EB409270 ZM00001EB419770 ZM00001EB424060 ZM00001EB006660 ZM00001EB008070 ZM00001EB008810…
9.94332e-08	46	312	Response to biotic stimulus	ZM00001EB047260 ZM00001EB047270 ZM00001EB065730 ZM00001EB086180 ZM00001EB086220 ZM00001EB188800 ZM00001EB199980 ZM00001EB214420 ZM00001EB241040 ZM00001EB252540 ZM00001EB253880 ZM00001EB295470 ZM00001EB304670 ZM00001EB325290 ZM00001EB325300 ZM00001EB346860 ZM00001EB371490 ZM00001EB381240 ZM00001EB385750 ZM00001EB427260 ZM00001EB427270 ZM00001EB013990 ZM00001EB014010 ZM00001EB078730 ZM00001EB012080…	1.5368e-06	224	2863	Transferase activity, transferring phosphorus-containing groups	ZM00001EB001780 ZM00001EB009320 ZM00001EB025730 ZM00001EB031590 ZM00001EB043140 ZM00001EB047260 ZM00001EB047270 ZM00001EB052460 ZM00001EB060110 ZM00001EB065730 ZM00001EB069410 ZM00001EB070460 ZM00001EB071970 ZM00001EB071980 ZM00001EB072810 ZM00001EB074840 ZM00001EB077270 ZM00001EB077310 ZM00001EB078090 ZM00001EB086180 ZM00001EB086220 ZM00001EB108400 ZM00001EB108640 ZM00001EB124900 ZM00001EB135120…
1.09192e-07	268	3423	Regulation of cellular metabolic process	ZM00001EB001770 ZM00001EB004420 ZM00001EB006890 ZM00001EB007950 ZM00001EB013990 ZM00001EB014010 ZM00001EB015120 ZM00001EB021970 ZM00001EB032780 ZM00001EB037960 ZM00001EB060680 ZM00001EB061930 ZM00001EB072230 ZM00001EB073130 ZM00001EB100380 ZM00001EB100770 ZM00001EB100980 ZM00001EB106490 ZM00001EB107800 ZM00001EB107910 ZM00001EB108400 ZM00001EB111710 ZM00001EB115900 ZM00001EB124550 ZM00001EB130020…	1.912e-06	47	363	Secondary active transmembrane transporter activity	ZM00001EB004550 ZM00001EB005460 ZM00001EB008660 ZM00001EB009400 ZM00001EB122890 ZM00001EB154590 ZM00001EB247710 ZM00001EB260240 ZM00001EB288710 ZM00001EB314770 ZM00001EB325570 ZM00001EB381570 ZM00001EB381580 ZM00001EB401100 ZM00001EB409270 ZM00001EB006660 ZM00001EB008070 ZM00001EB008810 ZM00001EB021430 ZM00001EB043150 ZM00001EB047630 ZM00001EB050850 ZM00001EB066030 ZM00001EB069630 ZM00001EB073590…
1.53917e-07	27	130	Cell surface receptor signaling pathway	ZM00001EB009320 ZM00001EB071970 ZM00001EB071980 ZM00001EB077270 ZM00001EB077310 ZM00001EB135120 ZM00001EB156230 ZM00001EB172910 ZM00001EB177830 ZM00001EB258370 ZM00001EB294910 ZM00001EB316880 ZM00001EB047260 ZM00001EB047270 ZM00001EB065730 ZM00001EB086180 ZM00001EB086220 ZM00001EB188800 ZM00001EB199980 ZM00001EB252540 ZM00001EB304670 ZM00001EB325290 ZM00001EB325300 ZM00001EB381240 ZM00001EB385750…	1.93154e-06	49	387	Monooxygenase activity	ZM00001EB053130 ZM00001EB058050 ZM00001EB103380 ZM00001EB103390 ZM00001EB110040 ZM00001EB110050 ZM00001EB110390 ZM00001EB111610 ZM00001EB118430 ZM00001EB120890 ZM00001EB159210 ZM00001EB159220 ZM00001EB159280 ZM00001EB159320 ZM00001EB219870 ZM00001EB224350 ZM00001EB238550 ZM00001EB251960 ZM00001EB313510 ZM00001EB358750 ZM00001EB358770 ZM00001EB389050 ZM00001EB394150 ZM00001EB397820 ZM00001EB419010…
1.6071e-06	218	2751	Phosphorylation	ZM00001EB001780 ZM00001EB009320 ZM00001EB025730 ZM00001EB031590 ZM00001EB043140 ZM00001EB060110 ZM00001EB069410 ZM00001EB070460 ZM00001EB071970 ZM00001EB071980 ZM00001EB072810 ZM00001EB075270 ZM00001EB077270 ZM00001EB077310 ZM00001EB078090 ZM00001EB108400 ZM00001EB108640 ZM00001EB124900 ZM00001EB135120 ZM00001EB135940 ZM00001EB138690 ZM00001EB142750 ZM00001EB151310 ZM00001EB151330 ZM00001EB156230…	6.73857e-06	56	489	Iron ion binding	ZM00001EB010140 ZM00001EB010640 ZM00001EB043700 ZM00001EB045340 ZM00001EB053130 ZM00001EB058050 ZM00001EB058070 ZM00001EB058670 ZM00001EB079490 ZM00001EB103380 ZM00001EB103390 ZM00001EB110040 ZM00001EB110050 ZM00001EB110390 ZM00001EB111610 ZM00001EB114610 ZM00001EB114700 ZM00001EB117370 ZM00001EB118430 ZM00001EB119390 ZM00001EB120890 ZM00001EB147560 ZM00001EB157880 ZM00001EB159210 ZM00001EB159220…
1.70173e-06	257	3363	Nucleobase-containing compound biosynthetic process	ZM00001EB001770 ZM00001EB002410 ZM00001EB006890 ZM00001EB007950 ZM00001EB015120 ZM00001EB021970 ZM00001EB032780 ZM00001EB037960 ZM00001EB060680 ZM00001EB061930 ZM00001EB073130 ZM00001EB100380 ZM00001EB100770 ZM00001EB106490 ZM00001EB107800 ZM00001EB107910 ZM00001EB108400 ZM00001EB111710 ZM00001EB130020 ZM00001EB136760 ZM00001EB138690 ZM00001EB142750 ZM00001EB154380 ZM00001EB163680 ZM00001EB164350…	1.07913e-05	27	164	Signaling receptor activity	ZM00001EB007880 ZM00001EB013990 ZM00001EB014010 ZM00001EB047260 ZM00001EB047270 ZM00001EB065730 ZM00001EB072230 ZM00001EB072720 ZM00001EB086180 ZM00001EB086220 ZM00001EB099810 ZM00001EB099820 ZM00001EB188800 ZM00001EB199980 ZM00001EB230060 ZM00001EB252540 ZM00001EB304670 ZM00001EB308400 ZM00001EB325290 ZM00001EB325300 ZM00001EB381240 ZM00001EB385750 ZM00001EB388960 ZM00001EB410040 ZM00001EB427260…
1.70173e-06	40	278	Response to external biotic stimulus	ZM00001EB047260 ZM00001EB047270 ZM00001EB065730 ZM00001EB086180 ZM00001EB086220 ZM00001EB188800 ZM00001EB199980 ZM00001EB214420 ZM00001EB241040 ZM00001EB252540 ZM00001EB253880 ZM00001EB295470 ZM00001EB304670 ZM00001EB325290 ZM00001EB325300 ZM00001EB346860 ZM00001EB371490 ZM00001EB381240 ZM00001EB385750 ZM00001EB427260 ZM00001EB427270 ZM00001EB013990 ZM00001EB014010 ZM00001EB078730 ZM00001EB012080…	1.19525e-05	304	4224	Catalytic activity, acting on a protein	ZM00001EB001780 ZM00001EB003700 ZM00001EB004000 ZM00001EB007270 ZM00001EB009320 ZM00001EB013450 ZM00001EB019160 ZM00001EB022760 ZM00001EB025730 ZM00001EB031590 ZM00001EB034760 ZM00001EB039650 ZM00001EB043140 ZM00001EB046740 ZM00001EB047260 ZM00001EB047270 ZM00001EB060110 ZM00001EB062680 ZM00001EB065730 ZM00001EB069410 ZM00001EB070460 ZM00001EB071710 ZM00001EB071970 ZM00001EB071980 ZM00001EB072810…
1.70173e-06	344	4747	Regulation of cellular process	ZM00001EB001770 ZM00001EB004420 ZM00001EB005990 ZM00001EB006000 ZM00001EB006890 ZM00001EB007950 ZM00001EB008130 ZM00001EB009320 ZM00001EB013990 ZM00001EB014010 ZM00001EB015120 ZM00001EB021970 ZM00001EB032780 ZM00001EB037960 ZM00001EB044540 ZM00001EB048770 ZM00001EB048780 ZM00001EB060110 ZM00001EB060680 ZM00001EB061930 ZM00001EB071970 ZM00001EB071980 ZM00001EB072230 ZM00001EB072810 ZM00001EB073130…	1.40408e-05	28	177	Molecular transducer activity	ZM00001EB007880 ZM00001EB013990 ZM00001EB014010 ZM00001EB047260 ZM00001EB047270 ZM00001EB065730 ZM00001EB072230 ZM00001EB072720 ZM00001EB086180 ZM00001EB086220 ZM00001EB099810 ZM00001EB099820 ZM00001EB188800 ZM00001EB199980 ZM00001EB230060 ZM00001EB252540 ZM00001EB304670 ZM00001EB308400 ZM00001EB325290 ZM00001EB325300 ZM00001EB381240 ZM00001EB385750 ZM00001EB388960 ZM00001EB410040 ZM00001EB427260…
1.70173e-06	40	278	Response to other organism	ZM00001EB047260 ZM00001EB047270 ZM00001EB065730 ZM00001EB086180 ZM00001EB086220 ZM00001EB188800 ZM00001EB199980 ZM00001EB214420 ZM00001EB241040 ZM00001EB252540 ZM00001EB253880 ZM00001EB295470 ZM00001EB304670 ZM00001EB325290 ZM00001EB325300 ZM00001EB346860 ZM00001EB371490 ZM00001EB381240 ZM00001EB385750 ZM00001EB427260 ZM00001EB427270 ZM00001EB013990 ZM00001EB014010 ZM00001EB078730 ZM00001EB012080…	3.54537e-05	9	22	Hydroquinone:oxygen oxidoreductase activity	ZM00001EB013810 ZM00001EB127360 ZM00001EB147850 ZM00001EB147860 ZM00001EB149240 ZM00001EB165090 ZM00001EB194370 ZM00001EB368580 ZM00001EB408530
4.10313e-06	270	3608	Aromatic compound biosynthetic process	ZM00001EB001770 ZM00001EB002410 ZM00001EB006890 ZM00001EB007950 ZM00001EB015120 ZM00001EB018640 ZM00001EB018660 ZM00001EB021970 ZM00001EB032780 ZM00001EB037960 ZM00001EB060680 ZM00001EB061930 ZM00001EB073130 ZM00001EB092770 ZM00001EB100380 ZM00001EB100770 ZM00001EB106490 ZM00001EB107800 ZM00001EB107910 ZM00001EB108400 ZM00001EB111710 ZM00001EB130020 ZM00001EB136760 ZM00001EB138690 ZM00001EB142750…	5.24887e-05	15	65	Transmembrane receptor protein serine/threonine kinase activity	ZM00001EB047260 ZM00001EB047270 ZM00001EB065730 ZM00001EB086180 ZM00001EB086220 ZM00001EB188800 ZM00001EB199980 ZM00001EB252540 ZM00001EB304670 ZM00001EB325290 ZM00001EB325300 ZM00001EB381240 ZM00001EB385750 ZM00001EB427260 ZM00001EB427270
4.10313e-06	41	299	Biological process involved in interspecies interaction between organisms	ZM00001EB047260 ZM00001EB047270 ZM00001EB065730 ZM00001EB086180 ZM00001EB086220 ZM00001EB188800 ZM00001EB199980 ZM00001EB214420 ZM00001EB241040 ZM00001EB252540 ZM00001EB253880 ZM00001EB295470 ZM00001EB304670 ZM00001EB325290 ZM00001EB325300 ZM00001EB346860 ZM00001EB371490 ZM00001EB381240 ZM00001EB385750 ZM00001EB427260 ZM00001EB427270 ZM00001EB013990 ZM00001EB014010 ZM00001EB078730 ZM00001EB012080…	5.24887e-05	53	487	Oxidoreductase activity, acting on paired donors, with incorporation or reduction of molecular oxygen	ZM00001EB053130 ZM00001EB058050 ZM00001EB103380 ZM00001EB103390 ZM00001EB118430 ZM00001EB120890 ZM00001EB212670 ZM00001EB219870 ZM00001EB224350 ZM00001EB238550 ZM00001EB251960 ZM00001EB313510 ZM00001EB389050 ZM00001EB397820 ZM00001EB419010 ZM00001EB420870 ZM00001EB222660 ZM00001EB010640 ZM00001EB043700 ZM00001EB045340 ZM00001EB058070 ZM00001EB058670 ZM00001EB079490 ZM00001EB110040 ZM00001EB110050…
4.10313e-06	37	255	Defense response to other organism	ZM00001EB047260 ZM00001EB047270 ZM00001EB065730 ZM00001EB086180 ZM00001EB086220 ZM00001EB188800 ZM00001EB199980 ZM00001EB214420 ZM00001EB241040 ZM00001EB252540 ZM00001EB253880 ZM00001EB295470 ZM00001EB304670 ZM00001EB325290 ZM00001EB325300 ZM00001EB346860 ZM00001EB371490 ZM00001EB381240 ZM00001EB385750 ZM00001EB427260 ZM00001EB427270 ZM00001EB013990 ZM00001EB014010 ZM00001EB078730 ZM00001EB012080…	0.00010738	19	105	Symporter activity	ZM00001EB005460 ZM00001EB409270 ZM00001EB008070 ZM00001EB008810 ZM00001EB043150 ZM00001EB047630 ZM00001EB050850 ZM00001EB066030 ZM00001EB069630 ZM00001EB107810 ZM00001EB222510 ZM00001EB296220 ZM00001EB298310 ZM00001EB325640 ZM00001EB325680 ZM00001EB344020 ZM00001EB377440 ZM00001EB391140 ZM00001EB411020
9.22939e-06	13	41	Lignin metabolic process	ZM00001EB191610 ZM00001EB220390 ZM00001EB013810 ZM00001EB127360 ZM00001EB147850 ZM00001EB147860 ZM00001EB149240 ZM00001EB165090 ZM00001EB194370 ZM00001EB315770 ZM00001EB368580 ZM00001EB408530 ZM00001EB041120	0.00010738	15	69	Transmembrane receptor protein kinase activity	ZM00001EB047260 ZM00001EB047270 ZM00001EB065730 ZM00001EB086180 ZM00001EB086220 ZM00001EB188800 ZM00001EB199980 ZM00001EB252540 ZM00001EB304670 ZM00001EB325290 ZM00001EB325300 ZM00001EB381240 ZM00001EB385750 ZM00001EB427260 ZM00001EB427270
1.56673e-05	269	3652	Regulation of macromolecule metabolic process	ZM00001EB001770 ZM00001EB004420 ZM00001EB006890 ZM00001EB007950 ZM00001EB013990 ZM00001EB014010 ZM00001EB015120 ZM00001EB020740 ZM00001EB021970 ZM00001EB032780 ZM00001EB037960 ZM00001EB042770 ZM00001EB060680 ZM00001EB061930 ZM00001EB072230 ZM00001EB073130 ZM00001EB100380 ZM00001EB100770 ZM00001EB100980 ZM00001EB106490 ZM00001EB107800 ZM00001EB107910 ZM00001EB108400 ZM00001EB111710 ZM00001EB115900…	0.000109964	16	78	Transmembrane signaling receptor activity	ZM00001EB047260 ZM00001EB047270 ZM00001EB065730 ZM00001EB086180 ZM00001EB086220 ZM00001EB188800 ZM00001EB199980 ZM00001EB252540 ZM00001EB304670 ZM00001EB325290 ZM00001EB325300 ZM00001EB381240 ZM00001EB385750 ZM00001EB427260 ZM00001EB427270 ZM00001EB230060
1.59344e-05	274	3734	Organic cyclic compound biosynthetic process	ZM00001EB001770 ZM00001EB002410 ZM00001EB006890 ZM00001EB007950 ZM00001EB015120 ZM00001EB021970 ZM00001EB032780 ZM00001EB037960 ZM00001EB060680 ZM00001EB061930 ZM00001EB073130 ZM00001EB100380 ZM00001EB100770 ZM00001EB106490 ZM00001EB107800 ZM00001EB107910 ZM00001EB108400 ZM00001EB111710 ZM00001EB120890 ZM00001EB130020 ZM00001EB136760 ZM00001EB138690 ZM00001EB140930 ZM00001EB142750 ZM00001EB154380…	0.000268872	44	401	Calcium ion binding	ZM00001EB015800 ZM00001EB099610 ZM00001EB110130 ZM00001EB111620 ZM00001EB167410 ZM00001EB179260 ZM00001EB190250 ZM00001EB286870 ZM00001EB328350 ZM00001EB330780 ZM00001EB347180 ZM00001EB395260 ZM00001EB019050 ZM00001EB059320 ZM00001EB060110 ZM00001EB071970 ZM00001EB071980 ZM00001EB072810 ZM00001EB077060 ZM00001EB077270 ZM00001EB077310 ZM00001EB077330 ZM00001EB100790 ZM00001EB113660 ZM00001EB135120…
2.13745e-05	9	20	Oxylipin metabolic process	ZM00001EB035010 ZM00001EB054040 ZM00001EB054050 ZM00001EB144960 ZM00001EB279210 ZM00001EB356160 ZM00001EB373030 ZM00001EB373050 ZM00001EB423430	0.000456762	8	23	Nucleoside transmembrane transporter activity	ZM00001EB323920 ZM00001EB323930 ZM00001EB006630 ZM00001EB006640 ZM00001EB101170 ZM00001EB187660 ZM00001EB295400 ZM00001EB428290
2.13745e-05	9	20	Oxylipin biosynthetic process	ZM00001EB035010 ZM00001EB054040 ZM00001EB054050 ZM00001EB144960 ZM00001EB279210 ZM00001EB356160 ZM00001EB373030 ZM00001EB373050 ZM00001EB423430	0.000579987	16	89	Manganese ion binding	ZM00001EB061410 ZM00001EB088410 ZM00001EB171490 ZM00001EB171500 ZM00001EB171510 ZM00001EB171520 ZM00001EB171580 ZM00001EB171590 ZM00001EB171650 ZM00001EB171660 ZM00001EB241570 ZM00001EB294140 ZM00001EB413180 ZM00001EB413190 ZM00001EB413260 ZM00001EB419900
2.41406e-05	141	1692	Transmembrane transport	ZM00001EB009400 ZM00001EB019840 ZM00001EB061490 ZM00001EB088090 ZM00001EB247430 ZM00001EB250210 ZM00001EB279810 ZM00001EB303800 ZM00001EB314770 ZM00001EB368680 ZM00001EB381570 ZM00001EB419770 ZM00001EB432500 ZM00001EB003170 ZM00001EB004550 ZM00001EB006630 ZM00001EB006640 ZM00001EB006660 ZM00001EB008070 ZM00001EB008660 ZM00001EB008810 ZM00001EB009990 ZM00001EB012880 ZM00001EB018270 ZM00001EB018870…	0.00073595	6	13	Monocarboxylic acid transmembrane transporter activity	ZM00001EB050630 ZM00001EB061490 ZM00001EB141430 ZM00001EB141450 ZM00001EB122890 ZM00001EB147400
2.66185e-05	273	3749	Regulation of metabolic process	ZM00001EB001770 ZM00001EB004420 ZM00001EB006890 ZM00001EB007950 ZM00001EB013990 ZM00001EB014010 ZM00001EB015120 ZM00001EB020740 ZM00001EB021970 ZM00001EB032780 ZM00001EB037960 ZM00001EB042770 ZM00001EB060680 ZM00001EB061930 ZM00001EB072230 ZM00001EB073130 ZM00001EB100380 ZM00001EB100770 ZM00001EB100980 ZM00001EB106490 ZM00001EB107800 ZM00001EB107910 ZM00001EB108400 ZM00001EB111710 ZM00001EB115900…	0.00073595	166	2225	Oxidoreductase activity	ZM00001EB006760 ZM00001EB013360 ZM00001EB013810 ZM00001EB017930 ZM00001EB027920 ZM00001EB035010 ZM00001EB035440 ZM00001EB041120 ZM00001EB053130 ZM00001EB054040 ZM00001EB054050 ZM00001EB058050 ZM00001EB058670 ZM00001EB071870 ZM00001EB071880 ZM00001EB076180 ZM00001EB079380 ZM00001EB081570 ZM00001EB088840 ZM00001EB091200 ZM00001EB103380 ZM00001EB103390 ZM00001EB110040 ZM00001EB110050 ZM00001EB110390…
2.66185e-05	15	60	Enzyme linked receptor protein signaling pathway	ZM00001EB047260 ZM00001EB047270 ZM00001EB065730 ZM00001EB086180 ZM00001EB086220 ZM00001EB188800 ZM00001EB199980 ZM00001EB252540 ZM00001EB304670 ZM00001EB325290 ZM00001EB325300 ZM00001EB381240 ZM00001EB385750 ZM00001EB427260 ZM00001EB427270	0.000779424	11	47	Terpene synthase activity	ZM00001EB021200 ZM00001EB047160 ZM00001EB133200 ZM00001EB117370 ZM00001EB222660 ZM00001EB412960 ZM00001EB412980 ZM00001EB016730 ZM00001EB017120 ZM00001EB087570 ZM00001EB394340
2.66185e-05	15	60	Transmembrane receptor protein serine/threonine kinase signaling pathway	ZM00001EB047260 ZM00001EB047270 ZM00001EB065730 ZM00001EB086180 ZM00001EB086220 ZM00001EB188800 ZM00001EB199980 ZM00001EB252540 ZM00001EB304670 ZM00001EB325290 ZM00001EB325300 ZM00001EB381240 ZM00001EB385750 ZM00001EB427260 ZM00001EB427270	0.000779424	267	3860	Adenyl ribonucleotide binding	ZM00001EB012470 ZM00001EB248470 ZM00001EB378140 ZM00001EB000930 ZM00001EB001780 ZM00001EB005570 ZM00001EB009230 ZM00001EB009250 ZM00001EB009320 ZM00001EB009380 ZM00001EB012880 ZM00001EB015510 ZM00001EB015520 ZM00001EB015530 ZM00001EB017800 ZM00001EB019620 ZM00001EB022920 ZM00001EB025540 ZM00001EB025730 ZM00001EB028010 ZM00001EB029530 ZM00001EB030390 ZM00001EB031590 ZM00001EB033130 ZM00001EB033140…
3.2032e-05	16	69	Recognition of pollen	ZM00001EB025540 ZM00001EB034410 ZM00001EB034540 ZM00001EB043140 ZM00001EB063900 ZM00001EB069410 ZM00001EB069530 ZM00001EB151310 ZM00001EB151330 ZM00001EB151340 ZM00001EB242570 ZM00001EB265020 ZM00001EB284380 ZM00001EB321390 ZM00001EB419980 ZM00001EB431610	0.00088693	14	74	Nutrient reservoir activity	ZM00001EB061410 ZM00001EB088410 ZM00001EB171500 ZM00001EB171510 ZM00001EB171520 ZM00001EB171580 ZM00001EB171590 ZM00001EB171650 ZM00001EB171660 ZM00001EB294140 ZM00001EB413180 ZM00001EB413190 ZM00001EB413260 ZM00001EB419900
3.2032e-05	16	69	Cell recognition	ZM00001EB025540 ZM00001EB034410 ZM00001EB034540 ZM00001EB043140 ZM00001EB063900 ZM00001EB069410 ZM00001EB069530 ZM00001EB151310 ZM00001EB151330 ZM00001EB151340 ZM00001EB242570 ZM00001EB265020 ZM00001EB284380 ZM00001EB321390 ZM00001EB419980 ZM00001EB431610	0.00100316	5	9	Sulfate adenylyltransferase activity	ZM00001EB049210 ZM00001EB215080 ZM00001EB223740 ZM00001EB363680 ZM00001EB423250
4.49971e-05	16	71	Phenylpropanoid metabolic process	ZM00001EB191610 ZM00001EB220390 ZM00001EB012880 ZM00001EB013810 ZM00001EB127360 ZM00001EB147850 ZM00001EB147860 ZM00001EB149240 ZM00001EB165090 ZM00001EB185260 ZM00001EB194370 ZM00001EB285040 ZM00001EB315770 ZM00001EB368580 ZM00001EB408530 ZM00001EB041120	0.00100316	5	9	Sulfate adenylyltransferase (ATP) activity	ZM00001EB049210 ZM00001EB215080 ZM00001EB223740 ZM00001EB363680 ZM00001EB423250
4.49971e-05	9	22	Phenylpropanoid catabolic process	ZM00001EB013810 ZM00001EB127360 ZM00001EB147850 ZM00001EB147860 ZM00001EB149240 ZM00001EB165090 ZM00001EB194370 ZM00001EB368580 ZM00001EB408530	0.00110966	267	3886	Adenyl nucleotide binding	ZM00001EB012470 ZM00001EB248470 ZM00001EB378140 ZM00001EB000930 ZM00001EB001780 ZM00001EB005570 ZM00001EB009230 ZM00001EB009250 ZM00001EB009320 ZM00001EB009380 ZM00001EB012880 ZM00001EB015510 ZM00001EB015520 ZM00001EB015530 ZM00001EB017800 ZM00001EB019620 ZM00001EB022920 ZM00001EB025540 ZM00001EB025730 ZM00001EB028010 ZM00001EB029530 ZM00001EB030390 ZM00001EB031590 ZM00001EB033130 ZM00001EB033140…
4.49971e-05	9	22	Lignin catabolic process	ZM00001EB013810 ZM00001EB127360 ZM00001EB147850 ZM00001EB147860 ZM00001EB149240 ZM00001EB165090 ZM00001EB194370 ZM00001EB368580 ZM00001EB408530	0.00150949	11	51	Oxidoreductase activity, acting on diphenols and related substances as donors, oxygen as acceptor	ZM00001EB071870 ZM00001EB071880 ZM00001EB013810 ZM00001EB127360 ZM00001EB147850 ZM00001EB147860 ZM00001EB149240 ZM00001EB165090 ZM00001EB194370 ZM00001EB368580 ZM00001EB408530
5.22595e-05	16	72	Pollen-pistil interaction	ZM00001EB025540 ZM00001EB034410 ZM00001EB034540 ZM00001EB043140 ZM00001EB063900 ZM00001EB069410 ZM00001EB069530 ZM00001EB151310 ZM00001EB151330 ZM00001EB151340 ZM00001EB242570 ZM00001EB265020 ZM00001EB284380 ZM00001EB321390 ZM00001EB419980 ZM00001EB431610	0.00157715	111	1410	Transition metal ion binding	ZM00001EB006760 ZM00001EB010140 ZM00001EB432940 ZM00001EB003700 ZM00001EB010640 ZM00001EB011070 ZM00001EB013810 ZM00001EB014120 ZM00001EB034760 ZM00001EB038250 ZM00001EB043700 ZM00001EB045340 ZM00001EB046740 ZM00001EB053130 ZM00001EB058050 ZM00001EB058070 ZM00001EB058670 ZM00001EB061410 ZM00001EB070170 ZM00001EB071710 ZM00001EB072650 ZM00001EB079490 ZM00001EB088410 ZM00001EB101840 ZM00001EB103380…
5.22595e-05	259	3563	Heterocycle biosynthetic process	ZM00001EB001770 ZM00001EB002410 ZM00001EB006890 ZM00001EB007950 ZM00001EB015120 ZM00001EB021970 ZM00001EB032780 ZM00001EB037960 ZM00001EB060680 ZM00001EB061930 ZM00001EB073130 ZM00001EB100380 ZM00001EB100770 ZM00001EB106490 ZM00001EB107800 ZM00001EB107910 ZM00001EB108400 ZM00001EB111710 ZM00001EB130020 ZM00001EB136760 ZM00001EB138690 ZM00001EB140930 ZM00001EB142750 ZM00001EB154380 ZM00001EB163680…	0.00203846	259	3794	ATP binding	ZM00001EB012470 ZM00001EB000930 ZM00001EB001780 ZM00001EB005570 ZM00001EB009230 ZM00001EB009250 ZM00001EB009320 ZM00001EB009380 ZM00001EB012880 ZM00001EB015510 ZM00001EB015520 ZM00001EB015530 ZM00001EB017800 ZM00001EB019620 ZM00001EB022920 ZM00001EB025540 ZM00001EB025730 ZM00001EB028010 ZM00001EB029530 ZM00001EB031590 ZM00001EB033130 ZM00001EB033140 ZM00001EB034310 ZM00001EB034410 ZM00001EB034540…
5.29188e-05	15	64	Defense response to oomycetes	ZM00001EB047260 ZM00001EB047270 ZM00001EB065730 ZM00001EB086180 ZM00001EB086220 ZM00001EB188800 ZM00001EB199980 ZM00001EB252540 ZM00001EB304670 ZM00001EB325290 ZM00001EB325300 ZM00001EB381240 ZM00001EB385750 ZM00001EB427260 ZM00001EB427270	0.00203846	11	53	Oxidoreductase activity, acting on diphenols and related substances as donors	ZM00001EB071870 ZM00001EB071880 ZM00001EB013810 ZM00001EB127360 ZM00001EB147850 ZM00001EB147860 ZM00001EB149240 ZM00001EB165090 ZM00001EB194370 ZM00001EB368580 ZM00001EB408530
6.39004e-05	15	65	Response to oomycetes	ZM00001EB047260 ZM00001EB047270 ZM00001EB065730 ZM00001EB086180 ZM00001EB086220 ZM00001EB188800 ZM00001EB199980 ZM00001EB252540 ZM00001EB304670 ZM00001EB325290 ZM00001EB325300 ZM00001EB381240 ZM00001EB385750 ZM00001EB427260 ZM00001EB427270	0.00233137	56	612	Ubiquitin-protein transferase activity	ZM00001EB003700 ZM00001EB004000 ZM00001EB007270 ZM00001EB022760 ZM00001EB034760 ZM00001EB046740 ZM00001EB071710 ZM00001EB081330 ZM00001EB084550 ZM00001EB101180 ZM00001EB101840 ZM00001EB115900 ZM00001EB117350 ZM00001EB120060 ZM00001EB130210 ZM00001EB130430 ZM00001EB180470 ZM00001EB182360 ZM00001EB187290 ZM00001EB187340 ZM00001EB189830 ZM00001EB193860 ZM00001EB197780 ZM00001EB197810 ZM00001EB200510…
0.000103374	21	122	Secondary metabolic process	ZM00001EB025550 ZM00001EB191610 ZM00001EB220390 ZM00001EB423440 ZM00001EB021200 ZM00001EB047160 ZM00001EB222660 ZM00001EB012880 ZM00001EB013810 ZM00001EB127360 ZM00001EB147850 ZM00001EB147860 ZM00001EB149240 ZM00001EB165090 ZM00001EB185260 ZM00001EB194370 ZM00001EB285040 ZM00001EB315770 ZM00001EB368580 ZM00001EB408530 ZM00001EB041120	0.00237147	57	627	Ubiquitin-like protein transferase activity	ZM00001EB003700 ZM00001EB004000 ZM00001EB007270 ZM00001EB022760 ZM00001EB034760 ZM00001EB046740 ZM00001EB071710 ZM00001EB073110 ZM00001EB081330 ZM00001EB084550 ZM00001EB101180 ZM00001EB101840 ZM00001EB115900 ZM00001EB117350 ZM00001EB120060 ZM00001EB130210 ZM00001EB130430 ZM00001EB180470 ZM00001EB182360 ZM00001EB187290 ZM00001EB187340 ZM00001EB189830 ZM00001EB193860 ZM00001EB197780 ZM00001EB197810…
0.000199926	24	158	Hydrogen peroxide catabolic process	ZM00001EB035440 ZM00001EB009930 ZM00001EB017930 ZM00001EB076180 ZM00001EB076200 ZM00001EB151190 ZM00001EB180880 ZM00001EB195200 ZM00001EB195210 ZM00001EB204960 ZM00001EB214260 ZM00001EB226380 ZM00001EB238800 ZM00001EB280790 ZM00001EB282410 ZM00001EB298220 ZM00001EB315770 ZM00001EB330550 ZM00001EB340440 ZM00001EB348950 ZM00001EB354690 ZM00001EB383830 ZM00001EB417240 ZM00001EB417350	0.00270691	51	547	Transferase activity, transferring acyl groups other than amino-acyl groups	ZM00001EB006410 ZM00001EB006430 ZM00001EB025550 ZM00001EB089480 ZM00001EB094620 ZM00001EB108660 ZM00001EB122300 ZM00001EB156680 ZM00001EB180060 ZM00001EB227640 ZM00001EB229800 ZM00001EB253450 ZM00001EB270810 ZM00001EB277490 ZM00001EB279860 ZM00001EB282880 ZM00001EB289580 ZM00001EB295350 ZM00001EB319860 ZM00001EB331680 ZM00001EB347490 ZM00001EB351250 ZM00001EB361640 ZM00001EB366700 ZM00001EB376860…
0.000337209	24	163	Hydrogen peroxide metabolic process	ZM00001EB035440 ZM00001EB009930 ZM00001EB017930 ZM00001EB076180 ZM00001EB076200 ZM00001EB151190 ZM00001EB180880 ZM00001EB195200 ZM00001EB195210 ZM00001EB204960 ZM00001EB214260 ZM00001EB226380 ZM00001EB238800 ZM00001EB280790 ZM00001EB282410 ZM00001EB298220 ZM00001EB315770 ZM00001EB330550 ZM00001EB340440 ZM00001EB348950 ZM00001EB354690 ZM00001EB383830 ZM00001EB417240 ZM00001EB417350	0.00270691	11	55	Carbon-oxygen lyase activity, acting on phosphates	ZM00001EB021200 ZM00001EB047160 ZM00001EB133200 ZM00001EB117370 ZM00001EB222660 ZM00001EB412960 ZM00001EB412980 ZM00001EB016730 ZM00001EB017120 ZM00001EB087570 ZM00001EB394340
0.000454262	20	124	Response to bacterium	ZM00001EB047260 ZM00001EB047270 ZM00001EB065730 ZM00001EB086180 ZM00001EB086220 ZM00001EB188800 ZM00001EB199980 ZM00001EB252540 ZM00001EB304670 ZM00001EB325290 ZM00001EB325300 ZM00001EB381240 ZM00001EB385750 ZM00001EB427260 ZM00001EB427270 ZM00001EB167700 ZM00001EB167710 ZM00001EB167720 ZM00001EB013990 ZM00001EB014010	0.002717	290	4335	Carbohydrate derivative binding	ZM00001EB012470 ZM00001EB248470 ZM00001EB251020 ZM00001EB362760 ZM00001EB394340 ZM00001EB432940 ZM00001EB378140 ZM00001EB000930 ZM00001EB001780 ZM00001EB005570 ZM00001EB006940 ZM00001EB009230 ZM00001EB009250 ZM00001EB009320 ZM00001EB009380 ZM00001EB012880 ZM00001EB015510 ZM00001EB015520 ZM00001EB015530 ZM00001EB017800 ZM00001EB019620 ZM00001EB022920 ZM00001EB025540 ZM00001EB025730 ZM00001EB028010…
0.000588026	8	23	Nucleoside transport	ZM00001EB006630 ZM00001EB006640 ZM00001EB101170 ZM00001EB187660 ZM00001EB295400 ZM00001EB323920 ZM00001EB323930 ZM00001EB428290	0.00301158	6	17	Purine nucleoside transmembrane transporter activity	ZM00001EB006630 ZM00001EB006640 ZM00001EB101170 ZM00001EB187660 ZM00001EB295400 ZM00001EB428290
0.000588026	8	23	Nucleoside transmembrane transport	ZM00001EB006630 ZM00001EB006640 ZM00001EB101170 ZM00001EB187660 ZM00001EB295400 ZM00001EB323920 ZM00001EB323930 ZM00001EB428290	0.0041275	4	7	Ammonium transmembrane transporter activity	ZM00001EB243410 ZM00001EB247430 ZM00001EB289990 ZM00001EB063910
0.000588026	46	436	Response to external stimulus	ZM00001EB044540 ZM00001EB047260 ZM00001EB047270 ZM00001EB065730 ZM00001EB086180 ZM00001EB086220 ZM00001EB188800 ZM00001EB199980 ZM00001EB214420 ZM00001EB241040 ZM00001EB248470 ZM00001EB252540 ZM00001EB253880 ZM00001EB295470 ZM00001EB304670 ZM00001EB325290 ZM00001EB325300 ZM00001EB346860 ZM00001EB371490 ZM00001EB373650 ZM00001EB381240 ZM00001EB385750 ZM00001EB427260 ZM00001EB427270 ZM00001EB013990…	0.00416956	27	238	Peroxidase activity	ZM00001EB017930 ZM00001EB035440 ZM00001EB076180 ZM00001EB151190 ZM00001EB180880 ZM00001EB282410 ZM00001EB298220 ZM00001EB340440 ZM00001EB417240 ZM00001EB417350 ZM00001EB009930 ZM00001EB076200 ZM00001EB113580 ZM00001EB113660 ZM00001EB195200 ZM00001EB195210 ZM00001EB197890 ZM00001EB204960 ZM00001EB214260 ZM00001EB226380 ZM00001EB238800 ZM00001EB280790 ZM00001EB315770 ZM00001EB330550 ZM00001EB348950…
0.00116891	18	112	Defense response to bacterium	ZM00001EB047260 ZM00001EB047270 ZM00001EB065730 ZM00001EB086180 ZM00001EB086220 ZM00001EB188800 ZM00001EB199980 ZM00001EB252540 ZM00001EB304670 ZM00001EB325290 ZM00001EB325300 ZM00001EB381240 ZM00001EB385750 ZM00001EB427260 ZM00001EB427270 ZM00001EB167700 ZM00001EB167710 ZM00001EB167720	0.00416956	27	238	Oxidoreductase activity, acting on peroxide as acceptor	ZM00001EB017930 ZM00001EB035440 ZM00001EB076180 ZM00001EB151190 ZM00001EB180880 ZM00001EB282410 ZM00001EB298220 ZM00001EB340440 ZM00001EB417240 ZM00001EB417350 ZM00001EB009930 ZM00001EB076200 ZM00001EB113580 ZM00001EB113660 ZM00001EB195200 ZM00001EB195210 ZM00001EB197890 ZM00001EB204960 ZM00001EB214260 ZM00001EB226380 ZM00001EB238800 ZM00001EB280790 ZM00001EB315770 ZM00001EB330550 ZM00001EB348950…
0.00275315	25	198	Reactive oxygen species metabolic process	ZM00001EB035440 ZM00001EB176470 ZM00001EB009930 ZM00001EB017930 ZM00001EB076180 ZM00001EB076200 ZM00001EB151190 ZM00001EB180880 ZM00001EB195200 ZM00001EB195210 ZM00001EB204960 ZM00001EB214260 ZM00001EB226380 ZM00001EB238800 ZM00001EB280790 ZM00001EB282410 ZM00001EB298220 ZM00001EB315770 ZM00001EB330550 ZM00001EB340440 ZM00001EB348950 ZM00001EB354690 ZM00001EB383830 ZM00001EB417240 ZM00001EB417350	0.00416956	316	4807	Anion binding	ZM00001EB012470 ZM00001EB013990 ZM00001EB014010 ZM00001EB056740 ZM00001EB072230 ZM00001EB132400 ZM00001EB152160 ZM00001EB176470 ZM00001EB248470 ZM00001EB251020 ZM00001EB260350 ZM00001EB266760 ZM00001EB285660 ZM00001EB308400 ZM00001EB354260 ZM00001EB362760 ZM00001EB394340 ZM00001EB410040 ZM00001EB418060 ZM00001EB432940 ZM00001EB378140 ZM00001EB000930 ZM00001EB001780 ZM00001EB005570 ZM00001EB006420…
0.00309151	16	100	Pollination	ZM00001EB025540 ZM00001EB034410 ZM00001EB034540 ZM00001EB043140 ZM00001EB063900 ZM00001EB069410 ZM00001EB069530 ZM00001EB151310 ZM00001EB151330 ZM00001EB151340 ZM00001EB242570 ZM00001EB265020 ZM00001EB284380 ZM00001EB321390 ZM00001EB419980 ZM00001EB431610	0.00469921	82	1017	Transferase activity, transferring glycosyl groups	ZM00001EB077070 ZM00001EB089600 ZM00001EB096940 ZM00001EB110660 ZM00001EB125930 ZM00001EB125950 ZM00001EB137020 ZM00001EB139920 ZM00001EB194070 ZM00001EB197650 ZM00001EB206400 ZM00001EB243640 ZM00001EB255830 ZM00001EB270290 ZM00001EB288440 ZM00001EB299010 ZM00001EB304050 ZM00001EB314670 ZM00001EB332820 ZM00001EB341770 ZM00001EB348710 ZM00001EB382290 ZM00001EB391530 ZM00001EB412190 ZM00001EB416890…
0.00309151	16	100	Multi-multicellular organism process	ZM00001EB025540 ZM00001EB034410 ZM00001EB034540 ZM00001EB043140 ZM00001EB063900 ZM00001EB069410 ZM00001EB069530 ZM00001EB151310 ZM00001EB151330 ZM00001EB151340 ZM00001EB242570 ZM00001EB265020 ZM00001EB284380 ZM00001EB321390 ZM00001EB419980 ZM00001EB431610	0.00508766	285	4302	Ribonucleotide binding	ZM00001EB012470 ZM00001EB248470 ZM00001EB251020 ZM00001EB362760 ZM00001EB394340 ZM00001EB432940 ZM00001EB378140 ZM00001EB000930 ZM00001EB001780 ZM00001EB005570 ZM00001EB006940 ZM00001EB009230 ZM00001EB009250 ZM00001EB009320 ZM00001EB009380 ZM00001EB012880 ZM00001EB015510 ZM00001EB015520 ZM00001EB015530 ZM00001EB017800 ZM00001EB019620 ZM00001EB022920 ZM00001EB025540 ZM00001EB025730 ZM00001EB028010…
0.00314379	280	4140	Protein modification process	ZM00001EB001780 ZM00001EB003700 ZM00001EB009320 ZM00001EB012910 ZM00001EB012930 ZM00001EB013450 ZM00001EB013990 ZM00001EB014010 ZM00001EB025730 ZM00001EB031590 ZM00001EB034760 ZM00001EB043140 ZM00001EB046740 ZM00001EB060110 ZM00001EB062680 ZM00001EB069410 ZM00001EB070460 ZM00001EB071970 ZM00001EB071980 ZM00001EB072230 ZM00001EB072810 ZM00001EB073110 ZM00001EB075270 ZM00001EB077270 ZM00001EB077310…	0.00587224	5	13	Chitin binding	ZM00001EB078720 ZM00001EB078730 ZM00001EB246640 ZM00001EB272090 ZM00001EB346860
0.00314379	280	4140	Cellular protein modification process	ZM00001EB001780 ZM00001EB003700 ZM00001EB009320 ZM00001EB012910 ZM00001EB012930 ZM00001EB013450 ZM00001EB013990 ZM00001EB014010 ZM00001EB025730 ZM00001EB031590 ZM00001EB034760 ZM00001EB043140 ZM00001EB046740 ZM00001EB060110 ZM00001EB062680 ZM00001EB069410 ZM00001EB070460 ZM00001EB071970 ZM00001EB071980 ZM00001EB072230 ZM00001EB072810 ZM00001EB073110 ZM00001EB075270 ZM00001EB077270 ZM00001EB077310…	0.00643715	23	196	Protein serine kinase activity	ZM00001EB025540 ZM00001EB028010 ZM00001EB034410 ZM00001EB034540 ZM00001EB043140 ZM00001EB063900 ZM00001EB069410 ZM00001EB069530 ZM00001EB110020 ZM00001EB142750 ZM00001EB151310 ZM00001EB151330 ZM00001EB209160 ZM00001EB268980 ZM00001EB284380 ZM00001EB314780 ZM00001EB321390 ZM00001EB330590 ZM00001EB388090 ZM00001EB397190 ZM00001EB419980 ZM00001EB419990 ZM00001EB431610
0.00325513	4	6	Tryptophan catabolic process to kynurenine	ZM00001EB206470 ZM00001EB234600 ZM00001EB147510 ZM00001EB367110	0.00643715	23	196	Protein threonine kinase activity	ZM00001EB025540 ZM00001EB028010 ZM00001EB034410 ZM00001EB034540 ZM00001EB043140 ZM00001EB063900 ZM00001EB069410 ZM00001EB069530 ZM00001EB110020 ZM00001EB142750 ZM00001EB151310 ZM00001EB151330 ZM00001EB209160 ZM00001EB268980 ZM00001EB284380 ZM00001EB314780 ZM00001EB321390 ZM00001EB330590 ZM00001EB388090 ZM00001EB397190 ZM00001EB419980 ZM00001EB419990 ZM00001EB431610
0.00325513	4	6	Indole-containing compound catabolic process	ZM00001EB206470 ZM00001EB234600 ZM00001EB147510 ZM00001EB367110	0.00747692	17	127	Oxidoreductase activity, acting on paired donors, with incorporation or reduction of molecular oxygen, NAD(P)H as one donor, and incorporation of one atom of oxygen	ZM00001EB053130 ZM00001EB058050 ZM00001EB103380 ZM00001EB103390 ZM00001EB118430 ZM00001EB120890 ZM00001EB219870 ZM00001EB224350 ZM00001EB238550 ZM00001EB251960 ZM00001EB313510 ZM00001EB389050 ZM00001EB397820 ZM00001EB419010 ZM00001EB420870 ZM00001EB222660 ZM00001EB117370
0.00325513	4	6	Indolalkylamine catabolic process	ZM00001EB206470 ZM00001EB234600 ZM00001EB147510 ZM00001EB367110	0.00767733	3	4	Diacylglycerol O-acyltransferase activity	ZM00001EB156680 ZM00001EB277490 ZM00001EB295350
0.00325513	4	6	Tryptophan catabolic process	ZM00001EB206470 ZM00001EB234600 ZM00001EB147510 ZM00001EB367110	0.00767733	3	4	Pyruvate decarboxylase activity	ZM00001EB331530 ZM00001EB336190 ZM00001EB351810
0.00348665	19	134	Glutathione metabolic process	ZM00001EB002950 ZM00001EB021590 ZM00001EB021600 ZM00001EB021640 ZM00001EB021650 ZM00001EB141010 ZM00001EB203900 ZM00001EB277280 ZM00001EB315490 ZM00001EB351560 ZM00001EB012910 ZM00001EB012930 ZM00001EB152160 ZM00001EB191880 ZM00001EB220190 ZM00001EB354260 ZM00001EB354890 ZM00001EB397280 ZM00001EB418060	0.00767733	321	4946	Small molecule binding	ZM00001EB012470 ZM00001EB013990 ZM00001EB014010 ZM00001EB072230 ZM00001EB132400 ZM00001EB176470 ZM00001EB248470 ZM00001EB251020 ZM00001EB285660 ZM00001EB287800 ZM00001EB308400 ZM00001EB362760 ZM00001EB394340 ZM00001EB410040 ZM00001EB432940 ZM00001EB378140 ZM00001EB000930 ZM00001EB001780 ZM00001EB005570 ZM00001EB006420 ZM00001EB006440 ZM00001EB006940 ZM00001EB009230 ZM00001EB009250 ZM00001EB009320…
0.00349217	15	92	Defense response to fungus	ZM00001EB346860 ZM00001EB013990 ZM00001EB014010 ZM00001EB078730 ZM00001EB084690 ZM00001EB111590 ZM00001EB145580 ZM00001EB167700 ZM00001EB167710 ZM00001EB167720 ZM00001EB290690 ZM00001EB330730 ZM00001EB412960 ZM00001EB412980 ZM00001EB054040	0.00824433	20	164	ATPase-coupled transmembrane transporter activity	ZM00001EB088090 ZM00001EB155860 ZM00001EB240340 ZM00001EB360840 ZM00001EB389830 ZM00001EB419770 ZM00001EB424060 ZM00001EB012880 ZM00001EB080140 ZM00001EB087920 ZM00001EB148720 ZM00001EB161780 ZM00001EB161790 ZM00001EB205480 ZM00001EB226430 ZM00001EB322880 ZM00001EB357950 ZM00001EB384250 ZM00001EB384660 ZM00001EB419500
0.00349217	262	3854	Phosphate-containing compound metabolic process	ZM00001EB001780 ZM00001EB009320 ZM00001EB013450 ZM00001EB013990 ZM00001EB014010 ZM00001EB019050 ZM00001EB025730 ZM00001EB031590 ZM00001EB043140 ZM00001EB060110 ZM00001EB062680 ZM00001EB069410 ZM00001EB070460 ZM00001EB071970 ZM00001EB071980 ZM00001EB072230 ZM00001EB072810 ZM00001EB075270 ZM00001EB077270 ZM00001EB077310 ZM00001EB078090 ZM00001EB085150 ZM00001EB108400 ZM00001EB108640 ZM00001EB122060…	0.0098415	279	4258	Purine ribonucleotide binding	ZM00001EB012470 ZM00001EB248470 ZM00001EB251020 ZM00001EB432940 ZM00001EB378140 ZM00001EB000930 ZM00001EB001780 ZM00001EB005570 ZM00001EB006940 ZM00001EB009230 ZM00001EB009250 ZM00001EB009320 ZM00001EB009380 ZM00001EB012880 ZM00001EB015510 ZM00001EB015520 ZM00001EB015530 ZM00001EB017800 ZM00001EB019620 ZM00001EB022920 ZM00001EB025540 ZM00001EB025730 ZM00001EB028010 ZM00001EB029530 ZM00001EB030390…
0.0046084	31	282	Cellular response to toxic substance	ZM00001EB006760 ZM00001EB009930 ZM00001EB017930 ZM00001EB035440 ZM00001EB043810 ZM00001EB076180 ZM00001EB076200 ZM00001EB113580 ZM00001EB113660 ZM00001EB151190 ZM00001EB180880 ZM00001EB195200 ZM00001EB195210 ZM00001EB197890 ZM00001EB204960 ZM00001EB214260 ZM00001EB220550 ZM00001EB226380 ZM00001EB231110 ZM00001EB238800 ZM00001EB247320 ZM00001EB280790 ZM00001EB282410 ZM00001EB298220 ZM00001EB315770…	0.0105513	4	9	Acylglycerol O-acyltransferase activity	ZM00001EB156680 ZM00001EB277490 ZM00001EB295350 ZM00001EB151440
0.0046084	30	269	Cellular oxidant detoxification	ZM00001EB009930 ZM00001EB017930 ZM00001EB035440 ZM00001EB043810 ZM00001EB076180 ZM00001EB076200 ZM00001EB113580 ZM00001EB113660 ZM00001EB151190 ZM00001EB180880 ZM00001EB195200 ZM00001EB195210 ZM00001EB197890 ZM00001EB204960 ZM00001EB214260 ZM00001EB220550 ZM00001EB226380 ZM00001EB231110 ZM00001EB238800 ZM00001EB247320 ZM00001EB280790 ZM00001EB282410 ZM00001EB298220 ZM00001EB315770 ZM00001EB330550…	0.0106579	5	15	Cyclase activity	ZM00001EB013920 ZM00001EB194860 ZM00001EB404910 ZM00001EB404920 ZM00001EB017120
0.0046084	31	282	Cellular detoxification	ZM00001EB006760 ZM00001EB009930 ZM00001EB017930 ZM00001EB035440 ZM00001EB043810 ZM00001EB076180 ZM00001EB076200 ZM00001EB113580 ZM00001EB113660 ZM00001EB151190 ZM00001EB180880 ZM00001EB195200 ZM00001EB195210 ZM00001EB197890 ZM00001EB204960 ZM00001EB214260 ZM00001EB220550 ZM00001EB226380 ZM00001EB231110 ZM00001EB238800 ZM00001EB247320 ZM00001EB280790 ZM00001EB282410 ZM00001EB298220 ZM00001EB315770…	0.0115662	52	606	Transferase activity, transferring acyl groups	ZM00001EB006410 ZM00001EB006430 ZM00001EB025550 ZM00001EB079170 ZM00001EB089480 ZM00001EB094620 ZM00001EB108660 ZM00001EB122300 ZM00001EB151440 ZM00001EB156680 ZM00001EB180060 ZM00001EB227640 ZM00001EB229800 ZM00001EB253450 ZM00001EB270810 ZM00001EB277490 ZM00001EB279860 ZM00001EB282880 ZM00001EB289580 ZM00001EB295350 ZM00001EB319860 ZM00001EB331680 ZM00001EB347490 ZM00001EB351250 ZM00001EB361640…
0.0046084	263	3891	Phosphorus metabolic process	ZM00001EB001780 ZM00001EB009320 ZM00001EB013450 ZM00001EB013990 ZM00001EB014010 ZM00001EB019050 ZM00001EB025730 ZM00001EB031590 ZM00001EB043140 ZM00001EB060110 ZM00001EB062680 ZM00001EB069410 ZM00001EB070460 ZM00001EB071970 ZM00001EB071980 ZM00001EB072230 ZM00001EB072810 ZM00001EB075270 ZM00001EB077270 ZM00001EB077310 ZM00001EB078090 ZM00001EB085150 ZM00001EB108400 ZM00001EB108640 ZM00001EB122060…	0.0124081	11	68	Glutathione transferase activity	ZM00001EB002950 ZM00001EB021590 ZM00001EB021600 ZM00001EB021640 ZM00001EB021650 ZM00001EB141010 ZM00001EB152160 ZM00001EB277280 ZM00001EB315490 ZM00001EB354260 ZM00001EB418060
0.00461253	6	17	Purine nucleoside transmembrane transport	ZM00001EB006630 ZM00001EB006640 ZM00001EB101170 ZM00001EB187660 ZM00001EB295400 ZM00001EB428290	0.0132864	6	23	Isoprenoid binding	ZM00001EB013990 ZM00001EB014010 ZM00001EB072230 ZM00001EB287800 ZM00001EB308400 ZM00001EB410040
0.00575215	31	286	Detoxification	ZM00001EB006760 ZM00001EB009930 ZM00001EB017930 ZM00001EB035440 ZM00001EB043810 ZM00001EB076180 ZM00001EB076200 ZM00001EB113580 ZM00001EB113660 ZM00001EB151190 ZM00001EB180880 ZM00001EB195200 ZM00001EB195210 ZM00001EB197890 ZM00001EB204960 ZM00001EB214260 ZM00001EB220550 ZM00001EB226380 ZM00001EB231110 ZM00001EB238800 ZM00001EB247320 ZM00001EB280790 ZM00001EB282410 ZM00001EB298220 ZM00001EB315770…	0.0138875	279	4290	Purine nucleotide binding	ZM00001EB012470 ZM00001EB248470 ZM00001EB251020 ZM00001EB432940 ZM00001EB378140 ZM00001EB000930 ZM00001EB001780 ZM00001EB005570 ZM00001EB006940 ZM00001EB009230 ZM00001EB009250 ZM00001EB009320 ZM00001EB009380 ZM00001EB012880 ZM00001EB015510 ZM00001EB015520 ZM00001EB015530 ZM00001EB017800 ZM00001EB019620 ZM00001EB022920 ZM00001EB025540 ZM00001EB025730 ZM00001EB028010 ZM00001EB029530 ZM00001EB030390…
0.00588593	8	32	Purine-containing compound transmembrane transport	ZM00001EB006630 ZM00001EB006640 ZM00001EB101170 ZM00001EB187660 ZM00001EB286740 ZM00001EB295400 ZM00001EB381580 ZM00001EB428290	0.0155116	19	162	Aspartic-type endopeptidase activity	ZM00001EB056740 ZM00001EB086220 ZM00001EB104630 ZM00001EB106310 ZM00001EB116230 ZM00001EB189440 ZM00001EB189470 ZM00001EB200790 ZM00001EB228230 ZM00001EB252950 ZM00001EB278980 ZM00001EB287650 ZM00001EB316340 ZM00001EB326970 ZM00001EB331760 ZM00001EB373450 ZM00001EB380190 ZM00001EB381210 ZM00001EB381280
0.00610185	4	7	Ammonium transport	ZM00001EB247430 ZM00001EB063910 ZM00001EB243410 ZM00001EB289990	0.0155116	19	162	Aspartic-type peptidase activity	ZM00001EB056740 ZM00001EB086220 ZM00001EB104630 ZM00001EB106310 ZM00001EB116230 ZM00001EB189440 ZM00001EB189470 ZM00001EB200790 ZM00001EB228230 ZM00001EB252950 ZM00001EB278980 ZM00001EB287650 ZM00001EB316340 ZM00001EB326970 ZM00001EB331760 ZM00001EB373450 ZM00001EB380190 ZM00001EB381210 ZM00001EB381280
0.00610185	4	7	Positive regulation of organ growth	ZM00001EB145310 ZM00001EB244140 ZM00001EB365930 ZM00001EB423180	0.0155846	28	278	Antioxidant activity	ZM00001EB017930 ZM00001EB035440 ZM00001EB076180 ZM00001EB151190 ZM00001EB180880 ZM00001EB247320 ZM00001EB282410 ZM00001EB298220 ZM00001EB340440 ZM00001EB417240 ZM00001EB417350 ZM00001EB009930 ZM00001EB076200 ZM00001EB113580 ZM00001EB113660 ZM00001EB195200 ZM00001EB195210 ZM00001EB197890 ZM00001EB204960 ZM00001EB214260 ZM00001EB226380 ZM00001EB238800 ZM00001EB280790 ZM00001EB315770 ZM00001EB330550…
0.00777722	15	100	Response to fungus	ZM00001EB346860 ZM00001EB013990 ZM00001EB014010 ZM00001EB078730 ZM00001EB084690 ZM00001EB111590 ZM00001EB145580 ZM00001EB167700 ZM00001EB167710 ZM00001EB167720 ZM00001EB290690 ZM00001EB330730 ZM00001EB412960 ZM00001EB412980 ZM00001EB054040	0.0166683	302	4701	Nucleotide binding	ZM00001EB012470 ZM00001EB132400 ZM00001EB176470 ZM00001EB248470 ZM00001EB251020 ZM00001EB285660 ZM00001EB362760 ZM00001EB394340 ZM00001EB432940 ZM00001EB378140 ZM00001EB000930 ZM00001EB001780 ZM00001EB005570 ZM00001EB006940 ZM00001EB009230 ZM00001EB009250 ZM00001EB009320 ZM00001EB009380 ZM00001EB012880 ZM00001EB015510 ZM00001EB015520 ZM00001EB015530 ZM00001EB017800 ZM00001EB019620 ZM00001EB022920…
0.0087199	16	112	Amino acid transport	ZM00001EB050630 ZM00001EB141430 ZM00001EB141450 ZM00001EB250210 ZM00001EB368680 ZM00001EB144010 ZM00001EB147400 ZM00001EB253110 ZM00001EB261440 ZM00001EB261480 ZM00001EB261490 ZM00001EB261500 ZM00001EB261510 ZM00001EB384590 ZM00001EB408360 ZM00001EB408380	0.0166683	33	348	Ubiquitin protein ligase activity	ZM00001EB003700 ZM00001EB004000 ZM00001EB007270 ZM00001EB022760 ZM00001EB046740 ZM00001EB071710 ZM00001EB081330 ZM00001EB101180 ZM00001EB115900 ZM00001EB120060 ZM00001EB130430 ZM00001EB180470 ZM00001EB182360 ZM00001EB187290 ZM00001EB187340 ZM00001EB189830 ZM00001EB193860 ZM00001EB200510 ZM00001EB202890 ZM00001EB242580 ZM00001EB248510 ZM00001EB271880 ZM00001EB285770 ZM00001EB285790 ZM00001EB315600…
0.0105263	8	35	Positive regulation of growth	ZM00001EB145310 ZM00001EB244140 ZM00001EB272300 ZM00001EB365930 ZM00001EB367860 ZM00001EB397810 ZM00001EB406510 ZM00001EB423180	0.0166683	302	4701	Nucleoside phosphate binding	ZM00001EB012470 ZM00001EB132400 ZM00001EB176470 ZM00001EB248470 ZM00001EB251020 ZM00001EB285660 ZM00001EB362760 ZM00001EB394340 ZM00001EB432940 ZM00001EB378140 ZM00001EB000930 ZM00001EB001780 ZM00001EB005570 ZM00001EB006940 ZM00001EB009230 ZM00001EB009250 ZM00001EB009320 ZM00001EB009380 ZM00001EB012880 ZM00001EB015510 ZM00001EB015520 ZM00001EB015530 ZM00001EB017800 ZM00001EB019620 ZM00001EB022920…
0.0105263	13	82	Response to wounding	ZM00001EB005990 ZM00001EB006000 ZM00001EB048770 ZM00001EB048780 ZM00001EB223590 ZM00001EB363490 ZM00001EB041390 ZM00001EB355980 ZM00001EB355990 ZM00001EB431840 ZM00001EB013990 ZM00001EB014010 ZM00001EB144960	0.017748	11	72	Xenobiotic transmembrane transporter activity	ZM00001EB006660 ZM00001EB021430 ZM00001EB073590 ZM00001EB086100 ZM00001EB180080 ZM00001EB237110 ZM00001EB250520 ZM00001EB272720 ZM00001EB382100 ZM00001EB389830 ZM00001EB428630
0.0107676	101	1324	Response to chemical	ZM00001EB005990 ZM00001EB006000 ZM00001EB006760 ZM00001EB007880 ZM00001EB008130 ZM00001EB012470 ZM00001EB013990 ZM00001EB014010 ZM00001EB035440 ZM00001EB048770 ZM00001EB048780 ZM00001EB072230 ZM00001EB079380 ZM00001EB079530 ZM00001EB105400 ZM00001EB124060 ZM00001EB177520 ZM00001EB187010 ZM00001EB219540 ZM00001EB222050 ZM00001EB223590 ZM00001EB247320 ZM00001EB248510 ZM00001EB287800 ZM00001EB308400…	0.0184323	16	129	O-acyltransferase activity	ZM00001EB156680 ZM00001EB229800 ZM00001EB253450 ZM00001EB277490 ZM00001EB279860 ZM00001EB289580 ZM00001EB295350 ZM00001EB347490 ZM00001EB351250 ZM00001EB361640 ZM00001EB381970 ZM00001EB025570 ZM00001EB096390 ZM00001EB096400 ZM00001EB096490 ZM00001EB151440
0.0107676	4	8	Positive regulation of developmental growth	ZM00001EB145310 ZM00001EB244140 ZM00001EB365930 ZM00001EB423180	0.0193052	33	352	Ubiquitin-like protein ligase activity	ZM00001EB003700 ZM00001EB004000 ZM00001EB007270 ZM00001EB022760 ZM00001EB046740 ZM00001EB071710 ZM00001EB081330 ZM00001EB101180 ZM00001EB115900 ZM00001EB120060 ZM00001EB130430 ZM00001EB180470 ZM00001EB182360 ZM00001EB187290 ZM00001EB187340 ZM00001EB189830 ZM00001EB193860 ZM00001EB200510 ZM00001EB202890 ZM00001EB242580 ZM00001EB248510 ZM00001EB271880 ZM00001EB285770 ZM00001EB285790 ZM00001EB315600…
0.0107676	4	8	Kynurenine metabolic process	ZM00001EB206470 ZM00001EB234600 ZM00001EB147510 ZM00001EB367110	0.0198518	271	4192	Purine ribonucleoside triphosphate binding	ZM00001EB012470 ZM00001EB251020 ZM00001EB432940 ZM00001EB000930 ZM00001EB001780 ZM00001EB005570 ZM00001EB006940 ZM00001EB009230 ZM00001EB009250 ZM00001EB009320 ZM00001EB009380 ZM00001EB012880 ZM00001EB015510 ZM00001EB015520 ZM00001EB015530 ZM00001EB017800 ZM00001EB019620 ZM00001EB022920 ZM00001EB025540 ZM00001EB025730 ZM00001EB028010 ZM00001EB029530 ZM00001EB031590 ZM00001EB033130 ZM00001EB033140…
0.0118811	32	314	Response to toxic substance	ZM00001EB006760 ZM00001EB418060 ZM00001EB009930 ZM00001EB017930 ZM00001EB035440 ZM00001EB043810 ZM00001EB076180 ZM00001EB076200 ZM00001EB113580 ZM00001EB113660 ZM00001EB151190 ZM00001EB180880 ZM00001EB195200 ZM00001EB195210 ZM00001EB197890 ZM00001EB204960 ZM00001EB214260 ZM00001EB220550 ZM00001EB226380 ZM00001EB231110 ZM00001EB238800 ZM00001EB247320 ZM00001EB280790 ZM00001EB282410 ZM00001EB298220…	0.0215661	35	383	Anion transmembrane transporter activity	ZM00001EB004550 ZM00001EB005460 ZM00001EB008660 ZM00001EB050630 ZM00001EB057440 ZM00001EB061490 ZM00001EB079530 ZM00001EB141430 ZM00001EB141450 ZM00001EB154590 ZM00001EB236820 ZM00001EB247710 ZM00001EB250210 ZM00001EB260240 ZM00001EB279810 ZM00001EB286740 ZM00001EB323920 ZM00001EB323930 ZM00001EB325570 ZM00001EB368680 ZM00001EB381570 ZM00001EB381580 ZM00001EB401100 ZM00001EB408920 ZM00001EB409270…
0.0121821	10	54	Benzene-containing compound metabolic process	ZM00001EB142150 ZM00001EB206470 ZM00001EB234600 ZM00001EB326940 ZM00001EB342270 ZM00001EB369710 ZM00001EB410260 ZM00001EB147510 ZM00001EB185260 ZM00001EB367110	0.0236633	7	35	Chitinase activity	ZM00001EB078720 ZM00001EB078730 ZM00001EB157820 ZM00001EB246640 ZM00001EB301500 ZM00001EB346860 ZM00001EB272090
0.0121821	3	4	Diterpene phytoalexin metabolic process	ZM00001EB021200 ZM00001EB047160 ZM00001EB222660	0.0265813	3	6	Gamma-aminobutyric acid transmembrane transporter activity	ZM00001EB141430 ZM00001EB141450 ZM00001EB147400
0.0121821	3	4	Diterpene phytoalexin biosynthetic process	ZM00001EB021200 ZM00001EB047160 ZM00001EB222660	0.0265813	5	19	Ligand-gated ion channel activity	ZM00001EB072720 ZM00001EB099810 ZM00001EB099820 ZM00001EB230060 ZM00001EB192720
0.0160812	33	334	Response to oxidative stress	ZM00001EB035440 ZM00001EB079380 ZM00001EB247320 ZM00001EB317150 ZM00001EB335430 ZM00001EB009930 ZM00001EB017930 ZM00001EB023680 ZM00001EB076180 ZM00001EB076200 ZM00001EB113580 ZM00001EB151190 ZM00001EB180880 ZM00001EB195200 ZM00001EB195210 ZM00001EB204960 ZM00001EB214260 ZM00001EB226380 ZM00001EB238800 ZM00001EB280790 ZM00001EB282410 ZM00001EB298220 ZM00001EB315770 ZM00001EB330550 ZM00001EB340440…	0.0265813	5	19	Ligand-gated channel activity	ZM00001EB072720 ZM00001EB099810 ZM00001EB099820 ZM00001EB230060 ZM00001EB192720
0.0160948	104	1390	Cell communication	ZM00001EB005990 ZM00001EB006000 ZM00001EB008130 ZM00001EB009320 ZM00001EB013990 ZM00001EB014010 ZM00001EB048770 ZM00001EB048780 ZM00001EB060110 ZM00001EB071970 ZM00001EB071980 ZM00001EB072230 ZM00001EB072810 ZM00001EB077270 ZM00001EB077310 ZM00001EB105400 ZM00001EB124060 ZM00001EB135120 ZM00001EB156230 ZM00001EB172910 ZM00001EB177520 ZM00001EB177830 ZM00001EB181940 ZM00001EB195270 ZM00001EB198810…	0.0265813	2	2	Long-chain-alcohol O-fatty-acyltransferase activity	ZM00001EB156680 ZM00001EB295350
0.0169382	14	98	Golgi to vacuole transport	ZM00001EB022760 ZM00001EB081330 ZM00001EB101180 ZM00001EB120060 ZM00001EB130430 ZM00001EB182360 ZM00001EB187290 ZM00001EB193860 ZM00001EB242580 ZM00001EB285770 ZM00001EB285790 ZM00001EB315600 ZM00001EB374170 ZM00001EB428450	0.0280982	8	46	Organic acid transmembrane transporter activity	ZM00001EB050630 ZM00001EB061490 ZM00001EB141430 ZM00001EB141450 ZM00001EB250210 ZM00001EB368680 ZM00001EB122890 ZM00001EB147400
0.0169814	5	15	Organ growth	ZM00001EB145310 ZM00001EB244140 ZM00001EB321140 ZM00001EB365930 ZM00001EB423180	0.0280982	8	46	Carboxylic acid transmembrane transporter activity	ZM00001EB050630 ZM00001EB061490 ZM00001EB141430 ZM00001EB141450 ZM00001EB250210 ZM00001EB368680 ZM00001EB122890 ZM00001EB147400
0.0169814	5	15	Regulation of organ growth	ZM00001EB145310 ZM00001EB244140 ZM00001EB321140 ZM00001EB365930 ZM00001EB423180	0.0294085	11	78	Lipid transporter activity	ZM00001EB015510 ZM00001EB015520 ZM00001EB035780 ZM00001EB050630 ZM00001EB141430 ZM00001EB141450 ZM00001EB240340 ZM00001EB260350 ZM00001EB267720 ZM00001EB013150 ZM00001EB015530
0.0190413	93	1227	Lipid metabolic process	ZM00001EB013920 ZM00001EB019050 ZM00001EB021200 ZM00001EB025570 ZM00001EB035010 ZM00001EB047160 ZM00001EB053130 ZM00001EB054040 ZM00001EB054050 ZM00001EB058670 ZM00001EB085150 ZM00001EB096400 ZM00001EB096490 ZM00001EB110390 ZM00001EB120890 ZM00001EB122060 ZM00001EB133200 ZM00001EB137020 ZM00001EB142150 ZM00001EB144960 ZM00001EB156680 ZM00001EB194860 ZM00001EB212480 ZM00001EB226030 ZM00001EB251960…	0.0295737	23	227	Antiporter activity	ZM00001EB004550 ZM00001EB008660 ZM00001EB122890 ZM00001EB154590 ZM00001EB247710 ZM00001EB260240 ZM00001EB325570 ZM00001EB381570 ZM00001EB381580 ZM00001EB401100 ZM00001EB006660 ZM00001EB021430 ZM00001EB073590 ZM00001EB086100 ZM00001EB163310 ZM00001EB163320 ZM00001EB180080 ZM00001EB237110 ZM00001EB250520 ZM00001EB272720 ZM00001EB382100 ZM00001EB389830 ZM00001EB428630
0.0195666	18	146	Organic acid transport	ZM00001EB050630 ZM00001EB061490 ZM00001EB141430 ZM00001EB141450 ZM00001EB250210 ZM00001EB368680 ZM00001EB122890 ZM00001EB144010 ZM00001EB147400 ZM00001EB253110 ZM00001EB261440 ZM00001EB261480 ZM00001EB261490 ZM00001EB261500 ZM00001EB261510 ZM00001EB384590 ZM00001EB408360 ZM00001EB408380	0.0391136	3	7	Alpha-amylase activity	ZM00001EB100790 ZM00001EB255870 ZM00001EB311730
0.0216462	14	101	Carbohydrate derivative transport	ZM00001EB006630 ZM00001EB006640 ZM00001EB008660 ZM00001EB101170 ZM00001EB122890 ZM00001EB187660 ZM00001EB247710 ZM00001EB260240 ZM00001EB295400 ZM00001EB323920 ZM00001EB323930 ZM00001EB325570 ZM00001EB381580 ZM00001EB428290	0.0391136	3	7	L-glutamate transmembrane transporter activity	ZM00001EB050630 ZM00001EB141430 ZM00001EB141450
0.0247768	11	70	Xenobiotic transport	ZM00001EB006660 ZM00001EB021430 ZM00001EB073590 ZM00001EB086100 ZM00001EB180080 ZM00001EB237110 ZM00001EB250520 ZM00001EB272720 ZM00001EB382100 ZM00001EB389830 ZM00001EB428630	0.0391136	3	7	Acidic amino acid transmembrane transporter activity	ZM00001EB050630 ZM00001EB141430 ZM00001EB141450
0.0247768	4	10	Sesquiterpene metabolic process	ZM00001EB013920 ZM00001EB194860 ZM00001EB404910 ZM00001EB404920	0.0391136	3	7	Fatty acid transmembrane transporter activity	ZM00001EB050630 ZM00001EB141430 ZM00001EB141450
0.0247768	4	10	Sesquiterpene biosynthetic process	ZM00001EB013920 ZM00001EB194860 ZM00001EB404910 ZM00001EB404920	0.0391136	3	7	Alpha-amylase activity (releasing maltohexaose)	ZM00001EB100790 ZM00001EB255870 ZM00001EB311730
0.0253731	3	5	Phytoalexin metabolic process	ZM00001EB021200 ZM00001EB047160 ZM00001EB222660	0.0442075	11	83	Copper ion binding	ZM00001EB013810 ZM00001EB038250 ZM00001EB127360 ZM00001EB147850 ZM00001EB147860 ZM00001EB149240 ZM00001EB165090 ZM00001EB194370 ZM00001EB368580 ZM00001EB389830 ZM00001EB408530
0.0253731	3	5	Phytoalexin biosynthetic process	ZM00001EB021200 ZM00001EB047160 ZM00001EB222660	0.0445951	4	14	Methyl indole-3-acetate esterase activity	ZM00001EB142150 ZM00001EB326940 ZM00001EB342270 ZM00001EB369710
0.0286506	63	785	Protein ubiquitination	ZM00001EB003700 ZM00001EB034760 ZM00001EB046740 ZM00001EB081320 ZM00001EB101840 ZM00001EB115900 ZM00001EB120050 ZM00001EB128180 ZM00001EB130210 ZM00001EB187290 ZM00001EB187340 ZM00001EB208220 ZM00001EB340160 ZM00001EB395440 ZM00001EB427950 ZM00001EB428450 ZM00001EB004000 ZM00001EB007270 ZM00001EB007280 ZM00001EB010210 ZM00001EB022760 ZM00001EB022920 ZM00001EB052950 ZM00001EB071710 ZM00001EB072440…	0.0445951	4	14	Methyl salicylate esterase activity	ZM00001EB142150 ZM00001EB326940 ZM00001EB342270 ZM00001EB369710
0.0286506	68	861	Cellular response to chemical stimulus	ZM00001EB005990 ZM00001EB006000 ZM00001EB006760 ZM00001EB008130 ZM00001EB012470 ZM00001EB013990 ZM00001EB014010 ZM00001EB035440 ZM00001EB048770 ZM00001EB048780 ZM00001EB072230 ZM00001EB079380 ZM00001EB105400 ZM00001EB124060 ZM00001EB177520 ZM00001EB219540 ZM00001EB222050 ZM00001EB223590 ZM00001EB247320 ZM00001EB248510 ZM00001EB287800 ZM00001EB308400 ZM00001EB309030 ZM00001EB335320 ZM00001EB363490…	0.0445951	4	14	Methyl jasmonate esterase activity	ZM00001EB142150 ZM00001EB326940 ZM00001EB342270 ZM00001EB369710
0.0304436	18	153	Fatty acid biosynthetic process	ZM00001EB010500 ZM00001EB018600 ZM00001EB026670 ZM00001EB035010 ZM00001EB054040 ZM00001EB054050 ZM00001EB094620 ZM00001EB144960 ZM00001EB240620 ZM00001EB258610 ZM00001EB279210 ZM00001EB296230 ZM00001EB341960 ZM00001EB356160 ZM00001EB373030 ZM00001EB373050 ZM00001EB420870 ZM00001EB423430	0.0452297	5	22	Abscisic acid binding	ZM00001EB013990 ZM00001EB014010 ZM00001EB072230 ZM00001EB308400 ZM00001EB410040
0.0376495	140	2015	Response to stress	ZM00001EB005990 ZM00001EB006000 ZM00001EB012470 ZM00001EB026440 ZM00001EB032560 ZM00001EB032580 ZM00001EB035440 ZM00001EB047260 ZM00001EB047270 ZM00001EB048770 ZM00001EB048780 ZM00001EB052520 ZM00001EB060680 ZM00001EB065730 ZM00001EB079380 ZM00001EB086180 ZM00001EB086220 ZM00001EB093500 ZM00001EB150050 ZM00001EB187010 ZM00001EB188800 ZM00001EB199980 ZM00001EB214420 ZM00001EB223590 ZM00001EB241040…	0.0481783	20	198	Primary active transmembrane transporter activity	ZM00001EB088090 ZM00001EB155860 ZM00001EB240340 ZM00001EB360840 ZM00001EB389830 ZM00001EB419770 ZM00001EB424060 ZM00001EB012880 ZM00001EB080140 ZM00001EB087920 ZM00001EB148720 ZM00001EB161780 ZM00001EB161790 ZM00001EB205480 ZM00001EB226430 ZM00001EB322880 ZM00001EB357950 ZM00001EB384250 ZM00001EB384660 ZM00001EB419500
0.0450356	3	6	Gamma-aminobutyric acid transport	ZM00001EB141430 ZM00001EB141450 ZM00001EB147400
0.0450356	3	6	Ammonium transmembrane transport	ZM00001EB247430 ZM00001EB243410 ZM00001EB289990
0.0450356	3	6	Toxin biosynthetic process	ZM00001EB021200 ZM00001EB047160 ZM00001EB222660
0.0450356	3	6	Toxin metabolic process	ZM00001EB021200 ZM00001EB047160 ZM00001EB222660
0.0451903	13	99	Regulation of defense response	ZM00001EB005990 ZM00001EB006000 ZM00001EB048770 ZM00001EB048780 ZM00001EB223590 ZM00001EB363490 ZM00001EB012080 ZM00001EB084690 ZM00001EB111590 ZM00001EB145580 ZM00001EB290690 ZM00001EB330730 ZM00001EB380860
0.0453748	64	819	Protein modification by small protein conjugation	ZM00001EB003700 ZM00001EB034760 ZM00001EB046740 ZM00001EB073110 ZM00001EB081320 ZM00001EB101840 ZM00001EB115900 ZM00001EB120050 ZM00001EB128180 ZM00001EB130210 ZM00001EB187290 ZM00001EB187340 ZM00001EB208220 ZM00001EB340160 ZM00001EB395440 ZM00001EB427950 ZM00001EB428450 ZM00001EB004000 ZM00001EB007270 ZM00001EB007280 ZM00001EB010210 ZM00001EB022760 ZM00001EB022920 ZM00001EB052950 ZM00001EB071710…
0.0478305	20	186	Cell wall macromolecule metabolic process	ZM00001EB077070 ZM00001EB089480 ZM00001EB089600 ZM00001EB243640 ZM00001EB255830 ZM00001EB288440 ZM00001EB299010 ZM00001EB326990 ZM00001EB332820 ZM00001EB404300 ZM00001EB024960 ZM00001EB078720 ZM00001EB078730 ZM00001EB226470 ZM00001EB246640 ZM00001EB251370 ZM00001EB272090 ZM00001EB279860 ZM00001EB301500 ZM00001EB346860

## Sheet: UmD
Supplementary Table S7: Gene enrichment analysis of down-regulated genes in U. Maydis (Um), Analysis was conducted with ShinyGO resource using
Biological Process					Molecular Functions					Cellular Components					Pathways
Enrichment FDR	Genes in list	Total genes	Functional Category	Genes of BP	Enrichment FDR	Genes in list	Total genes	Functional Category	Genes of MF	Enrichment FDR	Genes in list	Total genes	Functional Category	Genes of CC	Enrichment FDR	Genes in list	Total genes	Functional Category	Genes of Path
5.35172e-26	85	310	Photosynthesis	ZM00001EB015950 ZM00001EB038530 ZM00001EB041460 ZM00001EB049630 ZM00001EB049640 ZM00001EB066480 ZM00001EB077030 ZM00001EB106430 ZM00001EB112260 ZM00001EB151750 ZM00001EB168100 ZM00001EB175600 ZM00001EB179680 ZM00001EB188910 ZM00001EB207130 ZM00001EB233170 ZM00001EB252630 ZM00001EB255850 ZM00001EB298270 ZM00001EB323460 ZM00001EB324090 ZM00001EB324240 ZM00001EB325410 ZM00001EB343900 ZM00001EB352880…	5.46562e-09	30	106	Microtubule motor activity	ZM00001EB025840 ZM00001EB043680 ZM00001EB059040 ZM00001EB082570 ZM00001EB127940 ZM00001EB161550 ZM00001EB176030 ZM00001EB220360 ZM00001EB265660 ZM00001EB270080 ZM00001EB298280 ZM00001EB373600 ZM00001EB014160 ZM00001EB031820 ZM00001EB122340 ZM00001EB135060 ZM00001EB153550 ZM00001EB153560 ZM00001EB159400 ZM00001EB165280 ZM00001EB293720 ZM00001EB307070 ZM00001EB328750 ZM00001EB341150 ZM00001EB358690…	1.61727e-19	81	360	Photosynthetic membrane	ZM00001EB049630 ZM00001EB049640 ZM00001EB112260 ZM00001EB116960 ZM00001EB138650 ZM00001EB141830 ZM00001EB146510 ZM00001EB151750 ZM00001EB168100 ZM00001EB190110 ZM00001EB213670 ZM00001EB254510 ZM00001EB278510 ZM00001EB280560 ZM00001EB295610 ZM00001EB299980 ZM00001EB301260 ZM00001EB322600 ZM00001EB324090 ZM00001EB324240 ZM00001EB325410 ZM00001EB328390 ZM00001EB332630 ZM00001EB332650 ZM00001EB336580…	3.89839e-22	225	1646	Metabolic pathways	ZM00001EB134020 ZM00001EB056340 ZM00001EB057840 ZM00001EB233020 ZM00001EB424010 ZM00001EB138330 ZM00001EB102470 ZM00001EB284390 ZM00001EB153010 ZM00001EB008930 ZM00001EB431800 ZM00001EB169950 ZM00001EB226060 ZM00001EB333580 ZM00001EB083950 ZM00001EB320800 ZM00001EB119630 ZM00001EB013430 ZM00001EB107530 ZM00001EB379570 ZM00001EB372200 ZM00001EB050010 ZM00001EB109290 ZM00001EB176310 ZM00001EB130340…
4.49367e-19	119	670	Generation of precursor metabolites and energy	ZM00001EB015950 ZM00001EB038530 ZM00001EB038930 ZM00001EB041460 ZM00001EB045790 ZM00001EB049190 ZM00001EB049630 ZM00001EB049640 ZM00001EB057840 ZM00001EB066480 ZM00001EB077030 ZM00001EB103260 ZM00001EB106430 ZM00001EB112260 ZM00001EB139450 ZM00001EB150720 ZM00001EB151750 ZM00001EB153620 ZM00001EB168100 ZM00001EB175600 ZM00001EB179680 ZM00001EB184000 ZM00001EB188600 ZM00001EB200910 ZM00001EB206090…	5.46562e-09	30	104	ATP-dependent microtubule motor activity	ZM00001EB025840 ZM00001EB059040 ZM00001EB127940 ZM00001EB161550 ZM00001EB176030 ZM00001EB265660 ZM00001EB270080 ZM00001EB014160 ZM00001EB031820 ZM00001EB043680 ZM00001EB082570 ZM00001EB122340 ZM00001EB135060 ZM00001EB153550 ZM00001EB153560 ZM00001EB159400 ZM00001EB165280 ZM00001EB220360 ZM00001EB293720 ZM00001EB298280 ZM00001EB307070 ZM00001EB328750 ZM00001EB341150 ZM00001EB358690 ZM00001EB371130…	1.61727e-19	78	339	Thylakoid membrane	ZM00001EB049630 ZM00001EB049640 ZM00001EB112260 ZM00001EB116960 ZM00001EB138650 ZM00001EB141830 ZM00001EB146510 ZM00001EB151750 ZM00001EB168100 ZM00001EB190110 ZM00001EB213670 ZM00001EB254510 ZM00001EB278510 ZM00001EB280560 ZM00001EB295610 ZM00001EB299980 ZM00001EB301260 ZM00001EB322600 ZM00001EB324090 ZM00001EB324240 ZM00001EB325410 ZM00001EB328390 ZM00001EB332630 ZM00001EB332650 ZM00001EB336580…	9.09708e-11	122	926	Biosynthesis of secondary metabolites	ZM00001EB134020 ZM00001EB056340 ZM00001EB057840 ZM00001EB233020 ZM00001EB424010 ZM00001EB102470 ZM00001EB431800 ZM00001EB320800 ZM00001EB013430 ZM00001EB372200 ZM00001EB050010 ZM00001EB176310 ZM00001EB425540 ZM00001EB066060 ZM00001EB162960 ZM00001EB089020 ZM00001EB200910 ZM00001EB158270 ZM00001EB427320 ZM00001EB425840 ZM00001EB408010 ZM00001EB344340 ZM00001EB141610 ZM00001EB164780 ZM00001EB296550…
7.59322e-15	40	121	Photosynthesis, light reaction	ZM00001EB015950 ZM00001EB038530 ZM00001EB041460 ZM00001EB049630 ZM00001EB049640 ZM00001EB066480 ZM00001EB077030 ZM00001EB106430 ZM00001EB112260 ZM00001EB151750 ZM00001EB168100 ZM00001EB175600 ZM00001EB179680 ZM00001EB207130 ZM00001EB233170 ZM00001EB255850 ZM00001EB298270 ZM00001EB323460 ZM00001EB324090 ZM00001EB324240 ZM00001EB325410 ZM00001EB343900 ZM00001EB352880 ZM00001EB433540 ZM00001EB001140…	1.53918e-08	82	560	Hydrolase activity, acting on glycosyl bonds	ZM00001EB005030 ZM00001EB039560 ZM00001EB053840 ZM00001EB054230 ZM00001EB070980 ZM00001EB077490 ZM00001EB077520 ZM00001EB103810 ZM00001EB115990 ZM00001EB144630 ZM00001EB153010 ZM00001EB157610 ZM00001EB166320 ZM00001EB168050 ZM00001EB169950 ZM00001EB205200 ZM00001EB214870 ZM00001EB230860 ZM00001EB258100 ZM00001EB272050 ZM00001EB318780 ZM00001EB339760 ZM00001EB357450 ZM00001EB400300 ZM00001EB403400…	4.28049e-19	46	132	Photosystem	ZM00001EB138650 ZM00001EB409220 ZM00001EB435780 ZM00001EB001650 ZM00001EB041460 ZM00001EB049630 ZM00001EB049640 ZM00001EB066480 ZM00001EB077030 ZM00001EB096870 ZM00001EB101660 ZM00001EB106430 ZM00001EB107560 ZM00001EB112260 ZM00001EB138680 ZM00001EB141830 ZM00001EB150500 ZM00001EB151750 ZM00001EB168100 ZM00001EB179680 ZM00001EB207130 ZM00001EB212520 ZM00001EB213670 ZM00001EB226060 ZM00001EB233170…	1.18155e-10	19	41	Photosynthesis	ZM00001EB083950 ZM00001EB379570 ZM00001EB298270 ZM00001EB238370 ZM00001EB261260 ZM00001EB001650 ZM00001EB015950 ZM00001EB096870 ZM00001EB322600 ZM00001EB316290 ZM00001EB101660 ZM00001EB299990 ZM00001EB260140 ZM00001EB213670 ZM00001EB409220 ZM00001EB140530 ZM00001EB295610 ZM00001EB146510 ZM00001EB323460
1.3043e-12	179	1438	Carbohydrate metabolic process	ZM00001EB008360 ZM00001EB011940 ZM00001EB027730 ZM00001EB046440 ZM00001EB053420 ZM00001EB054980 ZM00001EB057840 ZM00001EB059120 ZM00001EB074530 ZM00001EB099710 ZM00001EB102240 ZM00001EB109730 ZM00001EB109880 ZM00001EB112280 ZM00001EB142720 ZM00001EB147750 ZM00001EB150720 ZM00001EB153340 ZM00001EB153620 ZM00001EB159720 ZM00001EB163970 ZM00001EB174880 ZM00001EB184000 ZM00001EB200910 ZM00001EB206090…	6.35315e-08	228	2225	Oxidoreductase activity	ZM00001EB008980 ZM00001EB009510 ZM00001EB017070 ZM00001EB019480 ZM00001EB026580 ZM00001EB026710 ZM00001EB028770 ZM00001EB036940 ZM00001EB038530 ZM00001EB038930 ZM00001EB043100 ZM00001EB043110 ZM00001EB043960 ZM00001EB045790 ZM00001EB050010 ZM00001EB060520 ZM00001EB061670 ZM00001EB071040 ZM00001EB075740 ZM00001EB075800 ZM00001EB077030 ZM00001EB078340 ZM00001EB080110 ZM00001EB084190 ZM00001EB089020…	6.91715e-19	77	344	Chloroplast thylakoid	ZM00001EB015950 ZM00001EB041730 ZM00001EB049630 ZM00001EB049640 ZM00001EB112260 ZM00001EB116960 ZM00001EB138650 ZM00001EB141830 ZM00001EB146510 ZM00001EB151750 ZM00001EB168100 ZM00001EB190110 ZM00001EB213670 ZM00001EB254510 ZM00001EB258740 ZM00001EB261260 ZM00001EB278510 ZM00001EB280560 ZM00001EB295610 ZM00001EB299980 ZM00001EB301260 ZM00001EB322600 ZM00001EB324090 ZM00001EB324240 ZM00001EB325410…	1.07339e-09	12	17	Photosynthesis	ZM00001EB066480 ZM00001EB179680 ZM00001EB233170 ZM00001EB255850 ZM00001EB049630 ZM00001EB325410 ZM00001EB207130 ZM00001EB041460 ZM00001EB168100 ZM00001EB433540 ZM00001EB324090 ZM00001EB343900
4.39567e-12	20	36	Photosynthesis, light harvesting	ZM00001EB041460 ZM00001EB049630 ZM00001EB049640 ZM00001EB066480 ZM00001EB112260 ZM00001EB168100 ZM00001EB179680 ZM00001EB207130 ZM00001EB233170 ZM00001EB255850 ZM00001EB324090 ZM00001EB324240 ZM00001EB325410 ZM00001EB343900 ZM00001EB433540 ZM00001EB107560 ZM00001EB227340 ZM00001EB296090 ZM00001EB320890 ZM00001EB346800	7.44977e-08	34	150	Motor activity	ZM00001EB025840 ZM00001EB043680 ZM00001EB059040 ZM00001EB082570 ZM00001EB127940 ZM00001EB161550 ZM00001EB176030 ZM00001EB220360 ZM00001EB265660 ZM00001EB270080 ZM00001EB298280 ZM00001EB373600 ZM00001EB014160 ZM00001EB031820 ZM00001EB065190 ZM00001EB122340 ZM00001EB135060 ZM00001EB153550 ZM00001EB153560 ZM00001EB159400 ZM00001EB165280 ZM00001EB190180 ZM00001EB293720 ZM00001EB307070 ZM00001EB313880…	6.91715e-19	77	344	Plastid thylakoid	ZM00001EB015950 ZM00001EB041730 ZM00001EB049630 ZM00001EB049640 ZM00001EB112260 ZM00001EB116960 ZM00001EB138650 ZM00001EB141830 ZM00001EB146510 ZM00001EB151750 ZM00001EB168100 ZM00001EB190110 ZM00001EB213670 ZM00001EB254510 ZM00001EB258740 ZM00001EB261260 ZM00001EB278510 ZM00001EB280560 ZM00001EB295610 ZM00001EB299980 ZM00001EB301260 ZM00001EB322600 ZM00001EB324090 ZM00001EB324240 ZM00001EB325410…	4.47103e-07	25	104	Starch and sucrose metabolism	ZM00001EB056340 ZM00001EB057840 ZM00001EB008930 ZM00001EB320800 ZM00001EB107530 ZM00001EB372200 ZM00001EB280690 ZM00001EB054230 ZM00001EB228780 ZM00001EB144630 ZM00001EB076600 ZM00001EB399910 ZM00001EB328070 ZM00001EB350640 ZM00001EB230070 ZM00001EB363200 ZM00001EB425730 ZM00001EB153620 ZM00001EB042990 ZM00001EB242820 ZM00001EB228530 ZM00001EB323450 ZM00001EB279740 ZM00001EB296990 ZM00001EB327900
3.76003e-11	15	21	Photosynthesis, light harvesting in photosystem I	ZM00001EB041460 ZM00001EB049630 ZM00001EB049640 ZM00001EB066480 ZM00001EB112260 ZM00001EB168100 ZM00001EB179680 ZM00001EB207130 ZM00001EB233170 ZM00001EB255850 ZM00001EB324090 ZM00001EB324240 ZM00001EB325410 ZM00001EB343900 ZM00001EB433540	1.19067e-07	73	502	Hydrolase activity, hydrolyzing O-glycosyl compounds	ZM00001EB005030 ZM00001EB054230 ZM00001EB070980 ZM00001EB077490 ZM00001EB077520 ZM00001EB103810 ZM00001EB115990 ZM00001EB144630 ZM00001EB153010 ZM00001EB157610 ZM00001EB166320 ZM00001EB168050 ZM00001EB169950 ZM00001EB205200 ZM00001EB214870 ZM00001EB230860 ZM00001EB258100 ZM00001EB272050 ZM00001EB318780 ZM00001EB339760 ZM00001EB400300 ZM00001EB403400 ZM00001EB420850 ZM00001EB431850 ZM00001EB000020…	2.31717e-18	68	285	Chloroplast thylakoid membrane	ZM00001EB049630 ZM00001EB049640 ZM00001EB112260 ZM00001EB116960 ZM00001EB138650 ZM00001EB141830 ZM00001EB146510 ZM00001EB151750 ZM00001EB168100 ZM00001EB190110 ZM00001EB213670 ZM00001EB254510 ZM00001EB278510 ZM00001EB280560 ZM00001EB295610 ZM00001EB299980 ZM00001EB301260 ZM00001EB322600 ZM00001EB324090 ZM00001EB324240 ZM00001EB325410 ZM00001EB328390 ZM00001EB332630 ZM00001EB332650 ZM00001EB336580…	9.28655e-07	16	48	Carbon fixation in photosynthetic organisms	ZM00001EB200910 ZM00001EB158270 ZM00001EB408010 ZM00001EB344340 ZM00001EB296550 ZM00001EB367890 ZM00001EB147750 ZM00001EB251520 ZM00001EB233140 ZM00001EB301210 ZM00001EB327530 ZM00001EB126420 ZM00001EB197410 ZM00001EB184000 ZM00001EB383680 ZM00001EB045790
4.35969e-09	30	107	Microtubule-based movement	ZM00001EB043680 ZM00001EB059040 ZM00001EB082570 ZM00001EB127940 ZM00001EB161550 ZM00001EB220360 ZM00001EB270080 ZM00001EB298280 ZM00001EB373600 ZM00001EB014160 ZM00001EB025840 ZM00001EB031820 ZM00001EB122340 ZM00001EB135060 ZM00001EB153550 ZM00001EB153560 ZM00001EB159400 ZM00001EB165280 ZM00001EB176030 ZM00001EB265660 ZM00001EB293720 ZM00001EB307070 ZM00001EB328750 ZM00001EB341150 ZM00001EB358690…	3.71288e-07	47	270	Microtubule binding	ZM00001EB007470 ZM00001EB036580 ZM00001EB043680 ZM00001EB055030 ZM00001EB059040 ZM00001EB068860 ZM00001EB082570 ZM00001EB105690 ZM00001EB127940 ZM00001EB149800 ZM00001EB161550 ZM00001EB200470 ZM00001EB220360 ZM00001EB254080 ZM00001EB270080 ZM00001EB271670 ZM00001EB280060 ZM00001EB298280 ZM00001EB360520 ZM00001EB373600 ZM00001EB381470 ZM00001EB400630 ZM00001EB430650 ZM00001EB014160 ZM00001EB025840…	2.31717e-18	68	285	Plastid thylakoid membrane	ZM00001EB049630 ZM00001EB049640 ZM00001EB112260 ZM00001EB116960 ZM00001EB138650 ZM00001EB141830 ZM00001EB146510 ZM00001EB151750 ZM00001EB168100 ZM00001EB190110 ZM00001EB213670 ZM00001EB254510 ZM00001EB278510 ZM00001EB280560 ZM00001EB295610 ZM00001EB299980 ZM00001EB301260 ZM00001EB322600 ZM00001EB324090 ZM00001EB324240 ZM00001EB325410 ZM00001EB328390 ZM00001EB332630 ZM00001EB332650 ZM00001EB336580…	7.96768e-05	32	200	Carbon metabolism	ZM00001EB425540 ZM00001EB089020 ZM00001EB200910 ZM00001EB158270 ZM00001EB408010 ZM00001EB344340 ZM00001EB296550 ZM00001EB311450 ZM00001EB408460 ZM00001EB367890 ZM00001EB419110 ZM00001EB389520 ZM00001EB147750 ZM00001EB050410 ZM00001EB251520 ZM00001EB233140 ZM00001EB153460 ZM00001EB079220 ZM00001EB301210 ZM00001EB103260 ZM00001EB327530 ZM00001EB033060 ZM00001EB363200 ZM00001EB126420 ZM00001EB153620…
1.89491e-07	31	131	Movement of cell or subcellular component	ZM00001EB043680 ZM00001EB059040 ZM00001EB082570 ZM00001EB127940 ZM00001EB161550 ZM00001EB220360 ZM00001EB270080 ZM00001EB298280 ZM00001EB347530 ZM00001EB373600 ZM00001EB014160 ZM00001EB025840 ZM00001EB031820 ZM00001EB122340 ZM00001EB135060 ZM00001EB153550 ZM00001EB153560 ZM00001EB159400 ZM00001EB165280 ZM00001EB176030 ZM00001EB265660 ZM00001EB293720 ZM00001EB307070 ZM00001EB328750 ZM00001EB341150…	1.16798e-06	66	462	Cytoskeletal protein binding	ZM00001EB007470 ZM00001EB021290 ZM00001EB031290 ZM00001EB036580 ZM00001EB043680 ZM00001EB047830 ZM00001EB055030 ZM00001EB059040 ZM00001EB068860 ZM00001EB082570 ZM00001EB104710 ZM00001EB105690 ZM00001EB127940 ZM00001EB135720 ZM00001EB149800 ZM00001EB153760 ZM00001EB161550 ZM00001EB200470 ZM00001EB220360 ZM00001EB254080 ZM00001EB264630 ZM00001EB270080 ZM00001EB271670 ZM00001EB280060 ZM00001EB293600…	2.7442e-17	28	54	Photosystem I	ZM00001EB138650 ZM00001EB409220 ZM00001EB041460 ZM00001EB049630 ZM00001EB049640 ZM00001EB066480 ZM00001EB096870 ZM00001EB101660 ZM00001EB107560 ZM00001EB112260 ZM00001EB168100 ZM00001EB179680 ZM00001EB207130 ZM00001EB212520 ZM00001EB213670 ZM00001EB233170 ZM00001EB255850 ZM00001EB295610 ZM00001EB296090 ZM00001EB299990 ZM00001EB306070 ZM00001EB316290 ZM00001EB324090 ZM00001EB324240 ZM00001EB325410…	0.000380704	11	38	Fatty acid biosynthesis	ZM00001EB109290 ZM00001EB176310 ZM00001EB417150 ZM00001EB327480 ZM00001EB376490 ZM00001EB201940 ZM00001EB270390 ZM00001EB309910 ZM00001EB225510 ZM00001EB026580 ZM00001EB064380
3.35489e-07	55	337	Microtubule-based process	ZM00001EB007470 ZM00001EB036580 ZM00001EB043680 ZM00001EB055850 ZM00001EB059040 ZM00001EB068860 ZM00001EB082570 ZM00001EB105690 ZM00001EB127940 ZM00001EB129360 ZM00001EB149800 ZM00001EB150420 ZM00001EB161550 ZM00001EB215710 ZM00001EB218000 ZM00001EB220360 ZM00001EB232910 ZM00001EB270080 ZM00001EB282650 ZM00001EB288850 ZM00001EB298280 ZM00001EB301770 ZM00001EB307070 ZM00001EB322760 ZM00001EB325230…	1.23749e-06	18	55	Chlorophyll binding	ZM00001EB041460 ZM00001EB049630 ZM00001EB049640 ZM00001EB066480 ZM00001EB107560 ZM00001EB112260 ZM00001EB168100 ZM00001EB179680 ZM00001EB207130 ZM00001EB233170 ZM00001EB255850 ZM00001EB296090 ZM00001EB324090 ZM00001EB324240 ZM00001EB325410 ZM00001EB343900 ZM00001EB433540 ZM00001EB435780	1.93252e-16	102	594	Thylakoid	ZM00001EB015950 ZM00001EB041730 ZM00001EB049630 ZM00001EB049640 ZM00001EB112260 ZM00001EB116960 ZM00001EB138650 ZM00001EB141830 ZM00001EB146510 ZM00001EB151750 ZM00001EB164390 ZM00001EB168100 ZM00001EB190110 ZM00001EB213670 ZM00001EB254510 ZM00001EB258740 ZM00001EB261260 ZM00001EB278510 ZM00001EB280560 ZM00001EB295610 ZM00001EB299980 ZM00001EB301260 ZM00001EB322600 ZM00001EB324090 ZM00001EB324240…	0.000442465	11	39	DNA replication	ZM00001EB421110 ZM00001EB351990 ZM00001EB259380 ZM00001EB400180 ZM00001EB137000 ZM00001EB037700 ZM00001EB342080 ZM00001EB350340 ZM00001EB192050 ZM00001EB028400 ZM00001EB290510
9.67121e-07	9	12	Pre-replicative complex assembly	ZM00001EB028400 ZM00001EB137000 ZM00001EB162700 ZM00001EB169610 ZM00001EB257900 ZM00001EB290510 ZM00001EB342080 ZM00001EB350340 ZM00001EB351990	1.70222e-06	47	286	Tubulin binding	ZM00001EB007470 ZM00001EB036580 ZM00001EB043680 ZM00001EB055030 ZM00001EB059040 ZM00001EB068860 ZM00001EB082570 ZM00001EB105690 ZM00001EB127940 ZM00001EB149800 ZM00001EB161550 ZM00001EB200470 ZM00001EB220360 ZM00001EB254080 ZM00001EB270080 ZM00001EB271670 ZM00001EB280060 ZM00001EB298280 ZM00001EB360520 ZM00001EB373600 ZM00001EB381470 ZM00001EB400630 ZM00001EB430650 ZM00001EB014160 ZM00001EB025840…	2.38505e-16	267	2317	Cell periphery	ZM00001EB000570 ZM00001EB000990 ZM00001EB002090 ZM00001EB005030 ZM00001EB008140 ZM00001EB008460 ZM00001EB008930 ZM00001EB010550 ZM00001EB011280 ZM00001EB016040 ZM00001EB016160 ZM00001EB022900 ZM00001EB023710 ZM00001EB026840 ZM00001EB027740 ZM00001EB031290 ZM00001EB033760 ZM00001EB039040 ZM00001EB042630 ZM00001EB042710 ZM00001EB043100 ZM00001EB043110 ZM00001EB043610 ZM00001EB043960 ZM00001EB046440…	0.000511766	13	54	Fatty acid metabolism	ZM00001EB109290 ZM00001EB176310 ZM00001EB417150 ZM00001EB327480 ZM00001EB376490 ZM00001EB201940 ZM00001EB270390 ZM00001EB351400 ZM00001EB309910 ZM00001EB225510 ZM00001EB033060 ZM00001EB026580 ZM00001EB064380
9.67121e-07	9	12	Pre-replicative complex assembly involved in nuclear cell cycle DNA replication	ZM00001EB028400 ZM00001EB137000 ZM00001EB162700 ZM00001EB169610 ZM00001EB257900 ZM00001EB290510 ZM00001EB342080 ZM00001EB350340 ZM00001EB351990	9.3581e-05	79	665	Protein dimerization activity	ZM00001EB141080 ZM00001EB005540 ZM00001EB006680 ZM00001EB011370 ZM00001EB015000 ZM00001EB029300 ZM00001EB036990 ZM00001EB040460 ZM00001EB072850 ZM00001EB083310 ZM00001EB083380 ZM00001EB090820 ZM00001EB090830 ZM00001EB102580 ZM00001EB102950 ZM00001EB106620 ZM00001EB108760 ZM00001EB113060 ZM00001EB113220 ZM00001EB119270 ZM00001EB122050 ZM00001EB123370 ZM00001EB123830 ZM00001EB126840 ZM00001EB135040…	3.47668e-15	193	1541	Chloroplast	ZM00001EB001140 ZM00001EB015950 ZM00001EB026580 ZM00001EB038530 ZM00001EB041730 ZM00001EB049630 ZM00001EB049640 ZM00001EB053750 ZM00001EB057930 ZM00001EB061670 ZM00001EB062770 ZM00001EB071770 ZM00001EB077030 ZM00001EB106430 ZM00001EB107290 ZM00001EB112260 ZM00001EB116960 ZM00001EB138650 ZM00001EB140200 ZM00001EB141830 ZM00001EB146510 ZM00001EB151750 ZM00001EB159710 ZM00001EB163970 ZM00001EB164390…	0.000551189	19	103	Glycolysis / Gluconeogenesis	ZM00001EB424010 ZM00001EB089020 ZM00001EB200910 ZM00001EB408010 ZM00001EB311450 ZM00001EB408460 ZM00001EB289570 ZM00001EB188910 ZM00001EB367890 ZM00001EB050410 ZM00001EB157870 ZM00001EB233140 ZM00001EB026710 ZM00001EB290330 ZM00001EB363200 ZM00001EB153620 ZM00001EB036940 ZM00001EB184000 ZM00001EB179810
9.67121e-07	9	12	Pre-replicative complex assembly involved in cell cycle DNA replication	ZM00001EB028400 ZM00001EB137000 ZM00001EB162700 ZM00001EB169610 ZM00001EB257900 ZM00001EB290510 ZM00001EB342080 ZM00001EB350340 ZM00001EB351990	0.000196518	6	8	Single-stranded DNA helicase activity	ZM00001EB028400 ZM00001EB137000 ZM00001EB169610 ZM00001EB257900 ZM00001EB350340 ZM00001EB072560	4.7588e-15	35	100	Photosystem II	ZM00001EB435780 ZM00001EB001650 ZM00001EB041460 ZM00001EB049630 ZM00001EB049640 ZM00001EB066480 ZM00001EB077030 ZM00001EB106430 ZM00001EB107560 ZM00001EB112260 ZM00001EB138680 ZM00001EB141830 ZM00001EB150500 ZM00001EB151750 ZM00001EB168100 ZM00001EB179680 ZM00001EB207130 ZM00001EB226060 ZM00001EB233170 ZM00001EB255850 ZM00001EB261260 ZM00001EB273380 ZM00001EB296090 ZM00001EB298270 ZM00001EB299760…	0.0022124	14	71	Pyruvate metabolism	ZM00001EB089020 ZM00001EB158270 ZM00001EB344340 ZM00001EB296550 ZM00001EB408460 ZM00001EB289570 ZM00001EB050410 ZM00001EB026710 ZM00001EB290330 ZM00001EB033060 ZM00001EB126420 ZM00001EB036940 ZM00001EB383680 ZM00001EB045790
1.46469e-06	13	28	Nuclear DNA replication	ZM00001EB028400 ZM00001EB032200 ZM00001EB137000 ZM00001EB162700 ZM00001EB169610 ZM00001EB257900 ZM00001EB290510 ZM00001EB342080 ZM00001EB350340 ZM00001EB351990 ZM00001EB377000 ZM00001EB138190 ZM00001EB325310	0.00158362	4	4	ATP citrate synthase activity	ZM00001EB130080 ZM00001EB340370 ZM00001EB136880 ZM00001EB164780	3.22302e-13	204	1738	Plastid	ZM00001EB001140 ZM00001EB015950 ZM00001EB026580 ZM00001EB038530 ZM00001EB041730 ZM00001EB049630 ZM00001EB049640 ZM00001EB053750 ZM00001EB057930 ZM00001EB061670 ZM00001EB062770 ZM00001EB071770 ZM00001EB077030 ZM00001EB106430 ZM00001EB107290 ZM00001EB112260 ZM00001EB116960 ZM00001EB138650 ZM00001EB140200 ZM00001EB141830 ZM00001EB146510 ZM00001EB151750 ZM00001EB159710 ZM00001EB163970 ZM00001EB164390…	0.00934413	11	56	Citrate cycle (TCA cycle)	ZM00001EB089020 ZM00001EB158270 ZM00001EB344340 ZM00001EB164780 ZM00001EB296550 ZM00001EB408460 ZM00001EB419110 ZM00001EB050410 ZM00001EB136880 ZM00001EB036940 ZM00001EB045790
2.83638e-06	87	688	Cell cycle	ZM00001EB003750 ZM00001EB007470 ZM00001EB028400 ZM00001EB032200 ZM00001EB037120 ZM00001EB046440 ZM00001EB051770 ZM00001EB055850 ZM00001EB068860 ZM00001EB073920 ZM00001EB099710 ZM00001EB105690 ZM00001EB119640 ZM00001EB128470 ZM00001EB129360 ZM00001EB137000 ZM00001EB138190 ZM00001EB149800 ZM00001EB150420 ZM00001EB150450 ZM00001EB153340 ZM00001EB162700 ZM00001EB163340 ZM00001EB164780 ZM00001EB169610…	0.00158847	9	25	DNA replication origin binding	ZM00001EB028400 ZM00001EB137000 ZM00001EB162700 ZM00001EB169610 ZM00001EB257900 ZM00001EB290510 ZM00001EB342080 ZM00001EB350340 ZM00001EB351990	5.96739e-12	209	1849	Plasma membrane	ZM00001EB000570 ZM00001EB000990 ZM00001EB002090 ZM00001EB008140 ZM00001EB008460 ZM00001EB008930 ZM00001EB010550 ZM00001EB011280 ZM00001EB016040 ZM00001EB016160 ZM00001EB022900 ZM00001EB023710 ZM00001EB026840 ZM00001EB027740 ZM00001EB031290 ZM00001EB033760 ZM00001EB039040 ZM00001EB042630 ZM00001EB042710 ZM00001EB043610 ZM00001EB043960 ZM00001EB046440 ZM00001EB047830 ZM00001EB054710 ZM00001EB059050…	0.013865	16	105	Amino sugar and nucleotide sugar metabolism	ZM00001EB284390 ZM00001EB169950 ZM00001EB320800 ZM00001EB372200 ZM00001EB410030 ZM00001EB431850 ZM00001EB339760 ZM00001EB430780 ZM00001EB042670 ZM00001EB397570 ZM00001EB405650 ZM00001EB230070 ZM00001EB363200 ZM00001EB036220 ZM00001EB153620 ZM00001EB042990
3.69872e-06	65	464	Cell cycle process	ZM00001EB007470 ZM00001EB028400 ZM00001EB032200 ZM00001EB037120 ZM00001EB046440 ZM00001EB051770 ZM00001EB068860 ZM00001EB073920 ZM00001EB099710 ZM00001EB105690 ZM00001EB119640 ZM00001EB128470 ZM00001EB137000 ZM00001EB138190 ZM00001EB149800 ZM00001EB150450 ZM00001EB153340 ZM00001EB162700 ZM00001EB163340 ZM00001EB164780 ZM00001EB169610 ZM00001EB172550 ZM00001EB180180 ZM00001EB188030 ZM00001EB193470…	0.0028396	7	16	1-phosphatidylinositol-4-phosphate 5-kinase activity	ZM00001EB011460 ZM00001EB017280 ZM00001EB017290 ZM00001EB110730 ZM00001EB216660 ZM00001EB329740 ZM00001EB394480	4.51754e-11	86	564	Cytoskeleton	ZM00001EB007470 ZM00001EB021290 ZM00001EB036580 ZM00001EB043680 ZM00001EB055850 ZM00001EB059040 ZM00001EB068860 ZM00001EB082570 ZM00001EB104710 ZM00001EB105690 ZM00001EB127940 ZM00001EB129360 ZM00001EB149800 ZM00001EB150420 ZM00001EB161550 ZM00001EB190180 ZM00001EB193470 ZM00001EB215710 ZM00001EB218000 ZM00001EB220360 ZM00001EB232910 ZM00001EB264630 ZM00001EB270080 ZM00001EB282650 ZM00001EB284280…	0.0189628	6	22	Fatty acid elongation	ZM00001EB162960 ZM00001EB046050 ZM00001EB047970 ZM00001EB351400 ZM00001EB222980 ZM00001EB385870
1.40893e-05	10	19	Double-strand break repair via break-induced replication	ZM00001EB028400 ZM00001EB137000 ZM00001EB162700 ZM00001EB169610 ZM00001EB257900 ZM00001EB290510 ZM00001EB342080 ZM00001EB350340 ZM00001EB351990 ZM00001EB417800	0.0065604	7	18	ATP-dependent microtubule motor activity, plus-end-directed	ZM00001EB025840 ZM00001EB059040 ZM00001EB127940 ZM00001EB161550 ZM00001EB176030 ZM00001EB265660 ZM00001EB270080	1.10741e-10	60	334	Microtubule	ZM00001EB007470 ZM00001EB043680 ZM00001EB055850 ZM00001EB059040 ZM00001EB068860 ZM00001EB082570 ZM00001EB105690 ZM00001EB127940 ZM00001EB129360 ZM00001EB149800 ZM00001EB150420 ZM00001EB161550 ZM00001EB215710 ZM00001EB218000 ZM00001EB220360 ZM00001EB232910 ZM00001EB270080 ZM00001EB282650 ZM00001EB288850 ZM00001EB298280 ZM00001EB325230 ZM00001EB349430 ZM00001EB373600 ZM00001EB400630 ZM00001EB430650…	0.0209868	5	16	Stilbenoid, diarylheptanoid and gingerol biosynthesis	ZM00001EB125080 ZM00001EB124190 ZM00001EB125070 ZM00001EB129120 ZM00001EB198080
2.37024e-05	50	338	Mitotic cell cycle	ZM00001EB003750 ZM00001EB037120 ZM00001EB046440 ZM00001EB051770 ZM00001EB055850 ZM00001EB073920 ZM00001EB099710 ZM00001EB105690 ZM00001EB119640 ZM00001EB128470 ZM00001EB129360 ZM00001EB149800 ZM00001EB150420 ZM00001EB150450 ZM00001EB153340 ZM00001EB162700 ZM00001EB169610 ZM00001EB180180 ZM00001EB198220 ZM00001EB215710 ZM00001EB218000 ZM00001EB219220 ZM00001EB232910 ZM00001EB272010 ZM00001EB282650…	0.00747057	16	83	Copper ion binding	ZM00001EB107350 ZM00001EB330020 ZM00001EB043960 ZM00001EB148270 ZM00001EB148280 ZM00001EB166100 ZM00001EB224610 ZM00001EB289630 ZM00001EB298980 ZM00001EB322470 ZM00001EB367900 ZM00001EB379440 ZM00001EB379570 ZM00001EB384970 ZM00001EB393970 ZM00001EB442220	1.77176e-10	60	339	Supramolecular polymer	ZM00001EB007470 ZM00001EB043680 ZM00001EB055850 ZM00001EB059040 ZM00001EB068860 ZM00001EB082570 ZM00001EB105690 ZM00001EB127940 ZM00001EB129360 ZM00001EB149800 ZM00001EB150420 ZM00001EB161550 ZM00001EB215710 ZM00001EB218000 ZM00001EB220360 ZM00001EB232910 ZM00001EB270080 ZM00001EB282650 ZM00001EB288850 ZM00001EB298280 ZM00001EB325230 ZM00001EB349430 ZM00001EB373600 ZM00001EB400630 ZM00001EB430650…	0.0239009	12	74	Biosynthesis of nucleotide sugars	ZM00001EB138330 ZM00001EB284390 ZM00001EB320800 ZM00001EB372200 ZM00001EB430780 ZM00001EB042670 ZM00001EB397570 ZM00001EB230070 ZM00001EB363200 ZM00001EB036220 ZM00001EB153620 ZM00001EB042990
3.08036e-05	14	41	DNA replication initiation	ZM00001EB028400 ZM00001EB119640 ZM00001EB137000 ZM00001EB162700 ZM00001EB169610 ZM00001EB257900 ZM00001EB290510 ZM00001EB328260 ZM00001EB342080 ZM00001EB351990 ZM00001EB377000 ZM00001EB409930 ZM00001EB350340 ZM00001EB367100	0.00763249	26	175	Protein heterodimerization activity	ZM00001EB141080 ZM00001EB040460 ZM00001EB072850 ZM00001EB083310 ZM00001EB083380 ZM00001EB108760 ZM00001EB122050 ZM00001EB123370 ZM00001EB123830 ZM00001EB160010 ZM00001EB177270 ZM00001EB187430 ZM00001EB188570 ZM00001EB210660 ZM00001EB244680 ZM00001EB271240 ZM00001EB313730 ZM00001EB319670 ZM00001EB327140 ZM00001EB336310 ZM00001EB351700 ZM00001EB397500 ZM00001EB403860 ZM00001EB422190 ZM00001EB422440…	1.77176e-10	60	339	Supramolecular fiber	ZM00001EB007470 ZM00001EB043680 ZM00001EB055850 ZM00001EB059040 ZM00001EB068860 ZM00001EB082570 ZM00001EB105690 ZM00001EB127940 ZM00001EB129360 ZM00001EB149800 ZM00001EB150420 ZM00001EB161550 ZM00001EB215710 ZM00001EB218000 ZM00001EB220360 ZM00001EB232910 ZM00001EB270080 ZM00001EB282650 ZM00001EB288850 ZM00001EB298280 ZM00001EB325230 ZM00001EB349430 ZM00001EB373600 ZM00001EB400630 ZM00001EB430650…	0.0326497	5	18	Flavonoid biosynthesis	ZM00001EB062510 ZM00001EB163860 ZM00001EB125080 ZM00001EB124190 ZM00001EB125070
3.93189e-05	32	177	DNA-dependent DNA replication	ZM00001EB028400 ZM00001EB032200 ZM00001EB037700 ZM00001EB072560 ZM00001EB119640 ZM00001EB123270 ZM00001EB137000 ZM00001EB162700 ZM00001EB169610 ZM00001EB192050 ZM00001EB228900 ZM00001EB257900 ZM00001EB290510 ZM00001EB293320 ZM00001EB296310 ZM00001EB308160 ZM00001EB320240 ZM00001EB328260 ZM00001EB342080 ZM00001EB346380 ZM00001EB350340 ZM00001EB351990 ZM00001EB377000 ZM00001EB400180 ZM00001EB409930…	0.0168396	7	21	Transferase activity, transferring acyl groups, acyl groups converted into alkyl on transfer	ZM00001EB001340 ZM00001EB130080 ZM00001EB206090 ZM00001EB340370 ZM00001EB136880 ZM00001EB164780 ZM00001EB403920	1.77176e-10	60	339	Polymeric cytoskeletal fiber	ZM00001EB007470 ZM00001EB043680 ZM00001EB055850 ZM00001EB059040 ZM00001EB068860 ZM00001EB082570 ZM00001EB105690 ZM00001EB127940 ZM00001EB129360 ZM00001EB149800 ZM00001EB150420 ZM00001EB161550 ZM00001EB215710 ZM00001EB218000 ZM00001EB220360 ZM00001EB232910 ZM00001EB270080 ZM00001EB282650 ZM00001EB288850 ZM00001EB298280 ZM00001EB325230 ZM00001EB349430 ZM00001EB373600 ZM00001EB400630 ZM00001EB430650…	0.0396591	5	19	Cutin, suberine and wax biosynthesis	ZM00001EB225160 ZM00001EB221970 ZM00001EB371580 ZM00001EB008980 ZM00001EB308150
6.77125e-05	20	84	Protein-chromophore linkage	ZM00001EB041460 ZM00001EB042710 ZM00001EB049630 ZM00001EB049640 ZM00001EB066480 ZM00001EB107560 ZM00001EB112260 ZM00001EB168100 ZM00001EB179680 ZM00001EB207130 ZM00001EB233170 ZM00001EB255850 ZM00001EB296090 ZM00001EB324090 ZM00001EB324240 ZM00001EB325410 ZM00001EB343900 ZM00001EB389640 ZM00001EB433540 ZM00001EB435780	0.0244166	4	7	Actin monomer binding	ZM00001EB153760 ZM00001EB293600 ZM00001EB371220 ZM00001EB371230	7.16336e-10	102	759	Extracellular region	ZM00001EB026430 ZM00001EB056280 ZM00001EB066830 ZM00001EB081480 ZM00001EB100570 ZM00001EB110400 ZM00001EB123280 ZM00001EB136530 ZM00001EB164410 ZM00001EB169950 ZM00001EB224120 ZM00001EB252670 ZM00001EB267050 ZM00001EB297930 ZM00001EB303120 ZM00001EB330020 ZM00001EB332050 ZM00001EB332100 ZM00001EB333150 ZM00001EB345560 ZM00001EB361000 ZM00001EB362260 ZM00001EB383680 ZM00001EB418570 ZM00001EB420850…
0.000134454	13	40	Cell cycle DNA replication	ZM00001EB028400 ZM00001EB032200 ZM00001EB137000 ZM00001EB162700 ZM00001EB169610 ZM00001EB257900 ZM00001EB290510 ZM00001EB342080 ZM00001EB350340 ZM00001EB351990 ZM00001EB377000 ZM00001EB138190 ZM00001EB325310	0.0244166	14	77	Beta-glucosidase activity	ZM00001EB054230 ZM00001EB077490 ZM00001EB077520 ZM00001EB115990 ZM00001EB144630 ZM00001EB214870 ZM00001EB400300 ZM00001EB008930 ZM00001EB065810 ZM00001EB107530 ZM00001EB117130 ZM00001EB323330 ZM00001EB325370 ZM00001EB399910	8.74224e-10	63	380	Microtubule cytoskeleton	ZM00001EB007470 ZM00001EB036580 ZM00001EB043680 ZM00001EB055850 ZM00001EB059040 ZM00001EB068860 ZM00001EB082570 ZM00001EB105690 ZM00001EB127940 ZM00001EB129360 ZM00001EB149800 ZM00001EB150420 ZM00001EB161550 ZM00001EB190180 ZM00001EB193470 ZM00001EB215710 ZM00001EB218000 ZM00001EB220360 ZM00001EB232910 ZM00001EB270080 ZM00001EB282650 ZM00001EB288850 ZM00001EB298280 ZM00001EB301770 ZM00001EB322760…
0.000136546	5	5	Photosystem II stabilization	ZM00001EB151750 ZM00001EB352880 ZM00001EB142810 ZM00001EB226060 ZM00001EB273380	0.0244166	16	94	Glucosidase activity	ZM00001EB054230 ZM00001EB077490 ZM00001EB077520 ZM00001EB115990 ZM00001EB144630 ZM00001EB214870 ZM00001EB230860 ZM00001EB400300 ZM00001EB008930 ZM00001EB065810 ZM00001EB107530 ZM00001EB117130 ZM00001EB229460 ZM00001EB323330 ZM00001EB325370 ZM00001EB399910	3.40679e-08	37	183	Anchored component of plasma membrane	ZM00001EB000990 ZM00001EB002090 ZM00001EB008930 ZM00001EB010550 ZM00001EB011280 ZM00001EB026840 ZM00001EB043960 ZM00001EB054710 ZM00001EB061740 ZM00001EB065400 ZM00001EB065810 ZM00001EB106290 ZM00001EB107530 ZM00001EB117130 ZM00001EB129330 ZM00001EB151140 ZM00001EB153120 ZM00001EB189500 ZM00001EB207570 ZM00001EB212510 ZM00001EB232740 ZM00001EB243040 ZM00001EB249980 ZM00001EB298480 ZM00001EB323160…
0.000164618	73	608	Response to abiotic stimulus	ZM00001EB041460 ZM00001EB049630 ZM00001EB049640 ZM00001EB066480 ZM00001EB068860 ZM00001EB077130 ZM00001EB112260 ZM00001EB122740 ZM00001EB124960 ZM00001EB138190 ZM00001EB168100 ZM00001EB179680 ZM00001EB207130 ZM00001EB233170 ZM00001EB235510 ZM00001EB255850 ZM00001EB256000 ZM00001EB272290 ZM00001EB282550 ZM00001EB293780 ZM00001EB301280 ZM00001EB320240 ZM00001EB324090 ZM00001EB324240 ZM00001EB325410…	0.0244166	4	7	Sigma factor activity	ZM00001EB012130 ZM00001EB172090 ZM00001EB297590 ZM00001EB415360	7.86593e-08	37	189	Anchored component of membrane	ZM00001EB000990 ZM00001EB002090 ZM00001EB008930 ZM00001EB010550 ZM00001EB011280 ZM00001EB026840 ZM00001EB043960 ZM00001EB054710 ZM00001EB061740 ZM00001EB065400 ZM00001EB065810 ZM00001EB106290 ZM00001EB107530 ZM00001EB117130 ZM00001EB129330 ZM00001EB151140 ZM00001EB153120 ZM00001EB189500 ZM00001EB207570 ZM00001EB212510 ZM00001EB232740 ZM00001EB243040 ZM00001EB249980 ZM00001EB298480 ZM00001EB323160…
0.000225645	71	592	Cellular carbohydrate metabolic process	ZM00001EB008360 ZM00001EB011940 ZM00001EB027730 ZM00001EB046440 ZM00001EB053420 ZM00001EB057840 ZM00001EB099710 ZM00001EB102240 ZM00001EB109730 ZM00001EB112280 ZM00001EB142720 ZM00001EB147750 ZM00001EB153340 ZM00001EB163970 ZM00001EB174880 ZM00001EB230070 ZM00001EB230860 ZM00001EB242610 ZM00001EB281930 ZM00001EB313250 ZM00001EB320800 ZM00001EB327000 ZM00001EB327900 ZM00001EB339760 ZM00001EB367890…	0.0244166	6	17	Glutathione binding	ZM00001EB002780 ZM00001EB002790 ZM00001EB002800 ZM00001EB321220 ZM00001EB370330 ZM00001EB402630	7.86593e-08	48	284	Intrinsic component of plasma membrane	ZM00001EB000990 ZM00001EB002090 ZM00001EB008930 ZM00001EB010550 ZM00001EB011280 ZM00001EB026840 ZM00001EB033760 ZM00001EB043960 ZM00001EB054710 ZM00001EB061740 ZM00001EB065400 ZM00001EB065810 ZM00001EB068160 ZM00001EB068880 ZM00001EB106290 ZM00001EB107530 ZM00001EB117130 ZM00001EB129330 ZM00001EB147900 ZM00001EB151140 ZM00001EB153120 ZM00001EB187760 ZM00001EB189500 ZM00001EB199600 ZM00001EB206350…
0.000294458	8	16	Mitotic DNA replication	ZM00001EB162700 ZM00001EB169610 ZM00001EB290510 ZM00001EB342080 ZM00001EB350340 ZM00001EB351990 ZM00001EB138190 ZM00001EB325310	0.0244166	6	17	Oligopeptide binding	ZM00001EB002780 ZM00001EB002790 ZM00001EB002800 ZM00001EB321220 ZM00001EB370330 ZM00001EB402630	5.57339e-07	50	321	Chloroplast stroma	ZM00001EB001140 ZM00001EB026580 ZM00001EB049630 ZM00001EB049640 ZM00001EB107290 ZM00001EB112260 ZM00001EB164390 ZM00001EB168100 ZM00001EB204900 ZM00001EB225510 ZM00001EB273230 ZM00001EB317790 ZM00001EB322850 ZM00001EB324090 ZM00001EB324240 ZM00001EB343900 ZM00001EB366810 ZM00001EB389520 ZM00001EB406830 ZM00001EB407780 ZM00001EB083210 ZM00001EB260140 ZM00001EB308420 ZM00001EB367770 ZM00001EB426530…
0.000320395	10	26	Chlorophyll biosynthetic process	ZM00001EB254510 ZM00001EB287860 ZM00001EB332650 ZM00001EB407780 ZM00001EB044650 ZM00001EB066060 ZM00001EB212250 ZM00001EB269720 ZM00001EB308830 ZM00001EB433610	0.0255647	36	300	Oxidoreductase activity, acting on CH-OH group of donors	ZM00001EB017070 ZM00001EB019480 ZM00001EB026710 ZM00001EB038930 ZM00001EB045790 ZM00001EB071040 ZM00001EB093570 ZM00001EB097580 ZM00001EB101150 ZM00001EB102000 ZM00001EB139850 ZM00001EB141610 ZM00001EB158270 ZM00001EB179780 ZM00001EB208540 ZM00001EB234730 ZM00001EB252590 ZM00001EB289570 ZM00001EB296550 ZM00001EB309070 ZM00001EB344340 ZM00001EB354110 ZM00001EB387920 ZM00001EB387930 ZM00001EB389520…	7.24987e-07	50	324	Plastid stroma	ZM00001EB001140 ZM00001EB026580 ZM00001EB049630 ZM00001EB049640 ZM00001EB107290 ZM00001EB112260 ZM00001EB164390 ZM00001EB168100 ZM00001EB204900 ZM00001EB225510 ZM00001EB273230 ZM00001EB317790 ZM00001EB322850 ZM00001EB324090 ZM00001EB324240 ZM00001EB343900 ZM00001EB345040 ZM00001EB366810 ZM00001EB389520 ZM00001EB406830 ZM00001EB407780 ZM00001EB083210 ZM00001EB260140 ZM00001EB308420 ZM00001EB367770…
0.000481952	47	349	Carbohydrate catabolic process	ZM00001EB057840 ZM00001EB074530 ZM00001EB150720 ZM00001EB153620 ZM00001EB163970 ZM00001EB184000 ZM00001EB200910 ZM00001EB214870 ZM00001EB230860 ZM00001EB233140 ZM00001EB291670 ZM00001EB311450 ZM00001EB339760 ZM00001EB352550 ZM00001EB363200 ZM00001EB367890 ZM00001EB400680 ZM00001EB408010 ZM00001EB424010 ZM00001EB431850 ZM00001EB016880 ZM00001EB021270 ZM00001EB076600 ZM00001EB088830 ZM00001EB089020…	0.0298767	8	31	Beta-1,4-mannosyltransferase activity	ZM00001EB048340 ZM00001EB179710 ZM00001EB206230 ZM00001EB279750 ZM00001EB323730 ZM00001EB387770 ZM00001EB402330 ZM00001EB410030	3.12328e-06	9	16	MCM complex	ZM00001EB028400 ZM00001EB137000 ZM00001EB162700 ZM00001EB169610 ZM00001EB257900 ZM00001EB290510 ZM00001EB342080 ZM00001EB350340 ZM00001EB351990
0.000497051	42	299	Response to radiation	ZM00001EB041460 ZM00001EB049630 ZM00001EB049640 ZM00001EB066480 ZM00001EB112260 ZM00001EB122740 ZM00001EB138190 ZM00001EB168100 ZM00001EB179680 ZM00001EB207130 ZM00001EB233170 ZM00001EB235510 ZM00001EB255850 ZM00001EB256000 ZM00001EB282550 ZM00001EB320240 ZM00001EB324090 ZM00001EB324240 ZM00001EB325410 ZM00001EB336820 ZM00001EB343900 ZM00001EB370660 ZM00001EB433540 ZM00001EB426530 ZM00001EB038530…	0.0298767	8	31	Mannan synthase activity	ZM00001EB048340 ZM00001EB179710 ZM00001EB206230 ZM00001EB279750 ZM00001EB323730 ZM00001EB387770 ZM00001EB402330 ZM00001EB410030	4.35005e-06	62	465	Supramolecular complex	ZM00001EB007470 ZM00001EB043680 ZM00001EB055850 ZM00001EB059040 ZM00001EB068860 ZM00001EB082570 ZM00001EB105690 ZM00001EB127940 ZM00001EB129360 ZM00001EB149800 ZM00001EB150420 ZM00001EB161550 ZM00001EB215710 ZM00001EB218000 ZM00001EB220360 ZM00001EB232910 ZM00001EB270080 ZM00001EB276780 ZM00001EB282650 ZM00001EB288850 ZM00001EB298280 ZM00001EB325230 ZM00001EB349430 ZM00001EB362200 ZM00001EB373600…
0.000522231	40	280	Response to light stimulus	ZM00001EB041460 ZM00001EB049630 ZM00001EB049640 ZM00001EB066480 ZM00001EB112260 ZM00001EB122740 ZM00001EB168100 ZM00001EB179680 ZM00001EB207130 ZM00001EB233170 ZM00001EB235510 ZM00001EB255850 ZM00001EB256000 ZM00001EB282550 ZM00001EB320240 ZM00001EB324090 ZM00001EB324240 ZM00001EB325410 ZM00001EB336820 ZM00001EB343900 ZM00001EB370660 ZM00001EB433540 ZM00001EB426530 ZM00001EB038530 ZM00001EB042710…	0.0319167	39	339	Electron transfer activity	ZM00001EB038530 ZM00001EB061670 ZM00001EB077030 ZM00001EB106430 ZM00001EB140200 ZM00001EB175600 ZM00001EB298270 ZM00001EB323460 ZM00001EB356000 ZM00001EB260140 ZM00001EB379240 ZM00001EB000990 ZM00001EB011280 ZM00001EB025210 ZM00001EB054710 ZM00001EB061740 ZM00001EB083950 ZM00001EB129330 ZM00001EB139450 ZM00001EB151130 ZM00001EB151140 ZM00001EB153120 ZM00001EB207570 ZM00001EB212510 ZM00001EB232740…	6.5758e-06	25	121	Nucleosome	ZM00001EB040460 ZM00001EB072850 ZM00001EB083310 ZM00001EB083380 ZM00001EB123370 ZM00001EB123830 ZM00001EB160010 ZM00001EB177270 ZM00001EB187430 ZM00001EB188570 ZM00001EB210660 ZM00001EB212820 ZM00001EB244680 ZM00001EB271240 ZM00001EB312190 ZM00001EB313730 ZM00001EB319670 ZM00001EB336310 ZM00001EB351700 ZM00001EB397500 ZM00001EB403860 ZM00001EB422190 ZM00001EB422440 ZM00001EB427820 ZM00001EB428040
0.000680784	44	324	Electron transport chain	ZM00001EB038530 ZM00001EB049190 ZM00001EB077030 ZM00001EB106430 ZM00001EB139450 ZM00001EB175600 ZM00001EB298270 ZM00001EB323460 ZM00001EB434570 ZM00001EB260140 ZM00001EB379240 ZM00001EB000990 ZM00001EB006830 ZM00001EB011280 ZM00001EB011940 ZM00001EB013640 ZM00001EB054710 ZM00001EB061670 ZM00001EB061740 ZM00001EB083950 ZM00001EB129330 ZM00001EB140200 ZM00001EB151130 ZM00001EB151140 ZM00001EB153120…	0.0325279	3	4	Phosphoglucomutase activity	ZM00001EB054980 ZM00001EB159720 ZM00001EB216260	1.63952e-05	25	127	DNA packaging complex	ZM00001EB040460 ZM00001EB072850 ZM00001EB083310 ZM00001EB083380 ZM00001EB123370 ZM00001EB123830 ZM00001EB160010 ZM00001EB177270 ZM00001EB187430 ZM00001EB188570 ZM00001EB210660 ZM00001EB212820 ZM00001EB244680 ZM00001EB271240 ZM00001EB312190 ZM00001EB313730 ZM00001EB319670 ZM00001EB336310 ZM00001EB351700 ZM00001EB397500 ZM00001EB403860 ZM00001EB422190 ZM00001EB422440 ZM00001EB427820 ZM00001EB428040
0.000713595	8	18	Cutin biosynthetic process	ZM00001EB048150 ZM00001EB147550 ZM00001EB159140 ZM00001EB201940 ZM00001EB358940 ZM00001EB417150 ZM00001EB038890 ZM00001EB221970	0.0325279	11	56	O-methyltransferase activity	ZM00001EB090830 ZM00001EB164750 ZM00001EB198140 ZM00001EB198150 ZM00001EB292840 ZM00001EB292890 ZM00001EB353110 ZM00001EB405160 ZM00001EB090820 ZM00001EB251860 ZM00001EB269720	2.93554e-05	6	8	Photosystem I reaction center	ZM00001EB096870 ZM00001EB212520 ZM00001EB213670 ZM00001EB295610 ZM00001EB306070 ZM00001EB336580
0.000797322	61	508	Polysaccharide metabolic process	ZM00001EB046440 ZM00001EB057840 ZM00001EB074530 ZM00001EB099710 ZM00001EB112280 ZM00001EB142720 ZM00001EB153340 ZM00001EB163970 ZM00001EB214870 ZM00001EB230070 ZM00001EB242610 ZM00001EB313250 ZM00001EB320800 ZM00001EB327000 ZM00001EB339760 ZM00001EB400680 ZM00001EB423590 ZM00001EB431850 ZM00001EB016880 ZM00001EB042990 ZM00001EB056340 ZM00001EB069640 ZM00001EB070230 ZM00001EB076600 ZM00001EB088830…	0.0325279	3	4	Magnesium chelatase activity	ZM00001EB212250 ZM00001EB407780 ZM00001EB433610	3.01318e-05	30	175	Apoplast	ZM00001EB361000 ZM00001EB383680 ZM00001EB413630 ZM00001EB006530 ZM00001EB011940 ZM00001EB038930 ZM00001EB043230 ZM00001EB069640 ZM00001EB091360 ZM00001EB095950 ZM00001EB096070 ZM00001EB124210 ZM00001EB147750 ZM00001EB148270 ZM00001EB148280 ZM00001EB166100 ZM00001EB197870 ZM00001EB197900 ZM00001EB226490 ZM00001EB242940 ZM00001EB265890 ZM00001EB265900 ZM00001EB289630 ZM00001EB301380 ZM00001EB304540…
0.00102121	11	36	Glycogen metabolic process	ZM00001EB057840 ZM00001EB230070 ZM00001EB320800 ZM00001EB042990 ZM00001EB056340 ZM00001EB197360 ZM00001EB228530 ZM00001EB242610 ZM00001EB296990 ZM00001EB328070 ZM00001EB329980	0.0325279	5	13	L-malate dehydrogenase activity	ZM00001EB038930 ZM00001EB045790 ZM00001EB158270 ZM00001EB296550 ZM00001EB344340	3.42725e-05	48	350	External encapsulating structure	ZM00001EB005030 ZM00001EB043100 ZM00001EB043110 ZM00001EB071760 ZM00001EB095950 ZM00001EB103810 ZM00001EB125900 ZM00001EB129910 ZM00001EB166320 ZM00001EB197900 ZM00001EB205200 ZM00001EB240670 ZM00001EB258100 ZM00001EB281180 ZM00001EB298200 ZM00001EB298210 ZM00001EB301380 ZM00001EB306310 ZM00001EB328590 ZM00001EB332460 ZM00001EB339760 ZM00001EB403400 ZM00001EB425840 ZM00001EB431850 ZM00001EB158270…
0.00102121	11	36	Energy reserve metabolic process	ZM00001EB057840 ZM00001EB230070 ZM00001EB320800 ZM00001EB042990 ZM00001EB056340 ZM00001EB197360 ZM00001EB228530 ZM00001EB242610 ZM00001EB296990 ZM00001EB328070 ZM00001EB329980	0.0325279	3	4	Ligase activity, forming nitrogen-metal bonds	ZM00001EB212250 ZM00001EB407780 ZM00001EB433610	5.02963e-05	47	345	Cell wall	ZM00001EB005030 ZM00001EB043100 ZM00001EB043110 ZM00001EB071760 ZM00001EB095950 ZM00001EB103810 ZM00001EB125900 ZM00001EB129910 ZM00001EB166320 ZM00001EB197900 ZM00001EB205200 ZM00001EB240670 ZM00001EB258100 ZM00001EB281180 ZM00001EB298200 ZM00001EB298210 ZM00001EB301380 ZM00001EB306310 ZM00001EB328590 ZM00001EB332460 ZM00001EB339760 ZM00001EB403400 ZM00001EB425840 ZM00001EB431850 ZM00001EB158270…
0.00102121	35	240	DNA replication	ZM00001EB028400 ZM00001EB032200 ZM00001EB037700 ZM00001EB072560 ZM00001EB119640 ZM00001EB123270 ZM00001EB137000 ZM00001EB162700 ZM00001EB169610 ZM00001EB192050 ZM00001EB228900 ZM00001EB257900 ZM00001EB259380 ZM00001EB290510 ZM00001EB293320 ZM00001EB296310 ZM00001EB308160 ZM00001EB320240 ZM00001EB328260 ZM00001EB342080 ZM00001EB346380 ZM00001EB350340 ZM00001EB351990 ZM00001EB377000 ZM00001EB400180…	0.0325279	3	4	Ligase activity, forming nitrogen-metal bonds, forming coordination complexes	ZM00001EB212250 ZM00001EB407780 ZM00001EB433610	0.000277425	133	1374	Organelle subcompartment	ZM00001EB015950 ZM00001EB024440 ZM00001EB030780 ZM00001EB041730 ZM00001EB045860 ZM00001EB046440 ZM00001EB049630 ZM00001EB049640 ZM00001EB087090 ZM00001EB099710 ZM00001EB107010 ZM00001EB109980 ZM00001EB112260 ZM00001EB116960 ZM00001EB138650 ZM00001EB141830 ZM00001EB146510 ZM00001EB147900 ZM00001EB151750 ZM00001EB153340 ZM00001EB168100 ZM00001EB170230 ZM00001EB187150 ZM00001EB190110 ZM00001EB213670…
0.00157193	29	187	Hexose metabolic process	ZM00001EB011940 ZM00001EB147750 ZM00001EB150720 ZM00001EB291670 ZM00001EB318780 ZM00001EB352550 ZM00001EB367890 ZM00001EB372200 ZM00001EB424010 ZM00001EB042670 ZM00001EB054980 ZM00001EB079220 ZM00001EB080840 ZM00001EB153620 ZM00001EB159720 ZM00001EB184000 ZM00001EB216260 ZM00001EB233140 ZM00001EB253330 ZM00001EB265990 ZM00001EB266010 ZM00001EB280840 ZM00001EB281930 ZM00001EB289660 ZM00001EB319720…	0.0325279	3	4	Single-stranded 3 -5 DNA helicase activity	ZM00001EB028400 ZM00001EB137000 ZM00001EB350340	0.000411492	11	39	Photosystem II oxygen evolving complex	ZM00001EB001650 ZM00001EB077030 ZM00001EB106430 ZM00001EB138680 ZM00001EB141830 ZM00001EB150500 ZM00001EB226060 ZM00001EB273380 ZM00001EB298270 ZM00001EB299760 ZM00001EB323460
0.00205858	17	83	Glucose metabolic process	ZM00001EB011940 ZM00001EB147750 ZM00001EB150720 ZM00001EB291670 ZM00001EB352550 ZM00001EB367890 ZM00001EB424010 ZM00001EB054980 ZM00001EB079220 ZM00001EB080840 ZM00001EB159720 ZM00001EB184000 ZM00001EB216260 ZM00001EB233140 ZM00001EB281930 ZM00001EB319720 ZM00001EB328070	0.0325871	10	48	Structural constituent of cytoskeleton	ZM00001EB055850 ZM00001EB129360 ZM00001EB150420 ZM00001EB215710 ZM00001EB218000 ZM00001EB232910 ZM00001EB282650 ZM00001EB325230 ZM00001EB349430 ZM00001EB433790	0.000650646	9	28	Kinesin complex	ZM00001EB043680 ZM00001EB059040 ZM00001EB082570 ZM00001EB127940 ZM00001EB161550 ZM00001EB220360 ZM00001EB270080 ZM00001EB298280 ZM00001EB373600
0.00296184	37	274	Response to auxin	ZM00001EB154930 ZM00001EB195850 ZM00001EB196240 ZM00001EB332340 ZM00001EB389260 ZM00001EB405450 ZM00001EB052600 ZM00001EB060950 ZM00001EB067420 ZM00001EB088260 ZM00001EB090870 ZM00001EB100010 ZM00001EB100300 ZM00001EB104090 ZM00001EB104100 ZM00001EB104110 ZM00001EB104120 ZM00001EB104130 ZM00001EB104160 ZM00001EB104190 ZM00001EB157270 ZM00001EB174180 ZM00001EB190310 ZM00001EB212890 ZM00001EB215120…	0.0435771	14	85	Cyclin-dependent protein serine/threonine kinase regulator activity	ZM00001EB003750 ZM00001EB051770 ZM00001EB073920 ZM00001EB128470 ZM00001EB150450 ZM00001EB180180 ZM00001EB219220 ZM00001EB272010 ZM00001EB311740 ZM00001EB339350 ZM00001EB369340 ZM00001EB400550 ZM00001EB400680 ZM00001EB373160	0.000859638	31	219	Protein-DNA complex	ZM00001EB259380 ZM00001EB346380 ZM00001EB400180 ZM00001EB409930 ZM00001EB417800 ZM00001EB421110 ZM00001EB040460 ZM00001EB072850 ZM00001EB083310 ZM00001EB083380 ZM00001EB123370 ZM00001EB123830 ZM00001EB160010 ZM00001EB177270 ZM00001EB187430 ZM00001EB188570 ZM00001EB210660 ZM00001EB212820 ZM00001EB244680 ZM00001EB271240 ZM00001EB312190 ZM00001EB313730 ZM00001EB319670 ZM00001EB336310 ZM00001EB351700…
0.00337672	6	12	Photosystem II assembly	ZM00001EB015950 ZM00001EB039850 ZM00001EB142810 ZM00001EB226060 ZM00001EB273380 ZM00001EB299980						0.000952673	58	512	Chromosome	ZM00001EB015100 ZM00001EB037120 ZM00001EB037700 ZM00001EB138190 ZM00001EB149800 ZM00001EB163340 ZM00001EB172550 ZM00001EB198220 ZM00001EB228900 ZM00001EB259380 ZM00001EB270660 ZM00001EB293320 ZM00001EB296310 ZM00001EB297000 ZM00001EB308160 ZM00001EB325310 ZM00001EB328260 ZM00001EB345040 ZM00001EB346380 ZM00001EB362200 ZM00001EB400180 ZM00001EB409930 ZM00001EB411140 ZM00001EB417800 ZM00001EB421110…
0.0037163	26	168	Polysaccharide catabolic process	ZM00001EB057840 ZM00001EB074530 ZM00001EB163970 ZM00001EB214870 ZM00001EB339760 ZM00001EB400680 ZM00001EB431850 ZM00001EB016880 ZM00001EB076600 ZM00001EB088830 ZM00001EB125060 ZM00001EB130500 ZM00001EB141880 ZM00001EB144630 ZM00001EB236930 ZM00001EB272050 ZM00001EB280690 ZM00001EB323450 ZM00001EB328070 ZM00001EB330500 ZM00001EB333580 ZM00001EB340080 ZM00001EB350640 ZM00001EB400780 ZM00001EB420010…						0.000952673	4	5	Chloroplast thylakoid membrane protein complex	ZM00001EB138650 ZM00001EB409220 ZM00001EB324240 ZM00001EB379240
0.00387992	13	56	Starch metabolic process	ZM00001EB163970 ZM00001EB242610 ZM00001EB042990 ZM00001EB056340 ZM00001EB070230 ZM00001EB147750 ZM00001EB228530 ZM00001EB279740 ZM00001EB296990 ZM00001EB315710 ZM00001EB328070 ZM00001EB372200 ZM00001EB376100						0.000987945	7	18	Thylakoid lumen	ZM00001EB015950 ZM00001EB042520 ZM00001EB088350 ZM00001EB107080 ZM00001EB150500 ZM00001EB335810 ZM00001EB346800
0.00393746	33	238	Monosaccharide metabolic process	ZM00001EB011940 ZM00001EB109880 ZM00001EB147750 ZM00001EB150720 ZM00001EB291670 ZM00001EB318780 ZM00001EB352550 ZM00001EB367890 ZM00001EB372200 ZM00001EB424010 ZM00001EB000020 ZM00001EB042670 ZM00001EB054980 ZM00001EB079220 ZM00001EB080840 ZM00001EB153620 ZM00001EB159720 ZM00001EB168050 ZM00001EB184000 ZM00001EB216260 ZM00001EB233140 ZM00001EB253330 ZM00001EB265990 ZM00001EB266010 ZM00001EB280840…						0.00160869	43	355	Plastid envelope	ZM00001EB041730 ZM00001EB049630 ZM00001EB049640 ZM00001EB057930 ZM00001EB071770 ZM00001EB322850 ZM00001EB324090 ZM00001EB324240 ZM00001EB343900 ZM00001EB408460 ZM00001EB308420 ZM00001EB426530 ZM00001EB008910 ZM00001EB011940 ZM00001EB033390 ZM00001EB038930 ZM00001EB042970 ZM00001EB089020 ZM00001EB101270 ZM00001EB113090 ZM00001EB118870 ZM00001EB123270 ZM00001EB142810 ZM00001EB147750 ZM00001EB176980…
0.00467987	44	356	Cytoskeleton organization	ZM00001EB007470 ZM00001EB021290 ZM00001EB036580 ZM00001EB055850 ZM00001EB068860 ZM00001EB104710 ZM00001EB105690 ZM00001EB129360 ZM00001EB149800 ZM00001EB150420 ZM00001EB153760 ZM00001EB215710 ZM00001EB218000 ZM00001EB232910 ZM00001EB264630 ZM00001EB282650 ZM00001EB284280 ZM00001EB292740 ZM00001EB293600 ZM00001EB298280 ZM00001EB301770 ZM00001EB307070 ZM00001EB322760 ZM00001EB325230 ZM00001EB331460…						0.00454784	40	340	Chloroplast envelope	ZM00001EB041730 ZM00001EB049630 ZM00001EB049640 ZM00001EB057930 ZM00001EB071770 ZM00001EB322850 ZM00001EB324090 ZM00001EB324240 ZM00001EB343900 ZM00001EB408460 ZM00001EB308420 ZM00001EB426530 ZM00001EB008910 ZM00001EB033390 ZM00001EB038930 ZM00001EB042970 ZM00001EB089020 ZM00001EB101270 ZM00001EB113090 ZM00001EB118870 ZM00001EB123270 ZM00001EB142810 ZM00001EB147750 ZM00001EB176980 ZM00001EB188360…
0.00502345	6	13	Regulation of generation of precursor metabolites and energy	ZM00001EB151750 ZM00001EB291670 ZM00001EB352880 ZM00001EB142810 ZM00001EB226060 ZM00001EB273380						0.00454784	8	29	Plastoglobule	ZM00001EB049630 ZM00001EB049640 ZM00001EB112260 ZM00001EB168100 ZM00001EB324090 ZM00001EB324240 ZM00001EB343900 ZM00001EB367770
0.00502345	39	304	Glucan metabolic process	ZM00001EB046440 ZM00001EB057840 ZM00001EB099710 ZM00001EB153340 ZM00001EB163970 ZM00001EB214870 ZM00001EB230070 ZM00001EB242610 ZM00001EB313250 ZM00001EB320800 ZM00001EB327000 ZM00001EB423590 ZM00001EB042990 ZM00001EB056340 ZM00001EB069640 ZM00001EB070230 ZM00001EB076600 ZM00001EB134100 ZM00001EB144630 ZM00001EB147750 ZM00001EB197360 ZM00001EB197870 ZM00001EB226490 ZM00001EB228530 ZM00001EB238590…						0.00501661	29	223	Chromatin	ZM00001EB015100 ZM00001EB037120 ZM00001EB198220 ZM00001EB270660 ZM00001EB040460 ZM00001EB072850 ZM00001EB083310 ZM00001EB083380 ZM00001EB123370 ZM00001EB123830 ZM00001EB160010 ZM00001EB177270 ZM00001EB187430 ZM00001EB188570 ZM00001EB210660 ZM00001EB212820 ZM00001EB244680 ZM00001EB271240 ZM00001EB312190 ZM00001EB313730 ZM00001EB319670 ZM00001EB336310 ZM00001EB351700 ZM00001EB397500 ZM00001EB403860…
0.00502345	45	369	Cellular polysaccharide metabolic process	ZM00001EB046440 ZM00001EB057840 ZM00001EB099710 ZM00001EB112280 ZM00001EB142720 ZM00001EB153340 ZM00001EB163970 ZM00001EB230070 ZM00001EB242610 ZM00001EB313250 ZM00001EB320800 ZM00001EB327000 ZM00001EB339760 ZM00001EB423590 ZM00001EB431850 ZM00001EB042990 ZM00001EB056340 ZM00001EB069640 ZM00001EB070230 ZM00001EB076600 ZM00001EB125060 ZM00001EB134100 ZM00001EB141880 ZM00001EB144630 ZM00001EB147750…						0.00501661	7	23	Amyloplast	ZM00001EB042990 ZM00001EB070230 ZM00001EB228530 ZM00001EB242610 ZM00001EB279740 ZM00001EB296990 ZM00001EB376100
0.00515808	38	295	Cellular glucan metabolic process	ZM00001EB046440 ZM00001EB057840 ZM00001EB099710 ZM00001EB153340 ZM00001EB163970 ZM00001EB230070 ZM00001EB242610 ZM00001EB313250 ZM00001EB320800 ZM00001EB327000 ZM00001EB423590 ZM00001EB042990 ZM00001EB056340 ZM00001EB069640 ZM00001EB070230 ZM00001EB076600 ZM00001EB134100 ZM00001EB144630 ZM00001EB147750 ZM00001EB197360 ZM00001EB197870 ZM00001EB226490 ZM00001EB228530 ZM00001EB238590 ZM00001EB279740…						0.0101641	12	65	Microtubule associated complex	ZM00001EB043680 ZM00001EB059040 ZM00001EB082570 ZM00001EB127940 ZM00001EB161550 ZM00001EB190180 ZM00001EB220360 ZM00001EB270080 ZM00001EB298280 ZM00001EB342300 ZM00001EB373600 ZM00001EB301770
0.00515808	36	274	Mitotic cell cycle process	ZM00001EB037120 ZM00001EB046440 ZM00001EB051770 ZM00001EB073920 ZM00001EB099710 ZM00001EB105690 ZM00001EB119640 ZM00001EB128470 ZM00001EB149800 ZM00001EB150450 ZM00001EB153340 ZM00001EB162700 ZM00001EB169610 ZM00001EB180180 ZM00001EB198220 ZM00001EB219220 ZM00001EB272010 ZM00001EB282650 ZM00001EB290510 ZM00001EB291710 ZM00001EB297000 ZM00001EB307070 ZM00001EB311740 ZM00001EB313250 ZM00001EB323730…						0.0101641	21	150	Oxidoreductase complex	ZM00001EB013640 ZM00001EB025210 ZM00001EB036940 ZM00001EB139450 ZM00001EB227940 ZM00001EB370910 ZM00001EB001650 ZM00001EB077030 ZM00001EB106430 ZM00001EB138680 ZM00001EB139850 ZM00001EB141610 ZM00001EB141830 ZM00001EB150500 ZM00001EB226060 ZM00001EB273380 ZM00001EB298270 ZM00001EB299760 ZM00001EB323460 ZM00001EB329150 ZM00001EB409090
0.00576971	5	9	Regulation of photosynthesis, light reaction	ZM00001EB151750 ZM00001EB352880 ZM00001EB142810 ZM00001EB226060 ZM00001EB273380						0.012762	18	123	Plant-type cell wall	ZM00001EB043100 ZM00001EB043110 ZM00001EB071760 ZM00001EB125900 ZM00001EB129910 ZM00001EB240670 ZM00001EB258100 ZM00001EB281180 ZM00001EB298200 ZM00001EB298210 ZM00001EB306310 ZM00001EB328590 ZM00001EB339760 ZM00001EB425840 ZM00001EB431850 ZM00001EB158270 ZM00001EB413630 ZM00001EB065630
0.00576971	5	9	Cell cycle DNA replication initiation	ZM00001EB162700 ZM00001EB169610 ZM00001EB290510 ZM00001EB342080 ZM00001EB351990						0.0202561	3	5	Alpha DNA polymerase:primase complex	ZM00001EB346380 ZM00001EB409930 ZM00001EB421110
0.00576971	5	9	Nuclear cell cycle DNA replication initiation	ZM00001EB162700 ZM00001EB169610 ZM00001EB290510 ZM00001EB342080 ZM00001EB351990						0.0202561	3	5	Replication fork protection complex	ZM00001EB228900 ZM00001EB296310 ZM00001EB308160
0.00576971	5	9	Mitotic DNA replication initiation	ZM00001EB162700 ZM00001EB169610 ZM00001EB290510 ZM00001EB342080 ZM00001EB351990						0.0202561	3	5	CAF-1 complex	ZM00001EB144810 ZM00001EB260310 ZM00001EB365740
0.00645356	11	45	Starch biosynthetic process	ZM00001EB042990 ZM00001EB056340 ZM00001EB070230 ZM00001EB147750 ZM00001EB228530 ZM00001EB242610 ZM00001EB279740 ZM00001EB296990 ZM00001EB315710 ZM00001EB372200 ZM00001EB376100						0.0307194	2	2	Mitochondrial proton-transporting ATP synthase, stator stalk	ZM00001EB038370 ZM00001EB188600
0.00979969	23	152	Protein-DNA complex assembly	ZM00001EB028400 ZM00001EB040460 ZM00001EB137000 ZM00001EB138190 ZM00001EB144810 ZM00001EB162700 ZM00001EB163340 ZM00001EB169610 ZM00001EB177270 ZM00001EB188570 ZM00001EB257900 ZM00001EB260310 ZM00001EB270660 ZM00001EB290510 ZM00001EB325310 ZM00001EB342080 ZM00001EB350340 ZM00001EB351990 ZM00001EB365740 ZM00001EB377000 ZM00001EB212820 ZM00001EB312190 ZM00001EB427820						0.0307194	2	2	Cytochrome b6f complex	ZM00001EB058590 ZM00001EB214080
0.0098632	14	71	Phenylpropanoid metabolic process	ZM00001EB071040 ZM00001EB201250 ZM00001EB234730 ZM00001EB308150 ZM00001EB413850 ZM00001EB077230 ZM00001EB148270 ZM00001EB148280 ZM00001EB166100 ZM00001EB229190 ZM00001EB289630 ZM00001EB367900 ZM00001EB376590 ZM00001EB090830						0.0307194	2	2	Chloroplast photosystem I	ZM00001EB138650 ZM00001EB409220
0.0098632	10	40	Chlorophyll metabolic process	ZM00001EB254510 ZM00001EB287860 ZM00001EB332650 ZM00001EB407780 ZM00001EB044650 ZM00001EB066060 ZM00001EB212250 ZM00001EB269720 ZM00001EB308830 ZM00001EB433610						0.0307194	2	2	Proton-transporting ATP synthase, stator stalk	ZM00001EB038370 ZM00001EB188600
0.0108172	102	1063	Developmental process	ZM00001EB023220 ZM00001EB023330 ZM00001EB037120 ZM00001EB050010 ZM00001EB075810 ZM00001EB080110 ZM00001EB085230 ZM00001EB121050 ZM00001EB122740 ZM00001EB149400 ZM00001EB161540 ZM00001EB165460 ZM00001EB170920 ZM00001EB190160 ZM00001EB198220 ZM00001EB198700 ZM00001EB235510 ZM00001EB243730 ZM00001EB248990 ZM00001EB255380 ZM00001EB278680 ZM00001EB281140 ZM00001EB284280 ZM00001EB292740 ZM00001EB301380…
0.0119751	55	501	Cell wall organization or biogenesis	ZM00001EB046440 ZM00001EB071760 ZM00001EB099710 ZM00001EB101760 ZM00001EB112280 ZM00001EB125900 ZM00001EB142720 ZM00001EB153340 ZM00001EB167360 ZM00001EB199320 ZM00001EB199660 ZM00001EB203300 ZM00001EB229630 ZM00001EB313250 ZM00001EB323730 ZM00001EB327000 ZM00001EB327030 ZM00001EB328590 ZM00001EB339760 ZM00001EB410030 ZM00001EB423590 ZM00001EB431850 ZM00001EB048340 ZM00001EB069640 ZM00001EB072890…
0.0133878	12	57	Porphyrin-containing compound biosynthetic process	ZM00001EB233020 ZM00001EB254510 ZM00001EB287860 ZM00001EB332650 ZM00001EB407780 ZM00001EB044650 ZM00001EB066060 ZM00001EB212250 ZM00001EB269720 ZM00001EB308830 ZM00001EB431800 ZM00001EB433610
0.0141274	122	1324	Response to chemical	ZM00001EB023600 ZM00001EB026710 ZM00001EB041200 ZM00001EB059050 ZM00001EB063040 ZM00001EB077130 ZM00001EB124960 ZM00001EB150720 ZM00001EB153570 ZM00001EB154930 ZM00001EB161540 ZM00001EB165460 ZM00001EB170020 ZM00001EB188910 ZM00001EB195850 ZM00001EB196240 ZM00001EB211460 ZM00001EB213770 ZM00001EB244840 ZM00001EB247000 ZM00001EB248990 ZM00001EB252630 ZM00001EB257750 ZM00001EB277240 ZM00001EB278510…
0.0168648	9	36	Phenylpropanoid biosynthetic process	ZM00001EB071040 ZM00001EB201250 ZM00001EB234730 ZM00001EB308150 ZM00001EB413850 ZM00001EB077230 ZM00001EB229190 ZM00001EB376590 ZM00001EB090830
0.0168648	8	29	DNA strand elongation	ZM00001EB028400 ZM00001EB137000 ZM00001EB162700 ZM00001EB192050 ZM00001EB290510 ZM00001EB342080 ZM00001EB351990 ZM00001EB072560
0.0168648	12	59	Tetrapyrrole biosynthetic process	ZM00001EB233020 ZM00001EB254510 ZM00001EB287860 ZM00001EB332650 ZM00001EB407780 ZM00001EB044650 ZM00001EB066060 ZM00001EB212250 ZM00001EB269720 ZM00001EB308830 ZM00001EB431800 ZM00001EB433610
0.0168648	16	93	Pigment biosynthetic process	ZM00001EB233020 ZM00001EB254510 ZM00001EB287860 ZM00001EB332650 ZM00001EB367770 ZM00001EB407780 ZM00001EB044650 ZM00001EB066060 ZM00001EB212250 ZM00001EB229190 ZM00001EB256000 ZM00001EB269720 ZM00001EB308830 ZM00001EB357090 ZM00001EB431800 ZM00001EB433610
0.0168648	295	3616	Response to stimulus	ZM00001EB022180 ZM00001EB023600 ZM00001EB025210 ZM00001EB026430 ZM00001EB026710 ZM00001EB028400 ZM00001EB030110 ZM00001EB037700 ZM00001EB041200 ZM00001EB041460 ZM00001EB049630 ZM00001EB049640 ZM00001EB059050 ZM00001EB063040 ZM00001EB066480 ZM00001EB068860 ZM00001EB077130 ZM00001EB084530 ZM00001EB104360 ZM00001EB112260 ZM00001EB112590 ZM00001EB119640 ZM00001EB122740 ZM00001EB124960 ZM00001EB136530…
0.0168648	8	29	DNA strand elongation involved in DNA replication	ZM00001EB028400 ZM00001EB137000 ZM00001EB162700 ZM00001EB192050 ZM00001EB290510 ZM00001EB342080 ZM00001EB351990 ZM00001EB072560
0.018916	90	936	Anatomical structure development	ZM00001EB023220 ZM00001EB050010 ZM00001EB075810 ZM00001EB080110 ZM00001EB121050 ZM00001EB122740 ZM00001EB149400 ZM00001EB161540 ZM00001EB165460 ZM00001EB170920 ZM00001EB198700 ZM00001EB235510 ZM00001EB243730 ZM00001EB248990 ZM00001EB255380 ZM00001EB281140 ZM00001EB284280 ZM00001EB292740 ZM00001EB301380 ZM00001EB326020 ZM00001EB328570 ZM00001EB332460 ZM00001EB336820 ZM00001EB372070 ZM00001EB383680…
0.0192595	4	7	Sequestering of actin monomers	ZM00001EB153760 ZM00001EB293600 ZM00001EB371220 ZM00001EB371230
0.0218561	26	194	Microtubule cytoskeleton organization	ZM00001EB007470 ZM00001EB036580 ZM00001EB055850 ZM00001EB068860 ZM00001EB105690 ZM00001EB129360 ZM00001EB149800 ZM00001EB150420 ZM00001EB215710 ZM00001EB218000 ZM00001EB232910 ZM00001EB282650 ZM00001EB298280 ZM00001EB301770 ZM00001EB307070 ZM00001EB322760 ZM00001EB325230 ZM00001EB349430 ZM00001EB360520 ZM00001EB381470 ZM00001EB400630 ZM00001EB430650 ZM00001EB433790 ZM00001EB135060 ZM00001EB281210…
0.0226571	5	12	DNA catabolic process	ZM00001EB250340 ZM00001EB043930 ZM00001EB125480 ZM00001EB172550 ZM00001EB335070
0.0247821	12	62	Pollen development	ZM00001EB103180 ZM00001EB114730 ZM00001EB154930 ZM00001EB159140 ZM00001EB172550 ZM00001EB208200 ZM00001EB209000 ZM00001EB221970 ZM00001EB260310 ZM00001EB328260 ZM00001EB379030 ZM00001EB371230
0.0257544	6	18	Response to high light intensity	ZM00001EB038530 ZM00001EB146510 ZM00001EB175600 ZM00001EB255850 ZM00001EB299980 ZM00001EB324240
0.0339451	4	8	Farnesyl diphosphate biosynthetic process	ZM00001EB001340 ZM00001EB342550 ZM00001EB361070 ZM00001EB403920
0.0341453	9	40	Cellular polysaccharide catabolic process	ZM00001EB057840 ZM00001EB163970 ZM00001EB076600 ZM00001EB144630 ZM00001EB280690 ZM00001EB328070 ZM00001EB340080 ZM00001EB350640 ZM00001EB425730
0.0364772	68	688	Response to hormone	ZM00001EB059050 ZM00001EB063040 ZM00001EB153570 ZM00001EB154930 ZM00001EB195850 ZM00001EB196240 ZM00001EB211460 ZM00001EB213770 ZM00001EB257750 ZM00001EB277240 ZM00001EB332340 ZM00001EB376710 ZM00001EB386160 ZM00001EB389260 ZM00001EB390580 ZM00001EB405450 ZM00001EB077230 ZM00001EB037890 ZM00001EB052600 ZM00001EB060950 ZM00001EB067420 ZM00001EB088260 ZM00001EB090870 ZM00001EB100010 ZM00001EB100300…
0.0364772	26	202	Energy derivation by oxidation of organic compounds	ZM00001EB038930 ZM00001EB045790 ZM00001EB049190 ZM00001EB057840 ZM00001EB139450 ZM00001EB206090 ZM00001EB230070 ZM00001EB320800 ZM00001EB419110 ZM00001EB434570 ZM00001EB013640 ZM00001EB042990 ZM00001EB056340 ZM00001EB126420 ZM00001EB158270 ZM00001EB197360 ZM00001EB227940 ZM00001EB228530 ZM00001EB242610 ZM00001EB296550 ZM00001EB296990 ZM00001EB328070 ZM00001EB329980 ZM00001EB344340 ZM00001EB383680…
0.0389785	9	41	Lignin metabolic process	ZM00001EB071040 ZM00001EB234730 ZM00001EB413850 ZM00001EB148270 ZM00001EB148280 ZM00001EB166100 ZM00001EB289630 ZM00001EB367900 ZM00001EB090830
0.0389785	28	225	Fatty acid metabolic process	ZM00001EB026580 ZM00001EB033060 ZM00001EB107290 ZM00001EB130080 ZM00001EB225510 ZM00001EB317790 ZM00001EB327480 ZM00001EB340370 ZM00001EB351400 ZM00001EB040040 ZM00001EB046050 ZM00001EB047970 ZM00001EB064230 ZM00001EB083480 ZM00001EB086000 ZM00001EB109290 ZM00001EB134020 ZM00001EB162960 ZM00001EB176310 ZM00001EB201940 ZM00001EB202830 ZM00001EB222980 ZM00001EB270390 ZM00001EB372200 ZM00001EB376490…
0.0389785	10	49	Glucan catabolic process	ZM00001EB057840 ZM00001EB163970 ZM00001EB214870 ZM00001EB076600 ZM00001EB144630 ZM00001EB280690 ZM00001EB328070 ZM00001EB340080 ZM00001EB350640 ZM00001EB425730
0.0396201	18	122	Secondary metabolic process	ZM00001EB071040 ZM00001EB129120 ZM00001EB198080 ZM00001EB201250 ZM00001EB234730 ZM00001EB308150 ZM00001EB413850 ZM00001EB421220 ZM00001EB077230 ZM00001EB148270 ZM00001EB148280 ZM00001EB166100 ZM00001EB229190 ZM00001EB289630 ZM00001EB367900 ZM00001EB376590 ZM00001EB090830 ZM00001EB413370
0.0410624	68	693	Response to endogenous stimulus	ZM00001EB059050 ZM00001EB063040 ZM00001EB153570 ZM00001EB154930 ZM00001EB195850 ZM00001EB196240 ZM00001EB211460 ZM00001EB213770 ZM00001EB257750 ZM00001EB277240 ZM00001EB332340 ZM00001EB376710 ZM00001EB386160 ZM00001EB389260 ZM00001EB390580 ZM00001EB405450 ZM00001EB077230 ZM00001EB037890 ZM00001EB052600 ZM00001EB060950 ZM00001EB067420 ZM00001EB088260 ZM00001EB090870 ZM00001EB100010 ZM00001EB100300…
0.0410764	6	20	DNA-dependent DNA replication maintenance of fidelity	ZM00001EB072560 ZM00001EB228900 ZM00001EB296310 ZM00001EB320240 ZM00001EB138190 ZM00001EB325310
0.0410764	11	58	Carbohydrate derivative catabolic process	ZM00001EB039560 ZM00001EB096970 ZM00001EB126510 ZM00001EB169950 ZM00001EB171910 ZM00001EB304250 ZM00001EB318780 ZM00001EB420850 ZM00001EB139850 ZM00001EB141610 ZM00001EB272050
0.0410764	21	153	Fatty acid biosynthetic process	ZM00001EB130080 ZM00001EB327480 ZM00001EB340370 ZM00001EB351400 ZM00001EB026580 ZM00001EB040040 ZM00001EB046050 ZM00001EB047970 ZM00001EB086000 ZM00001EB109290 ZM00001EB134020 ZM00001EB162960 ZM00001EB176310 ZM00001EB202830 ZM00001EB222980 ZM00001EB225510 ZM00001EB270390 ZM00001EB317790 ZM00001EB372200 ZM00001EB377350 ZM00001EB385870
0.0413663	14	85	Gametophyte development	ZM00001EB198700 ZM00001EB103180 ZM00001EB114730 ZM00001EB127030 ZM00001EB154930 ZM00001EB159140 ZM00001EB172550 ZM00001EB208200 ZM00001EB209000 ZM00001EB221970 ZM00001EB260310 ZM00001EB328260 ZM00001EB379030 ZM00001EB371230
0.0413663	37	327	Cell wall organization	ZM00001EB071760 ZM00001EB125900 ZM00001EB229630 ZM00001EB327000 ZM00001EB328590 ZM00001EB046440 ZM00001EB048340 ZM00001EB069640 ZM00001EB072890 ZM00001EB074530 ZM00001EB099710 ZM00001EB111640 ZM00001EB130500 ZM00001EB149460 ZM00001EB152090 ZM00001EB157610 ZM00001EB179710 ZM00001EB197870 ZM00001EB206230 ZM00001EB226490 ZM00001EB236930 ZM00001EB238590 ZM00001EB279750 ZM00001EB307070 ZM00001EB313250…
0.0440549	23	175	Protein-DNA complex subunit organization	ZM00001EB028400 ZM00001EB040460 ZM00001EB137000 ZM00001EB138190 ZM00001EB144810 ZM00001EB162700 ZM00001EB163340 ZM00001EB169610 ZM00001EB177270 ZM00001EB188570 ZM00001EB212820 ZM00001EB257900 ZM00001EB260310 ZM00001EB270660 ZM00001EB290510 ZM00001EB312190 ZM00001EB325310 ZM00001EB342080 ZM00001EB350340 ZM00001EB351990 ZM00001EB365740 ZM00001EB377000 ZM00001EB427820
0.0448087	110	1227	Lipid metabolic process	ZM00001EB001340 ZM00001EB009510 ZM00001EB026580 ZM00001EB033060 ZM00001EB041200 ZM00001EB041910 ZM00001EB047860 ZM00001EB050010 ZM00001EB059120 ZM00001EB075800 ZM00001EB080110 ZM00001EB099650 ZM00001EB102240 ZM00001EB107290 ZM00001EB127030 ZM00001EB130080 ZM00001EB134020 ZM00001EB147900 ZM00001EB170230 ZM00001EB174880 ZM00001EB213120 ZM00001EB221970 ZM00001EB225510 ZM00001EB244840 ZM00001EB247000…
0.0448087	14	86	Steroid biosynthetic process	ZM00001EB009510 ZM00001EB050010 ZM00001EB080110 ZM00001EB221970 ZM00001EB247450 ZM00001EB252590 ZM00001EB335380 ZM00001EB405760 ZM00001EB428670 ZM00001EB001340 ZM00001EB019480 ZM00001EB252670 ZM00001EB342550 ZM00001EB403920
0.0451866	12	68	Secondary metabolite biosynthetic process	ZM00001EB071040 ZM00001EB129120 ZM00001EB198080 ZM00001EB201250 ZM00001EB234730 ZM00001EB308150 ZM00001EB413850 ZM00001EB077230 ZM00001EB229190 ZM00001EB376590 ZM00001EB090830 ZM00001EB413370
0.0453336	15	96	Sexual reproduction	ZM00001EB000370 ZM00001EB023400 ZM00001EB023420 ZM00001EB023430 ZM00001EB075810 ZM00001EB077430 ZM00001EB103180 ZM00001EB159140 ZM00001EB207380 ZM00001EB249600 ZM00001EB306350 ZM00001EB314530 ZM00001EB391350 ZM00001EB391360 ZM00001EB391450
0.0453336	4	9	Replication fork processing	ZM00001EB072560 ZM00001EB320240 ZM00001EB138190 ZM00001EB325310
0.0453336	15	96	Multi-organism reproductive process	ZM00001EB000370 ZM00001EB023400 ZM00001EB023420 ZM00001EB023430 ZM00001EB075810 ZM00001EB077430 ZM00001EB103180 ZM00001EB159140 ZM00001EB207380 ZM00001EB249600 ZM00001EB306350 ZM00001EB314530 ZM00001EB391350 ZM00001EB391360 ZM00001EB391450
0.0453336	10	51	Maintenance of location	ZM00001EB153760 ZM00001EB195010 ZM00001EB248740 ZM00001EB293600 ZM00001EB312010 ZM00001EB319720 ZM00001EB344420 ZM00001EB371220 ZM00001EB371230 ZM00001EB424350
0.0486682	12	69	Cellular carbohydrate catabolic process	ZM00001EB057840 ZM00001EB163970 ZM00001EB230860 ZM00001EB367890 ZM00001EB021270 ZM00001EB076600 ZM00001EB144630 ZM00001EB280690 ZM00001EB328070 ZM00001EB340080 ZM00001EB350640 ZM00001EB425730

## Sheet: FvU
Supplementary Table S7: Gene enrichment analysis of up-regulated genes in F. verticillioide (Fv), Analysis was conducted with ShinyGO resource using
Biological Process					Molecular Functions					Cellular coponents					Pathways
Enrichment FDR	Genes in list	Total genes	Functional Category	Genes of BP	Enrichment FDR	Genes in list	Total genes	Functional Category	Genes of MF	Enrichment FDR	Genes in list	Total genes	Functional Category	Genes of CC	Enrichment FDR	Genes in list	Total genes	Functional Category	Genes of Path
7.23025e-09	28	519	Defense response	ZM00001EB022500 ZM00001EB032560 ZM00001EB032580 ZM00001EB086180 ZM00001EB086220 ZM00001EB223590 ZM00001EB281090 ZM00001EB325290 ZM00001EB325300 ZM00001EB385750 ZM00001EB013990 ZM00001EB014000 ZM00001EB014010 ZM00001EB078730 ZM00001EB021200 ZM00001EB059320 ZM00001EB072230 ZM00001EB147510 ZM00001EB167700 ZM00001EB167710 ZM00001EB200120 ZM00001EB222660 ZM00001EB228760 ZM00001EB304240 ZM00001EB318600…	1.70856e-10	26	386	Carbohydrate binding	ZM00001EB028010 ZM00001EB034410 ZM00001EB069530 ZM00001EB076940 ZM00001EB077270 ZM00001EB086180 ZM00001EB086220 ZM00001EB124880 ZM00001EB124890 ZM00001EB124900 ZM00001EB124910 ZM00001EB126150 ZM00001EB151340 ZM00001EB156230 ZM00001EB177830 ZM00001EB212670 ZM00001EB265020 ZM00001EB265310 ZM00001EB281090 ZM00001EB314780 ZM00001EB316880 ZM00001EB325290 ZM00001EB325300 ZM00001EB385750 ZM00001EB419180…	3.55352e-13	72	2317	Cell periphery	ZM00001EB018870 ZM00001EB025730 ZM00001EB033330 ZM00001EB033440 ZM00001EB050630 ZM00001EB061410 ZM00001EB069410 ZM00001EB071980 ZM00001EB076170 ZM00001EB076180 ZM00001EB076900 ZM00001EB076940 ZM00001EB077270 ZM00001EB086180 ZM00001EB086220 ZM00001EB094710 ZM00001EB099810 ZM00001EB105400 ZM00001EB134820 ZM00001EB135940 ZM00001EB141500 ZM00001EB146910 ZM00001EB156230 ZM00001EB171500 ZM00001EB171510…	8.83745e-07	12	125	Phenylpropanoid biosynthesis	ZM00001EB195200 ZM00001EB076200 ZM00001EB076180 ZM00001EB417350 ZM00001EB220390 ZM00001EB185260 ZM00001EB240910 ZM00001EB334460 ZM00001EB348950 ZM00001EB191610 ZM00001EB076170 ZM00001EB282410
9.60996e-07	13	130	Cell surface receptor signaling pathway	ZM00001EB071980 ZM00001EB076940 ZM00001EB077270 ZM00001EB156230 ZM00001EB177830 ZM00001EB265310 ZM00001EB316880 ZM00001EB086180 ZM00001EB086220 ZM00001EB281090 ZM00001EB325290 ZM00001EB325300 ZM00001EB385750	4.90272e-08	37	998	Protein serine/threonine kinase activity	ZM00001EB025730 ZM00001EB069410 ZM00001EB071980 ZM00001EB076940 ZM00001EB077270 ZM00001EB086180 ZM00001EB086220 ZM00001EB135940 ZM00001EB156230 ZM00001EB177520 ZM00001EB177830 ZM00001EB265020 ZM00001EB265310 ZM00001EB270150 ZM00001EB281090 ZM00001EB287350 ZM00001EB316880 ZM00001EB323300 ZM00001EB323340 ZM00001EB323420 ZM00001EB325290 ZM00001EB325300 ZM00001EB356630 ZM00001EB385750 ZM00001EB431620…	4.96966e-10	34	759	Extracellular region	ZM00001EB032560 ZM00001EB032580 ZM00001EB106310 ZM00001EB113940 ZM00001EB157820 ZM00001EB200790 ZM00001EB078730 ZM00001EB061410 ZM00001EB067090 ZM00001EB076170 ZM00001EB076180 ZM00001EB076200 ZM00001EB091370 ZM00001EB127360 ZM00001EB171500 ZM00001EB171510 ZM00001EB171520 ZM00001EB171580 ZM00001EB171650 ZM00001EB171660 ZM00001EB195200 ZM00001EB195210 ZM00001EB214260 ZM00001EB237600 ZM00001EB282410…	0.00133995	25	926	Biosynthesis of secondary metabolites	ZM00001EB195200 ZM00001EB076200 ZM00001EB006760 ZM00001EB076180 ZM00001EB322120 ZM00001EB359030 ZM00001EB417350 ZM00001EB185880 ZM00001EB220390 ZM00001EB331690 ZM00001EB248540 ZM00001EB009540 ZM00001EB185260 ZM00001EB122620 ZM00001EB240910 ZM00001EB091200 ZM00001EB314130 ZM00001EB334460 ZM00001EB348950 ZM00001EB191610 ZM00001EB378140 ZM00001EB351810 ZM00001EB076170 ZM00001EB282410 ZM00001EB373050
2.46409e-05	17	312	Response to biotic stimulus	ZM00001EB022500 ZM00001EB086180 ZM00001EB086220 ZM00001EB281090 ZM00001EB325290 ZM00001EB325300 ZM00001EB385750 ZM00001EB013990 ZM00001EB014000 ZM00001EB014010 ZM00001EB078730 ZM00001EB059320 ZM00001EB167700 ZM00001EB167710 ZM00001EB228760 ZM00001EB412960 ZM00001EB412980	4.90272e-08	12	89	Manganese ion binding	ZM00001EB061410 ZM00001EB171490 ZM00001EB171500 ZM00001EB171510 ZM00001EB171520 ZM00001EB171580 ZM00001EB171650 ZM00001EB171660 ZM00001EB241570 ZM00001EB294140 ZM00001EB413180 ZM00001EB413190	1.37408e-08	53	1849	Plasma membrane	ZM00001EB018870 ZM00001EB025730 ZM00001EB033440 ZM00001EB050630 ZM00001EB069410 ZM00001EB071980 ZM00001EB076900 ZM00001EB076940 ZM00001EB077270 ZM00001EB086180 ZM00001EB086220 ZM00001EB094710 ZM00001EB099810 ZM00001EB105400 ZM00001EB134820 ZM00001EB135940 ZM00001EB141500 ZM00001EB146910 ZM00001EB156230 ZM00001EB177520 ZM00001EB177830 ZM00001EB185980 ZM00001EB221520 ZM00001EB239020 ZM00001EB239600…	0.00291456	6	78	Glutathione metabolism	ZM00001EB331690 ZM00001EB256380 ZM00001EB021600 ZM00001EB418060 ZM00001EB012930 ZM00001EB152160
2.74833e-05	11	124	Response to bacterium	ZM00001EB086180 ZM00001EB086220 ZM00001EB281090 ZM00001EB325290 ZM00001EB325300 ZM00001EB385750 ZM00001EB167700 ZM00001EB167710 ZM00001EB013990 ZM00001EB014000 ZM00001EB014010	5.45295e-08	12	92	Polysaccharide binding	ZM00001EB076940 ZM00001EB077270 ZM00001EB124880 ZM00001EB124890 ZM00001EB124900 ZM00001EB124910 ZM00001EB126150 ZM00001EB156230 ZM00001EB177830 ZM00001EB265310 ZM00001EB316880 ZM00001EB419180	2.94579e-07	14	175	Apoplast	ZM00001EB061410 ZM00001EB067090 ZM00001EB091370 ZM00001EB127360 ZM00001EB171500 ZM00001EB171510 ZM00001EB171520 ZM00001EB171580 ZM00001EB171650 ZM00001EB171660 ZM00001EB294140 ZM00001EB408530 ZM00001EB413180 ZM00001EB413190	0.00291456	35	1646	Metabolic pathways	ZM00001EB195200 ZM00001EB063350 ZM00001EB076200 ZM00001EB319250 ZM00001EB006760 ZM00001EB076180 ZM00001EB359030 ZM00001EB417350 ZM00001EB220390 ZM00001EB212670 ZM00001EB331690 ZM00001EB365840 ZM00001EB009540 ZM00001EB185260 ZM00001EB078730 ZM00001EB409740 ZM00001EB240910 ZM00001EB091200 ZM00001EB314130 ZM00001EB334460 ZM00001EB348950 ZM00001EB157880 ZM00001EB169810 ZM00001EB191610 ZM00001EB256380…
2.76942e-05	15	255	Defense response to other organism	ZM00001EB022500 ZM00001EB086180 ZM00001EB086220 ZM00001EB281090 ZM00001EB325290 ZM00001EB325300 ZM00001EB385750 ZM00001EB013990 ZM00001EB014000 ZM00001EB014010 ZM00001EB078730 ZM00001EB167700 ZM00001EB167710 ZM00001EB412960 ZM00001EB412980	7.1295e-07	10	74	Nutrient reservoir activity	ZM00001EB061410 ZM00001EB171500 ZM00001EB171510 ZM00001EB171520 ZM00001EB171580 ZM00001EB171650 ZM00001EB171660 ZM00001EB294140 ZM00001EB413180 ZM00001EB413190	2.02943e-06	18	350	External encapsulating structure	ZM00001EB061410 ZM00001EB076170 ZM00001EB076180 ZM00001EB171500 ZM00001EB171510 ZM00001EB171520 ZM00001EB171580 ZM00001EB171650 ZM00001EB171660 ZM00001EB282410 ZM00001EB340440 ZM00001EB413180 ZM00001EB413190 ZM00001EB417350 ZM00001EB237600 ZM00001EB254130 ZM00001EB294140 ZM00001EB294520	0.0171093	2	6	Monoterpenoid biosynthesis	ZM00001EB185880 ZM00001EB248540
2.76942e-05	48	1937	Protein phosphorylation	ZM00001EB025730 ZM00001EB069410 ZM00001EB071980 ZM00001EB076940 ZM00001EB077270 ZM00001EB135940 ZM00001EB156230 ZM00001EB177830 ZM00001EB265020 ZM00001EB265310 ZM00001EB270150 ZM00001EB287350 ZM00001EB316880 ZM00001EB323300 ZM00001EB323340 ZM00001EB323420 ZM00001EB356630 ZM00001EB431620 ZM00001EB022920 ZM00001EB028010 ZM00001EB034410 ZM00001EB069530 ZM00001EB077330 ZM00001EB082270 ZM00001EB086180…	7.1295e-07	80	3714	Metal ion binding	ZM00001EB006760 ZM00001EB021200 ZM00001EB133200 ZM00001EB003700 ZM00001EB013360 ZM00001EB017400 ZM00001EB058050 ZM00001EB059320 ZM00001EB061410 ZM00001EB070170 ZM00001EB071870 ZM00001EB071980 ZM00001EB072430 ZM00001EB076170 ZM00001EB076180 ZM00001EB076200 ZM00001EB076940 ZM00001EB077270 ZM00001EB077330 ZM00001EB079490 ZM00001EB087570 ZM00001EB110040 ZM00001EB119840 ZM00001EB127360 ZM00001EB131860…	6.9155e-06	17	345	Cell wall	ZM00001EB061410 ZM00001EB076170 ZM00001EB076180 ZM00001EB171500 ZM00001EB171510 ZM00001EB171520 ZM00001EB171580 ZM00001EB171650 ZM00001EB171660 ZM00001EB282410 ZM00001EB340440 ZM00001EB413180 ZM00001EB413190 ZM00001EB417350 ZM00001EB237600 ZM00001EB294140 ZM00001EB294520
2.76942e-05	17	334	Response to oxidative stress	ZM00001EB011900 ZM00001EB247320 ZM00001EB076170 ZM00001EB076180 ZM00001EB076200 ZM00001EB127310 ZM00001EB195200 ZM00001EB195210 ZM00001EB214260 ZM00001EB282410 ZM00001EB340440 ZM00001EB348950 ZM00001EB383830 ZM00001EB417350 ZM00001EB013990 ZM00001EB014000 ZM00001EB014010	8.7384e-07	80	3752	Cation binding	ZM00001EB006760 ZM00001EB021200 ZM00001EB133200 ZM00001EB003700 ZM00001EB013360 ZM00001EB017400 ZM00001EB058050 ZM00001EB059320 ZM00001EB061410 ZM00001EB070170 ZM00001EB071870 ZM00001EB071980 ZM00001EB072430 ZM00001EB076170 ZM00001EB076180 ZM00001EB076200 ZM00001EB076940 ZM00001EB077270 ZM00001EB077330 ZM00001EB079490 ZM00001EB087570 ZM00001EB110040 ZM00001EB119840 ZM00001EB127360 ZM00001EB131860…
5.17324e-05	15	278	Response to external biotic stimulus	ZM00001EB022500 ZM00001EB086180 ZM00001EB086220 ZM00001EB281090 ZM00001EB325290 ZM00001EB325300 ZM00001EB385750 ZM00001EB013990 ZM00001EB014000 ZM00001EB014010 ZM00001EB078730 ZM00001EB167700 ZM00001EB167710 ZM00001EB412960 ZM00001EB412980	1.3312e-06	48	1791	Protein kinase activity	ZM00001EB025730 ZM00001EB069410 ZM00001EB071980 ZM00001EB076940 ZM00001EB077270 ZM00001EB086180 ZM00001EB086220 ZM00001EB135940 ZM00001EB156230 ZM00001EB177520 ZM00001EB177830 ZM00001EB265020 ZM00001EB265310 ZM00001EB270150 ZM00001EB281090 ZM00001EB287350 ZM00001EB316880 ZM00001EB323300 ZM00001EB323340 ZM00001EB323420 ZM00001EB325290 ZM00001EB325300 ZM00001EB356630 ZM00001EB385750 ZM00001EB431620…
5.17324e-05	15	278	Response to other organism	ZM00001EB022500 ZM00001EB086180 ZM00001EB086220 ZM00001EB281090 ZM00001EB325290 ZM00001EB325300 ZM00001EB385750 ZM00001EB013990 ZM00001EB014000 ZM00001EB014010 ZM00001EB078730 ZM00001EB167700 ZM00001EB167710 ZM00001EB412960 ZM00001EB412980	2.00639e-06	8	47	Terpene synthase activity	ZM00001EB021200 ZM00001EB133200 ZM00001EB222660 ZM00001EB412960 ZM00001EB412980 ZM00001EB087570 ZM00001EB412970 ZM00001EB415070
6.43172e-05	9	92	Defense response to fungus	ZM00001EB022500 ZM00001EB013990 ZM00001EB014000 ZM00001EB014010 ZM00001EB078730 ZM00001EB167700 ZM00001EB167710 ZM00001EB412960 ZM00001EB412980	2.00639e-06	13	164	Signaling receptor activity	ZM00001EB007880 ZM00001EB013990 ZM00001EB014000 ZM00001EB014010 ZM00001EB072230 ZM00001EB086180 ZM00001EB086220 ZM00001EB099810 ZM00001EB281090 ZM00001EB325290 ZM00001EB325300 ZM00001EB385750 ZM00001EB410040
0.000100123	11	158	Hydrogen peroxide catabolic process	ZM00001EB076170 ZM00001EB076180 ZM00001EB076200 ZM00001EB195200 ZM00001EB195210 ZM00001EB214260 ZM00001EB282410 ZM00001EB340440 ZM00001EB348950 ZM00001EB383830 ZM00001EB417350	3.98432e-06	50	2002	Phosphotransferase activity, alcohol group as acceptor	ZM00001EB025730 ZM00001EB069410 ZM00001EB071980 ZM00001EB076940 ZM00001EB077270 ZM00001EB086180 ZM00001EB086220 ZM00001EB135940 ZM00001EB156230 ZM00001EB177520 ZM00001EB177830 ZM00001EB265020 ZM00001EB265310 ZM00001EB270150 ZM00001EB281090 ZM00001EB287350 ZM00001EB316880 ZM00001EB323300 ZM00001EB323340 ZM00001EB323420 ZM00001EB325290 ZM00001EB325300 ZM00001EB356630 ZM00001EB385750 ZM00001EB431620…
0.000100123	15	299	Biological process involved in interspecies interaction between organisms	ZM00001EB022500 ZM00001EB086180 ZM00001EB086220 ZM00001EB281090 ZM00001EB325290 ZM00001EB325300 ZM00001EB385750 ZM00001EB013990 ZM00001EB014000 ZM00001EB014010 ZM00001EB078730 ZM00001EB167700 ZM00001EB167710 ZM00001EB412960 ZM00001EB412980	3.98432e-06	13	177	Molecular transducer activity	ZM00001EB007880 ZM00001EB013990 ZM00001EB014000 ZM00001EB014010 ZM00001EB072230 ZM00001EB086180 ZM00001EB086220 ZM00001EB099810 ZM00001EB281090 ZM00001EB325290 ZM00001EB325300 ZM00001EB385750 ZM00001EB410040
0.000100123	9	100	Response to fungus	ZM00001EB022500 ZM00001EB013990 ZM00001EB014000 ZM00001EB014010 ZM00001EB078730 ZM00001EB167700 ZM00001EB167710 ZM00001EB412960 ZM00001EB412980	4.17593e-06	24	608	Heme binding	ZM00001EB248960 ZM00001EB058050 ZM00001EB076170 ZM00001EB076180 ZM00001EB076200 ZM00001EB079490 ZM00001EB110040 ZM00001EB147510 ZM00001EB195200 ZM00001EB195210 ZM00001EB214260 ZM00001EB220030 ZM00001EB220390 ZM00001EB222660 ZM00001EB240910 ZM00001EB282410 ZM00001EB314130 ZM00001EB340440 ZM00001EB348950 ZM00001EB383830 ZM00001EB399590 ZM00001EB417350 ZM00001EB419010 ZM00001EB420870
0.000109486	5	20	Regulation of protein serine/threonine phosphatase activity	ZM00001EB013990 ZM00001EB014000 ZM00001EB014010 ZM00001EB072230 ZM00001EB410040	5.13158e-06	8	55	Carbon-oxygen lyase activity, acting on phosphates	ZM00001EB021200 ZM00001EB133200 ZM00001EB222660 ZM00001EB412960 ZM00001EB412980 ZM00001EB087570 ZM00001EB412970 ZM00001EB415070
0.000112415	11	163	Hydrogen peroxide metabolic process	ZM00001EB076170 ZM00001EB076180 ZM00001EB076200 ZM00001EB195200 ZM00001EB195210 ZM00001EB214260 ZM00001EB282410 ZM00001EB340440 ZM00001EB348950 ZM00001EB383830 ZM00001EB417350	7.32331e-06	57	2494	Kinase activity	ZM00001EB025730 ZM00001EB069410 ZM00001EB071980 ZM00001EB076940 ZM00001EB077270 ZM00001EB086180 ZM00001EB086220 ZM00001EB124900 ZM00001EB135940 ZM00001EB156230 ZM00001EB177520 ZM00001EB177830 ZM00001EB265020 ZM00001EB265310 ZM00001EB270150 ZM00001EB281090 ZM00001EB287350 ZM00001EB316880 ZM00001EB323300 ZM00001EB323340 ZM00001EB323420 ZM00001EB325290 ZM00001EB325300 ZM00001EB356630 ZM00001EB385750…
0.000181056	46	2015	Response to stress	ZM00001EB011900 ZM00001EB022500 ZM00001EB032560 ZM00001EB032580 ZM00001EB086180 ZM00001EB086220 ZM00001EB223590 ZM00001EB247320 ZM00001EB281090 ZM00001EB325290 ZM00001EB325300 ZM00001EB385750 ZM00001EB013990 ZM00001EB014000 ZM00001EB014010 ZM00001EB078730 ZM00001EB418060 ZM00001EB008810 ZM00001EB021200 ZM00001EB059320 ZM00001EB072230 ZM00001EB076170 ZM00001EB076180 ZM00001EB076200 ZM00001EB127310…	1.24579e-05	52	2225	Oxidoreductase activity	ZM00001EB006760 ZM00001EB013360 ZM00001EB027920 ZM00001EB058050 ZM00001EB071870 ZM00001EB076170 ZM00001EB076180 ZM00001EB081570 ZM00001EB091200 ZM00001EB110040 ZM00001EB112460 ZM00001EB127360 ZM00001EB157880 ZM00001EB169810 ZM00001EB191610 ZM00001EB212670 ZM00001EB229440 ZM00001EB247320 ZM00001EB248960 ZM00001EB282410 ZM00001EB316910 ZM00001EB340440 ZM00001EB359030 ZM00001EB373050 ZM00001EB408530…
0.000207991	11	176	Isoprenoid biosynthetic process	ZM00001EB021200 ZM00001EB133200 ZM00001EB194860 ZM00001EB404920 ZM00001EB222660 ZM00001EB412960 ZM00001EB412980 ZM00001EB087570 ZM00001EB325560 ZM00001EB336360 ZM00001EB415070	1.55097e-05	24	664	Tetrapyrrole binding	ZM00001EB248960 ZM00001EB058050 ZM00001EB076170 ZM00001EB076180 ZM00001EB076200 ZM00001EB079490 ZM00001EB110040 ZM00001EB147510 ZM00001EB195200 ZM00001EB195210 ZM00001EB214260 ZM00001EB220030 ZM00001EB220390 ZM00001EB222660 ZM00001EB240910 ZM00001EB282410 ZM00001EB314130 ZM00001EB340440 ZM00001EB348950 ZM00001EB383830 ZM00001EB399590 ZM00001EB417350 ZM00001EB419010 ZM00001EB420870
0.000373441	9	122	Secondary metabolic process	ZM00001EB025550 ZM00001EB191610 ZM00001EB220390 ZM00001EB322120 ZM00001EB021200 ZM00001EB222660 ZM00001EB127360 ZM00001EB185260 ZM00001EB408530	8.67856e-05	5	22	Abscisic acid binding	ZM00001EB013990 ZM00001EB014000 ZM00001EB014010 ZM00001EB072230 ZM00001EB410040
0.000392215	56	2751	Phosphorylation	ZM00001EB025730 ZM00001EB069410 ZM00001EB071980 ZM00001EB076940 ZM00001EB077270 ZM00001EB124900 ZM00001EB135940 ZM00001EB156230 ZM00001EB177830 ZM00001EB265020 ZM00001EB265310 ZM00001EB270150 ZM00001EB287350 ZM00001EB316880 ZM00001EB323300 ZM00001EB323340 ZM00001EB323420 ZM00001EB356630 ZM00001EB431620 ZM00001EB022920 ZM00001EB028010 ZM00001EB034410 ZM00001EB059320 ZM00001EB069530 ZM00001EB077330…	9.88867e-05	5	23	Isoprenoid binding	ZM00001EB013990 ZM00001EB014000 ZM00001EB014010 ZM00001EB072230 ZM00001EB410040
0.000392215	7	69	Recognition of pollen	ZM00001EB034410 ZM00001EB069410 ZM00001EB069530 ZM00001EB151340 ZM00001EB265020 ZM00001EB284380 ZM00001EB431620	9.88867e-05	36	1410	Transition metal ion binding	ZM00001EB006760 ZM00001EB003700 ZM00001EB058050 ZM00001EB061410 ZM00001EB070170 ZM00001EB079490 ZM00001EB110040 ZM00001EB127360 ZM00001EB157880 ZM00001EB169810 ZM00001EB171490 ZM00001EB171500 ZM00001EB171510 ZM00001EB171520 ZM00001EB171580 ZM00001EB171650 ZM00001EB171660 ZM00001EB212670 ZM00001EB220030 ZM00001EB220390 ZM00001EB222660 ZM00001EB240910 ZM00001EB241570 ZM00001EB254130 ZM00001EB294140…
0.000392215	7	69	Cell recognition	ZM00001EB034410 ZM00001EB069410 ZM00001EB069530 ZM00001EB151340 ZM00001EB265020 ZM00001EB284380 ZM00001EB431620	0.000217479	7	68	Glutathione transferase activity	ZM00001EB002950 ZM00001EB021600 ZM00001EB021610 ZM00001EB152160 ZM00001EB202530 ZM00001EB256380 ZM00001EB418060
0.000411603	3	5	Response to copper ion	ZM00001EB013990 ZM00001EB014000 ZM00001EB014010	0.000317529	57	2863	Transferase activity, transferring phosphorus-containing groups	ZM00001EB025730 ZM00001EB069410 ZM00001EB071980 ZM00001EB076940 ZM00001EB077270 ZM00001EB086180 ZM00001EB086220 ZM00001EB124900 ZM00001EB135940 ZM00001EB156230 ZM00001EB177520 ZM00001EB177830 ZM00001EB265020 ZM00001EB265310 ZM00001EB270150 ZM00001EB281090 ZM00001EB287350 ZM00001EB316880 ZM00001EB323300 ZM00001EB323340 ZM00001EB323420 ZM00001EB325290 ZM00001EB325300 ZM00001EB356630 ZM00001EB385750…
0.000420922	14	314	Response to toxic substance	ZM00001EB006760 ZM00001EB418060 ZM00001EB076170 ZM00001EB076180 ZM00001EB076200 ZM00001EB195200 ZM00001EB195210 ZM00001EB214260 ZM00001EB247320 ZM00001EB282410 ZM00001EB340440 ZM00001EB348950 ZM00001EB383830 ZM00001EB417350	0.000317529	6	49	Organic acid binding	ZM00001EB013990 ZM00001EB014000 ZM00001EB014010 ZM00001EB072230 ZM00001EB410040 ZM00001EB212670
0.000437067	7	72	Pollen-pistil interaction	ZM00001EB034410 ZM00001EB069410 ZM00001EB069530 ZM00001EB151340 ZM00001EB265020 ZM00001EB284380 ZM00001EB431620	0.000435755	5	32	Hormone binding	ZM00001EB013990 ZM00001EB014000 ZM00001EB014010 ZM00001EB072230 ZM00001EB410040
0.000437067	11	198	Reactive oxygen species metabolic process	ZM00001EB076170 ZM00001EB076180 ZM00001EB076200 ZM00001EB195200 ZM00001EB195210 ZM00001EB214260 ZM00001EB282410 ZM00001EB340440 ZM00001EB348950 ZM00001EB383830 ZM00001EB417350	0.000435755	5	32	Alcohol binding	ZM00001EB013990 ZM00001EB014000 ZM00001EB014010 ZM00001EB072230 ZM00001EB410040
0.000479272	8	101	Negative regulation of hydrolase activity	ZM00001EB013990 ZM00001EB014000 ZM00001EB014010 ZM00001EB072230 ZM00001EB127310 ZM00001EB355990 ZM00001EB410040 ZM00001EB419390	0.000510253	4	17	Purine nucleoside transmembrane transporter activity	ZM00001EB006630 ZM00001EB006640 ZM00001EB295400 ZM00001EB428290
0.000490936	13	282	Cellular response to toxic substance	ZM00001EB006760 ZM00001EB076170 ZM00001EB076180 ZM00001EB076200 ZM00001EB195200 ZM00001EB195210 ZM00001EB214260 ZM00001EB247320 ZM00001EB282410 ZM00001EB340440 ZM00001EB348950 ZM00001EB383830 ZM00001EB417350	0.000547347	5	34	Protein phosphatase inhibitor activity	ZM00001EB013990 ZM00001EB014000 ZM00001EB014010 ZM00001EB072230 ZM00001EB410040
0.000490936	13	282	Cellular detoxification	ZM00001EB006760 ZM00001EB076170 ZM00001EB076180 ZM00001EB076200 ZM00001EB195200 ZM00001EB195210 ZM00001EB214260 ZM00001EB247320 ZM00001EB282410 ZM00001EB340440 ZM00001EB348950 ZM00001EB383830 ZM00001EB417350	0.000702048	5	36	Phosphatase inhibitor activity	ZM00001EB013990 ZM00001EB014000 ZM00001EB014010 ZM00001EB072230 ZM00001EB410040
0.000549036	13	286	Detoxification	ZM00001EB006760 ZM00001EB076170 ZM00001EB076180 ZM00001EB076200 ZM00001EB195200 ZM00001EB195210 ZM00001EB214260 ZM00001EB247320 ZM00001EB282410 ZM00001EB340440 ZM00001EB348950 ZM00001EB383830 ZM00001EB417350	0.00112263	12	278	Antioxidant activity	ZM00001EB076170 ZM00001EB076180 ZM00001EB247320 ZM00001EB282410 ZM00001EB340440 ZM00001EB417350 ZM00001EB076200 ZM00001EB195200 ZM00001EB195210 ZM00001EB214260 ZM00001EB348950 ZM00001EB383830
0.000556997	5	32	Negative regulation of phosphoprotein phosphatase activity	ZM00001EB013990 ZM00001EB014000 ZM00001EB014010 ZM00001EB072230 ZM00001EB410040	0.0011321	11	238	Peroxidase activity	ZM00001EB076170 ZM00001EB076180 ZM00001EB282410 ZM00001EB340440 ZM00001EB417350 ZM00001EB076200 ZM00001EB195200 ZM00001EB195210 ZM00001EB214260 ZM00001EB348950 ZM00001EB383830
0.000556997	5	32	Negative regulation of protein dephosphorylation	ZM00001EB013990 ZM00001EB014000 ZM00001EB014010 ZM00001EB072230 ZM00001EB410040	0.0011321	11	238	Oxidoreductase activity, acting on peroxide as acceptor	ZM00001EB076170 ZM00001EB076180 ZM00001EB282410 ZM00001EB340440 ZM00001EB417350 ZM00001EB076200 ZM00001EB195200 ZM00001EB195210 ZM00001EB214260 ZM00001EB348950 ZM00001EB383830
0.000556997	5	32	Purine-containing compound transmembrane transport	ZM00001EB006630 ZM00001EB006640 ZM00001EB295400 ZM00001EB381580 ZM00001EB428290	0.00113503	6	65	Transmembrane receptor protein serine/threonine kinase activity	ZM00001EB086180 ZM00001EB086220 ZM00001EB281090 ZM00001EB325290 ZM00001EB325300 ZM00001EB385750
0.000586832	11	211	Isoprenoid metabolic process	ZM00001EB021200 ZM00001EB133200 ZM00001EB194860 ZM00001EB404920 ZM00001EB222660 ZM00001EB412960 ZM00001EB412980 ZM00001EB087570 ZM00001EB325560 ZM00001EB336360 ZM00001EB415070	0.00136242	81	4807	Anion binding	ZM00001EB013990 ZM00001EB014000 ZM00001EB014010 ZM00001EB072230 ZM00001EB152160 ZM00001EB410040 ZM00001EB418060 ZM00001EB378140 ZM00001EB006420 ZM00001EB006440 ZM00001EB022920 ZM00001EB025730 ZM00001EB028010 ZM00001EB033130 ZM00001EB033330 ZM00001EB034410 ZM00001EB059320 ZM00001EB069410 ZM00001EB069530 ZM00001EB071980 ZM00001EB076940 ZM00001EB077270 ZM00001EB077330 ZM00001EB082270 ZM00001EB086180…
0.000596429	8	108	Terpenoid biosynthetic process	ZM00001EB021200 ZM00001EB133200 ZM00001EB222660 ZM00001EB412960 ZM00001EB412980 ZM00001EB087570 ZM00001EB336360 ZM00001EB415070	0.00137655	4	23	Nucleoside transmembrane transporter activity	ZM00001EB006630 ZM00001EB006640 ZM00001EB295400 ZM00001EB428290
0.000620171	4	17	Purine nucleoside transmembrane transport	ZM00001EB006630 ZM00001EB006640 ZM00001EB295400 ZM00001EB428290	0.00145051	6	69	Transmembrane receptor protein kinase activity	ZM00001EB086180 ZM00001EB086220 ZM00001EB281090 ZM00001EB325290 ZM00001EB325300 ZM00001EB385750
0.000653498	5	34	Negative regulation of phosphatase activity	ZM00001EB013990 ZM00001EB014000 ZM00001EB014010 ZM00001EB072230 ZM00001EB410040	0.00191765	82	4946	Small molecule binding	ZM00001EB013990 ZM00001EB014000 ZM00001EB014010 ZM00001EB072230 ZM00001EB410040 ZM00001EB378140 ZM00001EB006420 ZM00001EB006440 ZM00001EB022920 ZM00001EB025730 ZM00001EB027920 ZM00001EB028010 ZM00001EB033130 ZM00001EB033330 ZM00001EB034410 ZM00001EB059320 ZM00001EB069410 ZM00001EB069530 ZM00001EB071980 ZM00001EB076940 ZM00001EB077270 ZM00001EB077330 ZM00001EB082270 ZM00001EB086180 ZM00001EB086220…
0.000653498	5	34	Negative regulation of dephosphorylation	ZM00001EB013990 ZM00001EB014000 ZM00001EB014010 ZM00001EB072230 ZM00001EB410040	0.00222632	72	4224	Catalytic activity, acting on a protein	ZM00001EB003700 ZM00001EB019160 ZM00001EB025730 ZM00001EB033330 ZM00001EB069410 ZM00001EB071980 ZM00001EB076940 ZM00001EB077270 ZM00001EB086180 ZM00001EB086220 ZM00001EB101180 ZM00001EB113940 ZM00001EB135940 ZM00001EB156230 ZM00001EB177520 ZM00001EB177830 ZM00001EB185470 ZM00001EB212670 ZM00001EB242580 ZM00001EB254130 ZM00001EB265020 ZM00001EB265310 ZM00001EB270150 ZM00001EB281090 ZM00001EB284520…
0.000693356	8	112	Defense response to bacterium	ZM00001EB086180 ZM00001EB086220 ZM00001EB281090 ZM00001EB325290 ZM00001EB325300 ZM00001EB385750 ZM00001EB167700 ZM00001EB167710	0.00263056	6	78	Transmembrane signaling receptor activity	ZM00001EB086180 ZM00001EB086220 ZM00001EB281090 ZM00001EB325290 ZM00001EB325300 ZM00001EB385750
0.000943854	6	60	Enzyme linked receptor protein signaling pathway	ZM00001EB086180 ZM00001EB086220 ZM00001EB281090 ZM00001EB325290 ZM00001EB325300 ZM00001EB385750	0.00300033	5	52	Monocarboxylic acid binding	ZM00001EB013990 ZM00001EB014000 ZM00001EB014010 ZM00001EB072230 ZM00001EB410040
0.000943854	6	60	Transmembrane receptor protein serine/threonine kinase signaling pathway	ZM00001EB086180 ZM00001EB086220 ZM00001EB281090 ZM00001EB325290 ZM00001EB325300 ZM00001EB385750	0.00341791	2	3	Ornithine decarboxylase activity	ZM00001EB319850 ZM00001EB331690
0.000949742	12	269	Cellular oxidant detoxification	ZM00001EB076170 ZM00001EB076180 ZM00001EB076200 ZM00001EB195200 ZM00001EB195210 ZM00001EB214260 ZM00001EB247320 ZM00001EB282410 ZM00001EB340440 ZM00001EB348950 ZM00001EB383830 ZM00001EB417350	0.00341791	3	13	Monocarboxylic acid transmembrane transporter activity	ZM00001EB050630 ZM00001EB141450 ZM00001EB122890
0.00129644	6	64	Defense response to oomycetes	ZM00001EB086180 ZM00001EB086220 ZM00001EB281090 ZM00001EB325290 ZM00001EB325300 ZM00001EB385750	0.00341791	2	3	S-linalool synthase activity	ZM00001EB412960 ZM00001EB412980
0.00138201	6	65	Response to oomycetes	ZM00001EB086180 ZM00001EB086220 ZM00001EB281090 ZM00001EB325290 ZM00001EB325300 ZM00001EB385750	0.00341791	2	3	Myrcene synthase activity	ZM00001EB412960 ZM00001EB412980
0.00162927	4	23	Nucleoside transport	ZM00001EB006630 ZM00001EB006640 ZM00001EB295400 ZM00001EB428290	0.00341791	2	3	(4S)-limonene synthase activity	ZM00001EB412960 ZM00001EB412980
0.00162927	6	68	Secondary metabolite biosynthetic process	ZM00001EB191610 ZM00001EB220390 ZM00001EB322120 ZM00001EB021200 ZM00001EB222660 ZM00001EB185260	0.00346566	9	196	Protein serine kinase activity	ZM00001EB028010 ZM00001EB034410 ZM00001EB069410 ZM00001EB069530 ZM00001EB268980 ZM00001EB284380 ZM00001EB314780 ZM00001EB419990 ZM00001EB431620
0.00162927	4	23	Nucleoside transmembrane transport	ZM00001EB006630 ZM00001EB006640 ZM00001EB295400 ZM00001EB428290	0.00346566	9	196	Protein threonine kinase activity	ZM00001EB028010 ZM00001EB034410 ZM00001EB069410 ZM00001EB069530 ZM00001EB268980 ZM00001EB284380 ZM00001EB314780 ZM00001EB419990 ZM00001EB431620
0.00162927	8	130	Terpenoid metabolic process	ZM00001EB021200 ZM00001EB133200 ZM00001EB222660 ZM00001EB412960 ZM00001EB412980 ZM00001EB087570 ZM00001EB336360 ZM00001EB415070	0.00352762	5	56	O-methyltransferase activity	ZM00001EB018640 ZM00001EB018660 ZM00001EB092770 ZM00001EB191590 ZM00001EB400190
0.00179397	7	100	Pollination	ZM00001EB034410 ZM00001EB069410 ZM00001EB069530 ZM00001EB151340 ZM00001EB265020 ZM00001EB284380 ZM00001EB431620	0.00500718	65	3860	Adenyl ribonucleotide binding	ZM00001EB378140 ZM00001EB022920 ZM00001EB025730 ZM00001EB028010 ZM00001EB033130 ZM00001EB033330 ZM00001EB034410 ZM00001EB059320 ZM00001EB069410 ZM00001EB069530 ZM00001EB071980 ZM00001EB076940 ZM00001EB077270 ZM00001EB077330 ZM00001EB082270 ZM00001EB086180 ZM00001EB086220 ZM00001EB105400 ZM00001EB124860 ZM00001EB124880 ZM00001EB124900 ZM00001EB126150 ZM00001EB135940 ZM00001EB136700 ZM00001EB146780…
0.00179397	7	100	Multi-multicellular organism process	ZM00001EB034410 ZM00001EB069410 ZM00001EB069530 ZM00001EB151340 ZM00001EB265020 ZM00001EB284380 ZM00001EB431620	0.00501857	4	35	Chitinase activity	ZM00001EB022500 ZM00001EB078730 ZM00001EB078740 ZM00001EB157820
0.00179397	23	861	Cellular response to chemical stimulus	ZM00001EB006760 ZM00001EB013990 ZM00001EB014000 ZM00001EB014010 ZM00001EB072230 ZM00001EB105400 ZM00001EB177520 ZM00001EB223590 ZM00001EB247320 ZM00001EB410040 ZM00001EB076170 ZM00001EB076180 ZM00001EB076200 ZM00001EB195200 ZM00001EB195210 ZM00001EB214260 ZM00001EB282410 ZM00001EB316860 ZM00001EB332360 ZM00001EB340440 ZM00001EB348950 ZM00001EB383830 ZM00001EB417350	0.00501857	7	128	Carbohydrate derivative transmembrane transporter activity	ZM00001EB247710 ZM00001EB381580 ZM00001EB006630 ZM00001EB006640 ZM00001EB122890 ZM00001EB295400 ZM00001EB428290
0.00179397	8	134	Glutathione metabolic process	ZM00001EB002950 ZM00001EB021600 ZM00001EB021610 ZM00001EB256380 ZM00001EB012930 ZM00001EB152160 ZM00001EB202530 ZM00001EB418060	0.00554734	65	3886	Adenyl nucleotide binding	ZM00001EB378140 ZM00001EB022920 ZM00001EB025730 ZM00001EB028010 ZM00001EB033130 ZM00001EB033330 ZM00001EB034410 ZM00001EB059320 ZM00001EB069410 ZM00001EB069530 ZM00001EB071980 ZM00001EB076940 ZM00001EB077270 ZM00001EB077330 ZM00001EB082270 ZM00001EB086180 ZM00001EB086220 ZM00001EB105400 ZM00001EB124860 ZM00001EB124880 ZM00001EB124900 ZM00001EB126150 ZM00001EB135940 ZM00001EB136700 ZM00001EB146780…
0.00179397	15	436	Response to external stimulus	ZM00001EB022500 ZM00001EB086180 ZM00001EB086220 ZM00001EB281090 ZM00001EB325290 ZM00001EB325300 ZM00001EB385750 ZM00001EB013990 ZM00001EB014000 ZM00001EB014010 ZM00001EB078730 ZM00001EB167700 ZM00001EB167710 ZM00001EB412960 ZM00001EB412980	0.00554734	6	95	Carboxylic acid binding	ZM00001EB013990 ZM00001EB014000 ZM00001EB014010 ZM00001EB072230 ZM00001EB410040 ZM00001EB212670
0.00182332	7	101	Carbohydrate derivative transport	ZM00001EB006630 ZM00001EB006640 ZM00001EB122890 ZM00001EB247710 ZM00001EB295400 ZM00001EB381580 ZM00001EB428290	0.00673357	12	363	Secondary active transmembrane transporter activity	ZM00001EB122890 ZM00001EB247710 ZM00001EB314770 ZM00001EB381580 ZM00001EB401100 ZM00001EB008070 ZM00001EB008810 ZM00001EB220730 ZM00001EB250520 ZM00001EB285960 ZM00001EB296220 ZM00001EB382100
0.00295786	30	1324	Response to chemical	ZM00001EB006760 ZM00001EB007880 ZM00001EB011900 ZM00001EB013990 ZM00001EB014000 ZM00001EB014010 ZM00001EB072230 ZM00001EB105400 ZM00001EB177520 ZM00001EB223590 ZM00001EB247320 ZM00001EB410040 ZM00001EB418060 ZM00001EB008810 ZM00001EB076170 ZM00001EB076180 ZM00001EB076200 ZM00001EB195200 ZM00001EB195210 ZM00001EB214260 ZM00001EB227020 ZM00001EB241870 ZM00001EB282410 ZM00001EB316860 ZM00001EB321140…	0.00673357	32	1568	Transmembrane transporter activity	ZM00001EB050630 ZM00001EB099810 ZM00001EB122890 ZM00001EB141450 ZM00001EB142370 ZM00001EB220730 ZM00001EB247710 ZM00001EB250520 ZM00001EB279810 ZM00001EB285960 ZM00001EB314770 ZM00001EB381580 ZM00001EB382100 ZM00001EB401100 ZM00001EB419770 ZM00001EB006630 ZM00001EB006640 ZM00001EB008070 ZM00001EB008810 ZM00001EB018870 ZM00001EB063910 ZM00001EB129050 ZM00001EB148460 ZM00001EB188080 ZM00001EB196170…
0.00341644	3	12	Response to absence of light	ZM00001EB013990 ZM00001EB014000 ZM00001EB014010	0.00933919	8	187	Magnesium ion binding	ZM00001EB021200 ZM00001EB133200 ZM00001EB087570 ZM00001EB351810 ZM00001EB412960 ZM00001EB412970 ZM00001EB412980 ZM00001EB415070
0.00439385	2	3	Putrescine biosynthetic process from ornithine	ZM00001EB319850 ZM00001EB331690	0.00933919	8	187	Carbon-oxygen lyase activity	ZM00001EB021200 ZM00001EB133200 ZM00001EB222660 ZM00001EB412960 ZM00001EB412980 ZM00001EB087570 ZM00001EB412970 ZM00001EB415070
0.00579047	6	89	Response to salt stress	ZM00001EB011900 ZM00001EB008810 ZM00001EB314770 ZM00001EB013990 ZM00001EB014000 ZM00001EB014010	0.0100565	12	383	Anion transmembrane transporter activity	ZM00001EB050630 ZM00001EB141450 ZM00001EB247710 ZM00001EB279810 ZM00001EB381580 ZM00001EB401100 ZM00001EB006630 ZM00001EB006640 ZM00001EB008810 ZM00001EB122890 ZM00001EB295400 ZM00001EB428290
0.00579047	62	3616	Response to stimulus	ZM00001EB006760 ZM00001EB007880 ZM00001EB011900 ZM00001EB013990 ZM00001EB014000 ZM00001EB014010 ZM00001EB022500 ZM00001EB032560 ZM00001EB032580 ZM00001EB071980 ZM00001EB072230 ZM00001EB076940 ZM00001EB077270 ZM00001EB086180 ZM00001EB086220 ZM00001EB105400 ZM00001EB156230 ZM00001EB177520 ZM00001EB177830 ZM00001EB223590 ZM00001EB247320 ZM00001EB265310 ZM00001EB281090 ZM00001EB316880 ZM00001EB325290…	0.010712	12	387	Monooxygenase activity	ZM00001EB058050 ZM00001EB110040 ZM00001EB419010 ZM00001EB420870 ZM00001EB222660 ZM00001EB079490 ZM00001EB157880 ZM00001EB169810 ZM00001EB220030 ZM00001EB220390 ZM00001EB240910 ZM00001EB314130
0.00579047	13	390	Anion transmembrane transport	ZM00001EB279810 ZM00001EB314770 ZM00001EB006630 ZM00001EB006640 ZM00001EB008810 ZM00001EB050630 ZM00001EB122890 ZM00001EB141450 ZM00001EB247710 ZM00001EB295400 ZM00001EB381580 ZM00001EB401100 ZM00001EB428290	0.010712	32	1625	Transporter activity	ZM00001EB050630 ZM00001EB099810 ZM00001EB122890 ZM00001EB141450 ZM00001EB142370 ZM00001EB220730 ZM00001EB247710 ZM00001EB250520 ZM00001EB279810 ZM00001EB285960 ZM00001EB314770 ZM00001EB381580 ZM00001EB382100 ZM00001EB401100 ZM00001EB419770 ZM00001EB006630 ZM00001EB006640 ZM00001EB008070 ZM00001EB008810 ZM00001EB018870 ZM00001EB063910 ZM00001EB129050 ZM00001EB148460 ZM00001EB188080 ZM00001EB196170…
0.00592013	30	1390	Cell communication	ZM00001EB013990 ZM00001EB014000 ZM00001EB014010 ZM00001EB071980 ZM00001EB072230 ZM00001EB076940 ZM00001EB077270 ZM00001EB105400 ZM00001EB156230 ZM00001EB177520 ZM00001EB177830 ZM00001EB223590 ZM00001EB265310 ZM00001EB316880 ZM00001EB410040 ZM00001EB034410 ZM00001EB069410 ZM00001EB069530 ZM00001EB086180 ZM00001EB086220 ZM00001EB151340 ZM00001EB265020 ZM00001EB281090 ZM00001EB284380 ZM00001EB316860…	0.010712	8	193	Transferase activity, transferring alkyl or aryl (other than methyl) groups	ZM00001EB002950 ZM00001EB021600 ZM00001EB021610 ZM00001EB152160 ZM00001EB202530 ZM00001EB256380 ZM00001EB325560 ZM00001EB418060
0.00596553	4	34	Response to hydrogen peroxide	ZM00001EB011900 ZM00001EB013990 ZM00001EB014000 ZM00001EB014010	0.0115876	16	615	Lyase activity	ZM00001EB006420 ZM00001EB006440 ZM00001EB021200 ZM00001EB133200 ZM00001EB185260 ZM00001EB319850 ZM00001EB331690 ZM00001EB351810 ZM00001EB222660 ZM00001EB412960 ZM00001EB412980 ZM00001EB087570 ZM00001EB157880 ZM00001EB169810 ZM00001EB412970 ZM00001EB415070
0.00731619	5	63	Negative regulation of phosphorus metabolic process	ZM00001EB013990 ZM00001EB014000 ZM00001EB014010 ZM00001EB072230 ZM00001EB410040	0.0116765	15	559	Active transmembrane transporter activity	ZM00001EB122890 ZM00001EB247710 ZM00001EB314770 ZM00001EB381580 ZM00001EB401100 ZM00001EB419770 ZM00001EB008070 ZM00001EB008810 ZM00001EB220730 ZM00001EB250520 ZM00001EB285960 ZM00001EB296220 ZM00001EB322880 ZM00001EB357950 ZM00001EB382100
0.00731619	5	63	Negative regulation of protein modification process	ZM00001EB013990 ZM00001EB014000 ZM00001EB014010 ZM00001EB072230 ZM00001EB410040	0.0149428	3	24	Anion:anion antiporter activity	ZM00001EB381580 ZM00001EB401100 ZM00001EB122890
0.00731619	5	63	Negative regulation of phosphate metabolic process	ZM00001EB013990 ZM00001EB014000 ZM00001EB014010 ZM00001EB072230 ZM00001EB410040	0.0149428	3	24	Solute:anion antiporter activity	ZM00001EB381580 ZM00001EB401100 ZM00001EB122890
0.00740088	2	4	Diterpene phytoalexin metabolic process	ZM00001EB021200 ZM00001EB222660	0.0152515	2	7	L-glutamate transmembrane transporter activity	ZM00001EB050630 ZM00001EB141450
0.00740088	2	4	Diterpene phytoalexin biosynthetic process	ZM00001EB021200 ZM00001EB222660	0.0152515	2	7	Acidic amino acid transmembrane transporter activity	ZM00001EB050630 ZM00001EB141450
0.0111511	4	41	Lignin metabolic process	ZM00001EB191610 ZM00001EB220390 ZM00001EB127360 ZM00001EB408530	0.0152515	2	7	Fatty acid transmembrane transporter activity	ZM00001EB050630 ZM00001EB141450
0.0115437	5	71	Phenylpropanoid metabolic process	ZM00001EB191610 ZM00001EB220390 ZM00001EB127360 ZM00001EB185260 ZM00001EB408530	0.0152693	5	84	Protein phosphatase regulator activity	ZM00001EB013990 ZM00001EB014000 ZM00001EB014010 ZM00001EB072230 ZM00001EB410040
0.0115437	2	5	Phytoalexin metabolic process	ZM00001EB021200 ZM00001EB222660	0.0154337	61	3794	ATP binding	ZM00001EB022920 ZM00001EB025730 ZM00001EB028010 ZM00001EB033130 ZM00001EB033330 ZM00001EB034410 ZM00001EB059320 ZM00001EB069410 ZM00001EB069530 ZM00001EB071980 ZM00001EB076940 ZM00001EB077270 ZM00001EB077330 ZM00001EB082270 ZM00001EB086180 ZM00001EB086220 ZM00001EB105400 ZM00001EB124860 ZM00001EB124880 ZM00001EB124900 ZM00001EB126150 ZM00001EB135940 ZM00001EB136700 ZM00001EB146780 ZM00001EB151340…
0.0115437	2	5	Phytoalexin biosynthetic process	ZM00001EB021200 ZM00001EB222660	0.0154867	6	123	Nucleobase-containing compound transmembrane transporter activity	ZM00001EB247710 ZM00001EB381580 ZM00001EB006630 ZM00001EB006640 ZM00001EB295400 ZM00001EB428290
0.012052	8	187	Cellular modified amino acid metabolic process	ZM00001EB002950 ZM00001EB021600 ZM00001EB021610 ZM00001EB256380 ZM00001EB012930 ZM00001EB152160 ZM00001EB202530 ZM00001EB418060	0.0154867	68	4335	Carbohydrate derivative binding	ZM00001EB378140 ZM00001EB022920 ZM00001EB025730 ZM00001EB028010 ZM00001EB033130 ZM00001EB033330 ZM00001EB034410 ZM00001EB059320 ZM00001EB069410 ZM00001EB069530 ZM00001EB071980 ZM00001EB076940 ZM00001EB077270 ZM00001EB077330 ZM00001EB078730 ZM00001EB082270 ZM00001EB086180 ZM00001EB086220 ZM00001EB095750 ZM00001EB105400 ZM00001EB124860 ZM00001EB124880 ZM00001EB124900 ZM00001EB126150 ZM00001EB135940…
0.0123436	5	73	Abscisic acid-activated signaling pathway	ZM00001EB013990 ZM00001EB014000 ZM00001EB014010 ZM00001EB072230 ZM00001EB410040	0.0159757	5	86	Phosphatase regulator activity	ZM00001EB013990 ZM00001EB014000 ZM00001EB014010 ZM00001EB072230 ZM00001EB410040
[truncated: 54 more rows]

## Sheet: Fv_D
Supplementary Table S7: Gene enrichment analysis of down-regulated genes in F. verticillioide (Fv), Analysis was conducted with ShinyGO resource using
Biological Process					Molecular Functions					Cellular coponents					Pathways
[truncated: 32 more rows]

## Sheet: Ta_U
Supplementary Table S7: Gene enrichment analysis of up-regulated Genes in T.atroviride (Ta), Analysis was conducted with ShinyGO resource using
[truncated: 34 more rows]

[truncated: 1 more sheets: Ta_D]
