# Supplementary material for: Comparative transcriptome profiling and weighted gene co-expression network analysis to identify core genes in maize (Zea mays L.) silks infected by multiple fungi
Source: Front Plant Sci. 2022 Oct 27;13:985396. doi: 10.3389/fpls.2022.985396 (PMC9647128; doi:10.3389/fpls.2022.985396)
Supplement: Supplementary file 1 [file DataSheet_1.zip › Supplementary Files/Supplementary Table S8 S9.xlsx]

## Sheet: Suppelemantry Table S8 Up
Suppelemantry Table S8: Gene enrichment analysis of core up-regulated Genes, Analysis was conducted with ShinyGO resource using
Biological Process					Mollecular Functions					Cellular component					Pathways
Enrichment FDR	Genes in list	Total genes	Functional Category	Genes BP	Enrichment FDR	Genes in list	Total genes	Functional Category	Genes MF	Enrichment FDR	Genes in list	Total genes	Functional Category	Genes	Enrichment FDR	Genes in list	Total genes	Functional Category	Genes Pathways
2.70602e-25	308	1909	Protein phosphorylation	ZM00001EB069460 ZM00001EB069530 ZM00001EB069690 ZM00001EB070460 ZM00001EB071970 ZM00001EB071980 ZM00001EB072810 ZM00001EB075270 ZM00001EB077270 ZM00001EB077310 ZM00001EB077330 ZM00001EB077750 ZM00001EB078880 ZM00001EB079000 ZM00001EB089730 ZM00001EB105400 ZM00001EB105820 ZM00001EB106320 ZM00001EB108400 ZM00001EB108640 ZM00001EB114030 ZM00001EB116650 ZM00001EB335470 ZM00001EB338170 ZM00001EB342890…	6.33538e-31	301	1727	Protein kinase activity	ZM00001EB353340 ZM00001EB065730 ZM00001EB069460 ZM00001EB069530 ZM00001EB069690 ZM00001EB070460 ZM00001EB071970 ZM00001EB071980 ZM00001EB072810 ZM00001EB075270 ZM00001EB077270 ZM00001EB077310 ZM00001EB077330 ZM00001EB077750 ZM00001EB078880 ZM00001EB079000 ZM00001EB086180 ZM00001EB086220 ZM00001EB089730 ZM00001EB105400 ZM00001EB105820 ZM00001EB106320 ZM00001EB108400 ZM00001EB108640 ZM00001EB114030…	4.64637e-33	379	2343	Plasma membrane	ZM00001EB286740 ZM00001EB065730 ZM00001EB066030 ZM00001EB067510 ZM00001EB069460 ZM00001EB069530 ZM00001EB069690 ZM00001EB070460 ZM00001EB071370 ZM00001EB071970 ZM00001EB071980 ZM00001EB072720 ZM00001EB074030 ZM00001EB075270 ZM00001EB075840 ZM00001EB076900 ZM00001EB077270 ZM00001EB077310 ZM00001EB077330 ZM00001EB077750 ZM00001EB078880 ZM00001EB079000 ZM00001EB080140 ZM00001EB081160 ZM00001EB085850…	4.34317e-14	150	889	Biosynthesis of secondary metabolites	ZM00001EB069350 ZM00001EB301540 ZM00001EB064670 ZM00001EB280790 ZM00001EB098910 ZM00001EB368390 ZM00001EB057230 ZM00001EB409040 ZM00001EB417500 ZM00001EB146170 ZM00001EB150550 ZM00001EB026120 ZM00001EB204960 ZM00001EB185830 ZM00001EB206840 ZM00001EB195200 ZM00001EB337520 ZM00001EB258950 ZM00001EB374100 ZM00001EB109300 ZM00001EB229440 ZM00001EB208760 ZM00001EB076200 ZM00001EB041400 ZM00001EB084260…
1.64029e-18	370	2675	Phosphorylation	ZM00001EB069460 ZM00001EB069530 ZM00001EB069690 ZM00001EB070460 ZM00001EB071970 ZM00001EB071980 ZM00001EB072810 ZM00001EB075270 ZM00001EB077270 ZM00001EB077310 ZM00001EB077330 ZM00001EB077750 ZM00001EB078880 ZM00001EB079000 ZM00001EB089730 ZM00001EB101090 ZM00001EB105400 ZM00001EB105820 ZM00001EB106320 ZM00001EB135180 ZM00001EB108400 ZM00001EB108640 ZM00001EB114030 ZM00001EB116650 ZM00001EB335470…	6.46006e-28	318	1944	Phosphotransferase activity, alcohol group as acceptor	ZM00001EB353340 ZM00001EB065730 ZM00001EB069460 ZM00001EB069530 ZM00001EB069690 ZM00001EB070460 ZM00001EB071970 ZM00001EB071980 ZM00001EB072810 ZM00001EB075270 ZM00001EB077270 ZM00001EB077310 ZM00001EB077330 ZM00001EB077750 ZM00001EB078880 ZM00001EB079000 ZM00001EB086180 ZM00001EB086220 ZM00001EB089730 ZM00001EB105400 ZM00001EB105820 ZM00001EB106320 ZM00001EB108400 ZM00001EB108640 ZM00001EB114030…	1.41099e-28	427	2896	Cell periphery	ZM00001EB413260 ZM00001EB413210 ZM00001EB413190 ZM00001EB413180 ZM00001EB286740 ZM00001EB065730 ZM00001EB066030 ZM00001EB067510 ZM00001EB069460 ZM00001EB069530 ZM00001EB069690 ZM00001EB070460 ZM00001EB071370 ZM00001EB071970 ZM00001EB071980 ZM00001EB072720 ZM00001EB074030 ZM00001EB075270 ZM00001EB075730 ZM00001EB075840 ZM00001EB076170 ZM00001EB076180 ZM00001EB076900 ZM00001EB077270 ZM00001EB077310…	5.19603e-12	225	1615	Metabolic pathways	ZM00001EB069350 ZM00001EB301540 ZM00001EB064670 ZM00001EB280790 ZM00001EB098910 ZM00001EB369580 ZM00001EB057230 ZM00001EB409040 ZM00001EB417500 ZM00001EB146170 ZM00001EB150550 ZM00001EB026120 ZM00001EB204960 ZM00001EB036480 ZM00001EB136200 ZM00001EB206840 ZM00001EB021640 ZM00001EB195200 ZM00001EB337520 ZM00001EB258950 ZM00001EB374100 ZM00001EB143460 ZM00001EB396140 ZM00001EB373930 ZM00001EB109300…
2.28129e-16	112	534	Defense response	ZM00001EB065730 ZM00001EB086180 ZM00001EB086220 ZM00001EB099240 ZM00001EB099250 ZM00001EB109190 ZM00001EB344770 ZM00001EB346860 ZM00001EB367120 ZM00001EB370160 ZM00001EB214420 ZM00001EB217970 ZM00001EB223590 ZM00001EB223620 ZM00001EB237530 ZM00001EB241040 ZM00001EB252540 ZM00001EB253880 ZM00001EB325290 ZM00001EB325300 ZM00001EB327450 ZM00001EB427260 ZM00001EB427270 ZM00001EB005990 ZM00001EB006000…	7.55907e-27	222	1188	Protein serine/threonine kinase activity	ZM00001EB065730 ZM00001EB069460 ZM00001EB069530 ZM00001EB069690 ZM00001EB070460 ZM00001EB071970 ZM00001EB071980 ZM00001EB072810 ZM00001EB075270 ZM00001EB077270 ZM00001EB077310 ZM00001EB077330 ZM00001EB077750 ZM00001EB078880 ZM00001EB079000 ZM00001EB086180 ZM00001EB086220 ZM00001EB105820 ZM00001EB106320 ZM00001EB108400 ZM00001EB108640 ZM00001EB114030 ZM00001EB116650 ZM00001EB335470 ZM00001EB338170…	8.19466e-08	126	852	Extracellular region	ZM00001EB096360 ZM00001EB096480 ZM00001EB106300 ZM00001EB106310 ZM00001EB113940 ZM00001EB341580 ZM00001EB345530 ZM00001EB214780 ZM00001EB217970 ZM00001EB238670 ZM00001EB252950 ZM00001EB299340 ZM00001EB299370 ZM00001EB301500 ZM00001EB314220 ZM00001EB432170 ZM00001EB020340 ZM00001EB026440 ZM00001EB032560 ZM00001EB032580 ZM00001EB032600 ZM00001EB039650 ZM00001EB040100 ZM00001EB052520 ZM00001EB278980…	2.02987e-07	35	141	Plant-pathogen interaction	ZM00001EB194840 ZM00001EB085850 ZM00001EB212430 ZM00001EB230910 ZM00001EB013100 ZM00001EB341580 ZM00001EB078880 ZM00001EB176050 ZM00001EB149300 ZM00001EB296740 ZM00001EB395970 ZM00001EB141130 ZM00001EB240620 ZM00001EB161480 ZM00001EB111620 ZM00001EB015800 ZM00001EB428080 ZM00001EB341960 ZM00001EB217170 ZM00001EB226700 ZM00001EB010500 ZM00001EB291330 ZM00001EB344900 ZM00001EB362720 ZM00001EB020340…
4.81253e-15	469	3782	Phosphate-containing compound metabolic process	ZM00001EB069460 ZM00001EB069530 ZM00001EB069690 ZM00001EB070460 ZM00001EB071970 ZM00001EB071980 ZM00001EB072230 ZM00001EB072810 ZM00001EB075270 ZM00001EB077270 ZM00001EB077310 ZM00001EB077330 ZM00001EB077750 ZM00001EB078880 ZM00001EB079000 ZM00001EB085150 ZM00001EB089730 ZM00001EB097160 ZM00001EB101090 ZM00001EB102920 ZM00001EB102970 ZM00001EB105400 ZM00001EB105820 ZM00001EB106320 ZM00001EB135180…	1.64073e-26	362	2369	Kinase activity	ZM00001EB353340 ZM00001EB065730 ZM00001EB069460 ZM00001EB069530 ZM00001EB069690 ZM00001EB070460 ZM00001EB071970 ZM00001EB071980 ZM00001EB072810 ZM00001EB075270 ZM00001EB077270 ZM00001EB077310 ZM00001EB077330 ZM00001EB077750 ZM00001EB078880 ZM00001EB079000 ZM00001EB086180 ZM00001EB086220 ZM00001EB089730 ZM00001EB105400 ZM00001EB105820 ZM00001EB106320 ZM00001EB135180 ZM00001EB108400 ZM00001EB108640…	0.000362448	38	206	Apoplast	ZM00001EB238670 ZM00001EB413260 ZM00001EB413210 ZM00001EB413190 ZM00001EB413180 ZM00001EB067090 ZM00001EB088410 ZM00001EB091370 ZM00001EB368580 ZM00001EB226470 ZM00001EB232890 ZM00001EB241760 ZM00001EB254960 ZM00001EB408530 ZM00001EB419900 ZM00001EB432170 ZM00001EB434030 ZM00001EB013810 ZM00001EB024960 ZM00001EB026860 ZM00001EB034240 ZM00001EB044860 ZM00001EB061410 ZM00001EB127360 ZM00001EB145860…	8.61514e-05	29	136	Phenylpropanoid biosynthesis	ZM00001EB280790 ZM00001EB057230 ZM00001EB150550 ZM00001EB026120 ZM00001EB204960 ZM00001EB195200 ZM00001EB374100 ZM00001EB076200 ZM00001EB076180 ZM00001EB246860 ZM00001EB251340 ZM00001EB417240 ZM00001EB285030 ZM00001EB131000 ZM00001EB247630 ZM00001EB220390 ZM00001EB288760 ZM00001EB185260 ZM00001EB315770 ZM00001EB240910 ZM00001EB058260 ZM00001EB318150 ZM00001EB009930 ZM00001EB348950 ZM00001EB191610…
9.66312e-15	471	3821	Phosphorus metabolic process	ZM00001EB069460 ZM00001EB069530 ZM00001EB069690 ZM00001EB070460 ZM00001EB071970 ZM00001EB071980 ZM00001EB072230 ZM00001EB072810 ZM00001EB075270 ZM00001EB077270 ZM00001EB077310 ZM00001EB077330 ZM00001EB077750 ZM00001EB078880 ZM00001EB079000 ZM00001EB085150 ZM00001EB089730 ZM00001EB097160 ZM00001EB101090 ZM00001EB102920 ZM00001EB102970 ZM00001EB105400 ZM00001EB105820 ZM00001EB106320 ZM00001EB135180…	1.55334e-17	371	2746	Transferase activity, transferring phosphorus-containing groups	ZM00001EB353340 ZM00001EB065730 ZM00001EB069460 ZM00001EB069530 ZM00001EB069690 ZM00001EB070460 ZM00001EB071970 ZM00001EB071980 ZM00001EB072810 ZM00001EB074840 ZM00001EB075270 ZM00001EB077270 ZM00001EB077310 ZM00001EB077330 ZM00001EB077750 ZM00001EB078880 ZM00001EB079000 ZM00001EB086180 ZM00001EB086220 ZM00001EB089730 ZM00001EB105400 ZM00001EB105820 ZM00001EB106320 ZM00001EB135180 ZM00001EB108400…	0.00108613	22	97	Golgi transport complex	ZM00001EB081330 ZM00001EB101180 ZM00001EB242580 ZM00001EB243960 ZM00001EB315600 ZM00001EB331730 ZM00001EB428450 ZM00001EB022760 ZM00001EB279270 ZM00001EB285770 ZM00001EB120060 ZM00001EB130430 ZM00001EB374170 ZM00001EB383470 ZM00001EB389750 ZM00001EB390730 ZM00001EB395120 ZM00001EB401490 ZM00001EB182360 ZM00001EB187290 ZM00001EB193860 ZM00001EB204430	0.000676599	24	115	MAPK signaling pathway	ZM00001EB307550 ZM00001EB327780 ZM00001EB181940 ZM00001EB023830 ZM00001EB230910 ZM00001EB013100 ZM00001EB341580 ZM00001EB149300 ZM00001EB395970 ZM00001EB346860 ZM00001EB065170 ZM00001EB244830 ZM00001EB291330 ZM00001EB360950 ZM00001EB020340 ZM00001EB397190 ZM00001EB386240 ZM00001EB434260 ZM00001EB069150 ZM00001EB073290 ZM00001EB098220 ZM00001EB167410 ZM00001EB360940 ZM00001EB299370
2.62272e-12	30	69	Cell recognition	ZM00001EB069460 ZM00001EB069530 ZM00001EB069690 ZM00001EB105820 ZM00001EB116650 ZM00001EB242570 ZM00001EB321390 ZM00001EB323640 ZM00001EB323660 ZM00001EB323770 ZM00001EB419980 ZM00001EB422330 ZM00001EB422300 ZM00001EB025540 ZM00001EB034410 ZM00001EB034540 ZM00001EB043140 ZM00001EB063900 ZM00001EB265020 ZM00001EB284380 ZM00001EB284690 ZM00001EB286050 ZM00001EB119590 ZM00001EB140230 ZM00001EB151310…	2.11219e-15	523	4326	Catalytic activity, acting on a protein	ZM00001EB353340 ZM00001EB065730 ZM00001EB066850 ZM00001EB068280 ZM00001EB069460 ZM00001EB069530 ZM00001EB069690 ZM00001EB070460 ZM00001EB071710 ZM00001EB071970 ZM00001EB071980 ZM00001EB072810 ZM00001EB075270 ZM00001EB077270 ZM00001EB077310 ZM00001EB077330 ZM00001EB077750 ZM00001EB078880 ZM00001EB079000 ZM00001EB081330 ZM00001EB084550 ZM00001EB086180 ZM00001EB086220 ZM00001EB089730 ZM00001EB096360…	0.00131174	60	409	Intrinsic component of plasma membrane	ZM00001EB066030 ZM00001EB075840 ZM00001EB081160 ZM00001EB091470 ZM00001EB097050 ZM00001EB097780 ZM00001EB098100 ZM00001EB348300 ZM00001EB360840 ZM00001EB366760 ZM00001EB366860 ZM00001EB214120 ZM00001EB218220 ZM00001EB243410 ZM00001EB247430 ZM00001EB249210 ZM00001EB298310 ZM00001EB304500 ZM00001EB307480 ZM00001EB307490 ZM00001EB314690 ZM00001EB325500 ZM00001EB325640 ZM00001EB325680 ZM00001EB326990…	0.000962248	11	33	Alpha-Linolenic acid metabolism	ZM00001EB258950 ZM00001EB035010 ZM00001EB058670 ZM00001EB058640 ZM00001EB102290 ZM00001EB279210 ZM00001EB356160 ZM00001EB177330 ZM00001EB373050 ZM00001EB373030 ZM00001EB082050
2.62272e-12	30	69	Recognition of pollen	ZM00001EB069460 ZM00001EB069530 ZM00001EB069690 ZM00001EB105820 ZM00001EB116650 ZM00001EB242570 ZM00001EB321390 ZM00001EB323640 ZM00001EB323660 ZM00001EB323770 ZM00001EB419980 ZM00001EB422330 ZM00001EB422300 ZM00001EB025540 ZM00001EB034410 ZM00001EB034540 ZM00001EB043140 ZM00001EB063900 ZM00001EB265020 ZM00001EB284380 ZM00001EB284690 ZM00001EB286050 ZM00001EB119590 ZM00001EB140230 ZM00001EB151310…	3.2346e-15	115	586	Heme binding	ZM00001EB248960 ZM00001EB076170 ZM00001EB076180 ZM00001EB076200 ZM00001EB079490 ZM00001EB090620 ZM00001EB103380 ZM00001EB103390 ZM00001EB110040 ZM00001EB110050 ZM00001EB110390 ZM00001EB111610 ZM00001EB117370 ZM00001EB118430 ZM00001EB337640 ZM00001EB339150 ZM00001EB340440 ZM00001EB348950 ZM00001EB349800 ZM00001EB351260 ZM00001EB354690 ZM00001EB358770 ZM00001EB358800 ZM00001EB367110 ZM00001EB367120…	0.00789247	69	528	Cell-cell junction	ZM00001EB076170 ZM00001EB076180 ZM00001EB089730 ZM00001EB097050 ZM00001EB105400 ZM00001EB340440 ZM00001EB341250 ZM00001EB354690 ZM00001EB366760 ZM00001EB219540 ZM00001EB221490 ZM00001EB221980 ZM00001EB222050 ZM00001EB226000 ZM00001EB239600 ZM00001EB244860 ZM00001EB251340 ZM00001EB304500 ZM00001EB309030 ZM00001EB313460 ZM00001EB326660 ZM00001EB331830 ZM00001EB408490 ZM00001EB417240 ZM00001EB417330…	0.00379748	16	71	Glutathione metabolism	ZM00001EB021640 ZM00001EB158070 ZM00001EB115490 ZM00001EB331690 ZM00001EB429430 ZM00001EB169570 ZM00001EB141030 ZM00001EB256380 ZM00001EB021720 ZM00001EB002950 ZM00001EB315490 ZM00001EB021600 ZM00001EB418060 ZM00001EB404570 ZM00001EB354260 ZM00001EB021590
1.10133e-11	45	151	Cell surface receptor signaling pathway	ZM00001EB071970 ZM00001EB071980 ZM00001EB077270 ZM00001EB077310 ZM00001EB077330 ZM00001EB077750 ZM00001EB114030 ZM00001EB335470 ZM00001EB342890 ZM00001EB360620 ZM00001EB247540 ZM00001EB258370 ZM00001EB316880 ZM00001EB009320 ZM00001EB030730 ZM00001EB034180 ZM00001EB034310 ZM00001EB294910 ZM00001EB135120 ZM00001EB375440 ZM00001EB177830 ZM00001EB065730 ZM00001EB086180 ZM00001EB086220 ZM00001EB344770…	3.27138e-15	80	337	Carbohydrate binding	ZM00001EB101090 ZM00001EB065730 ZM00001EB069460 ZM00001EB069530 ZM00001EB071970 ZM00001EB071980 ZM00001EB077270 ZM00001EB077310 ZM00001EB077330 ZM00001EB077750 ZM00001EB080870 ZM00001EB086180 ZM00001EB086220 ZM00001EB089470 ZM00001EB116370 ZM00001EB333050 ZM00001EB334620 ZM00001EB334630 ZM00001EB335470 ZM00001EB335540 ZM00001EB338170 ZM00001EB360620 ZM00001EB360640 ZM00001EB212670 ZM00001EB237530…	0.00789247	69	528	Plasmodesma	ZM00001EB076170 ZM00001EB076180 ZM00001EB089730 ZM00001EB097050 ZM00001EB105400 ZM00001EB340440 ZM00001EB341250 ZM00001EB354690 ZM00001EB366760 ZM00001EB219540 ZM00001EB221490 ZM00001EB221980 ZM00001EB222050 ZM00001EB226000 ZM00001EB239600 ZM00001EB244860 ZM00001EB251340 ZM00001EB304500 ZM00001EB309030 ZM00001EB313460 ZM00001EB326660 ZM00001EB331830 ZM00001EB408490 ZM00001EB417240 ZM00001EB417330…	0.0045516	33	207	Plant hormone signal transduction	ZM00001EB307550 ZM00001EB327780 ZM00001EB402560 ZM00001EB181940 ZM00001EB276990 ZM00001EB341580 ZM00001EB316720 ZM00001EB015150 ZM00001EB364280 ZM00001EB327450 ZM00001EB350000 ZM00001EB331170 ZM00001EB388270 ZM00001EB022440 ZM00001EB006000 ZM00001EB153660 ZM00001EB048780 ZM00001EB048770 ZM00001EB223620 ZM00001EB152200 ZM00001EB065170 ZM00001EB101910 ZM00001EB241870 ZM00001EB244830 ZM00001EB248690…
1.28054e-11	30	73	Pollen-pistil interaction	ZM00001EB069460 ZM00001EB069530 ZM00001EB069690 ZM00001EB105820 ZM00001EB116650 ZM00001EB242570 ZM00001EB321390 ZM00001EB323640 ZM00001EB323660 ZM00001EB323770 ZM00001EB419980 ZM00001EB422330 ZM00001EB422300 ZM00001EB025540 ZM00001EB034410 ZM00001EB034540 ZM00001EB043140 ZM00001EB063900 ZM00001EB265020 ZM00001EB284380 ZM00001EB284690 ZM00001EB286050 ZM00001EB119590 ZM00001EB140230 ZM00001EB151310…	5.33664e-13	551	4751	Anion binding	ZM00001EB043480 ZM00001EB067370 ZM00001EB070280 ZM00001EB072230 ZM00001EB076160 ZM00001EB109300 ZM00001EB115490 ZM00001EB116920 ZM00001EB334070 ZM00001EB354260 ZM00001EB362760 ZM00001EB367970 ZM00001EB248470 ZM00001EB251020 ZM00001EB256260 ZM00001EB315570 ZM00001EB410040 ZM00001EB414630 ZM00001EB418060 ZM00001EB429960 ZM00001EB432270 ZM00001EB012470 ZM00001EB013150 ZM00001EB013990 ZM00001EB014000…	0.00789247	69	528	Symplast	ZM00001EB076170 ZM00001EB076180 ZM00001EB089730 ZM00001EB097050 ZM00001EB105400 ZM00001EB340440 ZM00001EB341250 ZM00001EB354690 ZM00001EB366760 ZM00001EB219540 ZM00001EB221490 ZM00001EB221980 ZM00001EB222050 ZM00001EB226000 ZM00001EB239600 ZM00001EB244860 ZM00001EB251340 ZM00001EB304500 ZM00001EB309030 ZM00001EB313460 ZM00001EB326660 ZM00001EB331830 ZM00001EB408490 ZM00001EB417240 ZM00001EB417330…	0.0120347	19	103	Starch and sucrose metabolism	ZM00001EB098910 ZM00001EB057230 ZM00001EB018720 ZM00001EB288760 ZM00001EB154520 ZM00001EB257510 ZM00001EB101090 ZM00001EB038060 ZM00001EB318150 ZM00001EB390820 ZM00001EB311230 ZM00001EB370990 ZM00001EB394050 ZM00001EB434590 ZM00001EB042370 ZM00001EB105040 ZM00001EB178890 ZM00001EB374090 ZM00001EB100790
5.54341e-11	491	4245	Cellular protein modification process	ZM00001EB066850 ZM00001EB069460 ZM00001EB069530 ZM00001EB069690 ZM00001EB070460 ZM00001EB071970 ZM00001EB071980 ZM00001EB072230 ZM00001EB072810 ZM00001EB075270 ZM00001EB077270 ZM00001EB077310 ZM00001EB077330 ZM00001EB077750 ZM00001EB078880 ZM00001EB079000 ZM00001EB081320 ZM00001EB089730 ZM00001EB094860 ZM00001EB099920 ZM00001EB101840 ZM00001EB102920 ZM00001EB105400 ZM00001EB105820 ZM00001EB106320…	8.24761e-13	115	634	Tetrapyrrole binding	ZM00001EB248960 ZM00001EB076170 ZM00001EB076180 ZM00001EB076200 ZM00001EB079490 ZM00001EB090620 ZM00001EB103380 ZM00001EB103390 ZM00001EB110040 ZM00001EB110050 ZM00001EB110390 ZM00001EB111610 ZM00001EB117370 ZM00001EB118430 ZM00001EB337640 ZM00001EB339150 ZM00001EB340440 ZM00001EB348950 ZM00001EB349800 ZM00001EB351260 ZM00001EB354690 ZM00001EB358770 ZM00001EB358800 ZM00001EB367110 ZM00001EB367120…	0.00789247	69	528	Anchoring junction	ZM00001EB076170 ZM00001EB076180 ZM00001EB089730 ZM00001EB097050 ZM00001EB105400 ZM00001EB340440 ZM00001EB341250 ZM00001EB354690 ZM00001EB366760 ZM00001EB219540 ZM00001EB221490 ZM00001EB221980 ZM00001EB222050 ZM00001EB226000 ZM00001EB239600 ZM00001EB244860 ZM00001EB251340 ZM00001EB304500 ZM00001EB309030 ZM00001EB313460 ZM00001EB326660 ZM00001EB331830 ZM00001EB408490 ZM00001EB417240 ZM00001EB417330…	0.0194838	27	175	Biosynthesis of amino acids	ZM00001EB301540 ZM00001EB146170 ZM00001EB337520 ZM00001EB028030 ZM00001EB208760 ZM00001EB084260 ZM00001EB158070 ZM00001EB077630 ZM00001EB103800 ZM00001EB077640 ZM00001EB281510 ZM00001EB370320 ZM00001EB421790 ZM00001EB009540 ZM00001EB194410 ZM00001EB402710 ZM00001EB055020 ZM00001EB068270 ZM00001EB179760 ZM00001EB361640 ZM00001EB253820 ZM00001EB144240 ZM00001EB389290 ZM00001EB190340 ZM00001EB368990…
5.54341e-11	309	2425	Oxidation-reduction process	ZM00001EB071870 ZM00001EB071880 ZM00001EB075660 ZM00001EB078570 ZM00001EB081610 ZM00001EB110390 ZM00001EB111690 ZM00001EB113650 ZM00001EB350910 ZM00001EB370000 ZM00001EB241560 ZM00001EB248540 ZM00001EB258950 ZM00001EB409740 ZM00001EB423430 ZM00001EB424940 ZM00001EB035010 ZM00001EB040260 ZM00001EB054040 ZM00001EB054050 ZM00001EB058640 ZM00001EB058670 ZM00001EB282340 ZM00001EB293360 ZM00001EB121500…	1.24713e-12	441	3661	Adenyl ribonucleotide binding	ZM00001EB116920 ZM00001EB248470 ZM00001EB432270 ZM00001EB012470 ZM00001EB044500 ZM00001EB084450 ZM00001EB353340 ZM00001EB065730 ZM00001EB066400 ZM00001EB067890 ZM00001EB067900 ZM00001EB069350 ZM00001EB069460 ZM00001EB069530 ZM00001EB069690 ZM00001EB070460 ZM00001EB071970 ZM00001EB071980 ZM00001EB072810 ZM00001EB074840 ZM00001EB075040 ZM00001EB075270 ZM00001EB077270 ZM00001EB077310 ZM00001EB077330…	0.00890723	69	532	Cell junction	ZM00001EB076170 ZM00001EB076180 ZM00001EB089730 ZM00001EB097050 ZM00001EB105400 ZM00001EB340440 ZM00001EB341250 ZM00001EB354690 ZM00001EB366760 ZM00001EB219540 ZM00001EB221490 ZM00001EB221980 ZM00001EB222050 ZM00001EB226000 ZM00001EB239600 ZM00001EB244860 ZM00001EB251340 ZM00001EB304500 ZM00001EB309030 ZM00001EB313460 ZM00001EB326660 ZM00001EB331830 ZM00001EB408490 ZM00001EB417240 ZM00001EB417330…	0.03451	17	98	Glycolysis / Gluconeogenesis	ZM00001EB206840 ZM00001EB337520 ZM00001EB229440 ZM00001EB296350 ZM00001EB154520 ZM00001EB396330 ZM00001EB229420 ZM00001EB147990 ZM00001EB091200 ZM00001EB101090 ZM00001EB080870 ZM00001EB331530 ZM00001EB084450 ZM00001EB013520 ZM00001EB144240 ZM00001EB368990 ZM00001EB336190
5.54341e-11	491	4245	Protein modification process	ZM00001EB066850 ZM00001EB069460 ZM00001EB069530 ZM00001EB069690 ZM00001EB070460 ZM00001EB071970 ZM00001EB071980 ZM00001EB072230 ZM00001EB072810 ZM00001EB075270 ZM00001EB077270 ZM00001EB077310 ZM00001EB077330 ZM00001EB077750 ZM00001EB078880 ZM00001EB079000 ZM00001EB081320 ZM00001EB089730 ZM00001EB094860 ZM00001EB099920 ZM00001EB101840 ZM00001EB102920 ZM00001EB105400 ZM00001EB105820 ZM00001EB106320…	1.63716e-12	550	4777	Small molecule binding	ZM00001EB043480 ZM00001EB067370 ZM00001EB070280 ZM00001EB072230 ZM00001EB101090 ZM00001EB109300 ZM00001EB116920 ZM00001EB334070 ZM00001EB362760 ZM00001EB248470 ZM00001EB251020 ZM00001EB256260 ZM00001EB410040 ZM00001EB414630 ZM00001EB429960 ZM00001EB432270 ZM00001EB012470 ZM00001EB013990 ZM00001EB014000 ZM00001EB014010 ZM00001EB022980 ZM00001EB044500 ZM00001EB264960 ZM00001EB285660 ZM00001EB287800…	0.0333075	32	214	Integral component of plasma membrane	ZM00001EB066030 ZM00001EB075840 ZM00001EB081160 ZM00001EB097780 ZM00001EB098100 ZM00001EB360840 ZM00001EB214120 ZM00001EB243410 ZM00001EB247430 ZM00001EB298310 ZM00001EB314690 ZM00001EB325500 ZM00001EB325640 ZM00001EB325680 ZM00001EB411000 ZM00001EB411020 ZM00001EB004550 ZM00001EB008070 ZM00001EB008810 ZM00001EB043150 ZM00001EB047630 ZM00001EB063910 ZM00001EB289990 ZM00001EB291630 ZM00001EB296190…	0.0499745	7	27	Cyanoamino acid metabolism	ZM00001EB057230 ZM00001EB146170 ZM00001EB064510 ZM00001EB288760 ZM00001EB318150 ZM00001EB068280 ZM00001EB248290
2.38494e-10	61	270	Defense response to other organism	ZM00001EB065730 ZM00001EB086180 ZM00001EB086220 ZM00001EB099250 ZM00001EB344770 ZM00001EB346860 ZM00001EB367120 ZM00001EB370160 ZM00001EB214420 ZM00001EB237530 ZM00001EB241040 ZM00001EB252540 ZM00001EB253880 ZM00001EB325290 ZM00001EB325300 ZM00001EB427260 ZM00001EB427270 ZM00001EB025300 ZM00001EB030170 ZM00001EB031390 ZM00001EB047250 ZM00001EB047260 ZM00001EB047270 ZM00001EB058940 ZM00001EB062850…	3.07431e-12	290	2206	Oxidoreductase activity	ZM00001EB121470 ZM00001EB067380 ZM00001EB068270 ZM00001EB070280 ZM00001EB071870 ZM00001EB071880 ZM00001EB073030 ZM00001EB076170 ZM00001EB076180 ZM00001EB076710 ZM00001EB079380 ZM00001EB079490 ZM00001EB081570 ZM00001EB081610 ZM00001EB082050 ZM00001EB082790 ZM00001EB088840 ZM00001EB091200 ZM00001EB103380 ZM00001EB103390 ZM00001EB110040 ZM00001EB110050 ZM00001EB110390 ZM00001EB111610 ZM00001EB112460…	0					0.0499745	7	27	Sphingolipid metabolism	ZM00001EB398510 ZM00001EB163980 ZM00001EB113010 ZM00001EB170240 ZM00001EB260510 ZM00001EB010860 ZM00001EB157880
2.38494e-10	70	334	Response to biotic stimulus	ZM00001EB065730 ZM00001EB086180 ZM00001EB086220 ZM00001EB099250 ZM00001EB344770 ZM00001EB346860 ZM00001EB367120 ZM00001EB370160 ZM00001EB214420 ZM00001EB237530 ZM00001EB241040 ZM00001EB252540 ZM00001EB253880 ZM00001EB325290 ZM00001EB325300 ZM00001EB427260 ZM00001EB427270 ZM00001EB025300 ZM00001EB030170 ZM00001EB031390 ZM00001EB047250 ZM00001EB047260 ZM00001EB047270 ZM00001EB058940 ZM00001EB062850…	3.07431e-12	483	4113	Carbohydrate derivative binding	ZM00001EB067370 ZM00001EB070280 ZM00001EB109300 ZM00001EB116920 ZM00001EB362760 ZM00001EB248470 ZM00001EB251020 ZM00001EB414630 ZM00001EB432270 ZM00001EB012470 ZM00001EB044500 ZM00001EB373930 ZM00001EB394340 ZM00001EB399990 ZM00001EB188070 ZM00001EB084450 ZM00001EB353340 ZM00001EB065730 ZM00001EB066400 ZM00001EB067890 ZM00001EB067900 ZM00001EB069350 ZM00001EB069460 ZM00001EB069530 ZM00001EB069690…	0
3.18649e-10	65	301	Response to external biotic stimulus	ZM00001EB065730 ZM00001EB086180 ZM00001EB086220 ZM00001EB099250 ZM00001EB344770 ZM00001EB346860 ZM00001EB367120 ZM00001EB370160 ZM00001EB214420 ZM00001EB237530 ZM00001EB241040 ZM00001EB252540 ZM00001EB253880 ZM00001EB325290 ZM00001EB325300 ZM00001EB427260 ZM00001EB427270 ZM00001EB025300 ZM00001EB030170 ZM00001EB031390 ZM00001EB047250 ZM00001EB047260 ZM00001EB047270 ZM00001EB058940 ZM00001EB062850…	3.07431e-12	441	3689	Adenyl nucleotide binding	ZM00001EB116920 ZM00001EB248470 ZM00001EB432270 ZM00001EB012470 ZM00001EB044500 ZM00001EB084450 ZM00001EB353340 ZM00001EB065730 ZM00001EB066400 ZM00001EB067890 ZM00001EB067900 ZM00001EB069350 ZM00001EB069460 ZM00001EB069530 ZM00001EB069690 ZM00001EB070460 ZM00001EB071970 ZM00001EB071980 ZM00001EB072810 ZM00001EB074840 ZM00001EB075040 ZM00001EB075270 ZM00001EB077270 ZM00001EB077310 ZM00001EB077330…	0
3.18649e-10	65	301	Response to other organism	ZM00001EB065730 ZM00001EB086180 ZM00001EB086220 ZM00001EB099250 ZM00001EB344770 ZM00001EB346860 ZM00001EB367120 ZM00001EB370160 ZM00001EB214420 ZM00001EB237530 ZM00001EB241040 ZM00001EB252540 ZM00001EB253880 ZM00001EB325290 ZM00001EB325300 ZM00001EB427260 ZM00001EB427270 ZM00001EB025300 ZM00001EB030170 ZM00001EB031390 ZM00001EB047250 ZM00001EB047260 ZM00001EB047270 ZM00001EB058940 ZM00001EB062850…	7.16372e-12	198	1370	DNA-binding transcription factor activity	ZM00001EB073130 ZM00001EB082700 ZM00001EB100770 ZM00001EB103060 ZM00001EB106490 ZM00001EB107910 ZM00001EB332860 ZM00001EB335320 ZM00001EB335390 ZM00001EB358680 ZM00001EB359470 ZM00001EB362240 ZM00001EB363140 ZM00001EB370960 ZM00001EB214440 ZM00001EB215870 ZM00001EB218610 ZM00001EB224940 ZM00001EB244830 ZM00001EB252580 ZM00001EB299420 ZM00001EB314890 ZM00001EB405590 ZM00001EB410260 ZM00001EB413100…	0
3.27279e-10	68	323	Interspecies interaction between organisms	ZM00001EB065730 ZM00001EB086180 ZM00001EB086220 ZM00001EB099250 ZM00001EB344770 ZM00001EB346860 ZM00001EB367120 ZM00001EB370160 ZM00001EB214420 ZM00001EB237530 ZM00001EB241040 ZM00001EB252540 ZM00001EB253880 ZM00001EB325290 ZM00001EB325300 ZM00001EB427260 ZM00001EB427270 ZM00001EB025300 ZM00001EB030170 ZM00001EB031390 ZM00001EB047250 ZM00001EB047260 ZM00001EB047270 ZM00001EB058940 ZM00001EB062850…	1.33094e-11	476	4082	Ribonucleotide binding	ZM00001EB067370 ZM00001EB070280 ZM00001EB109300 ZM00001EB116920 ZM00001EB362760 ZM00001EB248470 ZM00001EB251020 ZM00001EB414630 ZM00001EB432270 ZM00001EB012470 ZM00001EB044500 ZM00001EB373930 ZM00001EB394340 ZM00001EB399990 ZM00001EB188070 ZM00001EB084450 ZM00001EB353340 ZM00001EB065730 ZM00001EB066400 ZM00001EB067890 ZM00001EB067900 ZM00001EB069350 ZM00001EB069460 ZM00001EB069530 ZM00001EB069690…	0
5.58577e-10	237	1790	Transmembrane transport	ZM00001EB066030 ZM00001EB073590 ZM00001EB074030 ZM00001EB075840 ZM00001EB076710 ZM00001EB080140 ZM00001EB081160 ZM00001EB086100 ZM00001EB087920 ZM00001EB088090 ZM00001EB093580 ZM00001EB097780 ZM00001EB098100 ZM00001EB110610 ZM00001EB336810 ZM00001EB339590 ZM00001EB341220 ZM00001EB356320 ZM00001EB357950 ZM00001EB368160 ZM00001EB214670 ZM00001EB219770 ZM00001EB237100 ZM00001EB237110 ZM00001EB247430…	1.49533e-11	243	1796	Transporter activity	ZM00001EB413160 ZM00001EB285960 ZM00001EB286740 ZM00001EB066030 ZM00001EB067510 ZM00001EB071370 ZM00001EB072720 ZM00001EB073590 ZM00001EB074030 ZM00001EB075840 ZM00001EB077060 ZM00001EB080140 ZM00001EB081160 ZM00001EB084630 ZM00001EB086100 ZM00001EB087920 ZM00001EB088090 ZM00001EB090200 ZM00001EB093580 ZM00001EB095020 ZM00001EB097780 ZM00001EB098100 ZM00001EB099810 ZM00001EB099820 ZM00001EB110610…	0
2.80818e-09	36	123	Secondary metabolic process	ZM00001EB112360 ZM00001EB367120 ZM00001EB214410 ZM00001EB214420 ZM00001EB220390 ZM00001EB225050 ZM00001EB306210 ZM00001EB312060 ZM00001EB423440 ZM00001EB025550 ZM00001EB043700 ZM00001EB058050 ZM00001EB058110 ZM00001EB285030 ZM00001EB150550 ZM00001EB191610 ZM00001EB222660 ZM00001EB222680 ZM00001EB021200 ZM00001EB047160 ZM00001EB368580 ZM00001EB247610 ZM00001EB247630 ZM00001EB254960 ZM00001EB408530…	1.62296e-11	426	3583	ATP binding	ZM00001EB116920 ZM00001EB432270 ZM00001EB012470 ZM00001EB084450 ZM00001EB353340 ZM00001EB065730 ZM00001EB066400 ZM00001EB067890 ZM00001EB067900 ZM00001EB069350 ZM00001EB069460 ZM00001EB069530 ZM00001EB069690 ZM00001EB070460 ZM00001EB071970 ZM00001EB071980 ZM00001EB072810 ZM00001EB074840 ZM00001EB075040 ZM00001EB075270 ZM00001EB077270 ZM00001EB077310 ZM00001EB077330 ZM00001EB077750 ZM00001EB078870…	0
5.67252e-09	38	138	Response to bacterium	ZM00001EB065730 ZM00001EB086180 ZM00001EB086220 ZM00001EB344770 ZM00001EB370160 ZM00001EB237530 ZM00001EB252540 ZM00001EB325290 ZM00001EB325300 ZM00001EB427260 ZM00001EB427270 ZM00001EB025300 ZM00001EB031390 ZM00001EB047250 ZM00001EB047260 ZM00001EB047270 ZM00001EB058940 ZM00001EB062850 ZM00001EB065420 ZM00001EB142850 ZM00001EB381240 ZM00001EB385750 ZM00001EB188800 ZM00001EB199980 ZM00001EB338800…	1.74498e-11	82	411	Monooxygenase activity	ZM00001EB079490 ZM00001EB103380 ZM00001EB103390 ZM00001EB110040 ZM00001EB110050 ZM00001EB110390 ZM00001EB111610 ZM00001EB117370 ZM00001EB118430 ZM00001EB339150 ZM00001EB349800 ZM00001EB351260 ZM00001EB358770 ZM00001EB358800 ZM00001EB367120 ZM00001EB214410 ZM00001EB214420 ZM00001EB219870 ZM00001EB220030 ZM00001EB220390 ZM00001EB222540 ZM00001EB222660 ZM00001EB222680 ZM00001EB224350 ZM00001EB234530…	0
7.22054e-09	32	104	Multi-multicellular organism process	ZM00001EB190580 ZM00001EB069460 ZM00001EB069530 ZM00001EB069690 ZM00001EB105820 ZM00001EB116650 ZM00001EB242570 ZM00001EB321390 ZM00001EB323640 ZM00001EB323660 ZM00001EB323770 ZM00001EB419980 ZM00001EB422330 ZM00001EB422300 ZM00001EB025540 ZM00001EB034410 ZM00001EB034540 ZM00001EB043140 ZM00001EB063900 ZM00001EB265020 ZM00001EB284380 ZM00001EB284690 ZM00001EB286050 ZM00001EB119590 ZM00001EB138130…	2.26336e-11	514	4492	Nucleotide binding	ZM00001EB067370 ZM00001EB070280 ZM00001EB109300 ZM00001EB116920 ZM00001EB362760 ZM00001EB248470 ZM00001EB251020 ZM00001EB256260 ZM00001EB414630 ZM00001EB432270 ZM00001EB012470 ZM00001EB022980 ZM00001EB044500 ZM00001EB285660 ZM00001EB130620 ZM00001EB148110 ZM00001EB373930 ZM00001EB387530 ZM00001EB394340 ZM00001EB399990 ZM00001EB169570 ZM00001EB188070 ZM00001EB060250 ZM00001EB084450 ZM00001EB121470…	0
7.22054e-09	32	104	Pollination	ZM00001EB190580 ZM00001EB069460 ZM00001EB069530 ZM00001EB069690 ZM00001EB105820 ZM00001EB116650 ZM00001EB242570 ZM00001EB321390 ZM00001EB323640 ZM00001EB323660 ZM00001EB323770 ZM00001EB419980 ZM00001EB422330 ZM00001EB422300 ZM00001EB025540 ZM00001EB034410 ZM00001EB034540 ZM00001EB043140 ZM00001EB063900 ZM00001EB265020 ZM00001EB284380 ZM00001EB284690 ZM00001EB286050 ZM00001EB119590 ZM00001EB138130…	2.26336e-11	514	4492	Nucleoside phosphate binding	ZM00001EB067370 ZM00001EB070280 ZM00001EB109300 ZM00001EB116920 ZM00001EB362760 ZM00001EB248470 ZM00001EB251020 ZM00001EB256260 ZM00001EB414630 ZM00001EB432270 ZM00001EB012470 ZM00001EB022980 ZM00001EB044500 ZM00001EB285660 ZM00001EB130620 ZM00001EB148110 ZM00001EB373930 ZM00001EB387530 ZM00001EB394340 ZM00001EB399990 ZM00001EB169570 ZM00001EB188070 ZM00001EB060250 ZM00001EB084450 ZM00001EB121470…	0
5.02439e-08	23	62	Benzene-containing compound metabolic process	ZM00001EB108850 ZM00001EB335390 ZM00001EB342270 ZM00001EB369710 ZM00001EB221740 ZM00001EB234600 ZM00001EB258950 ZM00001EB307270 ZM00001EB326940 ZM00001EB410260 ZM00001EB042820 ZM00001EB125120 ZM00001EB142080 ZM00001EB142150 ZM00001EB206470 ZM00001EB367110 ZM00001EB237500 ZM00001EB241420 ZM00001EB247610 ZM00001EB247630 ZM00001EB147510 ZM00001EB379510 ZM00001EB185260	4.81669e-11	229	1689	Transmembrane transporter activity	ZM00001EB413160 ZM00001EB285960 ZM00001EB286740 ZM00001EB066030 ZM00001EB067510 ZM00001EB071370 ZM00001EB072720 ZM00001EB073590 ZM00001EB074030 ZM00001EB075840 ZM00001EB077060 ZM00001EB080140 ZM00001EB081160 ZM00001EB084630 ZM00001EB086100 ZM00001EB087920 ZM00001EB088090 ZM00001EB090200 ZM00001EB093580 ZM00001EB095020 ZM00001EB097780 ZM00001EB098100 ZM00001EB099810 ZM00001EB099820 ZM00001EB110610…	0
8.60987e-08	34	126	Defense response to bacterium	ZM00001EB065730 ZM00001EB086180 ZM00001EB086220 ZM00001EB344770 ZM00001EB370160 ZM00001EB237530 ZM00001EB252540 ZM00001EB325290 ZM00001EB325300 ZM00001EB427260 ZM00001EB427270 ZM00001EB025300 ZM00001EB031390 ZM00001EB047250 ZM00001EB047260 ZM00001EB047270 ZM00001EB058940 ZM00001EB062850 ZM00001EB065420 ZM00001EB142850 ZM00001EB381240 ZM00001EB385750 ZM00001EB188800 ZM00001EB199980 ZM00001EB338800…	1.14417e-10	87	465	Iron ion binding	ZM00001EB010140 ZM00001EB079490 ZM00001EB090620 ZM00001EB103380 ZM00001EB103390 ZM00001EB110040 ZM00001EB110050 ZM00001EB110390 ZM00001EB111610 ZM00001EB117370 ZM00001EB118430 ZM00001EB337640 ZM00001EB339150 ZM00001EB349800 ZM00001EB351260 ZM00001EB358770 ZM00001EB358800 ZM00001EB366290 ZM00001EB367120 ZM00001EB212670 ZM00001EB213190 ZM00001EB214410 ZM00001EB214420 ZM00001EB219870 ZM00001EB220030…	0
8.89419e-08	202	1557	Cell communication	ZM00001EB353340 ZM00001EB071970 ZM00001EB071980 ZM00001EB072230 ZM00001EB072810 ZM00001EB077270 ZM00001EB077310 ZM00001EB077330 ZM00001EB077750 ZM00001EB082280 ZM00001EB099240 ZM00001EB105400 ZM00001EB106140 ZM00001EB109190 ZM00001EB114030 ZM00001EB117290 ZM00001EB335320 ZM00001EB335470 ZM00001EB341250 ZM00001EB342890 ZM00001EB344900 ZM00001EB353710 ZM00001EB358440 ZM00001EB360620 ZM00001EB360940…	2.53473e-10	463	4036	Purine ribonucleotide binding	ZM00001EB067370 ZM00001EB116920 ZM00001EB248470 ZM00001EB251020 ZM00001EB432270 ZM00001EB012470 ZM00001EB044500 ZM00001EB399990 ZM00001EB188070 ZM00001EB084450 ZM00001EB353340 ZM00001EB065730 ZM00001EB066400 ZM00001EB067890 ZM00001EB067900 ZM00001EB069350 ZM00001EB069460 ZM00001EB069530 ZM00001EB069690 ZM00001EB070460 ZM00001EB071970 ZM00001EB071980 ZM00001EB072810 ZM00001EB074840 ZM00001EB075040…	0
8.89419e-08	23	64	Enzyme linked receptor protein signaling pathway	ZM00001EB065730 ZM00001EB086180 ZM00001EB086220 ZM00001EB344770 ZM00001EB237530 ZM00001EB244860 ZM00001EB252540 ZM00001EB325290 ZM00001EB325300 ZM00001EB427260 ZM00001EB427270 ZM00001EB031390 ZM00001EB047250 ZM00001EB047260 ZM00001EB047270 ZM00001EB058940 ZM00001EB062850 ZM00001EB142850 ZM00001EB381240 ZM00001EB385750 ZM00001EB182940 ZM00001EB188800 ZM00001EB199980	4.83433e-10	423	3645	Metal ion binding	ZM00001EB067370 ZM00001EB099610 ZM00001EB110130 ZM00001EB111620 ZM00001EB362720 ZM00001EB368990 ZM00001EB310870 ZM00001EB328350 ZM00001EB330780 ZM00001EB422850 ZM00001EB006760 ZM00001EB010140 ZM00001EB015800 ZM00001EB021200 ZM00001EB047160 ZM00001EB282940 ZM00001EB291330 ZM00001EB296740 ZM00001EB133200 ZM00001EB137510 ZM00001EB140610 ZM00001EB141130 ZM00001EB146170 ZM00001EB161480 ZM00001EB395260…	0
8.89419e-08	23	64	Transmembrane receptor protein serine/threonine kinase signaling pathway	ZM00001EB065730 ZM00001EB086180 ZM00001EB086220 ZM00001EB344770 ZM00001EB237530 ZM00001EB244860 ZM00001EB252540 ZM00001EB325290 ZM00001EB325300 ZM00001EB427260 ZM00001EB427270 ZM00001EB031390 ZM00001EB047250 ZM00001EB047260 ZM00001EB047270 ZM00001EB058940 ZM00001EB062850 ZM00001EB142850 ZM00001EB381240 ZM00001EB385750 ZM00001EB182940 ZM00001EB188800 ZM00001EB199980	5.06699e-10	427	3688	Cation binding	ZM00001EB067370 ZM00001EB099610 ZM00001EB110130 ZM00001EB111620 ZM00001EB362720 ZM00001EB368990 ZM00001EB248470 ZM00001EB310870 ZM00001EB328350 ZM00001EB330780 ZM00001EB422850 ZM00001EB006760 ZM00001EB010140 ZM00001EB013150 ZM00001EB015800 ZM00001EB021200 ZM00001EB044500 ZM00001EB047160 ZM00001EB282940 ZM00001EB291330 ZM00001EB296740 ZM00001EB133200 ZM00001EB137510 ZM00001EB140610 ZM00001EB141130…	0
1.9443e-06	505	4735	Macromolecule modification	ZM00001EB066850 ZM00001EB069460 ZM00001EB069530 ZM00001EB069690 ZM00001EB070460 ZM00001EB071970 ZM00001EB071980 ZM00001EB072230 ZM00001EB072810 ZM00001EB075270 ZM00001EB077270 ZM00001EB077310 ZM00001EB077330 ZM00001EB077750 ZM00001EB078880 ZM00001EB079000 ZM00001EB081320 ZM00001EB082370 ZM00001EB089480 ZM00001EB089730 ZM00001EB094860 ZM00001EB099920 ZM00001EB101840 ZM00001EB102920 ZM00001EB105400…	6.78946e-10	463	4066	Purine nucleotide binding	ZM00001EB067370 ZM00001EB116920 ZM00001EB248470 ZM00001EB251020 ZM00001EB432270 ZM00001EB012470 ZM00001EB044500 ZM00001EB399990 ZM00001EB188070 ZM00001EB084450 ZM00001EB353340 ZM00001EB065730 ZM00001EB066400 ZM00001EB067890 ZM00001EB067900 ZM00001EB069350 ZM00001EB069460 ZM00001EB069530 ZM00001EB069690 ZM00001EB070460 ZM00001EB071970 ZM00001EB071980 ZM00001EB072810 ZM00001EB074840 ZM00001EB075040…	0
2.11197e-06	60	334	Protein autophosphorylation	ZM00001EB070460 ZM00001EB072810 ZM00001EB089730 ZM00001EB105400 ZM00001EB344900 ZM00001EB354860 ZM00001EB356630 ZM00001EB212430 ZM00001EB213280 ZM00001EB217170 ZM00001EB219540 ZM00001EB221980 ZM00001EB222050 ZM00001EB226000 ZM00001EB230910 ZM00001EB239600 ZM00001EB244860 ZM00001EB247580 ZM00001EB304930 ZM00001EB309030 ZM00001EB324690 ZM00001EB326660 ZM00001EB408490 ZM00001EB413670 ZM00001EB421000…	6.97476e-10	88	490	Oxidoreductase activity, acting on paired donors, with incorporation or reduction of molecular oxygen	ZM00001EB067380 ZM00001EB079490 ZM00001EB103380 ZM00001EB103390 ZM00001EB117370 ZM00001EB118430 ZM00001EB339150 ZM00001EB351260 ZM00001EB367120 ZM00001EB212670 ZM00001EB214410 ZM00001EB214420 ZM00001EB219870 ZM00001EB220030 ZM00001EB220390 ZM00001EB222540 ZM00001EB222660 ZM00001EB222680 ZM00001EB224350 ZM00001EB234530 ZM00001EB234560 ZM00001EB240910 ZM00001EB305330 ZM00001EB314130 ZM00001EB413570…	0
3.40517e-06	17	44	Lignin metabolic process	ZM00001EB220390 ZM00001EB312060 ZM00001EB043700 ZM00001EB285030 ZM00001EB150550 ZM00001EB191610 ZM00001EB368580 ZM00001EB254960 ZM00001EB408530 ZM00001EB013810 ZM00001EB127360 ZM00001EB147850 ZM00001EB149240 ZM00001EB374100 ZM00001EB165090 ZM00001EB194370 ZM00001EB041120	1.13334e-09	120	759	Active transmembrane transporter activity	ZM00001EB413160 ZM00001EB066030 ZM00001EB067510 ZM00001EB075840 ZM00001EB077060 ZM00001EB080140 ZM00001EB081160 ZM00001EB087920 ZM00001EB088090 ZM00001EB090200 ZM00001EB098100 ZM00001EB336810 ZM00001EB339590 ZM00001EB341220 ZM00001EB355210 ZM00001EB357950 ZM00001EB360840 ZM00001EB365540 ZM00001EB368160 ZM00001EB214670 ZM00001EB222030 ZM00001EB239090 ZM00001EB240340 ZM00001EB247710 ZM00001EB251550…	0
3.42108e-06	21	65	Defense response to oomycetes	ZM00001EB065730 ZM00001EB086180 ZM00001EB086220 ZM00001EB344770 ZM00001EB237530 ZM00001EB252540 ZM00001EB325290 ZM00001EB325300 ZM00001EB427260 ZM00001EB427270 ZM00001EB031390 ZM00001EB047250 ZM00001EB047260 ZM00001EB047270 ZM00001EB058940 ZM00001EB062850 ZM00001EB142850 ZM00001EB381240 ZM00001EB385750 ZM00001EB188800 ZM00001EB199980	3.12987e-09	448	3957	Purine ribonucleoside triphosphate binding	ZM00001EB067370 ZM00001EB116920 ZM00001EB251020 ZM00001EB432270 ZM00001EB012470 ZM00001EB399990 ZM00001EB188070 ZM00001EB084450 ZM00001EB353340 ZM00001EB065730 ZM00001EB066400 ZM00001EB067890 ZM00001EB067900 ZM00001EB069350 ZM00001EB069460 ZM00001EB069530 ZM00001EB069690 ZM00001EB070460 ZM00001EB071970 ZM00001EB071980 ZM00001EB072810 ZM00001EB074840 ZM00001EB075040 ZM00001EB075270 ZM00001EB077270…	0
3.42108e-06	21	65	Response to oomycetes	ZM00001EB065730 ZM00001EB086180 ZM00001EB086220 ZM00001EB344770 ZM00001EB237530 ZM00001EB252540 ZM00001EB325290 ZM00001EB325300 ZM00001EB427260 ZM00001EB427270 ZM00001EB031390 ZM00001EB047250 ZM00001EB047260 ZM00001EB047270 ZM00001EB058940 ZM00001EB062850 ZM00001EB142850 ZM00001EB381240 ZM00001EB385750 ZM00001EB188800 ZM00001EB199980	3.82798e-09	110	689	Ubiquitin-protein transferase activity	ZM00001EB071710 ZM00001EB081330 ZM00001EB084550 ZM00001EB101180 ZM00001EB101840 ZM00001EB104970 ZM00001EB115900 ZM00001EB352220 ZM00001EB217590 ZM00001EB226390 ZM00001EB242580 ZM00001EB243960 ZM00001EB248510 ZM00001EB251010 ZM00001EB257940 ZM00001EB300290 ZM00001EB304700 ZM00001EB309020 ZM00001EB315600 ZM00001EB327560 ZM00001EB331730 ZM00001EB414540 ZM00001EB427210 ZM00001EB427950 ZM00001EB428450…	0
6.28379e-06	17	46	Drug transmembrane transport	ZM00001EB073590 ZM00001EB086100 ZM00001EB093580 ZM00001EB219770 ZM00001EB237100 ZM00001EB237110 ZM00001EB250520 ZM00001EB405390 ZM00001EB428630 ZM00001EB006140 ZM00001EB006660 ZM00001EB021430 ZM00001EB272720 ZM00001EB156530 ZM00001EB382100 ZM00001EB180080 ZM00001EB191100	3.82798e-09	63	313	Signaling receptor activity	ZM00001EB065730 ZM00001EB072230 ZM00001EB072720 ZM00001EB075270 ZM00001EB078880 ZM00001EB086180 ZM00001EB086220 ZM00001EB088180 ZM00001EB099810 ZM00001EB099820 ZM00001EB344770 ZM00001EB211440 ZM00001EB220340 ZM00001EB225130 ZM00001EB226210 ZM00001EB229530 ZM00001EB230060 ZM00001EB231410 ZM00001EB237530 ZM00001EB248890 ZM00001EB252540 ZM00001EB257400 ZM00001EB310370 ZM00001EB319540 ZM00001EB324630…	0
6.28379e-06	17	46	Drug transport	ZM00001EB073590 ZM00001EB086100 ZM00001EB093580 ZM00001EB219770 ZM00001EB237100 ZM00001EB237110 ZM00001EB250520 ZM00001EB405390 ZM00001EB428630 ZM00001EB006140 ZM00001EB006660 ZM00001EB021430 ZM00001EB272720 ZM00001EB156530 ZM00001EB382100 ZM00001EB180080 ZM00001EB191100	4.42579e-09	53	242	Transmembrane signaling receptor activity	ZM00001EB065730 ZM00001EB075270 ZM00001EB078880 ZM00001EB086180 ZM00001EB086220 ZM00001EB344770 ZM00001EB211440 ZM00001EB220340 ZM00001EB226210 ZM00001EB229530 ZM00001EB231410 ZM00001EB237530 ZM00001EB248890 ZM00001EB252540 ZM00001EB310370 ZM00001EB319540 ZM00001EB324630 ZM00001EB325290 ZM00001EB325300 ZM00001EB427260 ZM00001EB427270 ZM00001EB010320 ZM00001EB031390 ZM00001EB047250 ZM00001EB047260…	0
6.28379e-06	23	79	Phenylpropanoid metabolic process	ZM00001EB112360 ZM00001EB220390 ZM00001EB312060 ZM00001EB043700 ZM00001EB285030 ZM00001EB150550 ZM00001EB191610 ZM00001EB368580 ZM00001EB247610 ZM00001EB247630 ZM00001EB254960 ZM00001EB408530 ZM00001EB012880 ZM00001EB013810 ZM00001EB285040 ZM00001EB127360 ZM00001EB147850 ZM00001EB149240 ZM00001EB374100 ZM00001EB165090 ZM00001EB185260 ZM00001EB194370 ZM00001EB041120	8.73275e-09	64	327	Molecular transducer activity	ZM00001EB065730 ZM00001EB072230 ZM00001EB072720 ZM00001EB075270 ZM00001EB078880 ZM00001EB086180 ZM00001EB086220 ZM00001EB088180 ZM00001EB099810 ZM00001EB099820 ZM00001EB344770 ZM00001EB211440 ZM00001EB220340 ZM00001EB225130 ZM00001EB226210 ZM00001EB229530 ZM00001EB230060 ZM00001EB231410 ZM00001EB237530 ZM00001EB248890 ZM00001EB252540 ZM00001EB257400 ZM00001EB310370 ZM00001EB319540 ZM00001EB324630…	0
6.28379e-06	17	46	Response to drug	ZM00001EB073590 ZM00001EB086100 ZM00001EB093580 ZM00001EB219770 ZM00001EB237100 ZM00001EB237110 ZM00001EB250520 ZM00001EB405390 ZM00001EB428630 ZM00001EB006140 ZM00001EB006660 ZM00001EB021430 ZM00001EB272720 ZM00001EB156530 ZM00001EB382100 ZM00001EB180080 ZM00001EB191100	1.25387e-08	110	704	Ubiquitin-like protein transferase activity	ZM00001EB071710 ZM00001EB081330 ZM00001EB084550 ZM00001EB101180 ZM00001EB101840 ZM00001EB104970 ZM00001EB115900 ZM00001EB352220 ZM00001EB217590 ZM00001EB226390 ZM00001EB242580 ZM00001EB243960 ZM00001EB248510 ZM00001EB251010 ZM00001EB257940 ZM00001EB300290 ZM00001EB304700 ZM00001EB309020 ZM00001EB315600 ZM00001EB327560 ZM00001EB331730 ZM00001EB414540 ZM00001EB427210 ZM00001EB427950 ZM00001EB428450…	0
1.00765e-05	75	476	Response to external stimulus	ZM00001EB065730 ZM00001EB086180 ZM00001EB086220 ZM00001EB099250 ZM00001EB344770 ZM00001EB346860 ZM00001EB367120 ZM00001EB370160 ZM00001EB214420 ZM00001EB237530 ZM00001EB241040 ZM00001EB248470 ZM00001EB252540 ZM00001EB253880 ZM00001EB325290 ZM00001EB325300 ZM00001EB427260 ZM00001EB427270 ZM00001EB025300 ZM00001EB030170 ZM00001EB031390 ZM00001EB044500 ZM00001EB047250 ZM00001EB047260 ZM00001EB047270…	5.33038e-08	206	1606	Transcription regulator activity	ZM00001EB073130 ZM00001EB082700 ZM00001EB100770 ZM00001EB103060 ZM00001EB106490 ZM00001EB107910 ZM00001EB332860 ZM00001EB335320 ZM00001EB335390 ZM00001EB358680 ZM00001EB359470 ZM00001EB362240 ZM00001EB363140 ZM00001EB370960 ZM00001EB214440 ZM00001EB215870 ZM00001EB218610 ZM00001EB224940 ZM00001EB244830 ZM00001EB252580 ZM00001EB299420 ZM00001EB314890 ZM00001EB315760 ZM00001EB405590 ZM00001EB410260…	0
1.51702e-05	11	21	Oxylipin biosynthetic process	ZM00001EB177330 ZM00001EB081610 ZM00001EB082050 ZM00001EB356160 ZM00001EB423430 ZM00001EB035010 ZM00001EB054040 ZM00001EB054050 ZM00001EB279210 ZM00001EB373030 ZM00001EB373050	5.34679e-08	79	461	Secondary active transmembrane transporter activity	ZM00001EB413160 ZM00001EB066030 ZM00001EB067510 ZM00001EB075840 ZM00001EB081160 ZM00001EB090200 ZM00001EB098100 ZM00001EB355210 ZM00001EB365540 ZM00001EB222030 ZM00001EB239090 ZM00001EB247710 ZM00001EB251550 ZM00001EB298310 ZM00001EB309000 ZM00001EB314770 ZM00001EB325570 ZM00001EB325640 ZM00001EB325680 ZM00001EB409270 ZM00001EB411000 ZM00001EB411020 ZM00001EB003170 ZM00001EB004550 ZM00001EB008070…	0
1.51702e-05	11	21	Oxylipin metabolic process	ZM00001EB177330 ZM00001EB081610 ZM00001EB082050 ZM00001EB356160 ZM00001EB423430 ZM00001EB035010 ZM00001EB054040 ZM00001EB054050 ZM00001EB279210 ZM00001EB373030 ZM00001EB373050	1.91525e-07	49	239	Oxidoreductase activity, acting on paired donors, with incorporation or reduction of molecular oxygen, NAD(P)H as one donor, and incorporation of one atom of oxygen	ZM00001EB079490 ZM00001EB103380 ZM00001EB103390 ZM00001EB117370 ZM00001EB118430 ZM00001EB339150 ZM00001EB351260 ZM00001EB367120 ZM00001EB214410 ZM00001EB214420 ZM00001EB219870 ZM00001EB220030 ZM00001EB220390 ZM00001EB222540 ZM00001EB222660 ZM00001EB222680 ZM00001EB224350 ZM00001EB234530 ZM00001EB234560 ZM00001EB240910 ZM00001EB305330 ZM00001EB314130 ZM00001EB414630 ZM00001EB418340 ZM00001EB419010…	0
1.97423e-05	6	6	Indolalkylamine catabolic process	ZM00001EB221740 ZM00001EB234600 ZM00001EB307270 ZM00001EB206470 ZM00001EB367110 ZM00001EB147510	2.32663e-07	94	603	Transferase activity, transferring acyl groups other than amino-acyl groups	ZM00001EB089480 ZM00001EB094620 ZM00001EB102970 ZM00001EB113010 ZM00001EB335290 ZM00001EB336990 ZM00001EB347490 ZM00001EB351250 ZM00001EB361640 ZM00001EB363730 ZM00001EB225050 ZM00001EB229800 ZM00001EB230090 ZM00001EB253380 ZM00001EB253450 ZM00001EB258950 ZM00001EB306210 ZM00001EB404810 ZM00001EB417450 ZM00001EB423440 ZM00001EB010860 ZM00001EB025550 ZM00001EB039710 ZM00001EB264250 ZM00001EB277490…	0
1.97423e-05	6	6	Indole-containing compound catabolic process	ZM00001EB221740 ZM00001EB234600 ZM00001EB307270 ZM00001EB206470 ZM00001EB367110 ZM00001EB147510	2.38392e-07	28	99	Polysaccharide binding	ZM00001EB071970 ZM00001EB071980 ZM00001EB077270 ZM00001EB077310 ZM00001EB077330 ZM00001EB077750 ZM00001EB334620 ZM00001EB334630 ZM00001EB335470 ZM00001EB335540 ZM00001EB360620 ZM00001EB360640 ZM00001EB247540 ZM00001EB258370 ZM00001EB316880 ZM00001EB030730 ZM00001EB034180 ZM00001EB034310 ZM00001EB262550 ZM00001EB294910 ZM00001EB124840 ZM00001EB124890 ZM00001EB124900 ZM00001EB124910 ZM00001EB126150…	0
1.97423e-05	6	6	Tryptophan catabolic process	ZM00001EB221740 ZM00001EB234600 ZM00001EB307270 ZM00001EB206470 ZM00001EB367110 ZM00001EB147510	4.1644e-07	46	223	Transmembrane receptor protein kinase activity	ZM00001EB065730 ZM00001EB075270 ZM00001EB078880 ZM00001EB086180 ZM00001EB086220 ZM00001EB344770 ZM00001EB211440 ZM00001EB220340 ZM00001EB226210 ZM00001EB229530 ZM00001EB231410 ZM00001EB237530 ZM00001EB248890 ZM00001EB252540 ZM00001EB310370 ZM00001EB319540 ZM00001EB324630 ZM00001EB325290 ZM00001EB325300 ZM00001EB427260 ZM00001EB427270 ZM00001EB010320 ZM00001EB031390 ZM00001EB047250 ZM00001EB047260…	0
1.97423e-05	6	6	Tryptophan catabolic process to kynurenine	ZM00001EB221740 ZM00001EB234600 ZM00001EB307270 ZM00001EB206470 ZM00001EB367110 ZM00001EB147510	7.56111e-07	45	220	Transmembrane receptor protein serine/threonine kinase activity	ZM00001EB065730 ZM00001EB075270 ZM00001EB078880 ZM00001EB086180 ZM00001EB086220 ZM00001EB344770 ZM00001EB211440 ZM00001EB220340 ZM00001EB226210 ZM00001EB229530 ZM00001EB231410 ZM00001EB237530 ZM00001EB248890 ZM00001EB252540 ZM00001EB310370 ZM00001EB319540 ZM00001EB324630 ZM00001EB325290 ZM00001EB325300 ZM00001EB427260 ZM00001EB427270 ZM00001EB010320 ZM00001EB031390 ZM00001EB047250 ZM00001EB047260…	0
2.04168e-05	19	61	Xenobiotic transport	ZM00001EB285960 ZM00001EB073590 ZM00001EB086100 ZM00001EB093580 ZM00001EB219770 ZM00001EB237100 ZM00001EB237110 ZM00001EB250520 ZM00001EB405390 ZM00001EB428630 ZM00001EB006140 ZM00001EB006660 ZM00001EB021430 ZM00001EB261140 ZM00001EB272720 ZM00001EB156530 ZM00001EB382100 ZM00001EB180080 ZM00001EB191100	9.87533e-07	99	666	Transferase activity, transferring acyl groups	ZM00001EB089480 ZM00001EB094620 ZM00001EB102970 ZM00001EB113010 ZM00001EB335290 ZM00001EB336990 ZM00001EB347490 ZM00001EB351250 ZM00001EB361640 ZM00001EB363610 ZM00001EB363730 ZM00001EB225050 ZM00001EB229800 ZM00001EB230090 ZM00001EB253380 ZM00001EB253450 ZM00001EB258950 ZM00001EB306210 ZM00001EB404810 ZM00001EB405040 ZM00001EB417450 ZM00001EB423440 ZM00001EB010860 ZM00001EB025550 ZM00001EB039710…	0
5.33517e-05	117	881	Protein ubiquitination	ZM00001EB081320 ZM00001EB101840 ZM00001EB115900 ZM00001EB340160 ZM00001EB309020 ZM00001EB427950 ZM00001EB003700 ZM00001EB015480 ZM00001EB034760 ZM00001EB046740 ZM00001EB046980 ZM00001EB047060 ZM00001EB287460 ZM00001EB120050 ZM00001EB128180 ZM00001EB130210 ZM00001EB144260 ZM00001EB395440 ZM00001EB167370 ZM00001EB187340 ZM00001EB200940 ZM00001EB065620 ZM00001EB071710 ZM00001EB072440 ZM00001EB072830…	1.10958e-06	28	106	Quercetin 7-O-glucosyltransferase activity	ZM00001EB088150 ZM00001EB096940 ZM00001EB098940 ZM00001EB337300 ZM00001EB214550 ZM00001EB244570 ZM00001EB304050 ZM00001EB318570 ZM00001EB432320 ZM00001EB020950 ZM00001EB047200 ZM00001EB051070 ZM00001EB057740 ZM00001EB057770 ZM00001EB283830 ZM00001EB291880 ZM00001EB291890 ZM00001EB122610 ZM00001EB146860 ZM00001EB150470 ZM00001EB158880 ZM00001EB380880 ZM00001EB381410 ZM00001EB386000 ZM00001EB386010…	0
7.14968e-05	11	24	Aromatic amino acid family catabolic process	ZM00001EB221740 ZM00001EB232960 ZM00001EB234600 ZM00001EB307270 ZM00001EB379510 ZM00001EB206470 ZM00001EB367110 ZM00001EB247610 ZM00001EB247630 ZM00001EB147510 ZM00001EB185260	1.35123e-06	28	107	Quercetin 3-O-glucosyltransferase activity	ZM00001EB088150 ZM00001EB096940 ZM00001EB098940 ZM00001EB337300 ZM00001EB214550 ZM00001EB244570 ZM00001EB304050 ZM00001EB318570 ZM00001EB432320 ZM00001EB020950 ZM00001EB047200 ZM00001EB051070 ZM00001EB057740 ZM00001EB057770 ZM00001EB283830 ZM00001EB291880 ZM00001EB291890 ZM00001EB122610 ZM00001EB146860 ZM00001EB150470 ZM00001EB158880 ZM00001EB380880 ZM00001EB381410 ZM00001EB386000 ZM00001EB386010…	0
0.000114495	23	93	Glutathione metabolic process	ZM00001EB354260 ZM00001EB256380 ZM00001EB315490 ZM00001EB418060 ZM00001EB002950 ZM00001EB021590 ZM00001EB021600 ZM00001EB021630 ZM00001EB021640 ZM00001EB021650 ZM00001EB021720 ZM00001EB277280 ZM00001EB141020 ZM00001EB141010 ZM00001EB141030 ZM00001EB141050 ZM00001EB152160 ZM00001EB156190 ZM00001EB404570 ZM00001EB115490 ZM00001EB115560 ZM00001EB354890 ZM00001EB264980	3.26293e-06	178	1424	Sequence-specific DNA binding	ZM00001EB072200 ZM00001EB073130 ZM00001EB075900 ZM00001EB077700 ZM00001EB082700 ZM00001EB100770 ZM00001EB103060 ZM00001EB104640 ZM00001EB106490 ZM00001EB107800 ZM00001EB107910 ZM00001EB111710 ZM00001EB332860 ZM00001EB335320 ZM00001EB335390 ZM00001EB339810 ZM00001EB354750 ZM00001EB358680 ZM00001EB359470 ZM00001EB360120 ZM00001EB360510 ZM00001EB360850 ZM00001EB363140 ZM00001EB366540 ZM00001EB370960…	0
0.000136275	297	2709	Regulation of transcription, DNA-templated	ZM00001EB073130 ZM00001EB082700 ZM00001EB100770 ZM00001EB106490 ZM00001EB107800 ZM00001EB107910 ZM00001EB108400 ZM00001EB111710 ZM00001EB117700 ZM00001EB332860 ZM00001EB339810 ZM00001EB347090 ZM00001EB354750 ZM00001EB363140 ZM00001EB363900 ZM00001EB215870 ZM00001EB218610 ZM00001EB226810 ZM00001EB231420 ZM00001EB246010 ZM00001EB299420 ZM00001EB302780 ZM00001EB314890 ZM00001EB405590 ZM00001EB413100…	8.15295e-06	22	78	Glutathione transferase activity	ZM00001EB354260 ZM00001EB363840 ZM00001EB256380 ZM00001EB315490 ZM00001EB418060 ZM00001EB002950 ZM00001EB021590 ZM00001EB021600 ZM00001EB021630 ZM00001EB021640 ZM00001EB021650 ZM00001EB021720 ZM00001EB277280 ZM00001EB141020 ZM00001EB141010 ZM00001EB141030 ZM00001EB141050 ZM00001EB152160 ZM00001EB156190 ZM00001EB404570 ZM00001EB202530 ZM00001EB012910	0
0.000154641	298	2725	Regulation of nucleic acid-templated transcription	ZM00001EB073130 ZM00001EB082700 ZM00001EB100770 ZM00001EB106490 ZM00001EB107800 ZM00001EB107910 ZM00001EB108400 ZM00001EB111710 ZM00001EB117700 ZM00001EB332860 ZM00001EB339810 ZM00001EB347090 ZM00001EB354750 ZM00001EB363140 ZM00001EB363900 ZM00001EB215870 ZM00001EB218610 ZM00001EB226810 ZM00001EB231420 ZM00001EB246010 ZM00001EB299420 ZM00001EB302780 ZM00001EB314890 ZM00001EB405590 ZM00001EB413100…	9.12979e-06	19	61	Xenobiotic transmembrane transporter activity	ZM00001EB285960 ZM00001EB073590 ZM00001EB086100 ZM00001EB093580 ZM00001EB219770 ZM00001EB237100 ZM00001EB237110 ZM00001EB250520 ZM00001EB405390 ZM00001EB428630 ZM00001EB006140 ZM00001EB006660 ZM00001EB021430 ZM00001EB261140 ZM00001EB272720 ZM00001EB156530 ZM00001EB382100 ZM00001EB180080 ZM00001EB191100	0
0.000154641	298	2725	Regulation of RNA biosynthetic process	ZM00001EB073130 ZM00001EB082700 ZM00001EB100770 ZM00001EB106490 ZM00001EB107800 ZM00001EB107910 ZM00001EB108400 ZM00001EB111710 ZM00001EB117700 ZM00001EB332860 ZM00001EB339810 ZM00001EB347090 ZM00001EB354750 ZM00001EB363140 ZM00001EB363900 ZM00001EB215870 ZM00001EB218610 ZM00001EB226810 ZM00001EB231420 ZM00001EB246010 ZM00001EB299420 ZM00001EB302780 ZM00001EB314890 ZM00001EB405590 ZM00001EB413100…	9.81135e-06	170	1371	Transition metal ion binding	ZM00001EB067370 ZM00001EB368990 ZM00001EB310870 ZM00001EB006760 ZM00001EB010140 ZM00001EB146170 ZM00001EB192460 ZM00001EB413260 ZM00001EB413210 ZM00001EB413190 ZM00001EB413180 ZM00001EB313100 ZM00001EB070170 ZM00001EB071710 ZM00001EB072650 ZM00001EB079190 ZM00001EB079490 ZM00001EB088410 ZM00001EB090620 ZM00001EB101840 ZM00001EB103380 ZM00001EB103390 ZM00001EB109440 ZM00001EB110040 ZM00001EB110050…	0
0.000218868	167	1397	Signal transduction	ZM00001EB353340 ZM00001EB071970 ZM00001EB071980 ZM00001EB072230 ZM00001EB072810 ZM00001EB077270 ZM00001EB077310 ZM00001EB077330 ZM00001EB077750 ZM00001EB082280 ZM00001EB099240 ZM00001EB105400 ZM00001EB106140 ZM00001EB109190 ZM00001EB114030 ZM00001EB117290 ZM00001EB335320 ZM00001EB335470 ZM00001EB341250 ZM00001EB342890 ZM00001EB344900 ZM00001EB353710 ZM00001EB358440 ZM00001EB360620 ZM00001EB360940…	1.58055e-05	60	366	Calcium ion binding	ZM00001EB099610 ZM00001EB110130 ZM00001EB111620 ZM00001EB362720 ZM00001EB328350 ZM00001EB330780 ZM00001EB422850 ZM00001EB015800 ZM00001EB291330 ZM00001EB296740 ZM00001EB137510 ZM00001EB140610 ZM00001EB141130 ZM00001EB161480 ZM00001EB395260 ZM00001EB395970 ZM00001EB167410 ZM00001EB190250 ZM00001EB190580 ZM00001EB071970 ZM00001EB071980 ZM00001EB072810 ZM00001EB077060 ZM00001EB077270 ZM00001EB077310…	0
0.000271065	117	914	Protein modification by small protein conjugation	ZM00001EB081320 ZM00001EB101840 ZM00001EB115900 ZM00001EB340160 ZM00001EB309020 ZM00001EB427950 ZM00001EB003700 ZM00001EB015480 ZM00001EB034760 ZM00001EB046740 ZM00001EB046980 ZM00001EB047060 ZM00001EB287460 ZM00001EB120050 ZM00001EB128180 ZM00001EB130210 ZM00001EB144260 ZM00001EB395440 ZM00001EB167370 ZM00001EB187340 ZM00001EB200940 ZM00001EB065620 ZM00001EB071710 ZM00001EB072440 ZM00001EB072830…	3.01295e-05	42	227	Antiporter activity	ZM00001EB413160 ZM00001EB355210 ZM00001EB239090 ZM00001EB247710 ZM00001EB309000 ZM00001EB325570 ZM00001EB004550 ZM00001EB008660 ZM00001EB009780 ZM00001EB260190 ZM00001EB260240 ZM00001EB122890 ZM00001EB154590 ZM00001EB381570 ZM00001EB381580 ZM00001EB392740 ZM00001EB397160 ZM00001EB401100 ZM00001EB178810 ZM00001EB285960 ZM00001EB073590 ZM00001EB086100 ZM00001EB093580 ZM00001EB359310 ZM00001EB219770…	0
0.000325871	151	1249	Oxoacid metabolic process	ZM00001EB043480 ZM00001EB121470 ZM00001EB068270 ZM00001EB068280 ZM00001EB070860 ZM00001EB077630 ZM00001EB077640 ZM00001EB084260 ZM00001EB101090 ZM00001EB103800 ZM00001EB108850 ZM00001EB335390 ZM00001EB339140 ZM00001EB342270 ZM00001EB350910 ZM00001EB359420 ZM00001EB367120 ZM00001EB369710 ZM00001EB370320 ZM00001EB214410 ZM00001EB214420 ZM00001EB221740 ZM00001EB226030 ZM00001EB230310 ZM00001EB232960…	3.92444e-05	21	79	Oxidoreductase activity, acting on single donors with incorporation of molecular oxygen	ZM00001EB081610 ZM00001EB218680 ZM00001EB232960 ZM00001EB300240 ZM00001EB423430 ZM00001EB031940 ZM00001EB035010 ZM00001EB054040 ZM00001EB054050 ZM00001EB121420 ZM00001EB121460 ZM00001EB379510 ZM00001EB384280 ZM00001EB366290 ZM00001EB257630 ZM00001EB003760 ZM00001EB032280 ZM00001EB033540 ZM00001EB033580 ZM00001EB297330 ZM00001EB121630	0
0.000348317	151	1251	Organic acid metabolic process	ZM00001EB043480 ZM00001EB121470 ZM00001EB068270 ZM00001EB068280 ZM00001EB070860 ZM00001EB077630 ZM00001EB077640 ZM00001EB084260 ZM00001EB101090 ZM00001EB103800 ZM00001EB108850 ZM00001EB335390 ZM00001EB339140 ZM00001EB342270 ZM00001EB350910 ZM00001EB359420 ZM00001EB367120 ZM00001EB369710 ZM00001EB370320 ZM00001EB214410 ZM00001EB214420 ZM00001EB221740 ZM00001EB226030 ZM00001EB230310 ZM00001EB232960…	8.11279e-05	63	411	Ubiquitin protein ligase activity	ZM00001EB071710 ZM00001EB081330 ZM00001EB101180 ZM00001EB104970 ZM00001EB115900 ZM00001EB352220 ZM00001EB226390 ZM00001EB242580 ZM00001EB243960 ZM00001EB248510 ZM00001EB257940 ZM00001EB300290 ZM00001EB315600 ZM00001EB327560 ZM00001EB331730 ZM00001EB414540 ZM00001EB427210 ZM00001EB427950 ZM00001EB428450 ZM00001EB430380 ZM00001EB003700 ZM00001EB004000 ZM00001EB007270 ZM00001EB012180 ZM00001EB015480…	0
0.000371522	6	8	Kynurenine metabolic process	ZM00001EB221740 ZM00001EB234600 ZM00001EB307270 ZM00001EB206470 ZM00001EB367110 ZM00001EB147510	9.35189e-05	63	413	Ubiquitin-like protein ligase activity	ZM00001EB071710 ZM00001EB081330 ZM00001EB101180 ZM00001EB104970 ZM00001EB115900 ZM00001EB352220 ZM00001EB226390 ZM00001EB242580 ZM00001EB243960 ZM00001EB248510 ZM00001EB257940 ZM00001EB300290 ZM00001EB315600 ZM00001EB327560 ZM00001EB331730 ZM00001EB414540 ZM00001EB427210 ZM00001EB427950 ZM00001EB428450 ZM00001EB430380 ZM00001EB003700 ZM00001EB004000 ZM00001EB007270 ZM00001EB012180 ZM00001EB015480…	0
0.000380701	167	1413	Signaling	ZM00001EB353340 ZM00001EB071970 ZM00001EB071980 ZM00001EB072230 ZM00001EB072810 ZM00001EB077270 ZM00001EB077310 ZM00001EB077330 ZM00001EB077750 ZM00001EB082280 ZM00001EB099240 ZM00001EB105400 ZM00001EB106140 ZM00001EB109190 ZM00001EB114030 ZM00001EB117290 ZM00001EB335320 ZM00001EB335470 ZM00001EB341250 ZM00001EB342890 ZM00001EB344900 ZM00001EB353710 ZM00001EB358440 ZM00001EB360620 ZM00001EB360940…	0.000234829	13	39	Oxidoreductase activity, acting on diphenols and related substances as donors, oxygen as acceptor	ZM00001EB071870 ZM00001EB071880 ZM00001EB368580 ZM00001EB254960 ZM00001EB311110 ZM00001EB408530 ZM00001EB428900 ZM00001EB013810 ZM00001EB127360 ZM00001EB147850 ZM00001EB149240 ZM00001EB165090 ZM00001EB194370	0
0.000429164	180	1547	Response to chemical	ZM00001EB072230 ZM00001EB072810 ZM00001EB073590 ZM00001EB079380 ZM00001EB086100 ZM00001EB093580 ZM00001EB099240 ZM00001EB105400 ZM00001EB109190 ZM00001EB335320 ZM00001EB344900 ZM00001EB361330 ZM00001EB370160 ZM00001EB212430 ZM00001EB213280 ZM00001EB217170 ZM00001EB219540 ZM00001EB219770 ZM00001EB222050 ZM00001EB223590 ZM00001EB223620 ZM00001EB230910 ZM00001EB237100 ZM00001EB237110 ZM00001EB247320…	0.000494839	30	158	ADP binding	ZM00001EB077540 ZM00001EB108350 ZM00001EB113900 ZM00001EB361660 ZM00001EB224270 ZM00001EB226690 ZM00001EB226700 ZM00001EB226720 ZM00001EB298840 ZM00001EB298860 ZM00001EB299830 ZM00001EB321430 ZM00001EB405710 ZM00001EB405860 ZM00001EB410900 ZM00001EB030390 ZM00001EB046020 ZM00001EB261200 ZM00001EB261570 ZM00001EB261670 ZM00001EB291370 ZM00001EB134970 ZM00001EB137530 ZM00001EB137570 ZM00001EB154670…	0
0.00076262	145	1212	Carboxylic acid metabolic process	ZM00001EB043480 ZM00001EB121470 ZM00001EB068270 ZM00001EB068280 ZM00001EB070860 ZM00001EB077630 ZM00001EB077640 ZM00001EB084260 ZM00001EB101090 ZM00001EB103800 ZM00001EB108850 ZM00001EB335390 ZM00001EB339140 ZM00001EB342270 ZM00001EB350910 ZM00001EB359420 ZM00001EB369710 ZM00001EB370320 ZM00001EB221740 ZM00001EB226030 ZM00001EB230310 ZM00001EB232960 ZM00001EB234600 ZM00001EB237500 ZM00001EB241560…	0.000509027	9	21	Hydroquinone:oxygen oxidoreductase activity	ZM00001EB368580 ZM00001EB254960 ZM00001EB408530 ZM00001EB013810 ZM00001EB127360 ZM00001EB147850 ZM00001EB149240 ZM00001EB165090 ZM00001EB194370	0
0.000881239	31	165	Hydrogen peroxide catabolic process	ZM00001EB303870 ZM00001EB076170 ZM00001EB076180 ZM00001EB076200 ZM00001EB340440 ZM00001EB348950 ZM00001EB354690 ZM00001EB214260 ZM00001EB226370 ZM00001EB226380 ZM00001EB251340 ZM00001EB315770 ZM00001EB329620 ZM00001EB330550 ZM00001EB417240 ZM00001EB417330 ZM00001EB417350 ZM00001EB009930 ZM00001EB017930 ZM00001EB058260 ZM00001EB276250 ZM00001EB280790 ZM00001EB282410 ZM00001EB131000 ZM00001EB140320…	0.000658549	7	13	L-amino acid transmembrane transporter activity	ZM00001EB408630 ZM00001EB050630 ZM00001EB120240 ZM00001EB141430 ZM00001EB141450 ZM00001EB161670 ZM00001EB163940	0
0.000971902	9	21	Lignin catabolic process	ZM00001EB368580 ZM00001EB254960 ZM00001EB408530 ZM00001EB013810 ZM00001EB127360 ZM00001EB147850 ZM00001EB149240 ZM00001EB165090 ZM00001EB194370	0.000797876	10	27	Trehalose-phosphatase activity	ZM00001EB105040 ZM00001EB311230 ZM00001EB018720 ZM00001EB098910 ZM00001EB370990 ZM00001EB257510 ZM00001EB042370 ZM00001EB153280 ZM00001EB178890 ZM00001EB192680	0
0.000971902	9	21	Phenylpropanoid catabolic process	ZM00001EB368580 ZM00001EB254960 ZM00001EB408530 ZM00001EB013810 ZM00001EB127360 ZM00001EB147850 ZM00001EB149240 ZM00001EB165090 ZM00001EB194370	0.000957706	4	4	Arylformamidase activity	ZM00001EB221740 ZM00001EB234600 ZM00001EB307270 ZM00001EB206470	0
0.00109125	77	566	Monocarboxylic acid metabolic process	ZM00001EB121470 ZM00001EB068280 ZM00001EB070860 ZM00001EB101090 ZM00001EB108850 ZM00001EB335390 ZM00001EB339140 ZM00001EB342270 ZM00001EB350910 ZM00001EB369710 ZM00001EB226030 ZM00001EB241560 ZM00001EB246370 ZM00001EB246530 ZM00001EB258950 ZM00001EB326940 ZM00001EB409740 ZM00001EB410260 ZM00001EB413570 ZM00001EB434030 ZM00001EB011890 ZM00001EB042820 ZM00001EB064670 ZM00001EB283530 ZM00001EB293360…	0.00102563	6	10	L-glutamate transmembrane transporter activity	ZM00001EB050630 ZM00001EB120240 ZM00001EB141430 ZM00001EB141450 ZM00001EB161670 ZM00001EB163940	0
0.00109125	15	54	Secondary metabolite biosynthetic process	ZM00001EB220390 ZM00001EB312060 ZM00001EB043700 ZM00001EB150550 ZM00001EB191610 ZM00001EB222660 ZM00001EB222680 ZM00001EB021200 ZM00001EB047160 ZM00001EB247610 ZM00001EB247630 ZM00001EB012880 ZM00001EB374100 ZM00001EB185260 ZM00001EB041120	0.00102563	342	3297	DNA binding	ZM00001EB072200 ZM00001EB073130 ZM00001EB075900 ZM00001EB077700 ZM00001EB082700 ZM00001EB084850 ZM00001EB100770 ZM00001EB103060 ZM00001EB104640 ZM00001EB106490 ZM00001EB107800 ZM00001EB107910 ZM00001EB111710 ZM00001EB332860 ZM00001EB335320 ZM00001EB335390 ZM00001EB339810 ZM00001EB347090 ZM00001EB354750 ZM00001EB358680 ZM00001EB359470 ZM00001EB360120 ZM00001EB360510 ZM00001EB360850 ZM00001EB363140…	0
0.00116886	31	168	Hydrogen peroxide metabolic process	ZM00001EB303870 ZM00001EB076170 ZM00001EB076180 ZM00001EB076200 ZM00001EB340440 ZM00001EB348950 ZM00001EB354690 ZM00001EB214260 ZM00001EB226370 ZM00001EB226380 ZM00001EB251340 ZM00001EB315770 ZM00001EB329620 ZM00001EB330550 ZM00001EB417240 ZM00001EB417330 ZM00001EB417350 ZM00001EB009930 ZM00001EB017930 ZM00001EB058260 ZM00001EB276250 ZM00001EB280790 ZM00001EB282410 ZM00001EB131000 ZM00001EB140320…	0.00102563	6	10	Acidic amino acid transmembrane transporter activity	ZM00001EB050630 ZM00001EB120240 ZM00001EB141430 ZM00001EB141450 ZM00001EB161670 ZM00001EB163940	0
0.00120036	7	13	L-amino acid transport	ZM00001EB408630 ZM00001EB050630 ZM00001EB120240 ZM00001EB141430 ZM00001EB141450 ZM00001EB161670 ZM00001EB163940	0.00135309	19	85	Manganese ion binding	ZM00001EB368990 ZM00001EB413260 ZM00001EB413210 ZM00001EB413190 ZM00001EB413180 ZM00001EB088410 ZM00001EB232890 ZM00001EB241570 ZM00001EB419900 ZM00001EB030970 ZM00001EB061410 ZM00001EB171500 ZM00001EB171510 ZM00001EB171520 ZM00001EB171540 ZM00001EB171580 ZM00001EB171590 ZM00001EB171650 ZM00001EB171660	0
0.00135632	11	32	Salicylic acid metabolic process	ZM00001EB108850 ZM00001EB335390 ZM00001EB342270 ZM00001EB369710 ZM00001EB326940 ZM00001EB410260 ZM00001EB042820 ZM00001EB125120 ZM00001EB142080 ZM00001EB142150 ZM00001EB241420	0.00136089	121	1008	Transferase activity, transferring glycosyl groups	ZM00001EB074330 ZM00001EB071200 ZM00001EB074370 ZM00001EB075570 ZM00001EB077070 ZM00001EB077990 ZM00001EB088150 ZM00001EB089600 ZM00001EB096940 ZM00001EB098940 ZM00001EB110660 ZM00001EB114130 ZM00001EB117920 ZM00001EB332820 ZM00001EB337300 ZM00001EB341770 ZM00001EB348710 ZM00001EB350830 ZM00001EB371290 ZM00001EB371300 ZM00001EB214550 ZM00001EB231570 ZM00001EB244570 ZM00001EB255830 ZM00001EB299010…	0
0.00172519	4	4	Diterpene phytoalexin biosynthetic process	ZM00001EB222660 ZM00001EB222680 ZM00001EB021200 ZM00001EB047160	0.00145968	8	19	Monocarboxylic acid transmembrane transporter activity	ZM00001EB413160 ZM00001EB061490 ZM00001EB141430 ZM00001EB141450 ZM00001EB161670 ZM00001EB163940 ZM00001EB122890 ZM00001EB147400	0
0.00172519	4	4	Diterpene phytoalexin metabolic process	ZM00001EB222660 ZM00001EB222680 ZM00001EB021200 ZM00001EB047160	0.00172856	35	211	Organic anion transmembrane transporter activity	ZM00001EB413160 ZM00001EB074030 ZM00001EB350910 ZM00001EB239090 ZM00001EB247710 ZM00001EB250210 ZM00001EB408360 ZM00001EB408630 ZM00001EB424670 ZM00001EB429100 ZM00001EB050630 ZM00001EB061490 ZM00001EB260190 ZM00001EB261440 ZM00001EB261480 ZM00001EB261490 ZM00001EB261500 ZM00001EB120240 ZM00001EB141430 ZM00001EB141450 ZM00001EB144010 ZM00001EB147400 ZM00001EB161670 ZM00001EB163940 ZM00001EB381580…	0
0.00179162	101	804	Response to endogenous stimulus	ZM00001EB072230 ZM00001EB072810 ZM00001EB099240 ZM00001EB105400 ZM00001EB109190 ZM00001EB335320 ZM00001EB344900 ZM00001EB361330 ZM00001EB370160 ZM00001EB212430 ZM00001EB213280 ZM00001EB217170 ZM00001EB219540 ZM00001EB222050 ZM00001EB223590 ZM00001EB223620 ZM00001EB230910 ZM00001EB247580 ZM00001EB309030 ZM00001EB324690 ZM00001EB327450 ZM00001EB410040 ZM00001EB417550 ZM00001EB428080 ZM00001EB429960…	0.00172856	13	47	FMN binding	ZM00001EB070280 ZM00001EB109300 ZM00001EB362760 ZM00001EB414630 ZM00001EB373930 ZM00001EB394340 ZM00001EB082050 ZM00001EB356160 ZM00001EB279210 ZM00001EB282340 ZM00001EB373030 ZM00001EB373050 ZM00001EB177330	0
0.00182261	100	795	Response to hormone	ZM00001EB072230 ZM00001EB072810 ZM00001EB099240 ZM00001EB105400 ZM00001EB109190 ZM00001EB335320 ZM00001EB344900 ZM00001EB361330 ZM00001EB370160 ZM00001EB212430 ZM00001EB213280 ZM00001EB217170 ZM00001EB219540 ZM00001EB222050 ZM00001EB223590 ZM00001EB223620 ZM00001EB230910 ZM00001EB247580 ZM00001EB309030 ZM00001EB324690 ZM00001EB327450 ZM00001EB410040 ZM00001EB417550 ZM00001EB428080 ZM00001EB429960…	0.00191362	6	11	L-lysine transmembrane transporter activity	ZM00001EB050630 ZM00001EB120240 ZM00001EB141430 ZM00001EB141450 ZM00001EB161670 ZM00001EB163940	0
0.00183072	6	10	Acidic amino acid transport	ZM00001EB050630 ZM00001EB120240 ZM00001EB141430 ZM00001EB141450 ZM00001EB161670 ZM00001EB163940	0.00267268	32	191	Symporter activity	ZM00001EB066030 ZM00001EB067510 ZM00001EB075840 ZM00001EB081160 ZM00001EB090200 ZM00001EB098100 ZM00001EB365540 ZM00001EB222030 ZM00001EB251550 ZM00001EB298310 ZM00001EB325640 ZM00001EB325680 ZM00001EB409270 ZM00001EB411000 ZM00001EB411020 ZM00001EB003170 ZM00001EB008070 ZM00001EB008810 ZM00001EB009990 ZM00001EB043150 ZM00001EB047630 ZM00001EB296190 ZM00001EB296220 ZM00001EB138100 ZM00001EB380020…	0
0.00183072	6	10	L-glutamate transmembrane transport	ZM00001EB050630 ZM00001EB120240 ZM00001EB141430 ZM00001EB141450 ZM00001EB161670 ZM00001EB163940	0.00269062	245	2308	Molecular function regulator	ZM00001EB072230 ZM00001EB073130 ZM00001EB082700 ZM00001EB100770 ZM00001EB102920 ZM00001EB103060 ZM00001EB106490 ZM00001EB107910 ZM00001EB332860 ZM00001EB335320 ZM00001EB335390 ZM00001EB340180 ZM00001EB358680 ZM00001EB359470 ZM00001EB362240 ZM00001EB363140 ZM00001EB369350 ZM00001EB370500 ZM00001EB370960 ZM00001EB214440 ZM00001EB215870 ZM00001EB218610 ZM00001EB224940 ZM00001EB231420 ZM00001EB244830…	0
0.00189231	10	28	Jasmonic acid metabolic process	ZM00001EB108850 ZM00001EB342270 ZM00001EB369710 ZM00001EB226030 ZM00001EB326940 ZM00001EB142080 ZM00001EB142150 ZM00001EB177330 ZM00001EB338800 ZM00001EB344950	0.00304701	8	21	Nucleoside transmembrane transporter activity	ZM00001EB323920 ZM00001EB323930 ZM00001EB101170 ZM00001EB428290 ZM00001EB006630 ZM00001EB006640 ZM00001EB295400 ZM00001EB187660	0
0.00189503	12	39	Phenol-containing compound metabolic process	ZM00001EB108850 ZM00001EB335390 ZM00001EB342270 ZM00001EB369710 ZM00001EB326940 ZM00001EB410260 ZM00001EB042820 ZM00001EB125120 ZM00001EB142080 ZM00001EB142150 ZM00001EB241420 ZM00001EB379510	0.00304701	5	8	Gamma-aminobutyric acid transmembrane transporter activity	ZM00001EB141430 ZM00001EB141450 ZM00001EB161670 ZM00001EB163940 ZM00001EB147400	0
0.00190314	22	105	Response to fungus	ZM00001EB099250 ZM00001EB346860 ZM00001EB370160 ZM00001EB065420 ZM00001EB272090 ZM00001EB078730 ZM00001EB013990 ZM00001EB014000 ZM00001EB014010 ZM00001EB111590 ZM00001EB330730 ZM00001EB432170 ZM00001EB434030 ZM00001EB022440 ZM00001EB033580 ZM00001EB278150 ZM00001EB145580 ZM00001EB167690 ZM00001EB167710 ZM00001EB167720 ZM00001EB412970 ZM00001EB054040	0.0031849	16	70	Oxidoreductase activity, acting on single donors with incorporation of molecular oxygen, incorporation of two atoms of oxygen	ZM00001EB081610 ZM00001EB218680 ZM00001EB232960 ZM00001EB300240 ZM00001EB423430 ZM00001EB031940 ZM00001EB035010 ZM00001EB054040 ZM00001EB054050 ZM00001EB121420 ZM00001EB121460 ZM00001EB379510 ZM00001EB032280 ZM00001EB033540 ZM00001EB297330 ZM00001EB121630	0
0.00222615	11	34	Positive regulation of growth	ZM00001EB088190 ZM00001EB365930 ZM00001EB367860 ZM00001EB228090 ZM00001EB243500 ZM00001EB406510 ZM00001EB422670 ZM00001EB423180 ZM00001EB272300 ZM00001EB145310 ZM00001EB397810	0.00366144	26	146	Carbohydrate derivative transmembrane transporter activity	ZM00001EB413160 ZM00001EB350910 ZM00001EB239090 ZM00001EB247710 ZM00001EB323920 ZM00001EB323930 ZM00001EB325570 ZM00001EB008660 ZM00001EB260190 ZM00001EB260240 ZM00001EB381580 ZM00001EB403950 ZM00001EB101170 ZM00001EB359310 ZM00001EB361230 ZM00001EB363480 ZM00001EB223450 ZM00001EB226430 ZM00001EB428290 ZM00001EB006630 ZM00001EB006640 ZM00001EB013730 ZM00001EB295400 ZM00001EB122890 ZM00001EB396750…	0
0.00229367	19	85	Response to jasmonic acid	ZM00001EB099240 ZM00001EB109190 ZM00001EB370160 ZM00001EB223590 ZM00001EB223620 ZM00001EB327450 ZM00001EB005990 ZM00001EB006000 ZM00001EB048770 ZM00001EB048780 ZM00001EB065420 ZM00001EB262840 ZM00001EB338800 ZM00001EB344770 ZM00001EB344950 ZM00001EB226030 ZM00001EB012880 ZM00001EB261900 ZM00001EB014010	0.00370558	34	212	Dioxygenase activity	ZM00001EB067380 ZM00001EB073030 ZM00001EB081610 ZM00001EB337550 ZM00001EB368350 ZM00001EB212670 ZM00001EB218680 ZM00001EB219040 ZM00001EB232960 ZM00001EB300240 ZM00001EB418090 ZM00001EB418130 ZM00001EB418140 ZM00001EB423430 ZM00001EB013360 ZM00001EB027940 ZM00001EB031940 ZM00001EB035010 ZM00001EB054040 ZM00001EB054050 ZM00001EB295310 ZM00001EB296650 ZM00001EB121420 ZM00001EB121460 ZM00001EB121990…	0
0.00232827	14	52	Indole-containing compound metabolic process	ZM00001EB367120 ZM00001EB214410 ZM00001EB214420 ZM00001EB221740 ZM00001EB234600 ZM00001EB301540 ZM00001EB307270 ZM00001EB416990 ZM00001EB058050 ZM00001EB058110 ZM00001EB281510 ZM00001EB206470 ZM00001EB367110 ZM00001EB147510	0.00393722	63	473	UDP-glycosyltransferase activity	ZM00001EB074330 ZM00001EB071200 ZM00001EB074370 ZM00001EB077990 ZM00001EB088150 ZM00001EB096940 ZM00001EB098940 ZM00001EB114130 ZM00001EB337300 ZM00001EB371290 ZM00001EB371300 ZM00001EB214550 ZM00001EB244570 ZM00001EB304050 ZM00001EB318570 ZM00001EB322210 ZM00001EB416890 ZM00001EB432320 ZM00001EB020950 ZM00001EB047200 ZM00001EB051070 ZM00001EB057740 ZM00001EB057770 ZM00001EB283830 ZM00001EB291880…	0
0.00266401	118	982	Cellular response to chemical stimulus	ZM00001EB072230 ZM00001EB072810 ZM00001EB079380 ZM00001EB099240 ZM00001EB105400 ZM00001EB109190 ZM00001EB335320 ZM00001EB344900 ZM00001EB361330 ZM00001EB370160 ZM00001EB212430 ZM00001EB213280 ZM00001EB217170 ZM00001EB219540 ZM00001EB222050 ZM00001EB223590 ZM00001EB223620 ZM00001EB230910 ZM00001EB247320 ZM00001EB247580 ZM00001EB248510 ZM00001EB258950 ZM00001EB303870 ZM00001EB309030 ZM00001EB324690…	0.00393748	26	147	Lipase activity	ZM00001EB096390 ZM00001EB096400 ZM00001EB096490 ZM00001EB097160 ZM00001EB102970 ZM00001EB115140 ZM00001EB346570 ZM00001EB216000 ZM00001EB249230 ZM00001EB307450 ZM00001EB019050 ZM00001EB021510 ZM00001EB025570 ZM00001EB025780 ZM00001EB026120 ZM00001EB038250 ZM00001EB038270 ZM00001EB038290 ZM00001EB055430 ZM00001EB120470 ZM00001EB124520 ZM00001EB172940 ZM00001EB190580 ZM00001EB333620 ZM00001EB353870…	0
0.00274052	302	2891	Regulation of RNA metabolic process	ZM00001EB073130 ZM00001EB082290 ZM00001EB082700 ZM00001EB100770 ZM00001EB100980 ZM00001EB106490 ZM00001EB107800 ZM00001EB107910 ZM00001EB108400 ZM00001EB111710 ZM00001EB117700 ZM00001EB332860 ZM00001EB339810 ZM00001EB347090 ZM00001EB354750 ZM00001EB363140 ZM00001EB363900 ZM00001EB215870 ZM00001EB218610 ZM00001EB226810 ZM00001EB231420 ZM00001EB246010 ZM00001EB299420 ZM00001EB302780 ZM00001EB303690…	0.00418779	119	1021	Ion transmembrane transporter activity	ZM00001EB413160 ZM00001EB066030 ZM00001EB067510 ZM00001EB071370 ZM00001EB072720 ZM00001EB074030 ZM00001EB075840 ZM00001EB077060 ZM00001EB081160 ZM00001EB084630 ZM00001EB090200 ZM00001EB095020 ZM00001EB097780 ZM00001EB098100 ZM00001EB099810 ZM00001EB099820 ZM00001EB344870 ZM00001EB350910 ZM00001EB358580 ZM00001EB363040 ZM00001EB365540 ZM00001EB213720 ZM00001EB222030 ZM00001EB225130 ZM00001EB230060…	0
0.00297598	20	94	Defense response to fungus	ZM00001EB099250 ZM00001EB346860 ZM00001EB370160 ZM00001EB065420 ZM00001EB272090 ZM00001EB078730 ZM00001EB013990 ZM00001EB014000 ZM00001EB014010 ZM00001EB111590 ZM00001EB330730 ZM00001EB432170 ZM00001EB434030 ZM00001EB022440 ZM00001EB145580 ZM00001EB167690 ZM00001EB167710 ZM00001EB167720 ZM00001EB412970 ZM00001EB054040	0.00425932	27	156	Solute:proton symporter activity	ZM00001EB066030 ZM00001EB067510 ZM00001EB075840 ZM00001EB081160 ZM00001EB090200 ZM00001EB098100 ZM00001EB365540 ZM00001EB222030 ZM00001EB251550 ZM00001EB298310 ZM00001EB325640 ZM00001EB325680 ZM00001EB409270 ZM00001EB411000 ZM00001EB411020 ZM00001EB003170 ZM00001EB008070 ZM00001EB008810 ZM00001EB009990 ZM00001EB043150 ZM00001EB047630 ZM00001EB296190 ZM00001EB296220 ZM00001EB138100 ZM00001EB380020…	0
0.00321558	6	11	L-lysine transmembrane transport	ZM00001EB050630 ZM00001EB120240 ZM00001EB141430 ZM00001EB141450 ZM00001EB161670 ZM00001EB163940	0.0043893	13	52	Oxidoreductase activity, acting on diphenols and related substances as donors	ZM00001EB071870 ZM00001EB071880 ZM00001EB368580 ZM00001EB254960 ZM00001EB311110 ZM00001EB408530 ZM00001EB428900 ZM00001EB013810 ZM00001EB127360 ZM00001EB147850 ZM00001EB149240 ZM00001EB165090 ZM00001EB194370	0
0.00321558	6	11	L-lysine transport	ZM00001EB050630 ZM00001EB120240 ZM00001EB141430 ZM00001EB141450 ZM00001EB161670 ZM00001EB163940	0.00509852	6	13	Chitin binding	ZM00001EB078720 ZM00001EB078730 ZM00001EB346860 ZM00001EB246640 ZM00001EB425600 ZM00001EB272090	0
0.00321558	34	204	Multi-organism process	ZM00001EB190580 ZM00001EB069460 ZM00001EB069530 ZM00001EB069690 ZM00001EB100680 ZM00001EB105820 ZM00001EB116650 ZM00001EB345090 ZM00001EB242570 ZM00001EB321390 ZM00001EB323640 ZM00001EB323660 ZM00001EB323770 ZM00001EB419980 ZM00001EB422330 ZM00001EB422300 ZM00001EB025540 ZM00001EB034410 ZM00001EB034540 ZM00001EB043140 ZM00001EB063900 ZM00001EB265020 ZM00001EB284380 ZM00001EB284690 ZM00001EB286050…	0.00509852	6	13	Basic amino acid transmembrane transporter activity	ZM00001EB050630 ZM00001EB120240 ZM00001EB141430 ZM00001EB141450 ZM00001EB161670 ZM00001EB163940	0
0.00335273	46	307	Organic anion transport	ZM00001EB074030 ZM00001EB350910 ZM00001EB250210 ZM00001EB408360 ZM00001EB408630 ZM00001EB419490 ZM00001EB424670 ZM00001EB429100 ZM00001EB015510 ZM00001EB050630 ZM00001EB061490 ZM00001EB261440 ZM00001EB261480 ZM00001EB261490 ZM00001EB261500 ZM00001EB267720 ZM00001EB120240 ZM00001EB141430 ZM00001EB141450 ZM00001EB144010 ZM00001EB147400 ZM00001EB161670 ZM00001EB163940 ZM00001EB384620 ZM00001EB413160…	0.00534425	7	18	Transmitter-gated ion channel activity	ZM00001EB072720 ZM00001EB099810 ZM00001EB099820 ZM00001EB225130 ZM00001EB230060 ZM00001EB257400 ZM00001EB192720	0
0.00348136	8	20	Nucleoside transmembrane transport	ZM00001EB101170 ZM00001EB323920 ZM00001EB323930 ZM00001EB428290 ZM00001EB006630 ZM00001EB006640 ZM00001EB295400 ZM00001EB187660	0.00534425	7	18	Transmitter-gated channel activity	ZM00001EB072720 ZM00001EB099810 ZM00001EB099820 ZM00001EB225130 ZM00001EB230060 ZM00001EB257400 ZM00001EB192720	0
0.00348136	8	20	Nucleoside transport	ZM00001EB101170 ZM00001EB323920 ZM00001EB323930 ZM00001EB428290 ZM00001EB006630 ZM00001EB006640 ZM00001EB295400 ZM00001EB187660	0.00534425	7	18	Serine C-palmitoyltransferase activity	ZM00001EB113010 ZM00001EB363730 ZM00001EB010860 ZM00001EB398510 ZM00001EB167610 ZM00001EB170240 ZM00001EB178340	0
0.00400226	305	2943	Transcription, DNA-templated	ZM00001EB073130 ZM00001EB076290 ZM00001EB082700 ZM00001EB100770 ZM00001EB106490 ZM00001EB107800 ZM00001EB107910 ZM00001EB108400 ZM00001EB111710 ZM00001EB117700 ZM00001EB332860 ZM00001EB339810 ZM00001EB347090 ZM00001EB354750 ZM00001EB363140 ZM00001EB363900 ZM00001EB215870 ZM00001EB218610 ZM00001EB226810 ZM00001EB231420 ZM00001EB246010 ZM00001EB299420 ZM00001EB302780 ZM00001EB314890 ZM00001EB405590…	0.00534425	7	18	Neurotransmitter receptor activity	ZM00001EB072720 ZM00001EB099810 ZM00001EB099820 ZM00001EB225130 ZM00001EB230060 ZM00001EB257400 ZM00001EB192720	0
0.00425771	20	97	Cellular amino acid catabolic process	ZM00001EB068280 ZM00001EB077630 ZM00001EB077640 ZM00001EB221740 ZM00001EB232960 ZM00001EB234600 ZM00001EB307270 ZM00001EB409040 ZM00001EB409740 ZM00001EB022980 ZM00001EB055020 ZM00001EB146170 ZM00001EB379510 ZM00001EB399220 ZM00001EB206470 ZM00001EB367110 ZM00001EB247610 ZM00001EB247630 ZM00001EB147510 ZM00001EB185260	0.00534425	7	18	Ionotropic glutamate receptor activity	ZM00001EB072720 ZM00001EB099810 ZM00001EB099820 ZM00001EB225130 ZM00001EB230060 ZM00001EB257400 ZM00001EB192720	0
0.00425771	22	112	Golgi to vacuole transport	ZM00001EB081330 ZM00001EB101180 ZM00001EB242580 ZM00001EB243960 ZM00001EB315600 ZM00001EB331730 ZM00001EB428450 ZM00001EB022760 ZM00001EB279270 ZM00001EB285770 ZM00001EB120060 ZM00001EB130430 ZM00001EB374170 ZM00001EB383470 ZM00001EB389750 ZM00001EB390730 ZM00001EB395120 ZM00001EB401490 ZM00001EB182360 ZM00001EB187290 ZM00001EB193860 ZM00001EB204430	0.00534425	7	18	Glutamate receptor activity	ZM00001EB072720 ZM00001EB099810 ZM00001EB099820 ZM00001EB225130 ZM00001EB230060 ZM00001EB257400 ZM00001EB192720	0
0.00425771	39	250	Monocarboxylic acid biosynthetic process	ZM00001EB070860 ZM00001EB335390 ZM00001EB339140 ZM00001EB241560 ZM00001EB410260 ZM00001EB042820 ZM00001EB064670 ZM00001EB119910 ZM00001EB125120 ZM00001EB134130 ZM00001EB177330 ZM00001EB081610 ZM00001EB082050 ZM00001EB094620 ZM00001EB341960 ZM00001EB356160 ZM00001EB210490 ZM00001EB213190 ZM00001EB237500 ZM00001EB240620 ZM00001EB247610 ZM00001EB247630 ZM00001EB413570 ZM00001EB423430 ZM00001EB010500…	0.00534425	7	18	Extracellular ligand-gated ion channel activity	ZM00001EB072720 ZM00001EB099810 ZM00001EB099820 ZM00001EB225130 ZM00001EB230060 ZM00001EB257400 ZM00001EB192720	0
0.00436369	16	69	Cellular response to jasmonic acid stimulus	ZM00001EB099240 ZM00001EB109190 ZM00001EB370160 ZM00001EB223590 ZM00001EB223620 ZM00001EB327450 ZM00001EB005990 ZM00001EB006000 ZM00001EB048770 ZM00001EB048780 ZM00001EB065420 ZM00001EB262840 ZM00001EB338800 ZM00001EB344770 ZM00001EB344950 ZM00001EB261900	0.00534425	7	18	C-palmitoyltransferase activity	ZM00001EB113010 ZM00001EB363730 ZM00001EB010860 ZM00001EB398510 ZM00001EB167610 ZM00001EB170240 ZM00001EB178340	0
0.00445508	305	2950	Regulation of nucleobase-containing compound metabolic process	ZM00001EB073130 ZM00001EB082290 ZM00001EB082700 ZM00001EB100770 ZM00001EB100980 ZM00001EB106490 ZM00001EB107800 ZM00001EB107910 ZM00001EB108400 ZM00001EB111710 ZM00001EB117700 ZM00001EB332860 ZM00001EB339810 ZM00001EB347090 ZM00001EB354750 ZM00001EB363140 ZM00001EB363900 ZM00001EB215870 ZM00001EB218610 ZM00001EB226810 ZM00001EB231420 ZM00001EB246010 ZM00001EB299420 ZM00001EB302780 ZM00001EB303690…	0.00561062	62	473	Hydrolase activity, hydrolyzing O-glycosyl compounds	ZM00001EB075730 ZM00001EB078720 ZM00001EB078730 ZM00001EB332350 ZM00001EB346860 ZM00001EB246640 ZM00001EB301500 ZM00001EB303190 ZM00001EB318150 ZM00001EB425600 ZM00001EB057230 ZM00001EB057250 ZM00001EB260510 ZM00001EB261380 ZM00001EB272090 ZM00001EB285520 ZM00001EB288760 ZM00001EB294530 ZM00001EB133800 ZM00001EB136200 ZM00001EB157820 ZM00001EB181880 ZM00001EB189220 ZM00001EB208980 ZM00001EB067250…	0
0.0047213	5	8	Gamma-aminobutyric acid transport	ZM00001EB141430 ZM00001EB141450 ZM00001EB161670 ZM00001EB163940 ZM00001EB147400	0.00704547	31	196	Carboxylic ester hydrolase activity	ZM00001EB066850 ZM00001EB096390 ZM00001EB096400 ZM00001EB096490 ZM00001EB102970 ZM00001EB108850 ZM00001EB115140 ZM00001EB334800 ZM00001EB342270 ZM00001EB353540 ZM00001EB365820 ZM00001EB369710 ZM00001EB307720 ZM00001EB326940 ZM00001EB433300 ZM00001EB025570 ZM00001EB038250 ZM00001EB038270 ZM00001EB038290 ZM00001EB040260 ZM00001EB048310 ZM00001EB294780 ZM00001EB124520 ZM00001EB142080 ZM00001EB142150…	0
0.0047213	5	8	Neutral amino acid transport	ZM00001EB408630 ZM00001EB141430 ZM00001EB141450 ZM00001EB161670 ZM00001EB163940	0.00714077	27	163	Solute:cation symporter activity	ZM00001EB066030 ZM00001EB067510 ZM00001EB075840 ZM00001EB081160 ZM00001EB090200 ZM00001EB098100 ZM00001EB365540 ZM00001EB222030 ZM00001EB251550 ZM00001EB298310 ZM00001EB325640 ZM00001EB325680 ZM00001EB409270 ZM00001EB411000 ZM00001EB411020 ZM00001EB003170 ZM00001EB008070 ZM00001EB008810 ZM00001EB009990 ZM00001EB043150 ZM00001EB047630 ZM00001EB296190 ZM00001EB296220 ZM00001EB138100 ZM00001EB380020…	0
0.00495295	305	2956	Nucleic acid-templated transcription	ZM00001EB073130 ZM00001EB076290 ZM00001EB082700 ZM00001EB100770 ZM00001EB106490 ZM00001EB107800 ZM00001EB107910 ZM00001EB108400 ZM00001EB111710 ZM00001EB117700 ZM00001EB332860 ZM00001EB339810 ZM00001EB347090 ZM00001EB354750 ZM00001EB363140 ZM00001EB363900 ZM00001EB215870 ZM00001EB218610 ZM00001EB226810 ZM00001EB231420 ZM00001EB246010 ZM00001EB299420 ZM00001EB302780 ZM00001EB314890 ZM00001EB405590…	0.00714077	17	84	Nutrient reservoir activity	ZM00001EB413260 ZM00001EB413210 ZM00001EB413190 ZM00001EB413180 ZM00001EB088410 ZM00001EB232890 ZM00001EB419900 ZM00001EB061410 ZM00001EB266290 ZM00001EB171500 ZM00001EB171510 ZM00001EB171520 ZM00001EB171540 ZM00001EB171580 ZM00001EB171590 ZM00001EB171650 ZM00001EB171660	0
0.00514533	6	12	L-alpha-amino acid transmembrane transport	ZM00001EB050630 ZM00001EB120240 ZM00001EB141430 ZM00001EB141450 ZM00001EB161670 ZM00001EB163940	0.00714077	6	14	Methyl salicylate esterase activity	ZM00001EB108850 ZM00001EB342270 ZM00001EB369710 ZM00001EB326940 ZM00001EB142080 ZM00001EB142150	0
0.00552163	4	5	Phytoalexin biosynthetic process	ZM00001EB222660 ZM00001EB222680 ZM00001EB021200 ZM00001EB047160	0.00714077	6	14	Methyl jasmonate esterase activity	ZM00001EB108850 ZM00001EB342270 ZM00001EB369710 ZM00001EB326940 ZM00001EB142080 ZM00001EB142150	0
0.00552163	4	5	Phytoalexin metabolic process	ZM00001EB222660 ZM00001EB222680 ZM00001EB021200 ZM00001EB047160	0.00714077	6	14	Methyl indole-3-acetate esterase activity	ZM00001EB108850 ZM00001EB342270 ZM00001EB369710 ZM00001EB326940 ZM00001EB142080 ZM00001EB142150	0
0.00575143	22	115	Aromatic amino acid family metabolic process	ZM00001EB084260 ZM00001EB103800 ZM00001EB370320 ZM00001EB221740 ZM00001EB232960 ZM00001EB234600 ZM00001EB301540 ZM00001EB307270 ZM00001EB416990 ZM00001EB421790 ZM00001EB281510 ZM00001EB379510 ZM00001EB179760 ZM00001EB194410 ZM00001EB206470 ZM00001EB367110 ZM00001EB237500 ZM00001EB247610 ZM00001EB247630 ZM00001EB018960 ZM00001EB147510 ZM00001EB185260	0.00734181	39	267	ATPase-coupled transmembrane transporter activity	ZM00001EB077060 ZM00001EB080140 ZM00001EB087920 ZM00001EB088090 ZM00001EB336810 ZM00001EB339590 ZM00001EB341220 ZM00001EB357950 ZM00001EB360840 ZM00001EB368160 ZM00001EB214670 ZM00001EB240340 ZM00001EB259100 ZM00001EB305190 ZM00001EB310230 ZM00001EB315790 ZM00001EB322880 ZM00001EB419500 ZM00001EB419770 ZM00001EB428300 ZM00001EB432500 ZM00001EB012880 ZM00001EB042110 ZM00001EB047140 ZM00001EB265830…	0
0.00604498	19	93	Alpha-amino acid catabolic process	ZM00001EB068280 ZM00001EB077630 ZM00001EB077640 ZM00001EB221740 ZM00001EB232960 ZM00001EB234600 ZM00001EB307270 ZM00001EB409740 ZM00001EB022980 ZM00001EB055020 ZM00001EB146170 ZM00001EB379510 ZM00001EB399220 ZM00001EB206470 ZM00001EB367110 ZM00001EB247610 ZM00001EB247630 ZM00001EB147510 ZM00001EB185260	0.00741021	24	139	Nucleobase-containing compound transmembrane transporter activity	ZM00001EB350910 ZM00001EB239090 ZM00001EB247710 ZM00001EB323920 ZM00001EB323930 ZM00001EB325570 ZM00001EB008660 ZM00001EB260190 ZM00001EB260240 ZM00001EB381580 ZM00001EB403950 ZM00001EB101170 ZM00001EB359310 ZM00001EB361230 ZM00001EB363480 ZM00001EB223450 ZM00001EB226430 ZM00001EB428290 ZM00001EB006630 ZM00001EB006640 ZM00001EB013730 ZM00001EB295400 ZM00001EB396750 ZM00001EB187660	0
0.00604498	60	445	Anion transport	ZM00001EB074030 ZM00001EB350910 ZM00001EB250210 ZM00001EB314770 ZM00001EB316570 ZM00001EB408360 ZM00001EB408630 ZM00001EB419490 ZM00001EB424670 ZM00001EB429100 ZM00001EB015510 ZM00001EB050630 ZM00001EB061490 ZM00001EB261440 ZM00001EB261480 ZM00001EB261490 ZM00001EB261500 ZM00001EB267720 ZM00001EB120240 ZM00001EB141430 ZM00001EB141450 ZM00001EB144010 ZM00001EB147400 ZM00001EB161670 ZM00001EB163940…	0.0081179	11	43	Carbohydrate phosphatase activity	ZM00001EB105040 ZM00001EB348530 ZM00001EB311230 ZM00001EB018720 ZM00001EB098910 ZM00001EB370990 ZM00001EB257510 ZM00001EB042370 ZM00001EB153280 ZM00001EB178890 ZM00001EB192680	0
0.00604498	309	3011	Regulation of macromolecule biosynthetic process	ZM00001EB065660 ZM00001EB073130 ZM00001EB082700 ZM00001EB100770 ZM00001EB106490 ZM00001EB107800 ZM00001EB107910 ZM00001EB108400 ZM00001EB111710 ZM00001EB117700 ZM00001EB117110 ZM00001EB332860 ZM00001EB339810 ZM00001EB347090 ZM00001EB354750 ZM00001EB363140 ZM00001EB363900 ZM00001EB215870 ZM00001EB218610 ZM00001EB226810 ZM00001EB231420 ZM00001EB246010 ZM00001EB299420 ZM00001EB302780 ZM00001EB314890…	0.00916737	46	334	Anion transmembrane transporter activity	ZM00001EB413160 ZM00001EB074030 ZM00001EB344870 ZM00001EB350910 ZM00001EB358580 ZM00001EB239090 ZM00001EB247710 ZM00001EB250210 ZM00001EB309000 ZM00001EB408360 ZM00001EB408630 ZM00001EB424670 ZM00001EB429100 ZM00001EB004550 ZM00001EB009780 ZM00001EB050630 ZM00001EB061490 ZM00001EB260190 ZM00001EB261440 ZM00001EB261480 ZM00001EB261490 ZM00001EB261500 ZM00001EB118720 ZM00001EB120240 ZM00001EB141430…	0
0.00605889	307	2990	Regulation of cellular macromolecule biosynthetic process	ZM00001EB065660 ZM00001EB073130 ZM00001EB082700 ZM00001EB100770 ZM00001EB106490 ZM00001EB107800 ZM00001EB107910 ZM00001EB108400 ZM00001EB111710 ZM00001EB117700 ZM00001EB117110 ZM00001EB332860 ZM00001EB339810 ZM00001EB347090 ZM00001EB354750 ZM00001EB363140 ZM00001EB363900 ZM00001EB215870 ZM00001EB218610 ZM00001EB226810 ZM00001EB231420 ZM00001EB246010 ZM00001EB299420 ZM00001EB302780 ZM00001EB314890…	0.00966003	15	72	Monosaccharide transmembrane transporter activity	ZM00001EB066030 ZM00001EB075840 ZM00001EB081160 ZM00001EB098100 ZM00001EB298310 ZM00001EB325640 ZM00001EB325680 ZM00001EB411000 ZM00001EB411020 ZM00001EB008070 ZM00001EB008810 ZM00001EB043150 ZM00001EB047630 ZM00001EB296190 ZM00001EB296220	0
0.00620964	305	2970	RNA biosynthetic process	ZM00001EB073130 ZM00001EB076290 ZM00001EB082700 ZM00001EB100770 ZM00001EB106490 ZM00001EB107800 ZM00001EB107910 ZM00001EB108400 ZM00001EB111710 ZM00001EB117700 ZM00001EB332860 ZM00001EB339810 ZM00001EB347090 ZM00001EB354750 ZM00001EB363140 ZM00001EB363900 ZM00001EB215870 ZM00001EB218610 ZM00001EB226810 ZM00001EB231420 ZM00001EB246010 ZM00001EB299420 ZM00001EB302780 ZM00001EB314890 ZM00001EB405590…	0.00966003	7	20	Ligand-gated ion channel activity	ZM00001EB072720 ZM00001EB099810 ZM00001EB099820 ZM00001EB225130 ZM00001EB230060 ZM00001EB257400 ZM00001EB192720	0
0.00674219	33	206	Reactive oxygen species metabolic process	ZM00001EB256260 ZM00001EB303870 ZM00001EB076170 ZM00001EB076180 ZM00001EB076200 ZM00001EB340440 ZM00001EB348950 ZM00001EB354690 ZM00001EB214260 ZM00001EB226370 ZM00001EB226380 ZM00001EB251340 ZM00001EB315770 ZM00001EB329620 ZM00001EB330550 ZM00001EB417240 ZM00001EB417330 ZM00001EB417350 ZM00001EB009930 ZM00001EB017930 ZM00001EB058260 ZM00001EB276250 ZM00001EB280790 ZM00001EB281340 ZM00001EB282410…	0.00966003	7	20	Ligand-gated channel activity	ZM00001EB072720 ZM00001EB099810 ZM00001EB099820 ZM00001EB225130 ZM00001EB230060 ZM00001EB257400 ZM00001EB192720	0
0.00675558	66	504	Hormone-mediated signaling pathway	ZM00001EB072230 ZM00001EB072810 ZM00001EB099240 ZM00001EB105400 ZM00001EB109190 ZM00001EB335320 ZM00001EB344900 ZM00001EB361330 ZM00001EB370160 ZM00001EB212430 ZM00001EB213280 ZM00001EB217170 ZM00001EB219540 ZM00001EB222050 ZM00001EB223590 ZM00001EB223620 ZM00001EB230910 ZM00001EB247580 ZM00001EB309030 ZM00001EB324690 ZM00001EB327450 ZM00001EB410040 ZM00001EB428080 ZM00001EB429960 ZM00001EB005990…	0.00966003	15	72	Hexose transmembrane transporter activity	ZM00001EB066030 ZM00001EB075840 ZM00001EB081160 ZM00001EB098100 ZM00001EB298310 ZM00001EB325640 ZM00001EB325680 ZM00001EB411000 ZM00001EB411020 ZM00001EB008070 ZM00001EB008810 ZM00001EB043150 ZM00001EB047630 ZM00001EB296190 ZM00001EB296220	0
0.00821924	310	3038	Regulation of biosynthetic process	ZM00001EB065660 ZM00001EB073130 ZM00001EB082700 ZM00001EB100770 ZM00001EB106490 ZM00001EB107800 ZM00001EB107910 ZM00001EB108400 ZM00001EB111710 ZM00001EB117700 ZM00001EB117110 ZM00001EB332860 ZM00001EB335390 ZM00001EB339810 ZM00001EB347090 ZM00001EB354750 ZM00001EB363140 ZM00001EB363900 ZM00001EB215870 ZM00001EB218610 ZM00001EB226810 ZM00001EB231420 ZM00001EB246010 ZM00001EB299420 ZM00001EB302780…	0.00966003	15	72	Glucose transmembrane transporter activity	ZM00001EB066030 ZM00001EB075840 ZM00001EB081160 ZM00001EB098100 ZM00001EB298310 ZM00001EB325640 ZM00001EB325680 ZM00001EB411000 ZM00001EB411020 ZM00001EB008070 ZM00001EB008810 ZM00001EB043150 ZM00001EB047630 ZM00001EB296190 ZM00001EB296220	0
0.00870037	15	67	Jasmonic acid mediated signaling pathway	ZM00001EB099240 ZM00001EB109190 ZM00001EB370160 ZM00001EB223590 ZM00001EB223620 ZM00001EB327450 ZM00001EB005990 ZM00001EB006000 ZM00001EB048770 ZM00001EB048780 ZM00001EB065420 ZM00001EB262840 ZM00001EB338800 ZM00001EB344950 ZM00001EB261900	0.00966003	20	110	Carboxy-lyase activity	ZM00001EB333390 ZM00001EB336190 ZM00001EB238670 ZM00001EB319850 ZM00001EB331530 ZM00001EB331690 ZM00001EB416690 ZM00001EB416700 ZM00001EB006420 ZM00001EB006440 ZM00001EB013520 ZM00001EB279410 ZM00001EB285660 ZM00001EB130620 ZM00001EB140930 ZM00001EB373930 ZM00001EB398370 ZM00001EB399220 ZM00001EB121470 ZM00001EB334070	0
0.00897253	12	47	Regulation of jasmonic acid mediated signaling pathway	ZM00001EB099240 ZM00001EB109190 ZM00001EB370160 ZM00001EB223590 ZM00001EB223620 ZM00001EB327450 ZM00001EB005990 ZM00001EB006000 ZM00001EB048770 ZM00001EB048780 ZM00001EB065420 ZM00001EB262840	0.012031	16	81	Lipid transporter activity	ZM00001EB233290 ZM00001EB240340 ZM00001EB320300 ZM00001EB013150 ZM00001EB015510 ZM00001EB035780 ZM00001EB042110 ZM00001EB054800 ZM00001EB260350 ZM00001EB267720 ZM00001EB178670 ZM00001EB205350 ZM00001EB207060 ZM00001EB082290 ZM00001EB216430 ZM00001EB015530	0
0.0090575	309	3033	Regulation of cellular biosynthetic process	ZM00001EB065660 ZM00001EB073130 ZM00001EB082700 ZM00001EB100770 ZM00001EB106490 ZM00001EB107800 ZM00001EB107910 ZM00001EB108400 ZM00001EB111710 ZM00001EB117700 ZM00001EB117110 ZM00001EB332860 ZM00001EB335390 ZM00001EB339810 ZM00001EB347090 ZM00001EB354750 ZM00001EB363140 ZM00001EB363900 ZM00001EB215870 ZM00001EB218610 ZM00001EB226810 ZM00001EB231420 ZM00001EB246010 ZM00001EB299420 ZM00001EB302780…	0.0124164	24	145	O-acyltransferase activity	ZM00001EB335290 ZM00001EB347490 ZM00001EB351250 ZM00001EB361640 ZM00001EB229800 ZM00001EB230090 ZM00001EB253450 ZM00001EB404810 ZM00001EB277490 ZM00001EB279860 ZM00001EB286090 ZM00001EB289580 ZM00001EB295350 ZM00001EB119940 ZM00001EB149000 ZM00001EB156680 ZM00001EB163990 ZM00001EB381970 ZM00001EB096390 ZM00001EB096400 ZM00001EB096490 ZM00001EB025570 ZM00001EB124520 ZM00001EB151440	0
0.00947153	26	152	Lipid transport	ZM00001EB240340 ZM00001EB419490 ZM00001EB015510 ZM00001EB042110 ZM00001EB054800 ZM00001EB260350 ZM00001EB267720 ZM00001EB178670 ZM00001EB205350 ZM00001EB082290 ZM00001EB112570 ZM00001EB117000 ZM00001EB216430 ZM00001EB220740 ZM00001EB225520 ZM00001EB228970 ZM00001EB233290 ZM00001EB320300 ZM00001EB013150 ZM00001EB015530 ZM00001EB035780 ZM00001EB053780 ZM00001EB125450 ZM00001EB190580 ZM00001EB203260…	0.0131162	19	105	Amino acid transmembrane transporter activity	ZM00001EB074030 ZM00001EB250210 ZM00001EB408360 ZM00001EB408630 ZM00001EB424670 ZM00001EB429100 ZM00001EB050630 ZM00001EB261440 ZM00001EB261480 ZM00001EB261490 ZM00001EB261500 ZM00001EB120240 ZM00001EB141430 ZM00001EB141450 ZM00001EB144010 ZM00001EB147400 ZM00001EB161670 ZM00001EB163940 ZM00001EB384620	0
0.00947153	11	41	Phenylpropanoid biosynthetic process	ZM00001EB220390 ZM00001EB312060 ZM00001EB043700 ZM00001EB150550 ZM00001EB191610 ZM00001EB247610 ZM00001EB247630 ZM00001EB012880 ZM00001EB374100 ZM00001EB185260 ZM00001EB041120	0.013464	6	16	Purine nucleoside transmembrane transporter activity	ZM00001EB101170 ZM00001EB428290 ZM00001EB006630 ZM00001EB006640 ZM00001EB295400 ZM00001EB187660	0
0.00952533	75	598	Carboxylic acid biosynthetic process	ZM00001EB043480 ZM00001EB070860 ZM00001EB077630 ZM00001EB077640 ZM00001EB084260 ZM00001EB103800 ZM00001EB335390 ZM00001EB339140 ZM00001EB370320 ZM00001EB237500 ZM00001EB241560 ZM00001EB253820 ZM00001EB301540 ZM00001EB329710 ZM00001EB405040 ZM00001EB410260 ZM00001EB416990 ZM00001EB421790 ZM00001EB021200 ZM00001EB042820 ZM00001EB055020 ZM00001EB064670 ZM00001EB280160 ZM00001EB281510 ZM00001EB292100…	0.013464	22	130	Organic acid transmembrane transporter activity	ZM00001EB413160 ZM00001EB074030 ZM00001EB250210 ZM00001EB408360 ZM00001EB408630 ZM00001EB424670 ZM00001EB429100 ZM00001EB050630 ZM00001EB061490 ZM00001EB261440 ZM00001EB261480 ZM00001EB261490 ZM00001EB261500 ZM00001EB120240 ZM00001EB141430 ZM00001EB141450 ZM00001EB144010 ZM00001EB147400 ZM00001EB161670 ZM00001EB163940 ZM00001EB384620 ZM00001EB122890	0
0.00952533	75	598	Organic acid biosynthetic process	ZM00001EB043480 ZM00001EB070860 ZM00001EB077630 ZM00001EB077640 ZM00001EB084260 ZM00001EB103800 ZM00001EB335390 ZM00001EB339140 ZM00001EB370320 ZM00001EB237500 ZM00001EB241560 ZM00001EB253820 ZM00001EB301540 ZM00001EB329710 ZM00001EB405040 ZM00001EB410260 ZM00001EB416990 ZM00001EB421790 ZM00001EB021200 ZM00001EB042820 ZM00001EB055020 ZM00001EB064670 ZM00001EB280160 ZM00001EB281510 ZM00001EB292100…	0.013464	4	7	L-alanine transmembrane transporter activity	ZM00001EB141430 ZM00001EB141450 ZM00001EB161670 ZM00001EB163940	0
0.00990253	142	1270	Lipid metabolic process	ZM00001EB081610 ZM00001EB085150 ZM00001EB096390 ZM00001EB096400 ZM00001EB096490 ZM00001EB097160 ZM00001EB102970 ZM00001EB135180 ZM00001EB110390 ZM00001EB113010 ZM00001EB334070 ZM00001EB349410 ZM00001EB350910 ZM00001EB363730 ZM00001EB212480 ZM00001EB212610 ZM00001EB218680 ZM00001EB241560 ZM00001EB245020 ZM00001EB246530 ZM00001EB253380 ZM00001EB258950 ZM00001EB300240 ZM00001EB306790 ZM00001EB307450…	0.013464	111	984	Inorganic molecular entity transmembrane transporter activity	ZM00001EB413160 ZM00001EB066030 ZM00001EB067510 ZM00001EB072720 ZM00001EB074030 ZM00001EB075840 ZM00001EB077060 ZM00001EB081160 ZM00001EB084630 ZM00001EB090200 ZM00001EB095020 ZM00001EB097780 ZM00001EB098100 ZM00001EB099810 ZM00001EB099820 ZM00001EB344870 ZM00001EB358580 ZM00001EB363040 ZM00001EB365540 ZM00001EB213720 ZM00001EB222030 ZM00001EB225130 ZM00001EB230060 ZM00001EB243410 ZM00001EB247430…	0
0.00997437	68	532	Cellular response to endogenous stimulus	ZM00001EB072230 ZM00001EB072810 ZM00001EB099240 ZM00001EB105400 ZM00001EB109190 ZM00001EB335320 ZM00001EB344900 ZM00001EB361330 ZM00001EB370160 ZM00001EB212430 ZM00001EB213280 ZM00001EB217170 ZM00001EB219540 ZM00001EB222050 ZM00001EB223590 ZM00001EB223620 ZM00001EB230910 ZM00001EB247580 ZM00001EB309030 ZM00001EB324690 ZM00001EB327450 ZM00001EB410040 ZM00001EB428080 ZM00001EB429960 ZM00001EB005990…	0.013464	4	7	IAA-amino acid conjugate hydrolase activity	ZM00001EB304520 ZM00001EB304530 ZM00001EB155320 ZM00001EB159820	0
0.0101765	67	523	Cellular response to hormone stimulus	ZM00001EB072230 ZM00001EB072810 ZM00001EB099240 ZM00001EB105400 ZM00001EB109190 ZM00001EB335320 ZM00001EB344900 ZM00001EB361330 ZM00001EB370160 ZM00001EB212430 ZM00001EB213280 ZM00001EB217170 ZM00001EB219540 ZM00001EB222050 ZM00001EB223590 ZM00001EB223620 ZM00001EB230910 ZM00001EB247580 ZM00001EB309030 ZM00001EB324690 ZM00001EB327450 ZM00001EB410040 ZM00001EB428080 ZM00001EB429960 ZM00001EB005990…	0.013464	4	7	IAA-Ala conjugate hydrolase activity	ZM00001EB304520 ZM00001EB304530 ZM00001EB155320 ZM00001EB159820	0
0.0108569	220	2090	Small molecule metabolic process	ZM00001EB043480 ZM00001EB121470 ZM00001EB067370 ZM00001EB068270 ZM00001EB068280 ZM00001EB070550 ZM00001EB070860 ZM00001EB077630 ZM00001EB077640 ZM00001EB080870 ZM00001EB084260 ZM00001EB101090 ZM00001EB103800 ZM00001EB135180 ZM00001EB108850 ZM00001EB113010 ZM00001EB333390 ZM00001EB335020 ZM00001EB335390 ZM00001EB339140 ZM00001EB342270 ZM00001EB348530 ZM00001EB348710 ZM00001EB350910 ZM00001EB359410…	0.013464	6	16	Dicarboxylic acid transmembrane transporter activity	ZM00001EB050630 ZM00001EB120240 ZM00001EB141430 ZM00001EB141450 ZM00001EB161670 ZM00001EB163940	0
0.0114875	3	3	Collagen catabolic process	ZM00001EB254130 ZM00001EB023280 ZM00001EB371880	0.013464	22	130	Carboxylic acid transmembrane transporter activity	ZM00001EB413160 ZM00001EB074030 ZM00001EB250210 ZM00001EB408360 ZM00001EB408630 ZM00001EB424670 ZM00001EB429100 ZM00001EB050630 ZM00001EB061490 ZM00001EB261440 ZM00001EB261480 ZM00001EB261490 ZM00001EB261500 ZM00001EB120240 ZM00001EB141430 ZM00001EB141450 ZM00001EB144010 ZM00001EB147400 ZM00001EB161670 ZM00001EB163940 ZM00001EB384620 ZM00001EB122890	0
0.0115424	6	14	Auxin metabolic process	ZM00001EB304520 ZM00001EB304530 ZM00001EB155320 ZM00001EB159820 ZM00001EB060250 ZM00001EB213190	0.013464	4	7	Alpha-amylase activity (releasing maltohexaose)	ZM00001EB100790 ZM00001EB311720 ZM00001EB311730 ZM00001EB038060	0
0.0115654	27	163	Lipid localization	ZM00001EB240340 ZM00001EB419490 ZM00001EB015510 ZM00001EB042110 ZM00001EB054800 ZM00001EB260350 ZM00001EB267720 ZM00001EB178670 ZM00001EB205350 ZM00001EB082290 ZM00001EB112570 ZM00001EB117000 ZM00001EB216430 ZM00001EB220740 ZM00001EB225520 ZM00001EB228970 ZM00001EB231510 ZM00001EB233290 ZM00001EB320300 ZM00001EB013150 ZM00001EB015530 ZM00001EB035780 ZM00001EB053780 ZM00001EB125450 ZM00001EB190580…	0.013464	4	7	Alpha-amylase activity	ZM00001EB100790 ZM00001EB311720 ZM00001EB311730 ZM00001EB038060	0
0.0121626	16	77	Oligosaccharide biosynthetic process	ZM00001EB079430 ZM00001EB098910 ZM00001EB105040 ZM00001EB348530 ZM00001EB370990 ZM00001EB257510 ZM00001EB303190 ZM00001EB311230 ZM00001EB018720 ZM00001EB042370 ZM00001EB281720 ZM00001EB287800 ZM00001EB153280 ZM00001EB178890 ZM00001EB192680 ZM00001EB144240	0.013464	4	7	Alanine transmembrane transporter activity	ZM00001EB141430 ZM00001EB141450 ZM00001EB161670 ZM00001EB163940	0
0.0122292	4	6	Toxin biosynthetic process	ZM00001EB222660 ZM00001EB222680 ZM00001EB021200 ZM00001EB047160	0.0143215	41	298	Primary active transmembrane transporter activity	ZM00001EB077060 ZM00001EB080140 ZM00001EB087920 ZM00001EB088090 ZM00001EB336810 ZM00001EB339590 ZM00001EB341220 ZM00001EB357950 ZM00001EB360840 ZM00001EB368160 ZM00001EB214670 ZM00001EB240340 ZM00001EB259100 ZM00001EB305190 ZM00001EB310230 ZM00001EB315790 ZM00001EB322880 ZM00001EB419500 ZM00001EB419770 ZM00001EB428300 ZM00001EB432500 ZM00001EB012880 ZM00001EB042110 ZM00001EB047140 ZM00001EB265830…	0
0.0122292	4	6	Toxin metabolic process	ZM00001EB222660 ZM00001EB222680 ZM00001EB021200 ZM00001EB047160	0.014588	81	684	Transferase activity, transferring hexosyl groups	ZM00001EB075570 ZM00001EB077070 ZM00001EB088150 ZM00001EB096940 ZM00001EB098940 ZM00001EB117920 ZM00001EB337300 ZM00001EB214550 ZM00001EB244570 ZM00001EB255830 ZM00001EB299010 ZM00001EB299020 ZM00001EB299170 ZM00001EB304050 ZM00001EB314670 ZM00001EB318570 ZM00001EB416890 ZM00001EB418150 ZM00001EB432320 ZM00001EB020950 ZM00001EB025100 ZM00001EB047200 ZM00001EB051070 ZM00001EB057740 ZM00001EB057770…	0
0.0131965	11	43	Ceramide biosynthetic process	ZM00001EB113010 ZM00001EB363730 ZM00001EB253380 ZM00001EB010860 ZM00001EB137020 ZM00001EB398050 ZM00001EB398510 ZM00001EB167610 ZM00001EB170240 ZM00001EB178340 ZM00001EB426690	0.0148763	15	76	Beta-glucosidase activity	ZM00001EB318150 ZM00001EB057230 ZM00001EB057250 ZM00001EB260510 ZM00001EB285520 ZM00001EB288760 ZM00001EB133800 ZM00001EB208980 ZM00001EB091470 ZM00001EB218220 ZM00001EB018180 ZM00001EB141500 ZM00001EB141540 ZM00001EB153770 ZM00001EB394050	0
0.0133539	44	314	Response to toxic substance	ZM00001EB248290 ZM00001EB006760 ZM00001EB354890 ZM00001EB418060 ZM00001EB076170 ZM00001EB076180 ZM00001EB076200 ZM00001EB113650 ZM00001EB340440 ZM00001EB348950 ZM00001EB354690 ZM00001EB214260 ZM00001EB220550 ZM00001EB226370 ZM00001EB226380 ZM00001EB231110 ZM00001EB247320 ZM00001EB251340 ZM00001EB303870 ZM00001EB315770 ZM00001EB329620 ZM00001EB330550 ZM00001EB417240 ZM00001EB417330 ZM00001EB417350…	0.0160227	17	92	Glucosidase activity	ZM00001EB318150 ZM00001EB057230 ZM00001EB057250 ZM00001EB260510 ZM00001EB285520 ZM00001EB288760 ZM00001EB133800 ZM00001EB181880 ZM00001EB189220 ZM00001EB208980 ZM00001EB091470 ZM00001EB218220 ZM00001EB018180 ZM00001EB141500 ZM00001EB141540 ZM00001EB153770 ZM00001EB394050	0
0.0133692	42	296	Detoxification	ZM00001EB248290 ZM00001EB006760 ZM00001EB076170 ZM00001EB076180 ZM00001EB076200 ZM00001EB113650 ZM00001EB340440 ZM00001EB348950 ZM00001EB354690 ZM00001EB214260 ZM00001EB220550 ZM00001EB226370 ZM00001EB226380 ZM00001EB231110 ZM00001EB247320 ZM00001EB251340 ZM00001EB303870 ZM00001EB315770 ZM00001EB329620 ZM00001EB330550 ZM00001EB417240 ZM00001EB417330 ZM00001EB417350 ZM00001EB429430 ZM00001EB009930…	0.0199376	3	4	Pyruvate decarboxylase activity	ZM00001EB336190 ZM00001EB331530 ZM00001EB013520	0
0.0134186	5	10	Sesquiterpene biosynthetic process	ZM00001EB404910 ZM00001EB404920 ZM00001EB013920 ZM00001EB286550 ZM00001EB194860	0.0199376	7	23	Galactoside 2-alpha-L-fucosyltransferase activity	ZM00001EB077070 ZM00001EB117920 ZM00001EB255830 ZM00001EB299010 ZM00001EB299020 ZM00001EB299170 ZM00001EB193690	0
0.0134186	5	10	Sesquiterpene metabolic process	ZM00001EB404910 ZM00001EB404920 ZM00001EB013920 ZM00001EB286550 ZM00001EB194860	0.0199376	7	23	Alpha-(1,2)-fucosyltransferase activity	ZM00001EB077070 ZM00001EB117920 ZM00001EB255830 ZM00001EB299010 ZM00001EB299020 ZM00001EB299170 ZM00001EB193690	0
0.0137537	10	37	Trehalose biosynthetic process	ZM00001EB098910 ZM00001EB105040 ZM00001EB370990 ZM00001EB257510 ZM00001EB311230 ZM00001EB018720 ZM00001EB042370 ZM00001EB153280 ZM00001EB178890 ZM00001EB192680	0.0211671	15	79	Carbohydrate:proton symporter activity	ZM00001EB066030 ZM00001EB075840 ZM00001EB081160 ZM00001EB098100 ZM00001EB298310 ZM00001EB325640 ZM00001EB325680 ZM00001EB411000 ZM00001EB411020 ZM00001EB008070 ZM00001EB008810 ZM00001EB043150 ZM00001EB047630 ZM00001EB296190 ZM00001EB296220	0
0.0149254	40	280	Cellular oxidant detoxification	ZM00001EB076170 ZM00001EB076180 ZM00001EB076200 ZM00001EB113650 ZM00001EB340440 ZM00001EB348950 ZM00001EB354690 ZM00001EB214260 ZM00001EB220550 ZM00001EB226370 ZM00001EB226380 ZM00001EB231110 ZM00001EB247320 ZM00001EB251340 ZM00001EB303870 ZM00001EB315770 ZM00001EB329620 ZM00001EB330550 ZM00001EB417240 ZM00001EB417330 ZM00001EB417350 ZM00001EB429430 ZM00001EB009930 ZM00001EB017930 ZM00001EB019530…	0.0211671	15	79	Carbohydrate:cation symporter activity	ZM00001EB066030 ZM00001EB075840 ZM00001EB081160 ZM00001EB098100 ZM00001EB298310 ZM00001EB325640 ZM00001EB325680 ZM00001EB411000 ZM00001EB411020 ZM00001EB008070 ZM00001EB008810 ZM00001EB043150 ZM00001EB047630 ZM00001EB296190 ZM00001EB296220	0
0.0150858	16	79	Sphingolipid biosynthetic process	ZM00001EB135180 ZM00001EB113010 ZM00001EB363730 ZM00001EB253380 ZM00001EB010860 ZM00001EB134130 ZM00001EB137020 ZM00001EB157880 ZM00001EB372420 ZM00001EB398050 ZM00001EB398510 ZM00001EB167610 ZM00001EB169810 ZM00001EB170240 ZM00001EB178340 ZM00001EB426690	0.0222216	65	537	Hydrolase activity, acting on glycosyl bonds	ZM00001EB075730 ZM00001EB078720 ZM00001EB078730 ZM00001EB332350 ZM00001EB346860 ZM00001EB246640 ZM00001EB301500 ZM00001EB303190 ZM00001EB318150 ZM00001EB425600 ZM00001EB057230 ZM00001EB057250 ZM00001EB260510 ZM00001EB261380 ZM00001EB272090 ZM00001EB285520 ZM00001EB288760 ZM00001EB294370 ZM00001EB294530 ZM00001EB296180 ZM00001EB297400 ZM00001EB133800 ZM00001EB136200 ZM00001EB157820 ZM00001EB181880…	0
0.0152198	7	20	Lignin biosynthetic process	ZM00001EB220390 ZM00001EB312060 ZM00001EB043700 ZM00001EB150550 ZM00001EB191610 ZM00001EB374100 ZM00001EB041120	0.0223326	33	233	Peroxidase activity	ZM00001EB076170 ZM00001EB076180 ZM00001EB340440 ZM00001EB354690 ZM00001EB251340 ZM00001EB303870 ZM00001EB417240 ZM00001EB417330 ZM00001EB417350 ZM00001EB429430 ZM00001EB017930 ZM00001EB282410 ZM00001EB131000 ZM00001EB140320 ZM00001EB151190 ZM00001EB381290 ZM00001EB076200 ZM00001EB113650 ZM00001EB348950 ZM00001EB214260 ZM00001EB226370 ZM00001EB226380 ZM00001EB315770 ZM00001EB330550 ZM00001EB009930…	0
0.0152198	123	1093	Protein modification by small protein conjugation or removal	ZM00001EB081320 ZM00001EB101840 ZM00001EB115900 ZM00001EB340160 ZM00001EB221910 ZM00001EB242060 ZM00001EB244780 ZM00001EB258670 ZM00001EB259070 ZM00001EB309020 ZM00001EB427950 ZM00001EB003700 ZM00001EB015480 ZM00001EB034760 ZM00001EB046740 ZM00001EB046980 ZM00001EB047060 ZM00001EB287460 ZM00001EB120050 ZM00001EB128180 ZM00001EB130210 ZM00001EB144260 ZM00001EB395440 ZM00001EB400970 ZM00001EB167370…	0.0223326	33	233	Oxidoreductase activity, acting on peroxide as acceptor	ZM00001EB076170 ZM00001EB076180 ZM00001EB340440 ZM00001EB354690 ZM00001EB251340 ZM00001EB303870 ZM00001EB417240 ZM00001EB417330 ZM00001EB417350 ZM00001EB429430 ZM00001EB017930 ZM00001EB282410 ZM00001EB131000 ZM00001EB140320 ZM00001EB151190 ZM00001EB381290 ZM00001EB076200 ZM00001EB113650 ZM00001EB348950 ZM00001EB214260 ZM00001EB226370 ZM00001EB226380 ZM00001EB315770 ZM00001EB330550 ZM00001EB009930…	0
0.0152198	7	20	Trehalose metabolism in response to stress	ZM00001EB098910 ZM00001EB370990 ZM00001EB257510 ZM00001EB042370 ZM00001EB153280 ZM00001EB178890 ZM00001EB192680	0.0223825	4	8	Neutral amino acid transmembrane transporter activity	ZM00001EB141430 ZM00001EB141450 ZM00001EB161670 ZM00001EB163940	0
0.0153218	15	72	Hexose transmembrane transport	ZM00001EB066030 ZM00001EB075840 ZM00001EB081160 ZM00001EB098100 ZM00001EB298310 ZM00001EB325640 ZM00001EB325680 ZM00001EB411000 ZM00001EB411020 ZM00001EB008070 ZM00001EB008810 ZM00001EB043150 ZM00001EB047630 ZM00001EB296190 ZM00001EB296220	0.0223825	4	8	Arginine transmembrane transporter activity	ZM00001EB141430 ZM00001EB141450 ZM00001EB161670 ZM00001EB163940	0
0.0153218	15	72	Monosaccharide transmembrane transport	ZM00001EB066030 ZM00001EB075840 ZM00001EB081160 ZM00001EB098100 ZM00001EB298310 ZM00001EB325640 ZM00001EB325680 ZM00001EB411000 ZM00001EB411020 ZM00001EB008070 ZM00001EB008810 ZM00001EB043150 ZM00001EB047630 ZM00001EB296190 ZM00001EB296220	0.0223825	4	8	Ammonium transmembrane transporter activity	ZM00001EB243410 ZM00001EB247430 ZM00001EB063910 ZM00001EB289990	0
0.015394	26	159	Cellular modified amino acid metabolic process	ZM00001EB354260 ZM00001EB256380 ZM00001EB315490 ZM00001EB418060 ZM00001EB002950 ZM00001EB021590 ZM00001EB021600 ZM00001EB021630 ZM00001EB021640 ZM00001EB021650 ZM00001EB021720 ZM00001EB064670 ZM00001EB277280 ZM00001EB141020 ZM00001EB141010 ZM00001EB141030 ZM00001EB141050 ZM00001EB146170 ZM00001EB152160 ZM00001EB156190 ZM00001EB404570 ZM00001EB067370 ZM00001EB115490 ZM00001EB115560 ZM00001EB354890…	0.0230012	8	30	Solute:anion antiporter activity	ZM00001EB239090 ZM00001EB004550 ZM00001EB154590 ZM00001EB381580 ZM00001EB401100 ZM00001EB178810 ZM00001EB359310 ZM00001EB122890	0
0.0157833	25	151	Carbohydrate derivative transport	ZM00001EB350910 ZM00001EB413160 ZM00001EB101170 ZM00001EB359310 ZM00001EB361230 ZM00001EB363480 ZM00001EB223450 ZM00001EB226430 ZM00001EB239090 ZM00001EB247710 ZM00001EB323920 ZM00001EB323930 ZM00001EB325570 ZM00001EB428290 ZM00001EB006630 ZM00001EB006640 ZM00001EB008660 ZM00001EB013730 ZM00001EB260190 ZM00001EB260240 ZM00001EB295400 ZM00001EB122890 ZM00001EB381580 ZM00001EB396750 ZM00001EB187660	0.0230012	8	30	C-acyltransferase activity	ZM00001EB113010 ZM00001EB363730 ZM00001EB258950 ZM00001EB010860 ZM00001EB398510 ZM00001EB167610 ZM00001EB170240 ZM00001EB178340	0
0.0160315	10	38	Trehalose metabolic process	ZM00001EB098910 ZM00001EB105040 ZM00001EB370990 ZM00001EB257510 ZM00001EB311230 ZM00001EB018720 ZM00001EB042370 ZM00001EB153280 ZM00001EB178890 ZM00001EB192680	0.0230012	8	30	Anion:anion antiporter activity	ZM00001EB239090 ZM00001EB004550 ZM00001EB154590 ZM00001EB381580 ZM00001EB401100 ZM00001EB178810 ZM00001EB359310 ZM00001EB122890	0
0.0168421	9	32	Monocarboxylic acid transport	ZM00001EB061490 ZM00001EB141430 ZM00001EB141450 ZM00001EB161670 ZM00001EB163940 ZM00001EB413160 ZM00001EB122890 ZM00001EB147400 ZM00001EB190580	0.0243949	29	199	Vitamin binding	ZM00001EB043480 ZM00001EB334070 ZM00001EB264960 ZM00001EB146170 ZM00001EB070860 ZM00001EB073290 ZM00001EB113010 ZM00001EB336190 ZM00001EB339140 ZM00001EB363730 ZM00001EB212670 ZM00001EB331530 ZM00001EB416690 ZM00001EB416700 ZM00001EB428490 ZM00001EB006420 ZM00001EB006440 ZM00001EB010860 ZM00001EB013520 ZM00001EB028030 ZM00001EB055020 ZM00001EB285500 ZM00001EB142350 ZM00001EB389990 ZM00001EB398510…	0
0.0178924	41	293	Cellular detoxification	ZM00001EB006760 ZM00001EB076170 ZM00001EB076180 ZM00001EB076200 ZM00001EB113650 ZM00001EB340440 ZM00001EB348950 ZM00001EB354690 ZM00001EB214260 ZM00001EB220550 ZM00001EB226370 ZM00001EB226380 ZM00001EB231110 ZM00001EB247320 ZM00001EB251340 ZM00001EB303870 ZM00001EB315770 ZM00001EB329620 ZM00001EB330550 ZM00001EB417240 ZM00001EB417330 ZM00001EB417350 ZM00001EB429430 ZM00001EB009930 ZM00001EB017930…	0.0248881	5	13	Cyclase activity	ZM00001EB404910 ZM00001EB404920 ZM00001EB013920 ZM00001EB286550 ZM00001EB194860	0
0.0178924	41	293	Cellular response to toxic substance	ZM00001EB006760 ZM00001EB076170 ZM00001EB076180 ZM00001EB076200 ZM00001EB113650 ZM00001EB340440 ZM00001EB348950 ZM00001EB354690 ZM00001EB214260 ZM00001EB220550 ZM00001EB226370 ZM00001EB226380 ZM00001EB231110 ZM00001EB247320 ZM00001EB251340 ZM00001EB303870 ZM00001EB315770 ZM00001EB329620 ZM00001EB330550 ZM00001EB417240 ZM00001EB417330 ZM00001EB417350 ZM00001EB429430 ZM00001EB009930 ZM00001EB017930…	0.0248881	9	37	Chitinase activity	ZM00001EB078720 ZM00001EB078730 ZM00001EB332350 ZM00001EB346860 ZM00001EB246640 ZM00001EB301500 ZM00001EB425600 ZM00001EB272090 ZM00001EB157820	0
0.0180452	12	52	Disaccharide biosynthetic process	ZM00001EB098910 ZM00001EB105040 ZM00001EB348530 ZM00001EB370990 ZM00001EB257510 ZM00001EB311230 ZM00001EB018720 ZM00001EB042370 ZM00001EB153280 ZM00001EB178890 ZM00001EB192680 ZM00001EB144240	0.0251143	16	89	FAD binding	ZM00001EB256260 ZM00001EB022980 ZM00001EB060250 ZM00001EB370000 ZM00001EB213190 ZM00001EB238910 ZM00001EB415720 ZM00001EB040280 ZM00001EB060220 ZM00001EB277710 ZM00001EB121500 ZM00001EB148110 ZM00001EB384900 ZM00001EB403180 ZM00001EB403190 ZM00001EB173900	0
0.020189	21	121	Organophosphate ester transport	ZM00001EB350910 ZM00001EB419490 ZM00001EB015510 ZM00001EB267720 ZM00001EB413160 ZM00001EB359310 ZM00001EB361230 ZM00001EB363480 ZM00001EB223450 ZM00001EB233290 ZM00001EB239090 ZM00001EB320300 ZM00001EB013150 ZM00001EB013730 ZM00001EB015530 ZM00001EB054800 ZM00001EB260350 ZM00001EB122890 ZM00001EB381580 ZM00001EB396750 ZM00001EB207060	0.0273137	37	274	Antioxidant activity	ZM00001EB076170 ZM00001EB076180 ZM00001EB340440 ZM00001EB354690 ZM00001EB247320 ZM00001EB251340 ZM00001EB303870 ZM00001EB417240 ZM00001EB417330 ZM00001EB417350 ZM00001EB429430 ZM00001EB017930 ZM00001EB282410 ZM00001EB131000 ZM00001EB140320 ZM00001EB151190 ZM00001EB381290 ZM00001EB019530 ZM00001EB076200 ZM00001EB113650 ZM00001EB348950 ZM00001EB214260 ZM00001EB226370 ZM00001EB226380 ZM00001EB315770…	0
0.0205567	9	33	Diol biosynthetic process	ZM00001EB067370 ZM00001EB135180 ZM00001EB113010 ZM00001EB363730 ZM00001EB010860 ZM00001EB398510 ZM00001EB167610 ZM00001EB170240 ZM00001EB178340	0.0294801	10	45	Oxidoreductase activity, oxidizing metal ions	ZM00001EB368580 ZM00001EB254960 ZM00001EB311110 ZM00001EB408530 ZM00001EB013810 ZM00001EB127360 ZM00001EB147850 ZM00001EB149240 ZM00001EB165090 ZM00001EB194370	0
0.0205567	9	33	Diol metabolic process	ZM00001EB067370 ZM00001EB135180 ZM00001EB113010 ZM00001EB363730 ZM00001EB010860 ZM00001EB398510 ZM00001EB167610 ZM00001EB170240 ZM00001EB178340	0.0294801	70	596	Lyase activity	ZM00001EB043480 ZM00001EB077630 ZM00001EB077640 ZM00001EB084260 ZM00001EB103800 ZM00001EB333390 ZM00001EB334070 ZM00001EB336190 ZM00001EB229540 ZM00001EB238670 ZM00001EB247610 ZM00001EB247630 ZM00001EB248290 ZM00001EB250670 ZM00001EB301540 ZM00001EB319850 ZM00001EB331530 ZM00001EB331690 ZM00001EB416690 ZM00001EB416700 ZM00001EB421790 ZM00001EB006420 ZM00001EB006440 ZM00001EB011890 ZM00001EB013520…	0
0.0215339	6	16	Purine nucleoside transmembrane transport	ZM00001EB101170 ZM00001EB428290 ZM00001EB006630 ZM00001EB006640 ZM00001EB295400 ZM00001EB187660	0.0294801	7	25	Amylase activity	ZM00001EB100790 ZM00001EB311720 ZM00001EB311730 ZM00001EB016920 ZM00001EB038060 ZM00001EB390820 ZM00001EB394740	0
0.0217356	4	7	Alanine transport	ZM00001EB141430 ZM00001EB141450 ZM00001EB161670 ZM00001EB163940	0.0317143	24	159	Aspartic-type peptidase activity	ZM00001EB104630 ZM00001EB106300 ZM00001EB106310 ZM00001EB116230 ZM00001EB369940 ZM00001EB228230 ZM00001EB240970 ZM00001EB252950 ZM00001EB316340 ZM00001EB326970 ZM00001EB331760 ZM00001EB278980 ZM00001EB287650 ZM00001EB373450 ZM00001EB380190 ZM00001EB381210 ZM00001EB381280 ZM00001EB395620 ZM00001EB189440 ZM00001EB189450 ZM00001EB189470 ZM00001EB200790 ZM00001EB056740 ZM00001EB163980	0
0.0217356	4	7	L-alanine transport	ZM00001EB141430 ZM00001EB141450 ZM00001EB161670 ZM00001EB163940	0.0317143	24	159	Aspartic-type endopeptidase activity	ZM00001EB104630 ZM00001EB106300 ZM00001EB106310 ZM00001EB116230 ZM00001EB369940 ZM00001EB228230 ZM00001EB240970 ZM00001EB252950 ZM00001EB316340 ZM00001EB326970 ZM00001EB331760 ZM00001EB278980 ZM00001EB287650 ZM00001EB373450 ZM00001EB380190 ZM00001EB381210 ZM00001EB381280 ZM00001EB395620 ZM00001EB189440 ZM00001EB189450 ZM00001EB189470 ZM00001EB200790 ZM00001EB056740 ZM00001EB163980	0
0.0217356	4	7	Thiamine diphosphate biosynthetic process	ZM00001EB285500 ZM00001EB142350 ZM00001EB341310 ZM00001EB396140	0.0332298	23	151	Vitamin B6 binding	ZM00001EB043480 ZM00001EB334070 ZM00001EB264960 ZM00001EB146170 ZM00001EB070860 ZM00001EB073290 ZM00001EB113010 ZM00001EB339140 ZM00001EB363730 ZM00001EB416690 ZM00001EB416700 ZM00001EB428490 ZM00001EB006420 ZM00001EB006440 ZM00001EB010860 ZM00001EB028030 ZM00001EB055020 ZM00001EB389990 ZM00001EB398510 ZM00001EB399220 ZM00001EB167610 ZM00001EB170240 ZM00001EB178340	0
0.0217356	4	7	Thiamine diphosphate metabolic process	ZM00001EB285500 ZM00001EB142350 ZM00001EB341310 ZM00001EB396140	0.0332298	23	151	Pyridoxal phosphate binding	ZM00001EB043480 ZM00001EB334070 ZM00001EB264960 ZM00001EB146170 ZM00001EB070860 ZM00001EB073290 ZM00001EB113010 ZM00001EB339140 ZM00001EB363730 ZM00001EB416690 ZM00001EB416700 ZM00001EB428490 ZM00001EB006420 ZM00001EB006440 ZM00001EB010860 ZM00001EB028030 ZM00001EB055020 ZM00001EB389990 ZM00001EB398510 ZM00001EB399220 ZM00001EB167610 ZM00001EB170240 ZM00001EB178340	0
0.0230045	25	156	Fatty acid biosynthetic process	ZM00001EB241560 ZM00001EB134130 ZM00001EB177330 ZM00001EB081610 ZM00001EB082050 ZM00001EB094620 ZM00001EB341960 ZM00001EB356160 ZM00001EB210490 ZM00001EB240620 ZM00001EB413570 ZM00001EB423430 ZM00001EB010500 ZM00001EB017920 ZM00001EB018600 ZM00001EB026670 ZM00001EB035010 ZM00001EB054040 ZM00001EB054050 ZM00001EB279210 ZM00001EB296230 ZM00001EB373030 ZM00001EB373050 ZM00001EB385960 ZM00001EB398750	0.0336758	4	9	Acylglycerol O-acyltransferase activity	ZM00001EB277490 ZM00001EB295350 ZM00001EB156680 ZM00001EB151440	0
0.0242532	248	2436	Catabolic process	ZM00001EB065660 ZM00001EB066850 ZM00001EB068280 ZM00001EB070550 ZM00001EB075730 ZM00001EB077630 ZM00001EB077640 ZM00001EB080870 ZM00001EB081330 ZM00001EB085150 ZM00001EB096360 ZM00001EB096480 ZM00001EB097160 ZM00001EB101090 ZM00001EB101180 ZM00001EB104630 ZM00001EB104970 ZM00001EB106300 ZM00001EB106310 ZM00001EB113940 ZM00001EB115900 ZM00001EB116230 ZM00001EB117110 ZM00001EB334070 ZM00001EB340690…	0.0357413	32	233	UDP-glucosyltransferase activity	ZM00001EB088150 ZM00001EB096940 ZM00001EB098940 ZM00001EB337300 ZM00001EB214550 ZM00001EB244570 ZM00001EB304050 ZM00001EB318570 ZM00001EB432320 ZM00001EB020950 ZM00001EB047200 ZM00001EB051070 ZM00001EB057740 ZM00001EB057770 ZM00001EB283830 ZM00001EB291880 ZM00001EB291890 ZM00001EB122610 ZM00001EB146860 ZM00001EB150470 ZM00001EB158880 ZM00001EB374090 ZM00001EB380880 ZM00001EB381410 ZM00001EB386000…	0
0.0243849	9	34	Purine-containing compound transmembrane transport	ZM00001EB286740 ZM00001EB101170 ZM00001EB239090 ZM00001EB428290 ZM00001EB006630 ZM00001EB006640 ZM00001EB295400 ZM00001EB381580 ZM00001EB187660	0.0385786	3	5	Diacylglycerol O-acyltransferase activity	ZM00001EB277490 ZM00001EB295350 ZM00001EB156680	0
0.0243849	9	34	Sphingoid metabolic process	ZM00001EB135180 ZM00001EB113010 ZM00001EB363730 ZM00001EB245020 ZM00001EB010860 ZM00001EB398510 ZM00001EB167610 ZM00001EB170240 ZM00001EB178340	0.0389685	8	33	Hormone binding	ZM00001EB072230 ZM00001EB410040 ZM00001EB429960 ZM00001EB013990 ZM00001EB014000 ZM00001EB014010 ZM00001EB287800 ZM00001EB143050	0
0.0245606	7	22	Amine catabolic process	ZM00001EB221740 ZM00001EB234600 ZM00001EB307270 ZM00001EB046790 ZM00001EB206470 ZM00001EB367110 ZM00001EB147510	0.0409078	14	78	Calmodulin-dependent protein kinase activity	ZM00001EB072810 ZM00001EB344900 ZM00001EB212430 ZM00001EB213280 ZM00001EB217170 ZM00001EB230910 ZM00001EB247580 ZM00001EB324690 ZM00001EB428080 ZM00001EB060110 ZM00001EB061860 ZM00001EB272410 ZM00001EB200920 ZM00001EB191110	0
0.0245606	7	22	Cellular biogenic amine catabolic process	ZM00001EB221740 ZM00001EB234600 ZM00001EB307270 ZM00001EB046790 ZM00001EB206470 ZM00001EB367110 ZM00001EB147510	0.0436884	7	27	Isoprenoid binding	ZM00001EB072230 ZM00001EB410040 ZM00001EB429960 ZM00001EB013990 ZM00001EB014000 ZM00001EB014010 ZM00001EB287800	0
0.0294379	9	35	Indolalkylamine metabolic process	ZM00001EB221740 ZM00001EB234600 ZM00001EB301540 ZM00001EB307270 ZM00001EB416990 ZM00001EB281510 ZM00001EB206470 ZM00001EB367110 ZM00001EB147510	0.046736	6	21	Triglyceride lipase activity	ZM00001EB096390 ZM00001EB096400 ZM00001EB096490 ZM00001EB025570 ZM00001EB124520 ZM00001EB307450	0
0.0294379	5	12	Indole glucosinolate metabolic process	ZM00001EB367120 ZM00001EB214410 ZM00001EB214420 ZM00001EB058050 ZM00001EB058110	0.0469415	37	285	Glucosyltransferase activity	ZM00001EB075570 ZM00001EB088150 ZM00001EB096940 ZM00001EB098940 ZM00001EB337300 ZM00001EB214550 ZM00001EB244570 ZM00001EB304050 ZM00001EB318570 ZM00001EB418150 ZM00001EB432320 ZM00001EB020950 ZM00001EB047200 ZM00001EB051070 ZM00001EB057740 ZM00001EB057770 ZM00001EB283830 ZM00001EB291880 ZM00001EB291890 ZM00001EB122610 ZM00001EB139920 ZM00001EB146860 ZM00001EB150470 ZM00001EB158880 ZM00001EB374090…	0
0.0294379	9	35	Tryptophan metabolic process	ZM00001EB221740 ZM00001EB234600 ZM00001EB301540 ZM00001EB307270 ZM00001EB416990 ZM00001EB281510 ZM00001EB206470 ZM00001EB367110 ZM00001EB147510	0.0469415	27	192	Calmodulin binding	ZM00001EB072810 ZM00001EB344900 ZM00001EB212430 ZM00001EB213280 ZM00001EB217170 ZM00001EB230910 ZM00001EB247580 ZM00001EB324690 ZM00001EB428080 ZM00001EB060110 ZM00001EB061860 ZM00001EB272410 ZM00001EB395510 ZM00001EB200920 ZM00001EB335390 ZM00001EB353550 ZM00001EB410260 ZM00001EB006890 ZM00001EB029730 ZM00001EB042820 ZM00001EB264170 ZM00001EB291630 ZM00001EB125120 ZM00001EB153610 ZM00001EB392440…	0
0.0295724	7	23	Amino sugar catabolic process	ZM00001EB078720 ZM00001EB078730 ZM00001EB332350 ZM00001EB346860 ZM00001EB246640 ZM00001EB425600 ZM00001EB272090	0.0472358	11	56	Magnesium-dependent protein serine/threonine phosphatase activity	ZM00001EB110450 ZM00001EB112250 ZM00001EB332150 ZM00001EB211690 ZM00001EB251160 ZM00001EB322340 ZM00001EB430620 ZM00001EB013450 ZM00001EB062680 ZM00001EB264360 ZM00001EB396970	0
0.0295724	7	23	Aminoglycan catabolic process	ZM00001EB078720 ZM00001EB078730 ZM00001EB332350 ZM00001EB346860 ZM00001EB246640 ZM00001EB425600 ZM00001EB272090	0.0474288	16	96	Sugar transmembrane transporter activity	ZM00001EB066030 ZM00001EB075840 ZM00001EB081160 ZM00001EB098100 ZM00001EB298310 ZM00001EB325640 ZM00001EB325680 ZM00001EB411000 ZM00001EB411020 ZM00001EB008070 ZM00001EB008810 ZM00001EB016370 ZM00001EB043150 ZM00001EB047630 ZM00001EB296190 ZM00001EB296220	0
0.0295724	7	23	Chitin catabolic process	ZM00001EB078720 ZM00001EB078730 ZM00001EB332350 ZM00001EB346860 ZM00001EB246640 ZM00001EB425600 ZM00001EB272090	0.047718	4	10	Sialyltransferase activity	ZM00001EB077930 ZM00001EB426180 ZM00001EB284690 ZM00001EB147290	0
0.0295724	7	23	Chitin metabolic process	ZM00001EB078720 ZM00001EB078730 ZM00001EB332350 ZM00001EB346860 ZM00001EB246640 ZM00001EB425600 ZM00001EB272090	0.047718	2	2	Long-chain-alcohol O-fatty-acyltransferase activity	ZM00001EB295350 ZM00001EB156680	0
0.0295724	3	4	Collagen metabolic process	ZM00001EB254130 ZM00001EB023280 ZM00001EB371880	0.047718	2	2	Cinnamoyl-CoA reductase activity	ZM00001EB191610 ZM00001EB307060	0
0.0295724	7	23	Glucosamine-containing compound catabolic process	ZM00001EB078720 ZM00001EB078730 ZM00001EB332350 ZM00001EB346860 ZM00001EB246640 ZM00001EB425600 ZM00001EB272090	0.047718	2	2	4-hydroxy-3-methylbut-2-en-1-yl diphosphate synthase activity	ZM00001EB246530 ZM00001EB056240	0
0.0295724	19	110	Regulation of defense response	ZM00001EB099240 ZM00001EB109190 ZM00001EB223590 ZM00001EB223620 ZM00001EB327450 ZM00001EB005990 ZM00001EB006000 ZM00001EB048770 ZM00001EB048780 ZM00001EB262840 ZM00001EB111590 ZM00001EB338800 ZM00001EB344950 ZM00001EB226030 ZM00001EB241420 ZM00001EB330730 ZM00001EB012080 ZM00001EB145580 ZM00001EB380860	0.047718	2	2	2-C-methyl-D-erythritol 2,4-cyclodiphosphate synthase activity	ZM00001EB250670 ZM00001EB187250	0
0.0295724	19	110	Response to wounding	ZM00001EB099240 ZM00001EB109190 ZM00001EB223590 ZM00001EB223620 ZM00001EB327450 ZM00001EB005990 ZM00001EB006000 ZM00001EB048770 ZM00001EB048780 ZM00001EB262840 ZM00001EB338800 ZM00001EB344770 ZM00001EB344950 ZM00001EB355980 ZM00001EB355990 ZM00001EB261900 ZM00001EB013990 ZM00001EB014000 ZM00001EB014010	0.0478942	27	193	Carbon-carbon lyase activity	ZM00001EB077630 ZM00001EB077640 ZM00001EB333390 ZM00001EB334070 ZM00001EB336190 ZM00001EB238670 ZM00001EB319850 ZM00001EB331530 ZM00001EB331690 ZM00001EB416690 ZM00001EB416700 ZM00001EB006420 ZM00001EB006440 ZM00001EB013520 ZM00001EB279410 ZM00001EB285660 ZM00001EB130620 ZM00001EB140930 ZM00001EB144240 ZM00001EB373930 ZM00001EB398370 ZM00001EB399220 ZM00001EB121470 ZM00001EB244230 ZM00001EB157880…	0
0.0295724	8	29	Sphingoid biosynthetic process	ZM00001EB135180 ZM00001EB113010 ZM00001EB363730 ZM00001EB010860 ZM00001EB398510 ZM00001EB167610 ZM00001EB170240 ZM00001EB178340	0					0
0.0295724	19	110	Sphingolipid metabolic process	ZM00001EB135180 ZM00001EB113010 ZM00001EB334070 ZM00001EB363730 ZM00001EB245020 ZM00001EB253380 ZM00001EB010860 ZM00001EB134130 ZM00001EB137020 ZM00001EB157880 ZM00001EB372420 ZM00001EB398050 ZM00001EB398510 ZM00001EB167610 ZM00001EB169810 ZM00001EB170240 ZM00001EB178340 ZM00001EB426690 ZM00001EB260510	0					0
0.0295724	8	29	Sphingosine biosynthetic process	ZM00001EB135180 ZM00001EB113010 ZM00001EB363730 ZM00001EB010860 ZM00001EB398510 ZM00001EB167610 ZM00001EB170240 ZM00001EB178340	0					0
0.0295724	8	29	Sphingosine metabolic process	ZM00001EB135180 ZM00001EB113010 ZM00001EB363730 ZM00001EB010860 ZM00001EB398510 ZM00001EB167610 ZM00001EB170240 ZM00001EB178340	0					0
0.0295724	3	4	Ureide catabolic process	ZM00001EB433900 ZM00001EB030970 ZM00001EB389820	0					0
0.0295724	3	4	Ureide metabolic process	ZM00001EB433900 ZM00001EB030970 ZM00001EB389820	0					0
0.0309586	97	856	Small molecule biosynthetic process	ZM00001EB043480 ZM00001EB067370 ZM00001EB070860 ZM00001EB077630 ZM00001EB077640 ZM00001EB084260 ZM00001EB101090 ZM00001EB103800 ZM00001EB135180 ZM00001EB113010 ZM00001EB333390 ZM00001EB335390 ZM00001EB339140 ZM00001EB348530 ZM00001EB363730 ZM00001EB370320 ZM00001EB237500 ZM00001EB241560 ZM00001EB253820 ZM00001EB301540 ZM00001EB306790 ZM00001EB329710 ZM00001EB405040 ZM00001EB409710 ZM00001EB410260…	0					0
0.0312406	23	144	Post-Golgi vesicle-mediated transport	ZM00001EB081330 ZM00001EB101180 ZM00001EB242580 ZM00001EB243960 ZM00001EB315600 ZM00001EB331730 ZM00001EB428450 ZM00001EB019130 ZM00001EB022760 ZM00001EB279270 ZM00001EB285770 ZM00001EB120060 ZM00001EB130430 ZM00001EB374170 ZM00001EB383470 ZM00001EB389750 ZM00001EB390730 ZM00001EB395120 ZM00001EB401490 ZM00001EB182360 ZM00001EB187290 ZM00001EB193860 ZM00001EB204430	0					0
0.0323058	46	353	Cellular response to oxygen-containing compound	ZM00001EB072230 ZM00001EB072810 ZM00001EB099240 ZM00001EB109190 ZM00001EB335320 ZM00001EB344900 ZM00001EB370160 ZM00001EB212430 ZM00001EB213280 ZM00001EB217170 ZM00001EB223590 ZM00001EB223620 ZM00001EB230910 ZM00001EB247580 ZM00001EB324690 ZM00001EB327450 ZM00001EB410040 ZM00001EB428080 ZM00001EB429960 ZM00001EB005990 ZM00001EB006000 ZM00001EB006760 ZM00001EB013990 ZM00001EB014000 ZM00001EB014010…	0					0
0.0323058	138	1282	Organonitrogen compound catabolic process	ZM00001EB066850 ZM00001EB068280 ZM00001EB077630 ZM00001EB077640 ZM00001EB081330 ZM00001EB096360 ZM00001EB096480 ZM00001EB101180 ZM00001EB104630 ZM00001EB104970 ZM00001EB106300 ZM00001EB106310 ZM00001EB113940 ZM00001EB115900 ZM00001EB116230 ZM00001EB334070 ZM00001EB340690 ZM00001EB352220 ZM00001EB358880 ZM00001EB369940 ZM00001EB214780 ZM00001EB221740 ZM00001EB228230 ZM00001EB232960 ZM00001EB234600…	0					0
0.0323058	22	136	Protein targeting to vacuole	ZM00001EB081330 ZM00001EB101180 ZM00001EB242580 ZM00001EB243960 ZM00001EB315600 ZM00001EB331730 ZM00001EB428450 ZM00001EB022760 ZM00001EB279270 ZM00001EB285770 ZM00001EB120060 ZM00001EB130430 ZM00001EB374170 ZM00001EB383470 ZM00001EB389750 ZM00001EB390730 ZM00001EB395120 ZM00001EB401490 ZM00001EB182360 ZM00001EB187290 ZM00001EB193860 ZM00001EB204430	0					0
0.0331688	4	8	Ammonium transmembrane transport	ZM00001EB247430 ZM00001EB243410 ZM00001EB063910 ZM00001EB289990	0					0
0.0331688	4	8	Ammonium transport	ZM00001EB247430 ZM00001EB243410 ZM00001EB063910 ZM00001EB289990	0					0
0.0331688	4	8	Arginine transmembrane transport	ZM00001EB141430 ZM00001EB141450 ZM00001EB161670 ZM00001EB163940	0					0
0.0331688	4	8	Arginine transport	ZM00001EB141430 ZM00001EB141450 ZM00001EB161670 ZM00001EB163940	0					0
0.0331688	4	8	Basic amino acid transmembrane transport	ZM00001EB141430 ZM00001EB141450 ZM00001EB161670 ZM00001EB163940	0					0
0.0331688	4	8	Basic amino acid transport	ZM00001EB141430 ZM00001EB141450 ZM00001EB161670 ZM00001EB163940	0					0
0.0339237	6	18	Host programmed cell death induced by symbiont	ZM00001EB241040 ZM00001EB253880 ZM00001EB295470 ZM00001EB153200 ZM00001EB371490 ZM00001EB180480	0					0
0.0339237	6	18	Plant-type hypersensitive response	ZM00001EB241040 ZM00001EB253880 ZM00001EB295470 ZM00001EB153200 ZM00001EB371490 ZM00001EB180480	0					0
0.0367577	5	13	Glucosinolate metabolic process	ZM00001EB367120 ZM00001EB214410 ZM00001EB214420 ZM00001EB058050 ZM00001EB058110	0					0
0.0367577	5	13	Glycosinolate metabolic process	ZM00001EB367120 ZM00001EB214410 ZM00001EB214420 ZM00001EB058050 ZM00001EB058110	0					0
0.0367577	12	58	Nucleobase metabolic process	ZM00001EB359410 ZM00001EB433900 ZM00001EB279410 ZM00001EB282940 ZM00001EB140930 ZM00001EB150370 ZM00001EB348710 ZM00001EB412190 ZM00001EB009780 ZM00001EB030970 ZM00001EB146310 ZM00001EB389820	0					0
0.0367577	5	13	S-glycoside metabolic process	ZM00001EB367120 ZM00001EB214410 ZM00001EB214420 ZM00001EB058050 ZM00001EB058110	0					0
0.0367577	5	13	Thiamine metabolic process	ZM00001EB341310 ZM00001EB302370 ZM00001EB285500 ZM00001EB142350 ZM00001EB396140	0					0
0.0367577	5	13	Thiamine-containing compound metabolic process	ZM00001EB341310 ZM00001EB302370 ZM00001EB285500 ZM00001EB142350 ZM00001EB396140	0					0
0.0373689	27	182	Carboxylic acid catabolic process	ZM00001EB068280 ZM00001EB077630 ZM00001EB077640 ZM00001EB350910 ZM00001EB221740 ZM00001EB232960 ZM00001EB234600 ZM00001EB258950 ZM00001EB307270 ZM00001EB409040 ZM00001EB409740 ZM00001EB022980 ZM00001EB055020 ZM00001EB293360 ZM00001EB146170 ZM00001EB148110 ZM00001EB379510 ZM00001EB399220 ZM00001EB169570 ZM00001EB206470 ZM00001EB367110 ZM00001EB247610 ZM00001EB247630 ZM00001EB434030 ZM00001EB290950…	0					0
0.0373689	27	182	Organic acid catabolic process	ZM00001EB068280 ZM00001EB077630 ZM00001EB077640 ZM00001EB350910 ZM00001EB221740 ZM00001EB232960 ZM00001EB234600 ZM00001EB258950 ZM00001EB307270 ZM00001EB409040 ZM00001EB409740 ZM00001EB022980 ZM00001EB055020 ZM00001EB293360 ZM00001EB146170 ZM00001EB148110 ZM00001EB379510 ZM00001EB399220 ZM00001EB169570 ZM00001EB206470 ZM00001EB367110 ZM00001EB247610 ZM00001EB247630 ZM00001EB434030 ZM00001EB290950…	0					0
0.0424454	368	3794	Aromatic compound biosynthetic process	ZM00001EB067370 ZM00001EB073130 ZM00001EB076290 ZM00001EB082700 ZM00001EB084260 ZM00001EB092770 ZM00001EB100770 ZM00001EB103800 ZM00001EB106490 ZM00001EB107800 ZM00001EB107910 ZM00001EB108400 ZM00001EB111710 ZM00001EB117700 ZM00001EB332860 ZM00001EB335020 ZM00001EB335390 ZM00001EB339810 ZM00001EB347090 ZM00001EB348710 ZM00001EB354750 ZM00001EB359410 ZM00001EB363140 ZM00001EB363900 ZM00001EB370320…	0					0
0.0447395	343	3521	Transport	ZM00001EB286740 ZM00001EB066030 ZM00001EB067090 ZM00001EB073590 ZM00001EB074030 ZM00001EB075840 ZM00001EB076710 ZM00001EB080140 ZM00001EB081160 ZM00001EB081330 ZM00001EB084630 ZM00001EB086100 ZM00001EB087920 ZM00001EB088090 ZM00001EB093580 ZM00001EB097780 ZM00001EB098100 ZM00001EB101180 ZM00001EB106140 ZM00001EB110610 ZM00001EB336070 ZM00001EB336810 ZM00001EB339590 ZM00001EB341220 ZM00001EB350910…	0					0
0.0463583	110	1006	Response to organic substance	ZM00001EB072230 ZM00001EB072810 ZM00001EB099240 ZM00001EB105400 ZM00001EB109190 ZM00001EB335320 ZM00001EB344900 ZM00001EB361330 ZM00001EB370160 ZM00001EB212430 ZM00001EB213280 ZM00001EB217170 ZM00001EB219540 ZM00001EB222050 ZM00001EB223590 ZM00001EB223620 ZM00001EB230910 ZM00001EB247580 ZM00001EB248510 ZM00001EB309030 ZM00001EB309240 ZM00001EB324690 ZM00001EB327450 ZM00001EB410040 ZM00001EB417550…	0					0
0.0489211	22	142	Establishment of protein localization to vacuole	ZM00001EB081330 ZM00001EB101180 ZM00001EB242580 ZM00001EB243960 ZM00001EB315600 ZM00001EB331730 ZM00001EB428450 ZM00001EB022760 ZM00001EB279270 ZM00001EB285770 ZM00001EB120060 ZM00001EB130430 ZM00001EB374170 ZM00001EB383470 ZM00001EB389750 ZM00001EB390730 ZM00001EB395120 ZM00001EB401490 ZM00001EB182360 ZM00001EB187290 ZM00001EB193860 ZM00001EB204430	0					0
0.0489211	22	142	Protein localization to vacuole	ZM00001EB081330 ZM00001EB101180 ZM00001EB242580 ZM00001EB243960 ZM00001EB315600 ZM00001EB331730 ZM00001EB428450 ZM00001EB022760 ZM00001EB279270 ZM00001EB285770 ZM00001EB120060 ZM00001EB130430 ZM00001EB374170 ZM00001EB383470 ZM00001EB389750 ZM00001EB390730 ZM00001EB395120 ZM00001EB401490 ZM00001EB182360 ZM00001EB187290 ZM00001EB193860 ZM00001EB204430	0					0
0.0489211	349	3594	Regulation of nitrogen compound metabolic process	ZM00001EB065660 ZM00001EB072230 ZM00001EB073130 ZM00001EB082290 ZM00001EB082700 ZM00001EB100770 ZM00001EB100980 ZM00001EB102920 ZM00001EB106490 ZM00001EB107800 ZM00001EB107910 ZM00001EB108400 ZM00001EB111710 ZM00001EB115900 ZM00001EB117700 ZM00001EB117110 ZM00001EB332860 ZM00001EB339810 ZM00001EB347090 ZM00001EB354750 ZM00001EB360940 ZM00001EB363140 ZM00001EB363900 ZM00001EB214220 ZM00001EB215870…	0					0
0.0490826	11	53	Cell death	ZM00001EB217590 ZM00001EB241040 ZM00001EB253880 ZM00001EB052250 ZM00001EB295470 ZM00001EB153200 ZM00001EB371490 ZM00001EB180480 ZM00001EB353710 ZM00001EB003760 ZM00001EB380860	0					0
0.0491998	17	100	Carbohydrate transmembrane transport	ZM00001EB066030 ZM00001EB075840 ZM00001EB081160 ZM00001EB098100 ZM00001EB298310 ZM00001EB325640 ZM00001EB325680 ZM00001EB411000 ZM00001EB411020 ZM00001EB008070 ZM00001EB008810 ZM00001EB043150 ZM00001EB047630 ZM00001EB296190 ZM00001EB296220 ZM00001EB413160 ZM00001EB016370	0					0

## Sheet: Suppelemantry Table S8 Down
Suppelemantry Table S8: Gene enrichment analysis of core down regulated Genes, Analysis was conducted with ShinyGO resource using
Biological Process					Mollecular Functions					Cellular component					Pathways
Enrichment FDR	Genes in list	Total genes	Functional Category	Genes BP	Enrichment FDR	Genes in list	Total genes	Functional Category	Genes MF	Enrichment FDR	Genes in list	Functional Category	Genes CC	Enrichment FDR	Genes in list	Total genes	Functional Category	Genes Pathways
1.35012e-18	74	311	Photosynthesis	ZM00001EB066480 ZM00001EB077030 ZM00001EB106430 ZM00001EB107560 ZM00001EB112260 ZM00001EB343900 ZM00001EB352880 ZM00001EB214960 ZM00001EB233170 ZM00001EB252630 ZM00001EB320890 ZM00001EB323460 ZM00001EB324090 ZM00001EB324240 ZM00001EB325410 ZM00001EB433540 ZM00001EB015950 ZM00001EB041460 ZM00001EB049630 ZM00001EB049640 ZM00001EB296090 ZM00001EB151750 ZM00001EB395230 ZM00001EB168100 ZM00001EB179680…	1.20949e-09	83	537	Hydrolase activity, acting on glycosyl bonds	ZM00001EB077490 ZM00001EB077500 ZM00001EB077520 ZM00001EB090260 ZM00001EB115990 ZM00001EB339760 ZM00001EB348860 ZM00001EB357450 ZM00001EB214870 ZM00001EB230860 ZM00001EB231160 ZM00001EB258100 ZM00001EB318780 ZM00001EB321030 ZM00001EB406830 ZM00001EB420850 ZM00001EB426710 ZM00001EB431850 ZM00001EB005030 ZM00001EB054230 ZM00001EB272050 ZM00001EB140730 ZM00001EB144630 ZM00001EB146080 ZM00001EB147140…	2.59145e-29	362	Cell periphery	ZM00001EB068000 ZM00001EB068160 ZM00001EB068880 ZM00001EB070450 ZM00001EB071010 ZM00001EB071550 ZM00001EB071610 ZM00001EB074090 ZM00001EB074400 ZM00001EB076190 ZM00001EB076230 ZM00001EB076880 ZM00001EB077130 ZM00001EB077770 ZM00001EB080950 ZM00001EB081130 ZM00001EB081810 ZM00001EB082860 ZM00001EB085170 ZM00001EB090260 ZM00001EB095070 ZM00001EB095370 ZM00001EB096680 ZM00001EB097100 ZM00001EB099650…	6.31e-21	217	1615	Metabolic pathways	ZM00001EB401220 ZM00001EB206040 ZM00001EB056340 ZM00001EB057840 ZM00001EB424010 ZM00001EB410710 ZM00001EB138330 ZM00001EB102470 ZM00001EB284390 ZM00001EB153010 ZM00001EB104400 ZM00001EB008930 ZM00001EB216590 ZM00001EB343120 ZM00001EB107560 ZM00001EB190120 ZM00001EB053500 ZM00001EB320800 ZM00001EB012580 ZM00001EB001560 ZM00001EB102030 ZM00001EB405760 ZM00001EB061730 ZM00001EB013430 ZM00001EB107530…
1.57723e-17	192	1424	Carbohydrate metabolic process	ZM00001EB073470 ZM00001EB073670 ZM00001EB074530 ZM00001EB080840 ZM00001EB084160 ZM00001EB090260 ZM00001EB097100 ZM00001EB099710 ZM00001EB104400 ZM00001EB109880 ZM00001EB112000 ZM00001EB112280 ZM00001EB339760 ZM00001EB345740 ZM00001EB352550 ZM00001EB357830 ZM00001EB363200 ZM00001EB366250 ZM00001EB214870 ZM00001EB216260 ZM00001EB219890 ZM00001EB228530 ZM00001EB230070 ZM00001EB230860 ZM00001EB242610…	1.45411e-08	73	473	Hydrolase activity, hydrolyzing O-glycosyl compounds	ZM00001EB077490 ZM00001EB077500 ZM00001EB077520 ZM00001EB090260 ZM00001EB115990 ZM00001EB339760 ZM00001EB348860 ZM00001EB214870 ZM00001EB230860 ZM00001EB231160 ZM00001EB258100 ZM00001EB318780 ZM00001EB420850 ZM00001EB431850 ZM00001EB005030 ZM00001EB054230 ZM00001EB272050 ZM00001EB140730 ZM00001EB144630 ZM00001EB146080 ZM00001EB147140 ZM00001EB153010 ZM00001EB157610 ZM00001EB160380 ZM00001EB375030…	5.24719e-20	282	Plasma membrane	ZM00001EB068000 ZM00001EB068160 ZM00001EB068880 ZM00001EB070450 ZM00001EB071010 ZM00001EB071550 ZM00001EB071610 ZM00001EB074090 ZM00001EB074400 ZM00001EB076230 ZM00001EB076880 ZM00001EB077130 ZM00001EB077770 ZM00001EB080950 ZM00001EB081130 ZM00001EB081810 ZM00001EB082860 ZM00001EB085170 ZM00001EB095070 ZM00001EB095370 ZM00001EB096680 ZM00001EB097100 ZM00001EB099650 ZM00001EB099710 ZM00001EB100650…	8.98e-14	126	889	Biosynthesis of secondary metabolites	ZM00001EB401220 ZM00001EB206040 ZM00001EB056340 ZM00001EB057840 ZM00001EB424010 ZM00001EB410710 ZM00001EB102470 ZM00001EB104400 ZM00001EB216590 ZM00001EB343120 ZM00001EB190120 ZM00001EB320800 ZM00001EB001560 ZM00001EB102030 ZM00001EB405760 ZM00001EB013430 ZM00001EB404360 ZM00001EB425540 ZM00001EB354680 ZM00001EB066060 ZM00001EB140290 ZM00001EB022050 ZM00001EB020790 ZM00001EB162960 ZM00001EB200910…
1.66481e-17	103	567	Polysaccharide metabolic process	ZM00001EB073470 ZM00001EB073670 ZM00001EB074530 ZM00001EB084160 ZM00001EB090260 ZM00001EB097100 ZM00001EB099710 ZM00001EB104400 ZM00001EB112000 ZM00001EB112280 ZM00001EB339760 ZM00001EB345740 ZM00001EB366250 ZM00001EB214870 ZM00001EB216260 ZM00001EB230070 ZM00001EB242610 ZM00001EB255840 ZM00001EB304560 ZM00001EB312630 ZM00001EB313250 ZM00001EB320800 ZM00001EB327000 ZM00001EB327190 ZM00001EB423590…	2.12978e-07	201	1944	Phosphotransferase activity, alcohol group as acceptor	ZM00001EB029660 ZM00001EB068000 ZM00001EB070450 ZM00001EB074400 ZM00001EB076230 ZM00001EB077550 ZM00001EB077770 ZM00001EB082860 ZM00001EB085170 ZM00001EB089390 ZM00001EB095070 ZM00001EB095370 ZM00001EB101480 ZM00001EB102420 ZM00001EB107240 ZM00001EB107420 ZM00001EB109500 ZM00001EB109880 ZM00001EB110250 ZM00001EB112170 ZM00001EB334440 ZM00001EB336730 ZM00001EB344490 ZM00001EB347400 ZM00001EB348580…	2.34386e-15	39	Photosystem	ZM00001EB409220 ZM00001EB138650 ZM00001EB066480 ZM00001EB077030 ZM00001EB096870 ZM00001EB101660 ZM00001EB106430 ZM00001EB107560 ZM00001EB112260 ZM00001EB336410 ZM00001EB343900 ZM00001EB352880 ZM00001EB212520 ZM00001EB213670 ZM00001EB233170 ZM00001EB299760 ZM00001EB299980 ZM00001EB299990 ZM00001EB306070 ZM00001EB316290 ZM00001EB320890 ZM00001EB323460 ZM00001EB324090 ZM00001EB324240 ZM00001EB325410…	5e-08	12	21	Photosynthesis	ZM00001EB296090 ZM00001EB066480 ZM00001EB179680 ZM00001EB320890 ZM00001EB233170 ZM00001EB049630 ZM00001EB325410 ZM00001EB041460 ZM00001EB168100 ZM00001EB433540 ZM00001EB324090 ZM00001EB343900
6.26827e-13	73	388	Cellular polysaccharide metabolic process	ZM00001EB073470 ZM00001EB084160 ZM00001EB090260 ZM00001EB097100 ZM00001EB099710 ZM00001EB104400 ZM00001EB112000 ZM00001EB112280 ZM00001EB339760 ZM00001EB345740 ZM00001EB366250 ZM00001EB216260 ZM00001EB230070 ZM00001EB242610 ZM00001EB255840 ZM00001EB304560 ZM00001EB313250 ZM00001EB320800 ZM00001EB327000 ZM00001EB423590 ZM00001EB431850 ZM00001EB054980 ZM00001EB057840 ZM00001EB274530 ZM00001EB274560…	4.29086e-07	181	1727	Protein kinase activity	ZM00001EB029660 ZM00001EB068000 ZM00001EB070450 ZM00001EB074400 ZM00001EB076230 ZM00001EB077550 ZM00001EB077770 ZM00001EB082860 ZM00001EB085170 ZM00001EB095070 ZM00001EB095370 ZM00001EB101480 ZM00001EB102420 ZM00001EB107240 ZM00001EB109500 ZM00001EB110250 ZM00001EB112170 ZM00001EB334440 ZM00001EB336730 ZM00001EB344490 ZM00001EB347400 ZM00001EB348580 ZM00001EB351740 ZM00001EB352430 ZM00001EB358970…	3.44345e-15	27	Photosystem I	ZM00001EB409220 ZM00001EB138650 ZM00001EB066480 ZM00001EB096870 ZM00001EB101660 ZM00001EB107560 ZM00001EB112260 ZM00001EB343900 ZM00001EB212520 ZM00001EB213670 ZM00001EB233170 ZM00001EB299990 ZM00001EB306070 ZM00001EB316290 ZM00001EB320890 ZM00001EB324090 ZM00001EB324240 ZM00001EB325410 ZM00001EB433540 ZM00001EB041460 ZM00001EB049630 ZM00001EB049640 ZM00001EB061730 ZM00001EB295610 ZM00001EB296090…	1.18e-06	24	101	Amino sugar and nucleotide sugar metabolism	ZM00001EB284390 ZM00001EB104400 ZM00001EB053500 ZM00001EB320800 ZM00001EB012580 ZM00001EB319550 ZM00001EB367780 ZM00001EB431850 ZM00001EB015760 ZM00001EB339760 ZM00001EB430780 ZM00001EB042670 ZM00001EB397570 ZM00001EB395280 ZM00001EB405650 ZM00001EB230070 ZM00001EB288150 ZM00001EB363200 ZM00001EB036220 ZM00001EB147140 ZM00001EB176800 ZM00001EB137540 ZM00001EB042990 ZM00001EB296990
1.45248e-12	58	272	Response to auxin	ZM00001EB099570 ZM00001EB254390 ZM00001EB256000 ZM00001EB050930 ZM00001EB143320 ZM00001EB372180 ZM00001EB389260 ZM00001EB194640 ZM00001EB195850 ZM00001EB196240 ZM00001EB271530 ZM00001EB067430 ZM00001EB088260 ZM00001EB090870 ZM00001EB100000 ZM00001EB100010 ZM00001EB100300 ZM00001EB104090 ZM00001EB104110 ZM00001EB104120 ZM00001EB104130 ZM00001EB104140 ZM00001EB104160 ZM00001EB104190 ZM00001EB336930…	4.00065e-06	16	46	Chlorophyll binding	ZM00001EB066480 ZM00001EB107560 ZM00001EB112260 ZM00001EB343900 ZM00001EB233170 ZM00001EB320890 ZM00001EB324090 ZM00001EB324240 ZM00001EB325410 ZM00001EB433540 ZM00001EB041460 ZM00001EB049630 ZM00001EB049640 ZM00001EB296090 ZM00001EB168100 ZM00001EB179680	4.63032e-14	89	Cell-cell junction	ZM00001EB070450 ZM00001EB074400 ZM00001EB075810 ZM00001EB076190 ZM00001EB077130 ZM00001EB095370 ZM00001EB096680 ZM00001EB112170 ZM00001EB332160 ZM00001EB332460 ZM00001EB332990 ZM00001EB336730 ZM00001EB352990 ZM00001EB354680 ZM00001EB355030 ZM00001EB362070 ZM00001EB362650 ZM00001EB213770 ZM00001EB224610 ZM00001EB225230 ZM00001EB229700 ZM00001EB238890 ZM00001EB240670 ZM00001EB243040 ZM00001EB247760…	3.16e-06	19	71	Photosynthesis	ZM00001EB061730 ZM00001EB204410 ZM00001EB299760 ZM00001EB261260 ZM00001EB395230 ZM00001EB015950 ZM00001EB096870 ZM00001EB322600 ZM00001EB316290 ZM00001EB101660 ZM00001EB299990 ZM00001EB260140 ZM00001EB213670 ZM00001EB260150 ZM00001EB409220 ZM00001EB140530 ZM00001EB295610 ZM00001EB146510 ZM00001EB323460
2.65447e-12	21	40	Glycogen metabolic process	ZM00001EB104400 ZM00001EB216260 ZM00001EB230070 ZM00001EB320800 ZM00001EB054980 ZM00001EB057840 ZM00001EB274530 ZM00001EB274560 ZM00001EB147780 ZM00001EB159720 ZM00001EB084160 ZM00001EB357830 ZM00001EB228530 ZM00001EB242610 ZM00001EB304130 ZM00001EB328070 ZM00001EB329980 ZM00001EB042990 ZM00001EB056340 ZM00001EB296990 ZM00001EB176800	4.00065e-06	228	2369	Kinase activity	ZM00001EB029660 ZM00001EB188120 ZM00001EB068000 ZM00001EB070450 ZM00001EB074400 ZM00001EB076230 ZM00001EB077550 ZM00001EB077770 ZM00001EB082860 ZM00001EB085170 ZM00001EB089390 ZM00001EB095070 ZM00001EB095370 ZM00001EB097580 ZM00001EB101480 ZM00001EB102420 ZM00001EB107240 ZM00001EB107420 ZM00001EB109500 ZM00001EB109880 ZM00001EB110250 ZM00001EB112170 ZM00001EB334440 ZM00001EB336730 ZM00001EB344490…	4.63032e-14	89	Symplast	ZM00001EB070450 ZM00001EB074400 ZM00001EB075810 ZM00001EB076190 ZM00001EB077130 ZM00001EB095370 ZM00001EB096680 ZM00001EB112170 ZM00001EB332160 ZM00001EB332460 ZM00001EB332990 ZM00001EB336730 ZM00001EB352990 ZM00001EB354680 ZM00001EB355030 ZM00001EB362070 ZM00001EB362650 ZM00001EB213770 ZM00001EB224610 ZM00001EB225230 ZM00001EB229700 ZM00001EB238890 ZM00001EB240670 ZM00001EB243040 ZM00001EB247760…	5e-06	23	103	Starch and sucrose metabolism	ZM00001EB057840 ZM00001EB104400 ZM00001EB008930 ZM00001EB320800 ZM00001EB107530 ZM00001EB280690 ZM00001EB054230 ZM00001EB144630 ZM00001EB003440 ZM00001EB399910 ZM00001EB147780 ZM00001EB328070 ZM00001EB350640 ZM00001EB230070 ZM00001EB363200 ZM00001EB143360 ZM00001EB190590 ZM00001EB176800 ZM00001EB042990 ZM00001EB228530 ZM00001EB084160 ZM00001EB323450 ZM00001EB296990
2.65447e-12	21	40	Energy reserve metabolic process	ZM00001EB104400 ZM00001EB216260 ZM00001EB230070 ZM00001EB320800 ZM00001EB054980 ZM00001EB057840 ZM00001EB274530 ZM00001EB274560 ZM00001EB147780 ZM00001EB159720 ZM00001EB084160 ZM00001EB357830 ZM00001EB228530 ZM00001EB242610 ZM00001EB304130 ZM00001EB328070 ZM00001EB329980 ZM00001EB042990 ZM00001EB056340 ZM00001EB296990 ZM00001EB176800	1.13932e-05	38	220	Transmembrane receptor protein serine/threonine kinase activity	ZM00001EB068000 ZM00001EB076230 ZM00001EB077770 ZM00001EB082860 ZM00001EB085170 ZM00001EB095070 ZM00001EB107240 ZM00001EB334440 ZM00001EB347400 ZM00001EB348580 ZM00001EB358970 ZM00001EB371240 ZM00001EB234200 ZM00001EB243350 ZM00001EB244430 ZM00001EB258820 ZM00001EB412910 ZM00001EB427290 ZM00001EB009660 ZM00001EB043610 ZM00001EB063970 ZM00001EB265290 ZM00001EB283880 ZM00001EB284700 ZM00001EB285380…	4.63032e-14	89	Plasmodesma	ZM00001EB070450 ZM00001EB074400 ZM00001EB075810 ZM00001EB076190 ZM00001EB077130 ZM00001EB095370 ZM00001EB096680 ZM00001EB112170 ZM00001EB332160 ZM00001EB332460 ZM00001EB332990 ZM00001EB336730 ZM00001EB352990 ZM00001EB354680 ZM00001EB355030 ZM00001EB362070 ZM00001EB362650 ZM00001EB213770 ZM00001EB224610 ZM00001EB225230 ZM00001EB229700 ZM00001EB238890 ZM00001EB240670 ZM00001EB243040 ZM00001EB247760…	0.000142528	32	207	Plant hormone signal transduction	ZM00001EB140730 ZM00001EB284310 ZM00001EB219160 ZM00001EB277790 ZM00001EB336930 ZM00001EB051060 ZM00001EB082130 ZM00001EB191370 ZM00001EB169200 ZM00001EB218860 ZM00001EB352420 ZM00001EB350370 ZM00001EB121410 ZM00001EB390580 ZM00001EB271530 ZM00001EB306330 ZM00001EB215120 ZM00001EB056870 ZM00001EB212890 ZM00001EB190310 ZM00001EB377810 ZM00001EB157270 ZM00001EB146500 ZM00001EB354200 ZM00001EB365420…
3.41838e-12	94	597	Cell wall organization or biogenesis	ZM00001EB073470 ZM00001EB073670 ZM00001EB090260 ZM00001EB097100 ZM00001EB099710 ZM00001EB101760 ZM00001EB108800 ZM00001EB112000 ZM00001EB112280 ZM00001EB339760 ZM00001EB343680 ZM00001EB345740 ZM00001EB366250 ZM00001EB229630 ZM00001EB255840 ZM00001EB304560 ZM00001EB312630 ZM00001EB313250 ZM00001EB327000 ZM00001EB327030 ZM00001EB328590 ZM00001EB415630 ZM00001EB423590 ZM00001EB431850 ZM00001EB255340…	1.43493e-05	38	223	Transmembrane receptor protein kinase activity	ZM00001EB068000 ZM00001EB076230 ZM00001EB077770 ZM00001EB082860 ZM00001EB085170 ZM00001EB095070 ZM00001EB107240 ZM00001EB334440 ZM00001EB347400 ZM00001EB348580 ZM00001EB358970 ZM00001EB371240 ZM00001EB234200 ZM00001EB243350 ZM00001EB244430 ZM00001EB258820 ZM00001EB412910 ZM00001EB427290 ZM00001EB009660 ZM00001EB043610 ZM00001EB063970 ZM00001EB265290 ZM00001EB283880 ZM00001EB284700 ZM00001EB285380…	4.63032e-14	89	Anchoring junction	ZM00001EB070450 ZM00001EB074400 ZM00001EB075810 ZM00001EB076190 ZM00001EB077130 ZM00001EB095370 ZM00001EB096680 ZM00001EB112170 ZM00001EB332160 ZM00001EB332460 ZM00001EB332990 ZM00001EB336730 ZM00001EB352990 ZM00001EB354680 ZM00001EB355030 ZM00001EB362070 ZM00001EB362650 ZM00001EB213770 ZM00001EB224610 ZM00001EB225230 ZM00001EB229700 ZM00001EB238890 ZM00001EB240670 ZM00001EB243040 ZM00001EB247760…	0.00109802	8	23	Fatty acid elongation	ZM00001EB190120 ZM00001EB162960 ZM00001EB046050 ZM00001EB047970 ZM00001EB006020 ZM00001EB222980 ZM00001EB004760 ZM00001EB385870
2.10131e-11	58	292	Polysaccharide biosynthetic process	ZM00001EB073470 ZM00001EB097100 ZM00001EB099710 ZM00001EB112000 ZM00001EB112280 ZM00001EB345740 ZM00001EB366250 ZM00001EB216260 ZM00001EB255840 ZM00001EB304560 ZM00001EB313250 ZM00001EB327000 ZM00001EB423590 ZM00001EB054980 ZM00001EB274530 ZM00001EB274560 ZM00001EB283110 ZM00001EB122750 ZM00001EB138390 ZM00001EB142710 ZM00001EB142720 ZM00001EB153340 ZM00001EB159720 ZM00001EB070230 ZM00001EB084160…	3.92851e-05	39	242	Transmembrane signaling receptor activity	ZM00001EB068000 ZM00001EB076230 ZM00001EB077770 ZM00001EB082860 ZM00001EB085170 ZM00001EB095070 ZM00001EB107240 ZM00001EB334440 ZM00001EB347400 ZM00001EB348580 ZM00001EB358970 ZM00001EB371240 ZM00001EB234200 ZM00001EB243350 ZM00001EB244430 ZM00001EB258820 ZM00001EB412910 ZM00001EB427290 ZM00001EB009660 ZM00001EB043610 ZM00001EB063970 ZM00001EB265290 ZM00001EB283880 ZM00001EB284700 ZM00001EB285380…	6.56334e-14	89	Cell junction	ZM00001EB070450 ZM00001EB074400 ZM00001EB075810 ZM00001EB076190 ZM00001EB077130 ZM00001EB095370 ZM00001EB096680 ZM00001EB112170 ZM00001EB332160 ZM00001EB332460 ZM00001EB332990 ZM00001EB336730 ZM00001EB352990 ZM00001EB354680 ZM00001EB355030 ZM00001EB362070 ZM00001EB362650 ZM00001EB213770 ZM00001EB224610 ZM00001EB225230 ZM00001EB229700 ZM00001EB238890 ZM00001EB240670 ZM00001EB243040 ZM00001EB247760…	0.0139696	6	19	Butanoate metabolism	ZM00001EB037690 ZM00001EB184310 ZM00001EB403920 ZM00001EB246720 ZM00001EB001340 ZM00001EB033060
3.16293e-11	59	304	Glucan metabolic process	ZM00001EB073470 ZM00001EB084160 ZM00001EB097100 ZM00001EB099710 ZM00001EB104400 ZM00001EB345740 ZM00001EB214870 ZM00001EB216260 ZM00001EB230070 ZM00001EB242610 ZM00001EB255840 ZM00001EB304560 ZM00001EB313250 ZM00001EB320800 ZM00001EB327000 ZM00001EB423590 ZM00001EB054980 ZM00001EB057840 ZM00001EB274530 ZM00001EB274560 ZM00001EB283110 ZM00001EB122750 ZM00001EB147780 ZM00001EB153340 ZM00001EB159720…	6.86363e-05	249	2746	Transferase activity, transferring phosphorus-containing groups	ZM00001EB029660 ZM00001EB188120 ZM00001EB068000 ZM00001EB070450 ZM00001EB074400 ZM00001EB076230 ZM00001EB077550 ZM00001EB077770 ZM00001EB082860 ZM00001EB085170 ZM00001EB088530 ZM00001EB089390 ZM00001EB095070 ZM00001EB095370 ZM00001EB097580 ZM00001EB101480 ZM00001EB102420 ZM00001EB104400 ZM00001EB107240 ZM00001EB107420 ZM00001EB109500 ZM00001EB109880 ZM00001EB110250 ZM00001EB112170 ZM00001EB334440…	1.02876e-12	66	Chloroplast thylakoid	ZM00001EB066480 ZM00001EB071800 ZM00001EB107560 ZM00001EB110100 ZM00001EB112260 ZM00001EB332650 ZM00001EB335810 ZM00001EB338890 ZM00001EB343900 ZM00001EB345040 ZM00001EB352880 ZM00001EB366810 ZM00001EB213670 ZM00001EB214960 ZM00001EB233170 ZM00001EB254510 ZM00001EB258740 ZM00001EB299980 ZM00001EB318610 ZM00001EB320890 ZM00001EB322600 ZM00001EB324090 ZM00001EB324240 ZM00001EB325410 ZM00001EB328390…	0.0146697	10	49	Fatty acid metabolism	ZM00001EB109290 ZM00001EB278580 ZM00001EB327480 ZM00001EB201940 ZM00001EB188990 ZM00001EB270390 ZM00001EB225510 ZM00001EB033060 ZM00001EB026580 ZM00001EB064380
3.16293e-11	58	296	Cellular glucan metabolic process	ZM00001EB073470 ZM00001EB084160 ZM00001EB097100 ZM00001EB099710 ZM00001EB104400 ZM00001EB345740 ZM00001EB216260 ZM00001EB230070 ZM00001EB242610 ZM00001EB255840 ZM00001EB304560 ZM00001EB313250 ZM00001EB320800 ZM00001EB327000 ZM00001EB423590 ZM00001EB054980 ZM00001EB057840 ZM00001EB274530 ZM00001EB274560 ZM00001EB283110 ZM00001EB122750 ZM00001EB147780 ZM00001EB153340 ZM00001EB159720 ZM00001EB070230…	0.000112131	108	1008	Transferase activity, transferring glycosyl groups	ZM00001EB182680 ZM00001EB073470 ZM00001EB079610 ZM00001EB083520 ZM00001EB084160 ZM00001EB097100 ZM00001EB099710 ZM00001EB102880 ZM00001EB105580 ZM00001EB105610 ZM00001EB107760 ZM00001EB112000 ZM00001EB345740 ZM00001EB352700 ZM00001EB357830 ZM00001EB365210 ZM00001EB370230 ZM00001EB213830 ZM00001EB220240 ZM00001EB228530 ZM00001EB228690 ZM00001EB229630 ZM00001EB238590 ZM00001EB242610 ZM00001EB255840…	1.02876e-12	66	Plastid thylakoid	ZM00001EB066480 ZM00001EB071800 ZM00001EB107560 ZM00001EB110100 ZM00001EB112260 ZM00001EB332650 ZM00001EB335810 ZM00001EB338890 ZM00001EB343900 ZM00001EB345040 ZM00001EB352880 ZM00001EB366810 ZM00001EB213670 ZM00001EB214960 ZM00001EB233170 ZM00001EB254510 ZM00001EB258740 ZM00001EB299980 ZM00001EB318610 ZM00001EB320890 ZM00001EB322600 ZM00001EB324090 ZM00001EB324240 ZM00001EB325410 ZM00001EB328390…	0.0190548	19	136	Phenylpropanoid biosynthesis	ZM00001EB410710 ZM00001EB102470 ZM00001EB001560 ZM00001EB354680 ZM00001EB140290 ZM00001EB022050 ZM00001EB020790 ZM00001EB425840 ZM00001EB054230 ZM00001EB067730 ZM00001EB332160 ZM00001EB168620 ZM00001EB144630 ZM00001EB281180 ZM00001EB225230 ZM00001EB240670 ZM00001EB342070 ZM00001EB187910 ZM00001EB332990
3.95372e-11	92	607	Cellular carbohydrate metabolic process	ZM00001EB073470 ZM00001EB084160 ZM00001EB090260 ZM00001EB097100 ZM00001EB099710 ZM00001EB104400 ZM00001EB112000 ZM00001EB112280 ZM00001EB339760 ZM00001EB345740 ZM00001EB366250 ZM00001EB216260 ZM00001EB230070 ZM00001EB230860 ZM00001EB242610 ZM00001EB255840 ZM00001EB304560 ZM00001EB313250 ZM00001EB320800 ZM00001EB327000 ZM00001EB327900 ZM00001EB423590 ZM00001EB431850 ZM00001EB008360 ZM00001EB011940…	0.000114904	5	5	Phosphoglucomutase activity	ZM00001EB216260 ZM00001EB054980 ZM00001EB274530 ZM00001EB274560 ZM00001EB159720	2.70014e-12	75	External encapsulating structure	ZM00001EB076190 ZM00001EB090260 ZM00001EB332160 ZM00001EB332460 ZM00001EB332990 ZM00001EB339760 ZM00001EB348860 ZM00001EB354680 ZM00001EB224610 ZM00001EB225230 ZM00001EB240670 ZM00001EB258100 ZM00001EB298200 ZM00001EB301380 ZM00001EB306310 ZM00001EB322470 ZM00001EB328590 ZM00001EB410710 ZM00001EB425840 ZM00001EB431850 ZM00001EB001560 ZM00001EB005030 ZM00001EB022050 ZM00001EB043100 ZM00001EB043110…	0.0228738	8	37	Fatty acid biosynthesis	ZM00001EB109290 ZM00001EB278580 ZM00001EB327480 ZM00001EB201940 ZM00001EB270390 ZM00001EB225510 ZM00001EB026580 ZM00001EB064380
3.95372e-11	73	429	External encapsulating structure organization	ZM00001EB073670 ZM00001EB229630 ZM00001EB312630 ZM00001EB327000 ZM00001EB328590 ZM00001EB255340 ZM00001EB043770 ZM00001EB045860 ZM00001EB272480 ZM00001EB187150 ZM00001EB194110 ZM00001EB072890 ZM00001EB074530 ZM00001EB097100 ZM00001EB099710 ZM00001EB111640 ZM00001EB112000 ZM00001EB344980 ZM00001EB345740 ZM00001EB345880 ZM00001EB358400 ZM00001EB370230 ZM00001EB213830 ZM00001EB217140 ZM00001EB226490…	0.000232114	203	2206	Oxidoreductase activity	ZM00001EB070270 ZM00001EB070310 ZM00001EB071040 ZM00001EB071800 ZM00001EB075580 ZM00001EB075800 ZM00001EB076190 ZM00001EB077030 ZM00001EB077840 ZM00001EB079790 ZM00001EB080110 ZM00001EB080840 ZM00001EB084190 ZM00001EB085820 ZM00001EB088280 ZM00001EB088290 ZM00001EB097580 ZM00001EB100200 ZM00001EB100210 ZM00001EB102030 ZM00001EB106430 ZM00001EB107350 ZM00001EB114290 ZM00001EB332160 ZM00001EB332650…	3.81979e-12	105	Organelle subcompartment	ZM00001EB066480 ZM00001EB071800 ZM00001EB073620 ZM00001EB076380 ZM00001EB097100 ZM00001EB099710 ZM00001EB107010 ZM00001EB107560 ZM00001EB110100 ZM00001EB112260 ZM00001EB332650 ZM00001EB335810 ZM00001EB338890 ZM00001EB343900 ZM00001EB345040 ZM00001EB345740 ZM00001EB352800 ZM00001EB352880 ZM00001EB366810 ZM00001EB213670 ZM00001EB214960 ZM00001EB233170 ZM00001EB238390 ZM00001EB251510 ZM00001EB254510…	0.0228738	9	45	Carbon fixation in photosynthetic organisms	ZM00001EB200910 ZM00001EB158270 ZM00001EB408010 ZM00001EB188120 ZM00001EB251520 ZM00001EB370590 ZM00001EB126420 ZM00001EB197410 ZM00001EB045790
5.94147e-11	71	415	Cell wall organization	ZM00001EB073670 ZM00001EB229630 ZM00001EB312630 ZM00001EB327000 ZM00001EB328590 ZM00001EB255340 ZM00001EB043770 ZM00001EB045860 ZM00001EB272480 ZM00001EB187150 ZM00001EB194110 ZM00001EB072890 ZM00001EB074530 ZM00001EB097100 ZM00001EB099710 ZM00001EB111640 ZM00001EB112000 ZM00001EB344980 ZM00001EB345740 ZM00001EB345880 ZM00001EB358400 ZM00001EB370230 ZM00001EB213830 ZM00001EB217140 ZM00001EB226490…	0.000234735	8	16	1-phosphatidylinositol-4-phosphate 5-kinase activity	ZM00001EB110730 ZM00001EB216660 ZM00001EB329740 ZM00001EB011460 ZM00001EB017280 ZM00001EB017290 ZM00001EB054420 ZM00001EB394480	5.35017e-12	74	Cell wall	ZM00001EB076190 ZM00001EB090260 ZM00001EB332160 ZM00001EB332460 ZM00001EB332990 ZM00001EB339760 ZM00001EB348860 ZM00001EB354680 ZM00001EB224610 ZM00001EB225230 ZM00001EB240670 ZM00001EB258100 ZM00001EB298200 ZM00001EB301380 ZM00001EB306310 ZM00001EB322470 ZM00001EB328590 ZM00001EB410710 ZM00001EB425840 ZM00001EB431850 ZM00001EB001560 ZM00001EB005030 ZM00001EB022050 ZM00001EB043100 ZM00001EB043110…	0.0264769	6	23	Steroid biosynthesis	ZM00001EB362010 ZM00001EB265520 ZM00001EB232070 ZM00001EB163800 ZM00001EB208140 ZM00001EB303010
7.51528e-11	19	38	Auxin polar transport	ZM00001EB104090 ZM00001EB104110 ZM00001EB104120 ZM00001EB104130 ZM00001EB104140 ZM00001EB104160 ZM00001EB104190 ZM00001EB254390 ZM00001EB321070 ZM00001EB321090 ZM00001EB321100 ZM00001EB321110 ZM00001EB143320 ZM00001EB372180 ZM00001EB389260 ZM00001EB194640 ZM00001EB196240 ZM00001EB390180 ZM00001EB200830	0.000475448	77	684	Transferase activity, transferring hexosyl groups	ZM00001EB182680 ZM00001EB073470 ZM00001EB083520 ZM00001EB084160 ZM00001EB097100 ZM00001EB099710 ZM00001EB102880 ZM00001EB105580 ZM00001EB107760 ZM00001EB345740 ZM00001EB352700 ZM00001EB357830 ZM00001EB365210 ZM00001EB220240 ZM00001EB228530 ZM00001EB228690 ZM00001EB238590 ZM00001EB242610 ZM00001EB255840 ZM00001EB304560 ZM00001EB313250 ZM00001EB415630 ZM00001EB423590 ZM00001EB041410 ZM00001EB048340…	1.64198e-11	198	Chloroplast	ZM00001EB188120 ZM00001EB066480 ZM00001EB071770 ZM00001EB071800 ZM00001EB074540 ZM00001EB077030 ZM00001EB080840 ZM00001EB083520 ZM00001EB085820 ZM00001EB106430 ZM00001EB107290 ZM00001EB107560 ZM00001EB108920 ZM00001EB110100 ZM00001EB112260 ZM00001EB332650 ZM00001EB334490 ZM00001EB335810 ZM00001EB338890 ZM00001EB340780 ZM00001EB343900 ZM00001EB345040 ZM00001EB346790 ZM00001EB352880 ZM00001EB355850…	0.0264769	9	47	Glyoxylate and dicarboxylate metabolism	ZM00001EB425540 ZM00001EB158270 ZM00001EB070270 ZM00001EB033060 ZM00001EB105870 ZM00001EB156560 ZM00001EB197410 ZM00001EB399860 ZM00001EB045790
2.16113e-10	19	40	Hormone transport	ZM00001EB104090 ZM00001EB104110 ZM00001EB104120 ZM00001EB104130 ZM00001EB104140 ZM00001EB104160 ZM00001EB104190 ZM00001EB254390 ZM00001EB321070 ZM00001EB321090 ZM00001EB321100 ZM00001EB321110 ZM00001EB143320 ZM00001EB372180 ZM00001EB389260 ZM00001EB194640 ZM00001EB196240 ZM00001EB390180 ZM00001EB200830	0.000938902	118	1188	Protein serine/threonine kinase activity	ZM00001EB029660 ZM00001EB068000 ZM00001EB076230 ZM00001EB077550 ZM00001EB077770 ZM00001EB082860 ZM00001EB085170 ZM00001EB095070 ZM00001EB101480 ZM00001EB102420 ZM00001EB107240 ZM00001EB109500 ZM00001EB110250 ZM00001EB334440 ZM00001EB347400 ZM00001EB348580 ZM00001EB351740 ZM00001EB352430 ZM00001EB358970 ZM00001EB359920 ZM00001EB359930 ZM00001EB369770 ZM00001EB371240 ZM00001EB219160 ZM00001EB220460…	1.64198e-11	64	Photosynthetic membrane	ZM00001EB066480 ZM00001EB071800 ZM00001EB107560 ZM00001EB110100 ZM00001EB112260 ZM00001EB332650 ZM00001EB338890 ZM00001EB343900 ZM00001EB352880 ZM00001EB366810 ZM00001EB213670 ZM00001EB233170 ZM00001EB254510 ZM00001EB299980 ZM00001EB320890 ZM00001EB322600 ZM00001EB324090 ZM00001EB324240 ZM00001EB325410 ZM00001EB328390 ZM00001EB409220 ZM00001EB433540 ZM00001EB013500 ZM00001EB041460 ZM00001EB049630…	0.0359764	13	87	Glycerophospholipid metabolism	ZM00001EB216590 ZM00001EB343120 ZM00001EB130340 ZM00001EB141610 ZM00001EB100060 ZM00001EB318230 ZM00001EB292040 ZM00001EB159140 ZM00001EB294690 ZM00001EB127030 ZM00001EB151400 ZM00001EB093730 ZM00001EB334750
2.16113e-10	19	40	Auxin transport	ZM00001EB104090 ZM00001EB104110 ZM00001EB104120 ZM00001EB104130 ZM00001EB104140 ZM00001EB104160 ZM00001EB104190 ZM00001EB254390 ZM00001EB321070 ZM00001EB321090 ZM00001EB321100 ZM00001EB321110 ZM00001EB143320 ZM00001EB372180 ZM00001EB389260 ZM00001EB194640 ZM00001EB196240 ZM00001EB390180 ZM00001EB200830	0.000979599	389	4751	Anion binding	ZM00001EB070270 ZM00001EB100650 ZM00001EB107290 ZM00001EB107490 ZM00001EB332520 ZM00001EB333240 ZM00001EB349430 ZM00001EB352550 ZM00001EB353070 ZM00001EB356090 ZM00001EB369310 ZM00001EB215710 ZM00001EB216590 ZM00001EB217010 ZM00001EB232910 ZM00001EB255240 ZM00001EB258520 ZM00001EB321220 ZM00001EB325230 ZM00001EB012580 ZM00001EB022570 ZM00001EB053750 ZM00001EB054510 ZM00001EB055850 ZM00001EB057840…	3.56276e-11	62	Thylakoid membrane	ZM00001EB066480 ZM00001EB071800 ZM00001EB107560 ZM00001EB110100 ZM00001EB112260 ZM00001EB332650 ZM00001EB338890 ZM00001EB343900 ZM00001EB352880 ZM00001EB366810 ZM00001EB213670 ZM00001EB233170 ZM00001EB254510 ZM00001EB299980 ZM00001EB320890 ZM00001EB322600 ZM00001EB324090 ZM00001EB324240 ZM00001EB325410 ZM00001EB328390 ZM00001EB409220 ZM00001EB433540 ZM00001EB013500 ZM00001EB041460 ZM00001EB049630…	0.0419199	18	141	Plant-pathogen interaction	ZM00001EB190120 ZM00001EB162960 ZM00001EB022180 ZM00001EB085170 ZM00001EB046050 ZM00001EB047970 ZM00001EB006020 ZM00001EB279150 ZM00001EB093450 ZM00001EB079950 ZM00001EB131620 ZM00001EB222980 ZM00001EB004760 ZM00001EB341260 ZM00001EB424710 ZM00001EB197290 ZM00001EB385870 ZM00001EB130850
3.22267e-10	35	135	Photosynthesis, light reaction	ZM00001EB066480 ZM00001EB077030 ZM00001EB106430 ZM00001EB107560 ZM00001EB112260 ZM00001EB343900 ZM00001EB352880 ZM00001EB214960 ZM00001EB233170 ZM00001EB320890 ZM00001EB323460 ZM00001EB324090 ZM00001EB324240 ZM00001EB325410 ZM00001EB433540 ZM00001EB015950 ZM00001EB041460 ZM00001EB049630 ZM00001EB049640 ZM00001EB296090 ZM00001EB151750 ZM00001EB395230 ZM00001EB168100 ZM00001EB179680 ZM00001EB208900…	0.00114046	4	4	1,4-alpha-glucan branching enzyme activity (using a glucosylated glycogenin as primer for glycogen synthesis)	ZM00001EB084160 ZM00001EB357830 ZM00001EB228530 ZM00001EB242610	3.56276e-11	214	Plastid	ZM00001EB188120 ZM00001EB066480 ZM00001EB071770 ZM00001EB071800 ZM00001EB074540 ZM00001EB077030 ZM00001EB080840 ZM00001EB083520 ZM00001EB085820 ZM00001EB106430 ZM00001EB107290 ZM00001EB107560 ZM00001EB108920 ZM00001EB110100 ZM00001EB112260 ZM00001EB332650 ZM00001EB334490 ZM00001EB335810 ZM00001EB338890 ZM00001EB340780 ZM00001EB343900 ZM00001EB345040 ZM00001EB346790 ZM00001EB352880 ZM00001EB355850…	0.0470106	7	35	Porphyrin and chlorophyll metabolism	ZM00001EB066060 ZM00001EB254510 ZM00001EB044650 ZM00001EB362510 ZM00001EB220940 ZM00001EB212250 ZM00001EB332650
3.22267e-10	14	21	Glycogen biosynthetic process	ZM00001EB216260 ZM00001EB054980 ZM00001EB274530 ZM00001EB274560 ZM00001EB159720 ZM00001EB084160 ZM00001EB357830 ZM00001EB228530 ZM00001EB242610 ZM00001EB304130 ZM00001EB042990 ZM00001EB056340 ZM00001EB296990 ZM00001EB176800	0.00123437	7	15	Glucose-1-phosphate adenylyltransferase activity	ZM00001EB104400 ZM00001EB304130 ZM00001EB320800 ZM00001EB042990 ZM00001EB056340 ZM00001EB296990 ZM00001EB176800	9.05988e-11	87	Thylakoid	ZM00001EB066480 ZM00001EB071800 ZM00001EB107560 ZM00001EB110100 ZM00001EB112260 ZM00001EB332650 ZM00001EB335810 ZM00001EB338890 ZM00001EB343900 ZM00001EB345040 ZM00001EB352880 ZM00001EB366810 ZM00001EB213670 ZM00001EB214960 ZM00001EB233170 ZM00001EB254510 ZM00001EB258740 ZM00001EB299980 ZM00001EB318610 ZM00001EB320890 ZM00001EB322600 ZM00001EB324090 ZM00001EB324240 ZM00001EB325410 ZM00001EB328390…	0.0473279	8	44	Terpenoid backbone biosynthesis	ZM00001EB102030 ZM00001EB254510 ZM00001EB403920 ZM00001EB001340 ZM00001EB333900 ZM00001EB250080 ZM00001EB033060 ZM00001EB344470
5.39866e-10	42	189	Glucan biosynthetic process	ZM00001EB073470 ZM00001EB097100 ZM00001EB099710 ZM00001EB345740 ZM00001EB216260 ZM00001EB255840 ZM00001EB304560 ZM00001EB313250 ZM00001EB327000 ZM00001EB423590 ZM00001EB054980 ZM00001EB274530 ZM00001EB274560 ZM00001EB283110 ZM00001EB122750 ZM00001EB153340 ZM00001EB159720 ZM00001EB070230 ZM00001EB084160 ZM00001EB357830 ZM00001EB228530 ZM00001EB228690 ZM00001EB238590 ZM00001EB242610 ZM00001EB304130…	0.00123437	7	15	Auxin transmembrane transporter activity	ZM00001EB254390 ZM00001EB143320 ZM00001EB372180 ZM00001EB389260 ZM00001EB194640 ZM00001EB196240 ZM00001EB200830	1.10301e-10	28	Photosystem II	ZM00001EB066480 ZM00001EB077030 ZM00001EB106430 ZM00001EB107560 ZM00001EB112260 ZM00001EB336410 ZM00001EB343900 ZM00001EB352880 ZM00001EB233170 ZM00001EB299760 ZM00001EB299980 ZM00001EB320890 ZM00001EB323460 ZM00001EB324090 ZM00001EB324240 ZM00001EB325410 ZM00001EB433540 ZM00001EB041460 ZM00001EB049630 ZM00001EB049640 ZM00001EB261260 ZM00001EB273380 ZM00001EB296090 ZM00001EB138680 ZM00001EB150500…	0
1.32042e-09	71	446	Carbohydrate biosynthetic process	ZM00001EB073470 ZM00001EB097100 ZM00001EB099710 ZM00001EB112000 ZM00001EB112280 ZM00001EB345740 ZM00001EB352550 ZM00001EB366250 ZM00001EB216260 ZM00001EB255840 ZM00001EB304560 ZM00001EB313250 ZM00001EB327000 ZM00001EB327900 ZM00001EB423590 ZM00001EB008360 ZM00001EB011940 ZM00001EB027730 ZM00001EB054980 ZM00001EB274530 ZM00001EB274560 ZM00001EB283110 ZM00001EB122750 ZM00001EB138390 ZM00001EB142710…	0.00145677	10	32	Polygalacturonate 4-alpha-galacturonosyltransferase activity	ZM00001EB111640 ZM00001EB217140 ZM00001EB241400 ZM00001EB319550 ZM00001EB330810 ZM00001EB405650 ZM00001EB015760 ZM00001EB053500 ZM00001EB372390 ZM00001EB395280	3.84302e-10	55	Chloroplast thylakoid membrane	ZM00001EB066480 ZM00001EB071800 ZM00001EB107560 ZM00001EB110100 ZM00001EB112260 ZM00001EB332650 ZM00001EB338890 ZM00001EB343900 ZM00001EB352880 ZM00001EB366810 ZM00001EB213670 ZM00001EB233170 ZM00001EB254510 ZM00001EB299980 ZM00001EB320890 ZM00001EB322600 ZM00001EB324090 ZM00001EB324240 ZM00001EB325410 ZM00001EB328390 ZM00001EB409220 ZM00001EB433540 ZM00001EB013500 ZM00001EB041460 ZM00001EB049630…	0
1.33161e-09	106	795	Response to hormone	ZM00001EB074400 ZM00001EB099570 ZM00001EB109500 ZM00001EB110250 ZM00001EB112170 ZM00001EB352430 ZM00001EB367960 ZM00001EB211460 ZM00001EB213770 ZM00001EB220460 ZM00001EB233930 ZM00001EB254390 ZM00001EB256000 ZM00001EB257750 ZM00001EB299510 ZM00001EB314610 ZM00001EB328990 ZM00001EB405060 ZM00001EB429270 ZM00001EB022180 ZM00001EB024290 ZM00001EB043750 ZM00001EB050930 ZM00001EB059050 ZM00001EB063040…	0.0016074	41	313	Signaling receptor activity	ZM00001EB068000 ZM00001EB076230 ZM00001EB077770 ZM00001EB082860 ZM00001EB085170 ZM00001EB095070 ZM00001EB106130 ZM00001EB107240 ZM00001EB334440 ZM00001EB347400 ZM00001EB348580 ZM00001EB358970 ZM00001EB371240 ZM00001EB233930 ZM00001EB234200 ZM00001EB243350 ZM00001EB244430 ZM00001EB258820 ZM00001EB412910 ZM00001EB427290 ZM00001EB009660 ZM00001EB043610 ZM00001EB063970 ZM00001EB265290 ZM00001EB283880…	3.84302e-10	55	Plastid thylakoid membrane	ZM00001EB066480 ZM00001EB071800 ZM00001EB107560 ZM00001EB110100 ZM00001EB112260 ZM00001EB332650 ZM00001EB338890 ZM00001EB343900 ZM00001EB352880 ZM00001EB366810 ZM00001EB213670 ZM00001EB233170 ZM00001EB254510 ZM00001EB299980 ZM00001EB320890 ZM00001EB322600 ZM00001EB324090 ZM00001EB324240 ZM00001EB325410 ZM00001EB328390 ZM00001EB409220 ZM00001EB433540 ZM00001EB013500 ZM00001EB041460 ZM00001EB049630…	0
2.50508e-09	106	804	Response to endogenous stimulus	ZM00001EB074400 ZM00001EB099570 ZM00001EB109500 ZM00001EB110250 ZM00001EB112170 ZM00001EB352430 ZM00001EB367960 ZM00001EB211460 ZM00001EB213770 ZM00001EB220460 ZM00001EB233930 ZM00001EB254390 ZM00001EB256000 ZM00001EB257750 ZM00001EB299510 ZM00001EB314610 ZM00001EB328990 ZM00001EB405060 ZM00001EB429270 ZM00001EB022180 ZM00001EB024290 ZM00001EB043750 ZM00001EB050930 ZM00001EB059050 ZM00001EB063040…	0.00186002	327	3957	Purine ribonucleoside triphosphate binding	ZM00001EB107490 ZM00001EB332520 ZM00001EB333240 ZM00001EB349430 ZM00001EB352550 ZM00001EB353070 ZM00001EB356090 ZM00001EB369310 ZM00001EB215710 ZM00001EB217010 ZM00001EB232910 ZM00001EB255240 ZM00001EB325230 ZM00001EB053750 ZM00001EB055850 ZM00001EB279430 ZM00001EB284280 ZM00001EB150420 ZM00001EB150720 ZM00001EB372070 ZM00001EB194680 ZM00001EB208230 ZM00001EB029660 ZM00001EB188120 ZM00001EB286730…	5.62126e-09	62	Chloroplast stroma	ZM00001EB066480 ZM00001EB085820 ZM00001EB107290 ZM00001EB107560 ZM00001EB112260 ZM00001EB343900 ZM00001EB366810 ZM00001EB225510 ZM00001EB233170 ZM00001EB312420 ZM00001EB317790 ZM00001EB320890 ZM00001EB322850 ZM00001EB324090 ZM00001EB324240 ZM00001EB325410 ZM00001EB406830 ZM00001EB407780 ZM00001EB433540 ZM00001EB001140 ZM00001EB010540 ZM00001EB026580 ZM00001EB041460 ZM00001EB049190 ZM00001EB049630…	0
3.28248e-09	16	32	Photosynthesis, light harvesting in photosystem I	ZM00001EB066480 ZM00001EB107560 ZM00001EB112260 ZM00001EB343900 ZM00001EB233170 ZM00001EB320890 ZM00001EB324090 ZM00001EB324240 ZM00001EB325410 ZM00001EB433540 ZM00001EB041460 ZM00001EB049630 ZM00001EB049640 ZM00001EB296090 ZM00001EB168100 ZM00001EB179680	0.00189127	42	327	Molecular transducer activity	ZM00001EB068000 ZM00001EB076230 ZM00001EB077770 ZM00001EB082860 ZM00001EB085170 ZM00001EB095070 ZM00001EB106130 ZM00001EB107240 ZM00001EB334440 ZM00001EB347400 ZM00001EB348580 ZM00001EB358970 ZM00001EB371240 ZM00001EB233930 ZM00001EB234200 ZM00001EB243350 ZM00001EB244430 ZM00001EB258820 ZM00001EB412910 ZM00001EB427290 ZM00001EB009660 ZM00001EB043610 ZM00001EB063970 ZM00001EB265290 ZM00001EB283880…	8.15349e-09	62	Plastid stroma	ZM00001EB066480 ZM00001EB085820 ZM00001EB107290 ZM00001EB107560 ZM00001EB112260 ZM00001EB343900 ZM00001EB345040 ZM00001EB366810 ZM00001EB225510 ZM00001EB233170 ZM00001EB312420 ZM00001EB317790 ZM00001EB320890 ZM00001EB322850 ZM00001EB324090 ZM00001EB324240 ZM00001EB325410 ZM00001EB406830 ZM00001EB407780 ZM00001EB433540 ZM00001EB001140 ZM00001EB010540 ZM00001EB026580 ZM00001EB041460 ZM00001EB049190…	0
1.02533e-08	244	2425	Oxidation-reduction process	ZM00001EB077030 ZM00001EB080110 ZM00001EB081810 ZM00001EB094460 ZM00001EB104400 ZM00001EB105870 ZM00001EB106430 ZM00001EB114290 ZM00001EB341260 ZM00001EB356090 ZM00001EB356300 ZM00001EB362010 ZM00001EB216260 ZM00001EB216870 ZM00001EB230070 ZM00001EB314900 ZM00001EB320800 ZM00001EB323460 ZM00001EB326960 ZM00001EB405760 ZM00001EB419110 ZM00001EB427310 ZM00001EB427320 ZM00001EB033060 ZM00001EB038930…	0.00288327	333	4066	Purine nucleotide binding	ZM00001EB070410 ZM00001EB079320 ZM00001EB107490 ZM00001EB332520 ZM00001EB333240 ZM00001EB349430 ZM00001EB352550 ZM00001EB353070 ZM00001EB356090 ZM00001EB365220 ZM00001EB369310 ZM00001EB215710 ZM00001EB217010 ZM00001EB232910 ZM00001EB246230 ZM00001EB255240 ZM00001EB325230 ZM00001EB053750 ZM00001EB055850 ZM00001EB279430 ZM00001EB284280 ZM00001EB150420 ZM00001EB150720 ZM00001EB372070 ZM00001EB194680…	4.44298e-08	104	Extracellular region	ZM00001EB080840 ZM00001EB333150 ZM00001EB360360 ZM00001EB361000 ZM00001EB362260 ZM00001EB370590 ZM00001EB224120 ZM00001EB257300 ZM00001EB332050 ZM00001EB418570 ZM00001EB420850 ZM00001EB433330 ZM00001EB026430 ZM00001EB048140 ZM00001EB056280 ZM00001EB267050 ZM00001EB147140 ZM00001EB164410 ZM00001EB067730 ZM00001EB072890 ZM00001EB075810 ZM00001EB076190 ZM00001EB079740 ZM00001EB090260 ZM00001EB091360…	0
1.11817e-08	49	267	Cellular polysaccharide biosynthetic process	ZM00001EB073470 ZM00001EB097100 ZM00001EB099710 ZM00001EB112000 ZM00001EB112280 ZM00001EB345740 ZM00001EB366250 ZM00001EB216260 ZM00001EB255840 ZM00001EB304560 ZM00001EB313250 ZM00001EB327000 ZM00001EB423590 ZM00001EB054980 ZM00001EB274530 ZM00001EB274560 ZM00001EB283110 ZM00001EB122750 ZM00001EB138390 ZM00001EB142710 ZM00001EB142720 ZM00001EB153340 ZM00001EB159720 ZM00001EB070230 ZM00001EB084160…	0.00308117	297	3583	ATP binding	ZM00001EB352550 ZM00001EB356090 ZM00001EB217010 ZM00001EB255240 ZM00001EB053750 ZM00001EB279430 ZM00001EB150720 ZM00001EB029660 ZM00001EB188120 ZM00001EB286730 ZM00001EB065760 ZM00001EB068000 ZM00001EB068440 ZM00001EB068880 ZM00001EB070450 ZM00001EB071550 ZM00001EB071830 ZM00001EB074400 ZM00001EB075980 ZM00001EB076230 ZM00001EB077550 ZM00001EB077770 ZM00001EB080550 ZM00001EB082860 ZM00001EB085170…	6.37654e-08	36	Plant-type cell wall	ZM00001EB076190 ZM00001EB090260 ZM00001EB332160 ZM00001EB332990 ZM00001EB339760 ZM00001EB354680 ZM00001EB224610 ZM00001EB225230 ZM00001EB240670 ZM00001EB258100 ZM00001EB298200 ZM00001EB306310 ZM00001EB322470 ZM00001EB328590 ZM00001EB410710 ZM00001EB425840 ZM00001EB431850 ZM00001EB001560 ZM00001EB022050 ZM00001EB043100 ZM00001EB043110 ZM00001EB044840 ZM00001EB281180 ZM00001EB128620 ZM00001EB140290…	0
1.33881e-08	170	1547	Response to chemical	ZM00001EB071800 ZM00001EB073620 ZM00001EB074400 ZM00001EB077130 ZM00001EB077840 ZM00001EB096680 ZM00001EB099570 ZM00001EB109500 ZM00001EB110250 ZM00001EB112170 ZM00001EB352430 ZM00001EB352550 ZM00001EB367960 ZM00001EB211460 ZM00001EB213770 ZM00001EB217010 ZM00001EB220460 ZM00001EB233930 ZM00001EB247760 ZM00001EB249940 ZM00001EB252630 ZM00001EB254390 ZM00001EB256000 ZM00001EB257130 ZM00001EB257750…	0.00389096	68	634	Tetrapyrrole binding	ZM00001EB295960 ZM00001EB157410 ZM00001EB066480 ZM00001EB067730 ZM00001EB071800 ZM00001EB074170 ZM00001EB076190 ZM00001EB080110 ZM00001EB084190 ZM00001EB086830 ZM00001EB100200 ZM00001EB100210 ZM00001EB102470 ZM00001EB107560 ZM00001EB112260 ZM00001EB114290 ZM00001EB332160 ZM00001EB332990 ZM00001EB342070 ZM00001EB343900 ZM00001EB354680 ZM00001EB356300 ZM00001EB225160 ZM00001EB225230 ZM00001EB233170…	1.74396e-07	17	Plastoglobule	ZM00001EB066480 ZM00001EB107560 ZM00001EB112260 ZM00001EB343900 ZM00001EB233170 ZM00001EB320890 ZM00001EB324090 ZM00001EB324240 ZM00001EB325410 ZM00001EB433540 ZM00001EB041460 ZM00001EB049630 ZM00001EB049640 ZM00001EB296090 ZM00001EB168100 ZM00001EB179680 ZM00001EB367770	0
3.48921e-08	55	330	Cellular carbohydrate biosynthetic process	ZM00001EB073470 ZM00001EB097100 ZM00001EB099710 ZM00001EB112000 ZM00001EB112280 ZM00001EB345740 ZM00001EB366250 ZM00001EB216260 ZM00001EB255840 ZM00001EB304560 ZM00001EB313250 ZM00001EB327000 ZM00001EB327900 ZM00001EB423590 ZM00001EB008360 ZM00001EB011940 ZM00001EB027730 ZM00001EB054980 ZM00001EB274530 ZM00001EB274560 ZM00001EB283110 ZM00001EB122750 ZM00001EB138390 ZM00001EB142710 ZM00001EB142720…	0.00403808	329	4036	Purine ribonucleotide binding	ZM00001EB107490 ZM00001EB332520 ZM00001EB333240 ZM00001EB349430 ZM00001EB352550 ZM00001EB353070 ZM00001EB356090 ZM00001EB369310 ZM00001EB215710 ZM00001EB217010 ZM00001EB232910 ZM00001EB255240 ZM00001EB325230 ZM00001EB053750 ZM00001EB055850 ZM00001EB279430 ZM00001EB284280 ZM00001EB150420 ZM00001EB150720 ZM00001EB372070 ZM00001EB194680 ZM00001EB208230 ZM00001EB029660 ZM00001EB188120 ZM00001EB286730…	8.17941e-07	47	Microtubule	ZM00001EB106100 ZM00001EB107490 ZM00001EB332520 ZM00001EB349430 ZM00001EB352090 ZM00001EB358690 ZM00001EB369310 ZM00001EB371130 ZM00001EB215710 ZM00001EB220360 ZM00001EB232910 ZM00001EB256570 ZM00001EB307070 ZM00001EB325230 ZM00001EB433100 ZM00001EB007470 ZM00001EB014160 ZM00001EB043680 ZM00001EB055850 ZM00001EB265660 ZM00001EB270080 ZM00001EB288850 ZM00001EB293720 ZM00001EB149800 ZM00001EB150420…	0
1.48399e-07	54	334	Protein autophosphorylation	ZM00001EB070450 ZM00001EB074400 ZM00001EB095370 ZM00001EB103940 ZM00001EB109500 ZM00001EB110250 ZM00001EB112170 ZM00001EB336730 ZM00001EB343160 ZM00001EB352430 ZM00001EB362650 ZM00001EB213770 ZM00001EB220460 ZM00001EB229700 ZM00001EB238890 ZM00001EB253390 ZM00001EB256740 ZM00001EB299510 ZM00001EB299910 ZM00001EB300880 ZM00001EB303060 ZM00001EB309940 ZM00001EB324700 ZM00001EB328990 ZM00001EB429270…	0.00443439	303	3689	Adenyl nucleotide binding	ZM00001EB070410 ZM00001EB079320 ZM00001EB352550 ZM00001EB356090 ZM00001EB365220 ZM00001EB217010 ZM00001EB246230 ZM00001EB255240 ZM00001EB053750 ZM00001EB279430 ZM00001EB150720 ZM00001EB029660 ZM00001EB188120 ZM00001EB286730 ZM00001EB065760 ZM00001EB068000 ZM00001EB068440 ZM00001EB068880 ZM00001EB070450 ZM00001EB071550 ZM00001EB071830 ZM00001EB074400 ZM00001EB075980 ZM00001EB076230 ZM00001EB077550…	9.91174e-07	11	Amyloplast	ZM00001EB070230 ZM00001EB084160 ZM00001EB357830 ZM00001EB228530 ZM00001EB242610 ZM00001EB431240 ZM00001EB042990 ZM00001EB279740 ZM00001EB296990 ZM00001EB376100 ZM00001EB194550	0
2.51517e-07	16	41	Photosynthesis, light harvesting	ZM00001EB066480 ZM00001EB107560 ZM00001EB112260 ZM00001EB343900 ZM00001EB233170 ZM00001EB320890 ZM00001EB324090 ZM00001EB324240 ZM00001EB325410 ZM00001EB433540 ZM00001EB041460 ZM00001EB049630 ZM00001EB049640 ZM00001EB296090 ZM00001EB168100 ZM00001EB179680	0.00526385	331	4082	Ribonucleotide binding	ZM00001EB070270 ZM00001EB107490 ZM00001EB332520 ZM00001EB333240 ZM00001EB349430 ZM00001EB352550 ZM00001EB353070 ZM00001EB356090 ZM00001EB369310 ZM00001EB215710 ZM00001EB217010 ZM00001EB232910 ZM00001EB255240 ZM00001EB325230 ZM00001EB053750 ZM00001EB055850 ZM00001EB279430 ZM00001EB284280 ZM00001EB150420 ZM00001EB150720 ZM00001EB372070 ZM00001EB398410 ZM00001EB194680 ZM00001EB208230 ZM00001EB029660…	1.05136e-06	70	Cytoskeleton	ZM00001EB106100 ZM00001EB107490 ZM00001EB332520 ZM00001EB342300 ZM00001EB347530 ZM00001EB349430 ZM00001EB352090 ZM00001EB353070 ZM00001EB358690 ZM00001EB369310 ZM00001EB371130 ZM00001EB215710 ZM00001EB220360 ZM00001EB221190 ZM00001EB232910 ZM00001EB256570 ZM00001EB307070 ZM00001EB325230 ZM00001EB330450 ZM00001EB433100 ZM00001EB007470 ZM00001EB014160 ZM00001EB021290 ZM00001EB036580 ZM00001EB043680…	0
2.92754e-07	94	748	Generation of precursor metabolites and energy	ZM00001EB066480 ZM00001EB077030 ZM00001EB094460 ZM00001EB104400 ZM00001EB105870 ZM00001EB106430 ZM00001EB107560 ZM00001EB112260 ZM00001EB343900 ZM00001EB352550 ZM00001EB352880 ZM00001EB363200 ZM00001EB214960 ZM00001EB216260 ZM00001EB230070 ZM00001EB233170 ZM00001EB320800 ZM00001EB320890 ZM00001EB323460 ZM00001EB324090 ZM00001EB324240 ZM00001EB325410 ZM00001EB326960 ZM00001EB408010 ZM00001EB419110…	0.00542021	6	14	Auxin efflux transmembrane transporter activity	ZM00001EB254390 ZM00001EB143320 ZM00001EB372180 ZM00001EB389260 ZM00001EB194640 ZM00001EB196240	1.27272e-06	47	Polymeric cytoskeletal fiber	ZM00001EB106100 ZM00001EB107490 ZM00001EB332520 ZM00001EB349430 ZM00001EB352090 ZM00001EB358690 ZM00001EB369310 ZM00001EB371130 ZM00001EB215710 ZM00001EB220360 ZM00001EB232910 ZM00001EB256570 ZM00001EB307070 ZM00001EB325230 ZM00001EB433100 ZM00001EB007470 ZM00001EB014160 ZM00001EB043680 ZM00001EB055850 ZM00001EB265660 ZM00001EB270080 ZM00001EB288850 ZM00001EB293720 ZM00001EB149800 ZM00001EB150420…	0
3.01514e-07	17	47	Starch biosynthetic process	ZM00001EB070230 ZM00001EB084160 ZM00001EB357830 ZM00001EB228530 ZM00001EB242610 ZM00001EB304130 ZM00001EB315710 ZM00001EB431240 ZM00001EB042990 ZM00001EB056340 ZM00001EB279740 ZM00001EB296990 ZM00001EB159720 ZM00001EB376100 ZM00001EB174590 ZM00001EB176800 ZM00001EB194550	0.00542021	333	4113	Carbohydrate derivative binding	ZM00001EB070270 ZM00001EB107490 ZM00001EB332520 ZM00001EB333240 ZM00001EB349430 ZM00001EB352550 ZM00001EB353070 ZM00001EB356090 ZM00001EB369310 ZM00001EB215710 ZM00001EB217010 ZM00001EB232910 ZM00001EB255240 ZM00001EB325230 ZM00001EB420850 ZM00001EB053750 ZM00001EB055850 ZM00001EB279430 ZM00001EB284280 ZM00001EB150420 ZM00001EB150720 ZM00001EB372070 ZM00001EB398410 ZM00001EB194680 ZM00001EB208230…	1.27272e-06	47	Supramolecular polymer	ZM00001EB106100 ZM00001EB107490 ZM00001EB332520 ZM00001EB349430 ZM00001EB352090 ZM00001EB358690 ZM00001EB369310 ZM00001EB371130 ZM00001EB215710 ZM00001EB220360 ZM00001EB232910 ZM00001EB256570 ZM00001EB307070 ZM00001EB325230 ZM00001EB433100 ZM00001EB007470 ZM00001EB014160 ZM00001EB043680 ZM00001EB055850 ZM00001EB265660 ZM00001EB270080 ZM00001EB288850 ZM00001EB293720 ZM00001EB149800 ZM00001EB150420…	0
3.6216e-07	31	143	Cellular response to auxin stimulus	ZM00001EB254390 ZM00001EB050930 ZM00001EB143320 ZM00001EB372180 ZM00001EB389260 ZM00001EB194640 ZM00001EB196240 ZM00001EB271530 ZM00001EB090870 ZM00001EB100300 ZM00001EB336930 ZM00001EB350370 ZM00001EB212890 ZM00001EB215120 ZM00001EB218860 ZM00001EB221620 ZM00001EB224680 ZM00001EB232120 ZM00001EB433460 ZM00001EB051060 ZM00001EB056870 ZM00001EB060950 ZM00001EB284310 ZM00001EB292830 ZM00001EB121410…	0.00634929	299	3661	Adenyl ribonucleotide binding	ZM00001EB352550 ZM00001EB356090 ZM00001EB217010 ZM00001EB255240 ZM00001EB053750 ZM00001EB279430 ZM00001EB150720 ZM00001EB029660 ZM00001EB188120 ZM00001EB286730 ZM00001EB065760 ZM00001EB068000 ZM00001EB068440 ZM00001EB068880 ZM00001EB070450 ZM00001EB071550 ZM00001EB071830 ZM00001EB074400 ZM00001EB075980 ZM00001EB076230 ZM00001EB077550 ZM00001EB077770 ZM00001EB080550 ZM00001EB082860 ZM00001EB085170…	1.27272e-06	47	Supramolecular fiber	ZM00001EB106100 ZM00001EB107490 ZM00001EB332520 ZM00001EB349430 ZM00001EB352090 ZM00001EB358690 ZM00001EB369310 ZM00001EB371130 ZM00001EB215710 ZM00001EB220360 ZM00001EB232910 ZM00001EB256570 ZM00001EB307070 ZM00001EB325230 ZM00001EB433100 ZM00001EB007470 ZM00001EB014160 ZM00001EB043680 ZM00001EB055850 ZM00001EB265660 ZM00001EB270080 ZM00001EB288850 ZM00001EB293720 ZM00001EB149800 ZM00001EB150420…	0
8.44002e-07	192	1909	Protein phosphorylation	ZM00001EB029660 ZM00001EB068000 ZM00001EB070450 ZM00001EB074400 ZM00001EB076230 ZM00001EB077550 ZM00001EB077770 ZM00001EB082860 ZM00001EB085170 ZM00001EB095070 ZM00001EB095370 ZM00001EB095620 ZM00001EB101480 ZM00001EB103940 ZM00001EB109500 ZM00001EB110250 ZM00001EB112170 ZM00001EB334440 ZM00001EB336730 ZM00001EB343160 ZM00001EB347400 ZM00001EB348580 ZM00001EB351740 ZM00001EB352430 ZM00001EB358970…	0.00638641	8	26	Oxidoreductase activity, acting on paired donors, with oxidation of a pair of donors resulting in the reduction of molecular oxygen to two molecules of water	ZM00001EB085820 ZM00001EB335380 ZM00001EB225510 ZM00001EB317790 ZM00001EB026580 ZM00001EB125130 ZM00001EB163200 ZM00001EB188990	7.11605e-05	48	Microtubule cytoskeleton	ZM00001EB106100 ZM00001EB107490 ZM00001EB332520 ZM00001EB342300 ZM00001EB349430 ZM00001EB352090 ZM00001EB358690 ZM00001EB369310 ZM00001EB371130 ZM00001EB215710 ZM00001EB220360 ZM00001EB232910 ZM00001EB256570 ZM00001EB307070 ZM00001EB325230 ZM00001EB433100 ZM00001EB007470 ZM00001EB014160 ZM00001EB036580 ZM00001EB043680 ZM00001EB055850 ZM00001EB265660 ZM00001EB270080 ZM00001EB281210 ZM00001EB288850…	0
1.12076e-06	30	142	Auxin-activated signaling pathway	ZM00001EB254390 ZM00001EB050930 ZM00001EB143320 ZM00001EB372180 ZM00001EB389260 ZM00001EB194640 ZM00001EB196240 ZM00001EB271530 ZM00001EB090870 ZM00001EB100300 ZM00001EB336930 ZM00001EB350370 ZM00001EB212890 ZM00001EB215120 ZM00001EB218860 ZM00001EB221620 ZM00001EB224680 ZM00001EB232120 ZM00001EB433460 ZM00001EB051060 ZM00001EB056870 ZM00001EB060950 ZM00001EB284310 ZM00001EB292830 ZM00001EB121410…	0.0067629	359	4492	Nucleotide binding	ZM00001EB070270 ZM00001EB070410 ZM00001EB074890 ZM00001EB079320 ZM00001EB080840 ZM00001EB107490 ZM00001EB332520 ZM00001EB333240 ZM00001EB349430 ZM00001EB352550 ZM00001EB353070 ZM00001EB356090 ZM00001EB365220 ZM00001EB369310 ZM00001EB215710 ZM00001EB217010 ZM00001EB232910 ZM00001EB246230 ZM00001EB255240 ZM00001EB325230 ZM00001EB012580 ZM00001EB053750 ZM00001EB055850 ZM00001EB279430 ZM00001EB284280…	0.000158376	6	Photosystem I reaction center	ZM00001EB096870 ZM00001EB212520 ZM00001EB213670 ZM00001EB306070 ZM00001EB061730 ZM00001EB295610	0
1.12331e-06	18	57	Starch metabolic process	ZM00001EB084160 ZM00001EB242610 ZM00001EB070230 ZM00001EB357830 ZM00001EB228530 ZM00001EB304130 ZM00001EB315710 ZM00001EB328070 ZM00001EB431240 ZM00001EB042990 ZM00001EB056340 ZM00001EB279740 ZM00001EB296990 ZM00001EB159720 ZM00001EB376100 ZM00001EB174590 ZM00001EB176800 ZM00001EB194550	0.0067629	359	4492	Nucleoside phosphate binding	ZM00001EB070270 ZM00001EB070410 ZM00001EB074890 ZM00001EB079320 ZM00001EB080840 ZM00001EB107490 ZM00001EB332520 ZM00001EB333240 ZM00001EB349430 ZM00001EB352550 ZM00001EB353070 ZM00001EB356090 ZM00001EB365220 ZM00001EB369310 ZM00001EB215710 ZM00001EB217010 ZM00001EB232910 ZM00001EB246230 ZM00001EB255240 ZM00001EB325230 ZM00001EB012580 ZM00001EB053750 ZM00001EB055850 ZM00001EB279430 ZM00001EB284280…	0.000169427	51	Intrinsic component of plasma membrane	ZM00001EB068160 ZM00001EB068880 ZM00001EB071550 ZM00001EB081130 ZM00001EB107530 ZM00001EB107870 ZM00001EB344010 ZM00001EB367960 ZM00001EB212510 ZM00001EB239520 ZM00001EB243040 ZM00001EB249980 ZM00001EB251350 ZM00001EB298480 ZM00001EB315650 ZM00001EB323330 ZM00001EB324900 ZM00001EB325370 ZM00001EB327000 ZM00001EB423780 ZM00001EB426370 ZM00001EB430440 ZM00001EB000240 ZM00001EB000990 ZM00001EB002090…	0
3.81505e-06	113	1006	Response to organic substance	ZM00001EB073620 ZM00001EB074400 ZM00001EB099570 ZM00001EB109500 ZM00001EB110250 ZM00001EB112170 ZM00001EB352430 ZM00001EB367960 ZM00001EB211460 ZM00001EB213770 ZM00001EB217010 ZM00001EB220460 ZM00001EB233930 ZM00001EB252630 ZM00001EB254390 ZM00001EB256000 ZM00001EB257750 ZM00001EB299510 ZM00001EB314610 ZM00001EB328990 ZM00001EB405060 ZM00001EB429270 ZM00001EB022180 ZM00001EB024290 ZM00001EB043750…	0.0071478	54	490	Oxidoreductase activity, acting on paired donors, with incorporation or reduction of molecular oxygen	ZM00001EB075800 ZM00001EB084190 ZM00001EB085820 ZM00001EB100200 ZM00001EB100210 ZM00001EB114290 ZM00001EB332650 ZM00001EB335380 ZM00001EB362010 ZM00001EB370660 ZM00001EB221970 ZM00001EB225160 ZM00001EB225510 ZM00001EB245970 ZM00001EB247450 ZM00001EB256000 ZM00001EB314900 ZM00001EB317790 ZM00001EB326950 ZM00001EB405760 ZM00001EB412670 ZM00001EB432580 ZM00001EB009510 ZM00001EB017640 ZM00001EB026580…	0.000175542	31	Anchored component of membrane	ZM00001EB107530 ZM00001EB367960 ZM00001EB212510 ZM00001EB243040 ZM00001EB249980 ZM00001EB298480 ZM00001EB315650 ZM00001EB323330 ZM00001EB324900 ZM00001EB325370 ZM00001EB327000 ZM00001EB423780 ZM00001EB000990 ZM00001EB002090 ZM00001EB008930 ZM00001EB010550 ZM00001EB026840 ZM00001EB043960 ZM00001EB061740 ZM00001EB269820 ZM00001EB282320 ZM00001EB285480 ZM00001EB129330 ZM00001EB379440 ZM00001EB399910…	0
7.84314e-06	18	64	Sterol biosynthetic process	ZM00001EB102030 ZM00001EB114290 ZM00001EB335380 ZM00001EB362010 ZM00001EB221970 ZM00001EB247450 ZM00001EB303010 ZM00001EB316960 ZM00001EB405760 ZM00001EB009510 ZM00001EB282130 ZM00001EB125130 ZM00001EB163800 ZM00001EB399370 ZM00001EB367770 ZM00001EB320650 ZM00001EB001340 ZM00001EB403920	0.00725676	4	6	1,4-alpha-glucan branching enzyme activity	ZM00001EB084160 ZM00001EB357830 ZM00001EB228530 ZM00001EB242610	0.000181734	30	Anchored component of plasma membrane	ZM00001EB107530 ZM00001EB367960 ZM00001EB212510 ZM00001EB243040 ZM00001EB249980 ZM00001EB298480 ZM00001EB315650 ZM00001EB323330 ZM00001EB324900 ZM00001EB325370 ZM00001EB327000 ZM00001EB423780 ZM00001EB000990 ZM00001EB002090 ZM00001EB008930 ZM00001EB010550 ZM00001EB026840 ZM00001EB043960 ZM00001EB061740 ZM00001EB269820 ZM00001EB282320 ZM00001EB285480 ZM00001EB129330 ZM00001EB379440 ZM00001EB399910…	0
8.69615e-06	27	131	Regulation of hormone levels	ZM00001EB079790 ZM00001EB080110 ZM00001EB104090 ZM00001EB104110 ZM00001EB104120 ZM00001EB104130 ZM00001EB104140 ZM00001EB104160 ZM00001EB104190 ZM00001EB356300 ZM00001EB357450 ZM00001EB254390 ZM00001EB321030 ZM00001EB321070 ZM00001EB321090 ZM00001EB321100 ZM00001EB321110 ZM00001EB426710 ZM00001EB041710 ZM00001EB143320 ZM00001EB372180 ZM00001EB379120 ZM00001EB389260 ZM00001EB194640 ZM00001EB196240…	0.00726116	8	27	Beta-galactosidase activity	ZM00001EB348860 ZM00001EB005030 ZM00001EB140730 ZM00001EB146080 ZM00001EB160380 ZM00001EB403400 ZM00001EB166320 ZM00001EB205200	0.000229668	50	Plastid envelope	ZM00001EB066480 ZM00001EB071770 ZM00001EB083520 ZM00001EB107560 ZM00001EB108920 ZM00001EB343900 ZM00001EB233170 ZM00001EB305450 ZM00001EB320890 ZM00001EB322850 ZM00001EB324090 ZM00001EB324240 ZM00001EB325410 ZM00001EB327230 ZM00001EB433540 ZM00001EB011060 ZM00001EB041460 ZM00001EB041730 ZM00001EB049630 ZM00001EB049640 ZM00001EB057930 ZM00001EB261720 ZM00001EB266860 ZM00001EB296090 ZM00001EB396920…	0
9.52041e-06	134	1272	Developmental process	ZM00001EB391230 ZM00001EB075810 ZM00001EB078770 ZM00001EB080110 ZM00001EB080690 ZM00001EB085230 ZM00001EB091300 ZM00001EB099570 ZM00001EB106100 ZM00001EB332460 ZM00001EB336820 ZM00001EB344240 ZM00001EB353070 ZM00001EB356300 ZM00001EB367960 ZM00001EB370590 ZM00001EB227830 ZM00001EB229870 ZM00001EB235510 ZM00001EB243730 ZM00001EB248590 ZM00001EB248640 ZM00001EB255380 ZM00001EB255520 ZM00001EB301380…	0.00726116	31	236	Microtubule binding	ZM00001EB106100 ZM00001EB358690 ZM00001EB371030 ZM00001EB371130 ZM00001EB220360 ZM00001EB254080 ZM00001EB256570 ZM00001EB307070 ZM00001EB433100 ZM00001EB007470 ZM00001EB014160 ZM00001EB036580 ZM00001EB043680 ZM00001EB055030 ZM00001EB265660 ZM00001EB270080 ZM00001EB280060 ZM00001EB281210 ZM00001EB293720 ZM00001EB149800 ZM00001EB153560 ZM00001EB159400 ZM00001EB381470 ZM00001EB396450 ZM00001EB400630…	0.000421225	48	Chloroplast envelope	ZM00001EB066480 ZM00001EB071770 ZM00001EB083520 ZM00001EB107560 ZM00001EB108920 ZM00001EB343900 ZM00001EB233170 ZM00001EB305450 ZM00001EB320890 ZM00001EB322850 ZM00001EB324090 ZM00001EB324240 ZM00001EB325410 ZM00001EB327230 ZM00001EB433540 ZM00001EB011060 ZM00001EB041460 ZM00001EB041730 ZM00001EB049630 ZM00001EB049640 ZM00001EB057930 ZM00001EB261720 ZM00001EB266860 ZM00001EB296090 ZM00001EB396920…	0
1.23489e-05	11	25	Chlorophyll biosynthetic process	ZM00001EB332650 ZM00001EB254510 ZM00001EB407780 ZM00001EB287860 ZM00001EB066060 ZM00001EB212250 ZM00001EB220940 ZM00001EB433610 ZM00001EB015790 ZM00001EB044650 ZM00001EB269720	0.00727419	10	41	Galactosidase activity	ZM00001EB348860 ZM00001EB005030 ZM00001EB140730 ZM00001EB146080 ZM00001EB160380 ZM00001EB403400 ZM00001EB166320 ZM00001EB205200 ZM00001EB306310 ZM00001EB044840	0.0010765	15	Kinesin complex	ZM00001EB358690 ZM00001EB371130 ZM00001EB220360 ZM00001EB256570 ZM00001EB307070 ZM00001EB433100 ZM00001EB014160 ZM00001EB043680 ZM00001EB265660 ZM00001EB270080 ZM00001EB293720 ZM00001EB153560 ZM00001EB159400 ZM00001EB396450 ZM00001EB176030	0
1.46154e-05	42	268	Plant-type cell wall organization or biogenesis	ZM00001EB073670 ZM00001EB097100 ZM00001EB099710 ZM00001EB101760 ZM00001EB108800 ZM00001EB112000 ZM00001EB112280 ZM00001EB343680 ZM00001EB345740 ZM00001EB229630 ZM00001EB304560 ZM00001EB312630 ZM00001EB313250 ZM00001EB327000 ZM00001EB327030 ZM00001EB415630 ZM00001EB255340 ZM00001EB043770 ZM00001EB045860 ZM00001EB272480 ZM00001EB283110 ZM00001EB122750 ZM00001EB138390 ZM00001EB142710 ZM00001EB142720…	0.00727419	3	3	Protochlorophyllide reductase activity	ZM00001EB066060 ZM00001EB220940 ZM00001EB044650	0.00237147	4	DNA polymerase III complex	ZM00001EB361980 ZM00001EB411140 ZM00001EB293320 ZM00001EB151550	0
1.99352e-05	27	137	Galacturonan metabolic process	ZM00001EB073670 ZM00001EB074530 ZM00001EB312630 ZM00001EB327190 ZM00001EB255340 ZM00001EB043770 ZM00001EB045860 ZM00001EB272480 ZM00001EB187150 ZM00001EB194110 ZM00001EB088830 ZM00001EB111640 ZM00001EB217140 ZM00001EB236930 ZM00001EB241400 ZM00001EB319550 ZM00001EB330810 ZM00001EB330500 ZM00001EB405650 ZM00001EB420010 ZM00001EB015760 ZM00001EB046690 ZM00001EB053500 ZM00001EB130500 ZM00001EB372390…	0.00727763	47	413	Cytoskeletal protein binding	ZM00001EB106100 ZM00001EB347530 ZM00001EB358690 ZM00001EB371030 ZM00001EB371130 ZM00001EB220360 ZM00001EB221190 ZM00001EB254080 ZM00001EB256570 ZM00001EB307070 ZM00001EB330450 ZM00001EB433100 ZM00001EB007470 ZM00001EB014160 ZM00001EB021290 ZM00001EB031290 ZM00001EB036580 ZM00001EB043680 ZM00001EB047830 ZM00001EB055030 ZM00001EB264630 ZM00001EB265660 ZM00001EB266570 ZM00001EB270080 ZM00001EB280060…	0.00261731	28	Apoplast	ZM00001EB080840 ZM00001EB361000 ZM00001EB370590 ZM00001EB091360 ZM00001EB091400 ZM00001EB332460 ZM00001EB355850 ZM00001EB226490 ZM00001EB242690 ZM00001EB242940 ZM00001EB301380 ZM00001EB304540 ZM00001EB323100 ZM00001EB408210 ZM00001EB411910 ZM00001EB414360 ZM00001EB414390 ZM00001EB006530 ZM00001EB011940 ZM00001EB043230 ZM00001EB265890 ZM00001EB124210 ZM00001EB141880 ZM00001EB148270 ZM00001EB159720…	0
1.99352e-05	27	137	Pectin metabolic process	ZM00001EB073670 ZM00001EB074530 ZM00001EB312630 ZM00001EB327190 ZM00001EB255340 ZM00001EB043770 ZM00001EB045860 ZM00001EB272480 ZM00001EB187150 ZM00001EB194110 ZM00001EB088830 ZM00001EB111640 ZM00001EB217140 ZM00001EB236930 ZM00001EB241400 ZM00001EB319550 ZM00001EB330810 ZM00001EB330500 ZM00001EB405650 ZM00001EB420010 ZM00001EB015760 ZM00001EB046690 ZM00001EB053500 ZM00001EB130500 ZM00001EB372390…	0.00773394	12	57	Structural constituent of cytoskeleton	ZM00001EB107490 ZM00001EB332520 ZM00001EB349430 ZM00001EB369310 ZM00001EB215710 ZM00001EB232910 ZM00001EB325230 ZM00001EB027820 ZM00001EB055850 ZM00001EB150420 ZM00001EB333240 ZM00001EB129360	0.00513916	50	Supramolecular complex	ZM00001EB106100 ZM00001EB107490 ZM00001EB332520 ZM00001EB349430 ZM00001EB352090 ZM00001EB358690 ZM00001EB369310 ZM00001EB371130 ZM00001EB215710 ZM00001EB220360 ZM00001EB232910 ZM00001EB256570 ZM00001EB307070 ZM00001EB325230 ZM00001EB433100 ZM00001EB004540 ZM00001EB007470 ZM00001EB014160 ZM00001EB043680 ZM00001EB055850 ZM00001EB265660 ZM00001EB270080 ZM00001EB276780 ZM00001EB288850 ZM00001EB293720…	0
2.90457e-05	88	763	Response to abiotic stimulus	ZM00001EB066480 ZM00001EB077130 ZM00001EB078770 ZM00001EB085520 ZM00001EB096680 ZM00001EB107560 ZM00001EB112260 ZM00001EB336820 ZM00001EB343900 ZM00001EB352550 ZM00001EB370660 ZM00001EB217010 ZM00001EB227830 ZM00001EB233170 ZM00001EB235510 ZM00001EB241740 ZM00001EB247760 ZM00001EB249940 ZM00001EB256000 ZM00001EB257130 ZM00001EB301280 ZM00001EB306400 ZM00001EB314610 ZM00001EB320890 ZM00001EB324090…	0.00773394	378	4777	Small molecule binding	ZM00001EB070270 ZM00001EB070410 ZM00001EB074890 ZM00001EB079320 ZM00001EB080840 ZM00001EB107290 ZM00001EB107490 ZM00001EB332520 ZM00001EB333240 ZM00001EB349430 ZM00001EB352550 ZM00001EB353070 ZM00001EB356090 ZM00001EB365220 ZM00001EB369310 ZM00001EB215710 ZM00001EB217010 ZM00001EB232910 ZM00001EB246230 ZM00001EB255240 ZM00001EB258520 ZM00001EB325230 ZM00001EB012580 ZM00001EB053750 ZM00001EB055850…	0.00686759	37	Trans-Golgi network	ZM00001EB073620 ZM00001EB076380 ZM00001EB097100 ZM00001EB099710 ZM00001EB107010 ZM00001EB345740 ZM00001EB352800 ZM00001EB238390 ZM00001EB251510 ZM00001EB258520 ZM00001EB304560 ZM00001EB312630 ZM00001EB313250 ZM00001EB316120 ZM00001EB330700 ZM00001EB415630 ZM00001EB025460 ZM00001EB030780 ZM00001EB255340 ZM00001EB043770 ZM00001EB045860 ZM00001EB054220 ZM00001EB272480 ZM00001EB283110 ZM00001EB122750…	0
3.25519e-05	23	108	Steroid biosynthetic process	ZM00001EB080110 ZM00001EB102030 ZM00001EB114290 ZM00001EB335380 ZM00001EB356300 ZM00001EB362010 ZM00001EB221970 ZM00001EB247450 ZM00001EB303010 ZM00001EB316960 ZM00001EB405760 ZM00001EB009510 ZM00001EB282130 ZM00001EB125130 ZM00001EB163800 ZM00001EB379120 ZM00001EB399370 ZM00001EB367770 ZM00001EB320650 ZM00001EB001340 ZM00001EB019480 ZM00001EB388000 ZM00001EB403920	0.0095324	35	285	Glucosyltransferase activity	ZM00001EB097100 ZM00001EB099710 ZM00001EB102880 ZM00001EB105580 ZM00001EB107760 ZM00001EB345740 ZM00001EB352700 ZM00001EB365210 ZM00001EB228690 ZM00001EB238590 ZM00001EB304560 ZM00001EB313250 ZM00001EB271900 ZM00001EB279740 ZM00001EB280920 ZM00001EB283110 ZM00001EB290970 ZM00001EB122750 ZM00001EB138250 ZM00001EB153340 ZM00001EB376100 ZM00001EB190590 ZM00001EB194550 ZM00001EB206410 ZM00001EB070230…	0.00918656	6	Thylakoid lumen	ZM00001EB214960 ZM00001EB015950 ZM00001EB395230 ZM00001EB335810 ZM00001EB042520 ZM00001EB150500	0
4.15505e-05	26	134	Steroid metabolic process	ZM00001EB080110 ZM00001EB102030 ZM00001EB114290 ZM00001EB335380 ZM00001EB356300 ZM00001EB362010 ZM00001EB221970 ZM00001EB228910 ZM00001EB247450 ZM00001EB303010 ZM00001EB314900 ZM00001EB316960 ZM00001EB405760 ZM00001EB009510 ZM00001EB282130 ZM00001EB125130 ZM00001EB163800 ZM00001EB379120 ZM00001EB399370 ZM00001EB209760 ZM00001EB367770 ZM00001EB320650 ZM00001EB001340 ZM00001EB019480 ZM00001EB388000…	0.0101553	8	29	Octadecanal decarbonylase activity	ZM00001EB073250 ZM00001EB335380 ZM00001EB362010 ZM00001EB221970 ZM00001EB247450 ZM00001EB032500 ZM00001EB059630 ZM00001EB125130	0.0134864	118	Golgi apparatus	ZM00001EB073620 ZM00001EB075710 ZM00001EB076380 ZM00001EB077180 ZM00001EB097100 ZM00001EB099710 ZM00001EB100170 ZM00001EB107010 ZM00001EB108800 ZM00001EB109980 ZM00001EB112000 ZM00001EB112280 ZM00001EB338890 ZM00001EB339490 ZM00001EB345740 ZM00001EB348980 ZM00001EB350620 ZM00001EB352800 ZM00001EB363950 ZM00001EB370230 ZM00001EB213830 ZM00001EB219750 ZM00001EB229630 ZM00001EB238390 ZM00001EB251510…	0
4.38674e-05	23	110	Sterol metabolic process	ZM00001EB080110 ZM00001EB102030 ZM00001EB114290 ZM00001EB335380 ZM00001EB356300 ZM00001EB362010 ZM00001EB221970 ZM00001EB247450 ZM00001EB303010 ZM00001EB314900 ZM00001EB316960 ZM00001EB405760 ZM00001EB009510 ZM00001EB282130 ZM00001EB125130 ZM00001EB163800 ZM00001EB379120 ZM00001EB399370 ZM00001EB209760 ZM00001EB367770 ZM00001EB320650 ZM00001EB001340 ZM00001EB403920	0.0101553	8	29	Aldehyde decarbonylase activity	ZM00001EB073250 ZM00001EB335380 ZM00001EB362010 ZM00001EB221970 ZM00001EB247450 ZM00001EB032500 ZM00001EB059630 ZM00001EB125130	0.0207348	3	Chloroplast thylakoid membrane protein complex	ZM00001EB409220 ZM00001EB138650 ZM00001EB324240	0
7.57877e-05	241	2675	Phosphorylation	ZM00001EB029660 ZM00001EB068000 ZM00001EB070450 ZM00001EB074400 ZM00001EB076230 ZM00001EB077550 ZM00001EB077770 ZM00001EB082860 ZM00001EB085170 ZM00001EB094460 ZM00001EB095070 ZM00001EB095370 ZM00001EB095620 ZM00001EB101480 ZM00001EB103940 ZM00001EB109500 ZM00001EB109880 ZM00001EB110250 ZM00001EB112170 ZM00001EB334440 ZM00001EB336730 ZM00001EB343160 ZM00001EB347400 ZM00001EB348580 ZM00001EB351740…	0.0101553	8	29	Aldehyde oxygenase (deformylating) activity	ZM00001EB073250 ZM00001EB335380 ZM00001EB362010 ZM00001EB221970 ZM00001EB247450 ZM00001EB032500 ZM00001EB059630 ZM00001EB125130	0.029972	16	Microtubule associated complex	ZM00001EB342300 ZM00001EB358690 ZM00001EB371130 ZM00001EB220360 ZM00001EB256570 ZM00001EB307070 ZM00001EB433100 ZM00001EB014160 ZM00001EB043680 ZM00001EB265660 ZM00001EB270080 ZM00001EB293720 ZM00001EB153560 ZM00001EB159400 ZM00001EB396450 ZM00001EB176030	0
0.000103941	9	20	Photosystem II assembly	ZM00001EB214960 ZM00001EB015950 ZM00001EB395230 ZM00001EB208900 ZM00001EB338890 ZM00001EB299980 ZM00001EB039850 ZM00001EB273380 ZM00001EB142810	0.012718	51	473	UDP-glycosyltransferase activity	ZM00001EB083520 ZM00001EB102880 ZM00001EB105580 ZM00001EB105610 ZM00001EB107760 ZM00001EB352700 ZM00001EB365210 ZM00001EB220240 ZM00001EB229630 ZM00001EB322190 ZM00001EB280920 ZM00001EB290970 ZM00001EB138250 ZM00001EB376040 ZM00001EB395350 ZM00001EB190590 ZM00001EB206410 ZM00001EB070230 ZM00001EB079610 ZM00001EB097100 ZM00001EB099710 ZM00001EB111640 ZM00001EB112000 ZM00001EB345740 ZM00001EB345880…	0.0300918	39	Golgi apparatus subcompartment	ZM00001EB073620 ZM00001EB076380 ZM00001EB097100 ZM00001EB099710 ZM00001EB107010 ZM00001EB345740 ZM00001EB352800 ZM00001EB238390 ZM00001EB251510 ZM00001EB258520 ZM00001EB304560 ZM00001EB312630 ZM00001EB313250 ZM00001EB316120 ZM00001EB330700 ZM00001EB415630 ZM00001EB025460 ZM00001EB030780 ZM00001EB255340 ZM00001EB043770 ZM00001EB045860 ZM00001EB054220 ZM00001EB272480 ZM00001EB283110 ZM00001EB122750…	0
0.000242523	78	691	Lipid biosynthetic process	ZM00001EB071070 ZM00001EB075800 ZM00001EB080110 ZM00001EB083520 ZM00001EB102030 ZM00001EB109290 ZM00001EB114290 ZM00001EB335380 ZM00001EB356300 ZM00001EB361070 ZM00001EB362010 ZM00001EB365210 ZM00001EB367040 ZM00001EB370660 ZM00001EB221970 ZM00001EB247450 ZM00001EB303010 ZM00001EB311390 ZM00001EB316960 ZM00001EB320650 ZM00001EB327480 ZM00001EB405760 ZM00001EB001340 ZM00001EB002240 ZM00001EB009510…	0.0134624	123	1370	DNA-binding transcription factor activity	ZM00001EB075250 ZM00001EB078620 ZM00001EB082590 ZM00001EB102580 ZM00001EB102950 ZM00001EB103000 ZM00001EB106620 ZM00001EB108930 ZM00001EB117450 ZM00001EB334190 ZM00001EB344240 ZM00001EB350430 ZM00001EB356930 ZM00001EB360340 ZM00001EB364850 ZM00001EB365340 ZM00001EB212930 ZM00001EB229400 ZM00001EB231360 ZM00001EB237460 ZM00001EB239680 ZM00001EB250230 ZM00001EB252180 ZM00001EB252640 ZM00001EB257810…	0.0303091	4	Plastid thylakoid lumen	ZM00001EB214960 ZM00001EB015950 ZM00001EB395230 ZM00001EB335810	0
0.000271509	17	74	Protein-chromophore linkage	ZM00001EB066480 ZM00001EB107560 ZM00001EB112260 ZM00001EB343900 ZM00001EB233170 ZM00001EB320890 ZM00001EB324090 ZM00001EB324240 ZM00001EB325410 ZM00001EB433540 ZM00001EB041460 ZM00001EB042710 ZM00001EB049630 ZM00001EB049640 ZM00001EB296090 ZM00001EB168100 ZM00001EB179680	0.0139928	21	145	Serine-type endopeptidase activity	ZM00001EB031870 ZM00001EB070430 ZM00001EB103190 ZM00001EB344110 ZM00001EB348590 ZM00001EB226820 ZM00001EB249930 ZM00001EB256960 ZM00001EB305600 ZM00001EB314120 ZM00001EB428570 ZM00001EB010360 ZM00001EB014570 ZM00001EB021530 ZM00001EB058150 ZM00001EB275660 ZM00001EB129030 ZM00001EB155630 ZM00001EB388560 ZM00001EB177190 ZM00001EB193100	0.0303091	6	Chloroplast nucleoid	ZM00001EB406830 ZM00001EB377310 ZM00001EB343970 ZM00001EB345040 ZM00001EB346280 ZM00001EB426530	0
0.000329578	10	28	Pectin biosynthetic process	ZM00001EB111640 ZM00001EB217140 ZM00001EB241400 ZM00001EB319550 ZM00001EB330810 ZM00001EB405650 ZM00001EB015760 ZM00001EB053500 ZM00001EB372390 ZM00001EB395280	0.0150351	38	328	DNA-binding transcription factor activity, RNA polymerase II-specific	ZM00001EB334190 ZM00001EB344240 ZM00001EB350430 ZM00001EB356930 ZM00001EB360340 ZM00001EB365340 ZM00001EB212930 ZM00001EB237460 ZM00001EB239680 ZM00001EB250230 ZM00001EB252640 ZM00001EB257810 ZM00001EB411130 ZM00001EB423130 ZM00001EB429090 ZM00001EB260590 ZM00001EB284290 ZM00001EB119270 ZM00001EB126840 ZM00001EB138380 ZM00001EB159960 ZM00001EB375830 ZM00001EB098960 ZM00001EB101280 ZM00001EB223300…	0.0303091	4	Chloroplast thylakoid lumen	ZM00001EB214960 ZM00001EB015950 ZM00001EB395230 ZM00001EB335810	0
0.000389089	9	23	Auxin homeostasis	ZM00001EB079790 ZM00001EB254390 ZM00001EB041710 ZM00001EB143320 ZM00001EB372180 ZM00001EB389260 ZM00001EB174880 ZM00001EB194640 ZM00001EB196240	0.0162078	31	252	Tubulin binding	ZM00001EB106100 ZM00001EB358690 ZM00001EB371030 ZM00001EB371130 ZM00001EB220360 ZM00001EB254080 ZM00001EB256570 ZM00001EB307070 ZM00001EB433100 ZM00001EB007470 ZM00001EB014160 ZM00001EB036580 ZM00001EB043680 ZM00001EB055030 ZM00001EB265660 ZM00001EB270080 ZM00001EB280060 ZM00001EB281210 ZM00001EB293720 ZM00001EB149800 ZM00001EB153560 ZM00001EB159400 ZM00001EB381470 ZM00001EB396450 ZM00001EB400630…	0.0303091	2	Chloroplast photosystem I	ZM00001EB409220 ZM00001EB138650	0
0.000539771	60	504	Hormone-mediated signaling pathway	ZM00001EB074400 ZM00001EB109500 ZM00001EB110250 ZM00001EB112170 ZM00001EB352430 ZM00001EB367960 ZM00001EB211460 ZM00001EB213770 ZM00001EB220460 ZM00001EB254390 ZM00001EB257750 ZM00001EB299510 ZM00001EB328990 ZM00001EB405060 ZM00001EB429270 ZM00001EB022180 ZM00001EB024290 ZM00001EB043750 ZM00001EB050930 ZM00001EB059050 ZM00001EB063040 ZM00001EB277240 ZM00001EB289960 ZM00001EB121040 ZM00001EB124080…	0.0177649	29	233	Peroxidase activity	ZM00001EB071800 ZM00001EB076190 ZM00001EB332160 ZM00001EB332990 ZM00001EB354680 ZM00001EB225230 ZM00001EB240670 ZM00001EB255240 ZM00001EB298200 ZM00001EB410710 ZM00001EB425840 ZM00001EB001560 ZM00001EB022050 ZM00001EB043100 ZM00001EB043110 ZM00001EB278510 ZM00001EB279430 ZM00001EB281180 ZM00001EB128620 ZM00001EB140290 ZM00001EB168620 ZM00001EB067730 ZM00001EB102470 ZM00001EB341260 ZM00001EB342070…	0.0303091	2	Beta-galactosidase complex	ZM00001EB140730 ZM00001EB005030	0
0.000541301	32	211	Energy derivation by oxidation of organic compounds	ZM00001EB094460 ZM00001EB104400 ZM00001EB105870 ZM00001EB216260 ZM00001EB230070 ZM00001EB320800 ZM00001EB419110 ZM00001EB038930 ZM00001EB045790 ZM00001EB049190 ZM00001EB054980 ZM00001EB057840 ZM00001EB274530 ZM00001EB274560 ZM00001EB147780 ZM00001EB159720 ZM00001EB206090 ZM00001EB084160 ZM00001EB344340 ZM00001EB357830 ZM00001EB370590 ZM00001EB228530 ZM00001EB242610 ZM00001EB304130 ZM00001EB328070…	0.0177649	8	32	Phosphatidylinositol phosphate kinase activity	ZM00001EB110730 ZM00001EB216660 ZM00001EB329740 ZM00001EB011460 ZM00001EB017280 ZM00001EB017290 ZM00001EB054420 ZM00001EB394480	0.0303165	7	Photosystem II oxygen evolving complex	ZM00001EB077030 ZM00001EB106430 ZM00001EB299760 ZM00001EB323460 ZM00001EB273380 ZM00001EB138680 ZM00001EB150500	0
0.000608795	8	19	Galactose catabolic process	ZM00001EB216260 ZM00001EB219890 ZM00001EB244910 ZM00001EB424010 ZM00001EB054980 ZM00001EB274530 ZM00001EB274560 ZM00001EB159720	0.0177649	29	233	Oxidoreductase activity, acting on peroxide as acceptor	ZM00001EB071800 ZM00001EB076190 ZM00001EB332160 ZM00001EB332990 ZM00001EB354680 ZM00001EB225230 ZM00001EB240670 ZM00001EB255240 ZM00001EB298200 ZM00001EB410710 ZM00001EB425840 ZM00001EB001560 ZM00001EB022050 ZM00001EB043100 ZM00001EB043110 ZM00001EB278510 ZM00001EB279430 ZM00001EB281180 ZM00001EB128620 ZM00001EB140290 ZM00001EB168620 ZM00001EB067730 ZM00001EB102470 ZM00001EB341260 ZM00001EB342070…	0.0357009	5	DNA replication factor C complex	ZM00001EB361980 ZM00001EB411140 ZM00001EB425120 ZM00001EB293320 ZM00001EB151550	0
0.000608795	37	262	Cell wall biogenesis	ZM00001EB073470 ZM00001EB097100 ZM00001EB099710 ZM00001EB101760 ZM00001EB108800 ZM00001EB112000 ZM00001EB112280 ZM00001EB343680 ZM00001EB345740 ZM00001EB366250 ZM00001EB255840 ZM00001EB304560 ZM00001EB313250 ZM00001EB327000 ZM00001EB327030 ZM00001EB415630 ZM00001EB423590 ZM00001EB283110 ZM00001EB122750 ZM00001EB138390 ZM00001EB142710 ZM00001EB142720 ZM00001EB153340 ZM00001EB167360 ZM00001EB172230…	0.0177649	29	233	UDP-glucosyltransferase activity	ZM00001EB102880 ZM00001EB105580 ZM00001EB107760 ZM00001EB352700 ZM00001EB365210 ZM00001EB280920 ZM00001EB290970 ZM00001EB138250 ZM00001EB190590 ZM00001EB206410 ZM00001EB070230 ZM00001EB097100 ZM00001EB099710 ZM00001EB345740 ZM00001EB228690 ZM00001EB238590 ZM00001EB304560 ZM00001EB313250 ZM00001EB415630 ZM00001EB431240 ZM00001EB271900 ZM00001EB279740 ZM00001EB283110 ZM00001EB122750 ZM00001EB143360…	0				0
0.000797629	61	523	Cellular response to hormone stimulus	ZM00001EB074400 ZM00001EB109500 ZM00001EB110250 ZM00001EB112170 ZM00001EB352430 ZM00001EB367960 ZM00001EB211460 ZM00001EB213770 ZM00001EB220460 ZM00001EB254390 ZM00001EB257750 ZM00001EB299510 ZM00001EB328990 ZM00001EB405060 ZM00001EB429270 ZM00001EB022180 ZM00001EB024290 ZM00001EB043750 ZM00001EB050930 ZM00001EB059050 ZM00001EB063040 ZM00001EB277240 ZM00001EB289960 ZM00001EB121040 ZM00001EB124080…	0.0177649	70	712	Protein dimerization activity	ZM00001EB255240 ZM00001EB013430 ZM00001EB279430 ZM00001EB090820 ZM00001EB090830 ZM00001EB102580 ZM00001EB102950 ZM00001EB106620 ZM00001EB108760 ZM00001EB334190 ZM00001EB341000 ZM00001EB344240 ZM00001EB349060 ZM00001EB349070 ZM00001EB350430 ZM00001EB353110 ZM00001EB356930 ZM00001EB364850 ZM00001EB210660 ZM00001EB212930 ZM00001EB233860 ZM00001EB250230 ZM00001EB252770 ZM00001EB253350 ZM00001EB254900…	0				0
0.000856835	44	339	Response to light stimulus	ZM00001EB066480 ZM00001EB078770 ZM00001EB107560 ZM00001EB112260 ZM00001EB336820 ZM00001EB343900 ZM00001EB370660 ZM00001EB227830 ZM00001EB233170 ZM00001EB235510 ZM00001EB256000 ZM00001EB320890 ZM00001EB324090 ZM00001EB324240 ZM00001EB325410 ZM00001EB412670 ZM00001EB433540 ZM00001EB041460 ZM00001EB049630 ZM00001EB049640 ZM00001EB296090 ZM00001EB122500 ZM00001EB122740 ZM00001EB168100 ZM00001EB174880…	0.0181325	5	13	Glycogen (starch) synthase activity	ZM00001EB070230 ZM00001EB431240 ZM00001EB279740 ZM00001EB376100 ZM00001EB194550	0				0
0.000990887	11	38	Chlorophyll metabolic process	ZM00001EB332650 ZM00001EB254510 ZM00001EB407780 ZM00001EB287860 ZM00001EB066060 ZM00001EB212250 ZM00001EB220940 ZM00001EB433610 ZM00001EB015790 ZM00001EB044650 ZM00001EB269720	0.0181325	3	4	DTDP-glucose 4,6-dehydratase activity	ZM00001EB284390 ZM00001EB137540 ZM00001EB397570	0				0
0.00110755	123	1270	Lipid metabolic process	ZM00001EB071070 ZM00001EB075800 ZM00001EB080110 ZM00001EB083520 ZM00001EB085820 ZM00001EB099650 ZM00001EB102030 ZM00001EB107290 ZM00001EB109290 ZM00001EB114290 ZM00001EB335380 ZM00001EB356090 ZM00001EB356300 ZM00001EB361070 ZM00001EB362010 ZM00001EB365210 ZM00001EB367040 ZM00001EB370660 ZM00001EB213120 ZM00001EB216590 ZM00001EB216870 ZM00001EB221970 ZM00001EB225510 ZM00001EB228910 ZM00001EB247450…	0.0181325	3	4	Magnesium chelatase activity	ZM00001EB212250 ZM00001EB407780 ZM00001EB433610	0				0
0.00115469	21	117	Plant-type cell wall organization	ZM00001EB073670 ZM00001EB229630 ZM00001EB312630 ZM00001EB327000 ZM00001EB255340 ZM00001EB043770 ZM00001EB045860 ZM00001EB272480 ZM00001EB187150 ZM00001EB194110 ZM00001EB072890 ZM00001EB345880 ZM00001EB241400 ZM00001EB307070 ZM00001EB419530 ZM00001EB428030 ZM00001EB062750 ZM00001EB290590 ZM00001EB149460 ZM00001EB388080 ZM00001EB194570	0.0181325	3	4	Ligase activity, forming nitrogen-metal bonds	ZM00001EB212250 ZM00001EB407780 ZM00001EB433610	0				0
0.00121907	61	532	Cellular response to endogenous stimulus	ZM00001EB074400 ZM00001EB109500 ZM00001EB110250 ZM00001EB112170 ZM00001EB352430 ZM00001EB367960 ZM00001EB211460 ZM00001EB213770 ZM00001EB220460 ZM00001EB254390 ZM00001EB257750 ZM00001EB299510 ZM00001EB328990 ZM00001EB405060 ZM00001EB429270 ZM00001EB022180 ZM00001EB024290 ZM00001EB043750 ZM00001EB050930 ZM00001EB059050 ZM00001EB063040 ZM00001EB277240 ZM00001EB289960 ZM00001EB121040 ZM00001EB124080…	0.0181325	3	4	Ligase activity, forming nitrogen-metal bonds, forming coordination complexes	ZM00001EB212250 ZM00001EB407780 ZM00001EB433610	0				0
0.00135587	99	982	Cellular response to chemical stimulus	ZM00001EB071800 ZM00001EB074400 ZM00001EB077840 ZM00001EB109500 ZM00001EB110250 ZM00001EB112170 ZM00001EB352430 ZM00001EB367960 ZM00001EB211460 ZM00001EB213770 ZM00001EB217010 ZM00001EB220460 ZM00001EB254390 ZM00001EB257750 ZM00001EB299510 ZM00001EB314610 ZM00001EB328990 ZM00001EB405060 ZM00001EB429270 ZM00001EB022180 ZM00001EB024290 ZM00001EB043750 ZM00001EB050930 ZM00001EB053750 ZM00001EB059050…	0.0184027	15	92	Glucosidase activity	ZM00001EB077490 ZM00001EB077500 ZM00001EB077520 ZM00001EB115990 ZM00001EB214870 ZM00001EB230860 ZM00001EB054230 ZM00001EB144630 ZM00001EB107530 ZM00001EB229460 ZM00001EB323330 ZM00001EB325370 ZM00001EB008930 ZM00001EB399910 ZM00001EB171000	0				0
0.00139087	14	61	Tetrapyrrole biosynthetic process	ZM00001EB332650 ZM00001EB233020 ZM00001EB254510 ZM00001EB407780 ZM00001EB287860 ZM00001EB207370 ZM00001EB066060 ZM00001EB212250 ZM00001EB220940 ZM00001EB433610 ZM00001EB015790 ZM00001EB044650 ZM00001EB269720 ZM00001EB392680	0.0206833	10	49	Cellulose synthase (UDP-forming) activity	ZM00001EB097100 ZM00001EB099710 ZM00001EB345740 ZM00001EB304560 ZM00001EB313250 ZM00001EB415630 ZM00001EB283110 ZM00001EB122750 ZM00001EB153340 ZM00001EB172230	0				0
0.00168725	45	361	Carbohydrate catabolic process	ZM00001EB074530 ZM00001EB090260 ZM00001EB339760 ZM00001EB352550 ZM00001EB363200 ZM00001EB214870 ZM00001EB216260 ZM00001EB219890 ZM00001EB230860 ZM00001EB244910 ZM00001EB327190 ZM00001EB408010 ZM00001EB424010 ZM00001EB431850 ZM00001EB054980 ZM00001EB057840 ZM00001EB274530 ZM00001EB274560 ZM00001EB140730 ZM00001EB147780 ZM00001EB150720 ZM00001EB153010 ZM00001EB157610 ZM00001EB159720 ZM00001EB381530…	0.0232409	5	14	Alkylbase DNA N-glycosylase activity	ZM00001EB078190 ZM00001EB369520 ZM00001EB007940 ZM00001EB275040 ZM00001EB150740	0				0
0.00174446	348	4255	Response to stimulus	ZM00001EB084530 ZM00001EB066480 ZM00001EB071800 ZM00001EB073620 ZM00001EB074400 ZM00001EB074890 ZM00001EB077130 ZM00001EB077840 ZM00001EB078770 ZM00001EB085520 ZM00001EB096680 ZM00001EB099570 ZM00001EB100110 ZM00001EB102420 ZM00001EB107240 ZM00001EB107560 ZM00001EB109500 ZM00001EB110250 ZM00001EB112170 ZM00001EB112260 ZM00001EB112590 ZM00001EB336820 ZM00001EB343900 ZM00001EB344490 ZM00001EB351990…	0.0232409	13	76	Beta-glucosidase activity	ZM00001EB077490 ZM00001EB077500 ZM00001EB077520 ZM00001EB115990 ZM00001EB214870 ZM00001EB054230 ZM00001EB144630 ZM00001EB107530 ZM00001EB323330 ZM00001EB325370 ZM00001EB008930 ZM00001EB399910 ZM00001EB171000	0				0
0.0019042	6	12	Auxin efflux	ZM00001EB254390 ZM00001EB143320 ZM00001EB372180 ZM00001EB389260 ZM00001EB194640 ZM00001EB196240	0.0232409	5	14	DNA-3-methyladenine glycosylase activity	ZM00001EB078190 ZM00001EB369520 ZM00001EB007940 ZM00001EB275040 ZM00001EB150740	0				0
0.00205807	36	269	Regulation of developmental process	ZM00001EB391230 ZM00001EB332460 ZM00001EB336820 ZM00001EB353070 ZM00001EB235510 ZM00001EB248640 ZM00001EB301380 ZM00001EB314610 ZM00001EB328570 ZM00001EB043940 ZM00001EB284280 ZM00001EB122740 ZM00001EB148750 ZM00001EB152840 ZM00001EB372070 ZM00001EB389540 ZM00001EB194680 ZM00001EB208230 ZM00001EB073620 ZM00001EB108890 ZM00001EB357450 ZM00001EB303810 ZM00001EB307290 ZM00001EB308420 ZM00001EB326930…	0.0232409	10	50	Cellulose synthase activity	ZM00001EB097100 ZM00001EB099710 ZM00001EB345740 ZM00001EB304560 ZM00001EB313250 ZM00001EB283110 ZM00001EB122750 ZM00001EB153340 ZM00001EB415630 ZM00001EB172230	0				0
0.00278266	10	36	Unidimensional cell growth	ZM00001EB106100 ZM00001EB070450 ZM00001EB108890 ZM00001EB307290 ZM00001EB326930 ZM00001EB134490 ZM00001EB379120 ZM00001EB402930 ZM00001EB200650 ZM00001EB003730	0.0232409	5	14	DNA-3-methylbase glycosylase activity	ZM00001EB078190 ZM00001EB369520 ZM00001EB007940 ZM00001EB275040 ZM00001EB150740	0				0
0.00278266	17	90	Cell morphogenesis	ZM00001EB106100 ZM00001EB353070 ZM00001EB023700 ZM00001EB284280 ZM00001EB372070 ZM00001EB194680 ZM00001EB208230 ZM00001EB070450 ZM00001EB108890 ZM00001EB307290 ZM00001EB326930 ZM00001EB271900 ZM00001EB134490 ZM00001EB379120 ZM00001EB402930 ZM00001EB200650 ZM00001EB003730	0.0240195	32	274	Antioxidant activity	ZM00001EB071800 ZM00001EB076190 ZM00001EB077840 ZM00001EB332160 ZM00001EB332990 ZM00001EB354680 ZM00001EB225230 ZM00001EB240670 ZM00001EB255240 ZM00001EB298200 ZM00001EB410710 ZM00001EB425840 ZM00001EB001560 ZM00001EB022050 ZM00001EB043100 ZM00001EB043110 ZM00001EB056030 ZM00001EB278510 ZM00001EB279430 ZM00001EB281180 ZM00001EB128620 ZM00001EB140290 ZM00001EB168620 ZM00001EB067730 ZM00001EB102470…	0				0
0.00278266	10	36	Regulation of cell morphogenesis	ZM00001EB353070 ZM00001EB284280 ZM00001EB372070 ZM00001EB194680 ZM00001EB208230 ZM00001EB108890 ZM00001EB307290 ZM00001EB326930 ZM00001EB271900 ZM00001EB200650	0.0269184	4	9	Xylan 1,4-beta-xylosidase activity	ZM00001EB090260 ZM00001EB339760 ZM00001EB431850 ZM00001EB199050	0				0
0.00278266	27	182	Polysaccharide catabolic process	ZM00001EB074530 ZM00001EB090260 ZM00001EB339760 ZM00001EB214870 ZM00001EB327190 ZM00001EB431850 ZM00001EB057840 ZM00001EB147780 ZM00001EB153010 ZM00001EB157610 ZM00001EB381530 ZM00001EB199050 ZM00001EB088830 ZM00001EB350640 ZM00001EB236930 ZM00001EB323450 ZM00001EB328070 ZM00001EB330500 ZM00001EB420010 ZM00001EB003440 ZM00001EB046690 ZM00001EB272050 ZM00001EB280690 ZM00001EB130500 ZM00001EB141880…	0.0281489	6	21	Rho guanyl-nucleotide exchange factor activity	ZM00001EB074280 ZM00001EB104060 ZM00001EB347730 ZM00001EB251920 ZM00001EB321170 ZM00001EB147940	0				0
0.00279755	4	5	Monopolar cell growth	ZM00001EB108890 ZM00001EB307290 ZM00001EB326930 ZM00001EB200650	0.0360067	143	1689	Transmembrane transporter activity	ZM00001EB025890 ZM00001EB065890 ZM00001EB068160 ZM00001EB068640 ZM00001EB068880 ZM00001EB071010 ZM00001EB071550 ZM00001EB071770 ZM00001EB074090 ZM00001EB077130 ZM00001EB077180 ZM00001EB081130 ZM00001EB096680 ZM00001EB099160 ZM00001EB106130 ZM00001EB107870 ZM00001EB333170 ZM00001EB334910 ZM00001EB338890 ZM00001EB339490 ZM00001EB339850 ZM00001EB342280 ZM00001EB344010 ZM00001EB356090 ZM00001EB366310…	0				0
0.00279755	4	5	Regulation of monopolar cell growth	ZM00001EB108890 ZM00001EB307290 ZM00001EB326930 ZM00001EB200650	0.0362567	3	5	Homoserine dehydrogenase activity	ZM00001EB097580 ZM00001EB309070 ZM00001EB405410	0				0
0.00288348	13	58	Porphyrin-containing compound biosynthetic process	ZM00001EB332650 ZM00001EB233020 ZM00001EB254510 ZM00001EB407780 ZM00001EB287860 ZM00001EB207370 ZM00001EB066060 ZM00001EB212250 ZM00001EB220940 ZM00001EB433610 ZM00001EB015790 ZM00001EB044650 ZM00001EB269720	0.0398341	16	111	Microtubule motor activity	ZM00001EB358690 ZM00001EB371130 ZM00001EB220360 ZM00001EB256570 ZM00001EB307070 ZM00001EB433100 ZM00001EB014160 ZM00001EB043680 ZM00001EB265660 ZM00001EB270080 ZM00001EB293720 ZM00001EB153560 ZM00001EB159400 ZM00001EB396450 ZM00001EB176030 ZM00001EB328750	0				0
0.00291355	14	66	Cellulose biosynthetic process	ZM00001EB097100 ZM00001EB099710 ZM00001EB345740 ZM00001EB304560 ZM00001EB313250 ZM00001EB327000 ZM00001EB283110 ZM00001EB122750 ZM00001EB153340 ZM00001EB415630 ZM00001EB011920 ZM00001EB134100 ZM00001EB397950 ZM00001EB172230	0.0398341	4	10	Xylanase activity	ZM00001EB090260 ZM00001EB339760 ZM00001EB431850 ZM00001EB199050	0				0
0.00291355	45	372	Response to radiation	ZM00001EB066480 ZM00001EB078770 ZM00001EB107560 ZM00001EB112260 ZM00001EB336820 ZM00001EB343900 ZM00001EB370660 ZM00001EB227830 ZM00001EB233170 ZM00001EB235510 ZM00001EB256000 ZM00001EB320890 ZM00001EB324090 ZM00001EB324240 ZM00001EB325410 ZM00001EB412670 ZM00001EB433540 ZM00001EB041460 ZM00001EB049630 ZM00001EB049640 ZM00001EB296090 ZM00001EB122500 ZM00001EB122740 ZM00001EB163340 ZM00001EB168100…	0.0436815	6	23	DNA N-glycosylase activity	ZM00001EB406830 ZM00001EB078190 ZM00001EB369520 ZM00001EB007940 ZM00001EB275040 ZM00001EB150740	0				0
0.00296756	17	91	Beta-glucan biosynthetic process	ZM00001EB097100 ZM00001EB099710 ZM00001EB345740 ZM00001EB304560 ZM00001EB313250 ZM00001EB327000 ZM00001EB283110 ZM00001EB122750 ZM00001EB153340 ZM00001EB228690 ZM00001EB238590 ZM00001EB415630 ZM00001EB011920 ZM00001EB271900 ZM00001EB134100 ZM00001EB397950 ZM00001EB172230	0.0486844	7	31	Intramolecular transferase activity, phosphotransferases	ZM00001EB216260 ZM00001EB418970 ZM00001EB054980 ZM00001EB274530 ZM00001EB274560 ZM00001EB159720 ZM00001EB196880	0				0
0.00311854	8	24	Cell wall polysaccharide catabolic process	ZM00001EB090260 ZM00001EB339760 ZM00001EB431850 ZM00001EB153010 ZM00001EB157610 ZM00001EB381530 ZM00001EB199050 ZM00001EB141880	0									0
0.00368607	5	9	Actin cytoskeleton reorganization	ZM00001EB353070 ZM00001EB284280 ZM00001EB372070 ZM00001EB194680 ZM00001EB208230	0									0
0.00381889	9	31	Galactose metabolic process	ZM00001EB216260 ZM00001EB219890 ZM00001EB244910 ZM00001EB424010 ZM00001EB054980 ZM00001EB274530 ZM00001EB274560 ZM00001EB159720 ZM00001EB042670	0									0
0.0042133	41	335	Microtubule-based process	ZM00001EB107490 ZM00001EB332520 ZM00001EB349430 ZM00001EB352090 ZM00001EB358690 ZM00001EB360490 ZM00001EB369310 ZM00001EB371130 ZM00001EB215710 ZM00001EB220360 ZM00001EB232910 ZM00001EB256570 ZM00001EB307070 ZM00001EB325230 ZM00001EB433100 ZM00001EB007470 ZM00001EB014160 ZM00001EB036580 ZM00001EB043680 ZM00001EB055850 ZM00001EB265660 ZM00001EB270080 ZM00001EB281210 ZM00001EB288850 ZM00001EB293720…	0									0
0.00446687	6	14	Cell migration	ZM00001EB347530 ZM00001EB353070 ZM00001EB284280 ZM00001EB372070 ZM00001EB194680 ZM00001EB208230	0									0
0.0045629	23	150	Movement of cell or subcellular component	ZM00001EB347530 ZM00001EB353070 ZM00001EB358690 ZM00001EB371130 ZM00001EB220360 ZM00001EB221190 ZM00001EB256570 ZM00001EB307070 ZM00001EB433100 ZM00001EB014160 ZM00001EB043680 ZM00001EB265660 ZM00001EB270080 ZM00001EB284280 ZM00001EB293720 ZM00001EB153560 ZM00001EB159400 ZM00001EB372070 ZM00001EB396450 ZM00001EB176030 ZM00001EB194680 ZM00001EB208230 ZM00001EB328750	0									0
0.00462318	41	337	Cellular developmental process	ZM00001EB080690 ZM00001EB085230 ZM00001EB091300 ZM00001EB099570 ZM00001EB229870 ZM00001EB248590 ZM00001EB248640 ZM00001EB255380 ZM00001EB328600 ZM00001EB410950 ZM00001EB417620 ZM00001EB421200 ZM00001EB014260 ZM00001EB014420 ZM00001EB014430 ZM00001EB023330 ZM00001EB023700 ZM00001EB037120 ZM00001EB041540 ZM00001EB043940 ZM00001EB049000 ZM00001EB055900 ZM00001EB278680 ZM00001EB155190 ZM00001EB155610…	0									0
0.00486148	10	39	Developmental growth involved in morphogenesis	ZM00001EB106100 ZM00001EB070450 ZM00001EB108890 ZM00001EB307290 ZM00001EB326930 ZM00001EB134490 ZM00001EB379120 ZM00001EB402930 ZM00001EB200650 ZM00001EB003730	0									0
0.00534076	8	26	Hexose catabolic process	ZM00001EB216260 ZM00001EB219890 ZM00001EB244910 ZM00001EB424010 ZM00001EB054980 ZM00001EB274530 ZM00001EB274560 ZM00001EB159720	0									0
0.00564355	20	124	Beta-glucan metabolic process	ZM00001EB097100 ZM00001EB099710 ZM00001EB345740 ZM00001EB304560 ZM00001EB313250 ZM00001EB327000 ZM00001EB283110 ZM00001EB122750 ZM00001EB153340 ZM00001EB350640 ZM00001EB228690 ZM00001EB238590 ZM00001EB415630 ZM00001EB011920 ZM00001EB271900 ZM00001EB280690 ZM00001EB134100 ZM00001EB144630 ZM00001EB397950 ZM00001EB172230	0									0
0.00580598	128	1397	Signal transduction	ZM00001EB074400 ZM00001EB074890 ZM00001EB102420 ZM00001EB109500 ZM00001EB110250 ZM00001EB112170 ZM00001EB336820 ZM00001EB344490 ZM00001EB352430 ZM00001EB353070 ZM00001EB367960 ZM00001EB211460 ZM00001EB213770 ZM00001EB219160 ZM00001EB220460 ZM00001EB235510 ZM00001EB252880 ZM00001EB254390 ZM00001EB257750 ZM00001EB299510 ZM00001EB328530 ZM00001EB328990 ZM00001EB405060 ZM00001EB408050 ZM00001EB429270…	0									0
0.005958	310	3821	Phosphorus metabolic process	ZM00001EB029660 ZM00001EB068000 ZM00001EB070450 ZM00001EB074400 ZM00001EB076230 ZM00001EB077550 ZM00001EB077770 ZM00001EB082860 ZM00001EB085170 ZM00001EB094460 ZM00001EB095070 ZM00001EB095370 ZM00001EB095620 ZM00001EB099650 ZM00001EB101480 ZM00001EB103940 ZM00001EB104400 ZM00001EB108800 ZM00001EB109500 ZM00001EB109880 ZM00001EB110250 ZM00001EB112170 ZM00001EB334440 ZM00001EB336730 ZM00001EB343160…	0									0
0.00609745	26	184	Cell wall polysaccharide metabolic process	ZM00001EB073470 ZM00001EB090260 ZM00001EB112000 ZM00001EB112280 ZM00001EB339760 ZM00001EB366250 ZM00001EB255840 ZM00001EB327000 ZM00001EB423590 ZM00001EB431850 ZM00001EB138390 ZM00001EB142710 ZM00001EB142720 ZM00001EB153010 ZM00001EB157610 ZM00001EB381530 ZM00001EB199050 ZM00001EB226490 ZM00001EB241400 ZM00001EB323100 ZM00001EB411910 ZM00001EB414360 ZM00001EB414390 ZM00001EB141880 ZM00001EB402930…	0									0
0.00609745	6	15	Regulation of auxin mediated signaling pathway	ZM00001EB254390 ZM00001EB143320 ZM00001EB372180 ZM00001EB389260 ZM00001EB194640 ZM00001EB196240	0									0
0.00609745	129	1413	Signaling	ZM00001EB074400 ZM00001EB074890 ZM00001EB102420 ZM00001EB109500 ZM00001EB110250 ZM00001EB112170 ZM00001EB336820 ZM00001EB344490 ZM00001EB352430 ZM00001EB353070 ZM00001EB367960 ZM00001EB211460 ZM00001EB213770 ZM00001EB219160 ZM00001EB220460 ZM00001EB235510 ZM00001EB252880 ZM00001EB254390 ZM00001EB257750 ZM00001EB299510 ZM00001EB328530 ZM00001EB328990 ZM00001EB405060 ZM00001EB408050 ZM00001EB429270…	0									0
0.00609745	4	6	Photosystem II stabilization	ZM00001EB352880 ZM00001EB151750 ZM00001EB273380 ZM00001EB142810	0									0
0.00609745	6	15	Cell motility	ZM00001EB347530 ZM00001EB353070 ZM00001EB284280 ZM00001EB372070 ZM00001EB194680 ZM00001EB208230	0									0
0.00609745	4	6	Regulation of unidimensional cell growth	ZM00001EB108890 ZM00001EB307290 ZM00001EB326930 ZM00001EB200650	0									0
0.00609745	6	15	Localization of cell	ZM00001EB347530 ZM00001EB353070 ZM00001EB284280 ZM00001EB372070 ZM00001EB194680 ZM00001EB208230	0									0
0.00677042	17	99	Cellulose metabolic process	ZM00001EB097100 ZM00001EB099710 ZM00001EB345740 ZM00001EB304560 ZM00001EB313250 ZM00001EB327000 ZM00001EB283110 ZM00001EB122750 ZM00001EB153340 ZM00001EB350640 ZM00001EB415630 ZM00001EB011920 ZM00001EB280690 ZM00001EB134100 ZM00001EB144630 ZM00001EB397950 ZM00001EB172230	0									0
0.00677042	7	21	Establishment or maintenance of cell polarity	ZM00001EB347530 ZM00001EB353070 ZM00001EB284280 ZM00001EB149800 ZM00001EB372070 ZM00001EB194680 ZM00001EB208230	0									0
0.00691257	24	166	Plant-type cell wall biogenesis	ZM00001EB097100 ZM00001EB099710 ZM00001EB101760 ZM00001EB108800 ZM00001EB112000 ZM00001EB112280 ZM00001EB343680 ZM00001EB345740 ZM00001EB304560 ZM00001EB313250 ZM00001EB327000 ZM00001EB327030 ZM00001EB415630 ZM00001EB283110 ZM00001EB122750 ZM00001EB138390 ZM00001EB142710 ZM00001EB142720 ZM00001EB153340 ZM00001EB172230 ZM00001EB199320 ZM00001EB203300 ZM00001EB241400 ZM00001EB307070	0									0
0.00691257	38	313	Cell differentiation	ZM00001EB080690 ZM00001EB085230 ZM00001EB091300 ZM00001EB099570 ZM00001EB229870 ZM00001EB248590 ZM00001EB248640 ZM00001EB255380 ZM00001EB328600 ZM00001EB410950 ZM00001EB417620 ZM00001EB421200 ZM00001EB014260 ZM00001EB014420 ZM00001EB014430 ZM00001EB023330 ZM00001EB023700 ZM00001EB037120 ZM00001EB041540 ZM00001EB043940 ZM00001EB049000 ZM00001EB055900 ZM00001EB278680 ZM00001EB155190 ZM00001EB155610…	0									0
0.0069414	31	238	Anatomical structure morphogenesis	ZM00001EB075810 ZM00001EB106100 ZM00001EB353070 ZM00001EB255380 ZM00001EB328570 ZM00001EB023700 ZM00001EB055900 ZM00001EB284280 ZM00001EB152840 ZM00001EB372070 ZM00001EB194680 ZM00001EB208230 ZM00001EB070450 ZM00001EB108890 ZM00001EB307290 ZM00001EB317040 ZM00001EB326930 ZM00001EB330990 ZM00001EB029300 ZM00001EB260310 ZM00001EB271490 ZM00001EB271900 ZM00001EB134490 ZM00001EB379120 ZM00001EB388080…	0									0
0.0074539	42	359	Cytoskeleton organization	ZM00001EB107490 ZM00001EB332520 ZM00001EB347530 ZM00001EB349430 ZM00001EB352090 ZM00001EB353070 ZM00001EB360490 ZM00001EB369310 ZM00001EB215710 ZM00001EB221190 ZM00001EB232910 ZM00001EB307070 ZM00001EB325230 ZM00001EB330450 ZM00001EB331460 ZM00001EB007470 ZM00001EB021290 ZM00001EB036580 ZM00001EB055850 ZM00001EB264630 ZM00001EB266570 ZM00001EB281210 ZM00001EB284280 ZM00001EB149800 ZM00001EB150420…	0									0
0.00807327	9	35	Fluid transport	ZM00001EB077130 ZM00001EB096680 ZM00001EB247760 ZM00001EB249940 ZM00001EB306400 ZM00001EB003730 ZM00001EB043650 ZM00001EB186900 ZM00001EB239170	0									0
0.00807327	17	101	Pigment biosynthetic process	ZM00001EB332650 ZM00001EB233020 ZM00001EB254510 ZM00001EB320650 ZM00001EB407780 ZM00001EB287860 ZM00001EB207370 ZM00001EB367770 ZM00001EB066060 ZM00001EB357090 ZM00001EB212250 ZM00001EB220940 ZM00001EB256000 ZM00001EB433610 ZM00001EB015790 ZM00001EB044650 ZM00001EB269720	0									0
0.00807327	9	35	Water transport	ZM00001EB077130 ZM00001EB096680 ZM00001EB247760 ZM00001EB249940 ZM00001EB306400 ZM00001EB003730 ZM00001EB043650 ZM00001EB186900 ZM00001EB239170	0									0
0.0081869	12	58	Cell growth	ZM00001EB106100 ZM00001EB367960 ZM00001EB070450 ZM00001EB108890 ZM00001EB307290 ZM00001EB326930 ZM00001EB278640 ZM00001EB134490 ZM00001EB379120 ZM00001EB402930 ZM00001EB200650 ZM00001EB003730	0									0
0.0081869	6	16	Rho protein signal transduction	ZM00001EB353070 ZM00001EB252880 ZM00001EB284280 ZM00001EB372070 ZM00001EB194680 ZM00001EB208230	0									0
0.00993765	17	103	Cytokinesis	ZM00001EB097100 ZM00001EB099710 ZM00001EB345740 ZM00001EB304560 ZM00001EB313250 ZM00001EB415630 ZM00001EB281210 ZM00001EB283110 ZM00001EB122750 ZM00001EB153340 ZM00001EB377000 ZM00001EB381470 ZM00001EB172230 ZM00001EB418030 ZM00001EB057930 ZM00001EB142490 ZM00001EB208520	0									0
0.0106731	96	1018	Anatomical structure development	ZM00001EB391230 ZM00001EB075810 ZM00001EB078770 ZM00001EB080110 ZM00001EB106100 ZM00001EB332460 ZM00001EB336820 ZM00001EB344240 ZM00001EB353070 ZM00001EB356300 ZM00001EB367960 ZM00001EB370590 ZM00001EB227830 ZM00001EB235510 ZM00001EB243730 ZM00001EB248640 ZM00001EB255380 ZM00001EB301380 ZM00001EB314610 ZM00001EB326020 ZM00001EB328570 ZM00001EB411130 ZM00001EB023700 ZM00001EB043940 ZM00001EB050930…	0									0
0.0110818	66	649	Cellular response to organic substance	ZM00001EB074400 ZM00001EB109500 ZM00001EB110250 ZM00001EB112170 ZM00001EB352430 ZM00001EB367960 ZM00001EB211460 ZM00001EB213770 ZM00001EB217010 ZM00001EB220460 ZM00001EB254390 ZM00001EB257750 ZM00001EB299510 ZM00001EB314610 ZM00001EB328990 ZM00001EB405060 ZM00001EB429270 ZM00001EB022180 ZM00001EB024290 ZM00001EB043750 ZM00001EB050930 ZM00001EB053750 ZM00001EB059050 ZM00001EB063040 ZM00001EB277240…	0									0
0.0111128	16	95	Immune system process	ZM00001EB352550 ZM00001EB405060 ZM00001EB150720 ZM00001EB083610 ZM00001EB083620 ZM00001EB090910 ZM00001EB094610 ZM00001EB228530 ZM00001EB308470 ZM00001EB006530 ZM00001EB020470 ZM00001EB029300 ZM00001EB121040 ZM00001EB147950 ZM00001EB153700 ZM00001EB172290	0									0
0.0118895	28	215	Cell wall macromolecule metabolic process	ZM00001EB073470 ZM00001EB090260 ZM00001EB112000 ZM00001EB112280 ZM00001EB339760 ZM00001EB366250 ZM00001EB255840 ZM00001EB327000 ZM00001EB423590 ZM00001EB431850 ZM00001EB138390 ZM00001EB142710 ZM00001EB142720 ZM00001EB153010 ZM00001EB157610 ZM00001EB381530 ZM00001EB167360 ZM00001EB199050 ZM00001EB226490 ZM00001EB241400 ZM00001EB323100 ZM00001EB411910 ZM00001EB414360 ZM00001EB414390 ZM00001EB272050…	0									0
0.0124818	303	3782	Phosphate-containing compound metabolic process	ZM00001EB029660 ZM00001EB068000 ZM00001EB070450 ZM00001EB074400 ZM00001EB076230 ZM00001EB077550 ZM00001EB077770 ZM00001EB082860 ZM00001EB085170 ZM00001EB094460 ZM00001EB095070 ZM00001EB095370 ZM00001EB095620 ZM00001EB099650 ZM00001EB101480 ZM00001EB103940 ZM00001EB109500 ZM00001EB109880 ZM00001EB110250 ZM00001EB112170 ZM00001EB334440 ZM00001EB336730 ZM00001EB343160 ZM00001EB347400 ZM00001EB348580…	0									0
0.0134873	23	165	Hydrogen peroxide catabolic process	ZM00001EB071800 ZM00001EB067730 ZM00001EB076190 ZM00001EB102470 ZM00001EB332160 ZM00001EB332990 ZM00001EB342070 ZM00001EB354680 ZM00001EB225230 ZM00001EB240670 ZM00001EB298200 ZM00001EB410710 ZM00001EB425840 ZM00001EB001560 ZM00001EB020790 ZM00001EB022050 ZM00001EB043100 ZM00001EB043110 ZM00001EB281180 ZM00001EB128620 ZM00001EB140290 ZM00001EB383870 ZM00001EB168620	0									0
0.0143073	7	24	Carbon fixation	ZM00001EB188120 ZM00001EB080840 ZM00001EB092540 ZM00001EB370590 ZM00001EB251520 ZM00001EB126420 ZM00001EB197410	0									0
0.0143073	28	218	Organic hydroxy compound biosynthetic process	ZM00001EB080110 ZM00001EB102030 ZM00001EB114290 ZM00001EB335380 ZM00001EB356300 ZM00001EB362010 ZM00001EB367040 ZM00001EB221970 ZM00001EB247450 ZM00001EB303010 ZM00001EB316960 ZM00001EB405760 ZM00001EB008360 ZM00001EB009510 ZM00001EB027730 ZM00001EB282130 ZM00001EB125130 ZM00001EB163800 ZM00001EB379120 ZM00001EB399370 ZM00001EB401220 ZM00001EB334140 ZM00001EB367770 ZM00001EB251860 ZM00001EB256000…	0									0
0.014488	22	156	Fatty acid biosynthetic process	ZM00001EB109290 ZM00001EB327480 ZM00001EB278580 ZM00001EB130080 ZM00001EB164780 ZM00001EB206040 ZM00001EB085820 ZM00001EB216870 ZM00001EB222980 ZM00001EB225510 ZM00001EB317790 ZM00001EB419400 ZM00001EB004760 ZM00001EB006020 ZM00001EB026580 ZM00001EB046050 ZM00001EB047970 ZM00001EB270390 ZM00001EB162960 ZM00001EB377350 ZM00001EB385870 ZM00001EB190120	0									0
0.0166238	23	168	Hydrogen peroxide metabolic process	ZM00001EB071800 ZM00001EB067730 ZM00001EB076190 ZM00001EB102470 ZM00001EB332160 ZM00001EB332990 ZM00001EB342070 ZM00001EB354680 ZM00001EB225230 ZM00001EB240670 ZM00001EB298200 ZM00001EB410710 ZM00001EB425840 ZM00001EB001560 ZM00001EB020790 ZM00001EB022050 ZM00001EB043100 ZM00001EB043110 ZM00001EB281180 ZM00001EB128620 ZM00001EB140290 ZM00001EB383870 ZM00001EB168620	0									0
0.0166238	90	959	Cellular lipid metabolic process	ZM00001EB071070 ZM00001EB075800 ZM00001EB083520 ZM00001EB085820 ZM00001EB099650 ZM00001EB102030 ZM00001EB107290 ZM00001EB109290 ZM00001EB356090 ZM00001EB361070 ZM00001EB362010 ZM00001EB365210 ZM00001EB367040 ZM00001EB370660 ZM00001EB213120 ZM00001EB216590 ZM00001EB216870 ZM00001EB221970 ZM00001EB225510 ZM00001EB247450 ZM00001EB307100 ZM00001EB311390 ZM00001EB316960 ZM00001EB317790 ZM00001EB320650…	0									0
0.0170771	14	81	Porphyrin-containing compound metabolic process	ZM00001EB332650 ZM00001EB233020 ZM00001EB254510 ZM00001EB407780 ZM00001EB287860 ZM00001EB207370 ZM00001EB066060 ZM00001EB212250 ZM00001EB220940 ZM00001EB433610 ZM00001EB015790 ZM00001EB044650 ZM00001EB269720 ZM00001EB392680	0									0
0.0179666	8	32	Response to gravity	ZM00001EB085520 ZM00001EB241740 ZM00001EB174880 ZM00001EB219190 ZM00001EB063110 ZM00001EB283890 ZM00001EB159720 ZM00001EB389260	0									0
0.0190805	136	1557	Cell communication	ZM00001EB074400 ZM00001EB074890 ZM00001EB102420 ZM00001EB109500 ZM00001EB110250 ZM00001EB112170 ZM00001EB336820 ZM00001EB344490 ZM00001EB352430 ZM00001EB353070 ZM00001EB367960 ZM00001EB211460 ZM00001EB213770 ZM00001EB219160 ZM00001EB220460 ZM00001EB235510 ZM00001EB252880 ZM00001EB254390 ZM00001EB257750 ZM00001EB258520 ZM00001EB299510 ZM00001EB328530 ZM00001EB328990 ZM00001EB405060 ZM00001EB408050…	0									0
0.0213243	14	83	Tetrapyrrole metabolic process	ZM00001EB332650 ZM00001EB233020 ZM00001EB254510 ZM00001EB407780 ZM00001EB287860 ZM00001EB207370 ZM00001EB066060 ZM00001EB212250 ZM00001EB220940 ZM00001EB433610 ZM00001EB015790 ZM00001EB044650 ZM00001EB269720 ZM00001EB392680	0									0
0.0225658	7	26	Systemic acquired resistance	ZM00001EB083610 ZM00001EB083620 ZM00001EB090910 ZM00001EB094610 ZM00001EB006530 ZM00001EB121040 ZM00001EB147950	0									0
0.0236555	14	84	Developmental growth	ZM00001EB106100 ZM00001EB070450 ZM00001EB073620 ZM00001EB108890 ZM00001EB307290 ZM00001EB326930 ZM00001EB005600 ZM00001EB134490 ZM00001EB142560 ZM00001EB379120 ZM00001EB402080 ZM00001EB402930 ZM00001EB200650 ZM00001EB003730	0									0
0.0253448	18	123	Pigment metabolic process	ZM00001EB332650 ZM00001EB233020 ZM00001EB254510 ZM00001EB320650 ZM00001EB407780 ZM00001EB287860 ZM00001EB207370 ZM00001EB367770 ZM00001EB066060 ZM00001EB357090 ZM00001EB212250 ZM00001EB220940 ZM00001EB256000 ZM00001EB433610 ZM00001EB015790 ZM00001EB044650 ZM00001EB269720 ZM00001EB392680	0									0
0.0254657	26	206	Reactive oxygen species metabolic process	ZM00001EB071800 ZM00001EB067730 ZM00001EB076190 ZM00001EB100110 ZM00001EB102470 ZM00001EB332160 ZM00001EB332990 ZM00001EB342070 ZM00001EB354680 ZM00001EB225230 ZM00001EB240670 ZM00001EB298200 ZM00001EB410710 ZM00001EB425840 ZM00001EB001560 ZM00001EB020790 ZM00001EB022050 ZM00001EB043100 ZM00001EB043110 ZM00001EB281180 ZM00001EB128620 ZM00001EB140290 ZM00001EB377310 ZM00001EB383870 ZM00001EB168620…	0									0
0.0260303	8	34	Cortical cytoskeleton organization	ZM00001EB352090 ZM00001EB353070 ZM00001EB284280 ZM00001EB372070 ZM00001EB393120 ZM00001EB194680 ZM00001EB208230 ZM00001EB340730	0									0
0.0261507	6	20	Locomotion	ZM00001EB347530 ZM00001EB353070 ZM00001EB284280 ZM00001EB372070 ZM00001EB194680 ZM00001EB208230	0									0
0.0267568	5	14	Response to virus	ZM00001EB352550 ZM00001EB150720 ZM00001EB308470 ZM00001EB020470 ZM00001EB029300	0									0
0.0267568	5	14	Reductive pentose-phosphate cycle	ZM00001EB188120 ZM00001EB080840 ZM00001EB092540 ZM00001EB251520 ZM00001EB197410	0									0
0.0267568	5	14	Photosynthesis, dark reaction	ZM00001EB188120 ZM00001EB080840 ZM00001EB092540 ZM00001EB251520 ZM00001EB197410	0									0
0.0311709	4	9	Arabinan metabolic process	ZM00001EB090260 ZM00001EB339760 ZM00001EB431850 ZM00001EB199050	0									0
0.0311709	4	9	Arabinan catabolic process	ZM00001EB090260 ZM00001EB339760 ZM00001EB431850 ZM00001EB199050	0									0
0.0311709	4	9	Defense response to virus	ZM00001EB352550 ZM00001EB150720 ZM00001EB308470 ZM00001EB020470	0									0
0.0362639	8	36	Monosaccharide catabolic process	ZM00001EB216260 ZM00001EB219890 ZM00001EB244910 ZM00001EB424010 ZM00001EB054980 ZM00001EB274530 ZM00001EB274560 ZM00001EB159720	0									0
0.0375859	29	246	Fatty acid metabolic process	ZM00001EB085820 ZM00001EB107290 ZM00001EB109290 ZM00001EB356090 ZM00001EB225510 ZM00001EB317790 ZM00001EB327480 ZM00001EB026580 ZM00001EB032500 ZM00001EB033060 ZM00001EB059630 ZM00001EB278580 ZM00001EB130080 ZM00001EB164780 ZM00001EB206040 ZM00001EB216870 ZM00001EB222980 ZM00001EB419400 ZM00001EB004760 ZM00001EB006020 ZM00001EB046050 ZM00001EB047970 ZM00001EB064230 ZM00001EB270390 ZM00001EB162960…	0									0
0.0378876	32	280	Cellular oxidant detoxification	ZM00001EB067730 ZM00001EB071800 ZM00001EB076190 ZM00001EB077840 ZM00001EB100110 ZM00001EB102470 ZM00001EB332160 ZM00001EB332990 ZM00001EB341260 ZM00001EB342070 ZM00001EB354680 ZM00001EB225230 ZM00001EB240670 ZM00001EB298200 ZM00001EB410710 ZM00001EB425840 ZM00001EB001560 ZM00001EB020790 ZM00001EB022050 ZM00001EB043100 ZM00001EB043110 ZM00001EB056030 ZM00001EB278510 ZM00001EB281180 ZM00001EB128620…	0									0
0.0401604	12	71	Regulation of anatomical structure morphogenesis	ZM00001EB353070 ZM00001EB328570 ZM00001EB284280 ZM00001EB152840 ZM00001EB372070 ZM00001EB194680 ZM00001EB208230 ZM00001EB108890 ZM00001EB307290 ZM00001EB326930 ZM00001EB271900 ZM00001EB200650	0									0
0.0401604	12	71	Regulation of actin filament-based process	ZM00001EB353070 ZM00001EB330450 ZM00001EB331460 ZM00001EB053530 ZM00001EB284280 ZM00001EB372070 ZM00001EB183860 ZM00001EB194680 ZM00001EB208230 ZM00001EB362860 ZM00001EB281890 ZM00001EB140890	0									0
0.0409502	9	45	Cell wall macromolecule catabolic process	ZM00001EB090260 ZM00001EB339760 ZM00001EB431850 ZM00001EB153010 ZM00001EB157610 ZM00001EB381530 ZM00001EB199050 ZM00001EB272050 ZM00001EB141880	0									0
0.0409502	9	45	Nucleotide-sugar metabolic process	ZM00001EB104400 ZM00001EB108800 ZM00001EB230070 ZM00001EB320800 ZM00001EB327030 ZM00001EB430780 ZM00001EB167360 ZM00001EB284390 ZM00001EB397570	0									0
0.0424669	16	110	Terpenoid biosynthetic process	ZM00001EB071070 ZM00001EB361070 ZM00001EB370660 ZM00001EB320650 ZM00001EB001340 ZM00001EB122500 ZM00001EB142000 ZM00001EB367770 ZM00001EB089110 ZM00001EB334140 ZM00001EB357090 ZM00001EB232070 ZM00001EB267020 ZM00001EB287860 ZM00001EB379120 ZM00001EB208140	0									0
0.0452884	22	173	Isoprenoid biosynthetic process	ZM00001EB071070 ZM00001EB102030 ZM00001EB361070 ZM00001EB367040 ZM00001EB370660 ZM00001EB316960 ZM00001EB320650 ZM00001EB001340 ZM00001EB122500 ZM00001EB142000 ZM00001EB367770 ZM00001EB089110 ZM00001EB333900 ZM00001EB334140 ZM00001EB357090 ZM00001EB232070 ZM00001EB250080 ZM00001EB267020 ZM00001EB287860 ZM00001EB379120 ZM00001EB403920 ZM00001EB208140	0									0

## Sheet: Supplementary file S9 TFs
Supplementary file S9: TFs identification of core genes using blastx analysis against the PlantTFdb database
Ensembl Id	Regulation	TF term
Zm00001eb005440	Down	HD-ZIP
Zm00001eb006360	Down	B3
Zm00001eb006680	Down	bHLH
Zm00001eb012440	Down	Dof
Zm00001eb014260	Down	MYB_related
Zm00001eb014420	Down	MYB_related
Zm00001eb014430	Down	MYB_related
Zm00001eb015700	Down	C3H
Zm00001eb023330	Down	GATA
Zm00001eb024680	Down	HB-other
Zm00001eb027860	Down	HD-ZIP
Zm00001eb029220	Down	Dof
Zm00001eb029300	Down	MYB
Zm00001eb030510	Down	B3
Zm00001eb037670	Down	HB-other
Zm00001eb041310	Down	ZF-HD
Zm00001eb048440	Down	HD-ZIP
Zm00001eb049000	Down	MYB
Zm00001eb049160	Down	Dof
Zm00001eb051360	Down	B3
Zm00001eb052010	Down	bZIP
Zm00001eb052620	Down	LBD
Zm00001eb054810	Down	CO-like
Zm00001eb055830	Down	bHLH
Zm00001eb059460	Down	bHLH
Zm00001eb060230	Down	GATA
Zm00001eb066770	Down	Trihelix
Zm00001eb067800	Down	ERF
Zm00001eb074570	Down	C2H2
Zm00001eb075250	Down	Trihelix
Zm00001eb075510	Down	NAC
Zm00001eb078770	Down	DBB
Zm00001eb079950	Down	WRKY
Zm00001eb082590	Down	ZF-HD
Zm00001eb089250	Down	C2H2
Zm00001eb089420	Down	MYB_related
Zm00001eb091300	Down	MYB
Zm00001eb098960	Down	HD-ZIP
Zm00001eb099570	Down	MYB
Zm00001eb099870	Down	C2H2
Zm00001eb099880	Down	C2H2
Zm00001eb101280	Down	HD-ZIP
Zm00001eb102950	Down	bHLH
Zm00001eb103000	Down	bZIP
Zm00001eb105770	Down	Dof
Zm00001eb106620	Down	bHLH
Zm00001eb107500	Down	ERF
Zm00001eb108460	Down	C2H2
Zm00001eb108760	Down	NF-YB
Zm00001eb117450	Down	NF-YA
Zm00001eb120150	Down	bZIP
Zm00001eb122090	Down	WRKY
Zm00001eb122740	Down	bZIP
Zm00001eb138370	Down	ZF-HD
Zm00001eb138380	Down	M-type_MADS
Zm00001eb145660	Down	M-type_MADS
Zm00001eb147710	Down	MYB
Zm00001eb152840	Down	TCP
Zm00001eb155610	Down	MYB
Zm00001eb158910	Down	MYB
Zm00001eb159960	Down	bHLH
Zm00001eb161460	Down	MYB_related
Zm00001eb168120	Down	ZF-HD
Zm00001eb170530	Down	bHLH
Zm00001eb172290	Down	LSD
Zm00001eb174000	Down	M-type_MADS
Zm00001eb176840	Down	NAC
Zm00001eb179690	Down	G2-like
Zm00001eb186010	Down	NAC
Zm00001eb186770	Down	GRAS
Zm00001eb188380	Down	bHLH
Zm00001eb190160	Down	MYB
Zm00001eb193180	Down	GRF
Zm00001eb193330	Down	HD-ZIP
Zm00001eb193920	Down	bHLH
Zm00001eb195850	Down	MYB
Zm00001eb201150	Down	MYB_related
Zm00001eb202660	Down	SRS
Zm00001eb215560	Down	GRF
Zm00001eb217780	Down	Trihelix
Zm00001eb218120	Down	LBD
Zm00001eb221620	Down	ARF
Zm00001eb223300	Down	HD-ZIP
Zm00001eb227800	Down	SRS
Zm00001eb227830	Down	DBB
Zm00001eb229400	Down	Trihelix
Zm00001eb231360	Down	bZIP
Zm00001eb242030	Down	Trihelix
Zm00001eb246600	Down	DBB
Zm00001eb246780	Down	CO-like
Zm00001eb248590	Down	MYB
Zm00001eb248680	Down	NAC
Zm00001eb252180	Down	ZF-HD
Zm00001eb254900	Down	bHLH
Zm00001eb255490	Down	bHLH
Zm00001eb256420	Down	HD-ZIP
Zm00001eb260000	Down	NAC
Zm00001eb260590	Down	M-type_MADS
Zm00001eb265710	Down	WOX
Zm00001eb268180	Down	AP2
Zm00001eb270270	Down	HD-ZIP
Zm00001eb271500	Down	C2H2
Zm00001eb272150	Down	bHLH
Zm00001eb274800	Down	SBP
Zm00001eb278870	Down	HD-ZIP
Zm00001eb279090	Down	ERF
Zm00001eb280600	Down	CO-like
Zm00001eb284250	Down	C3H
Zm00001eb284410	Down	Nin-like
Zm00001eb286410	Down	LBD
Zm00001eb296430	Down	ERF
Zm00001eb314580	Down	C2H2
Zm00001eb322280	Down	SBP
Zm00001eb326020	Down	GRAS
Zm00001eb328570	Down	TCP
Zm00001eb328600	Down	MYB_related
Zm00001eb330990	Down	WOX
Zm00001eb336820	Down	bZIP
Zm00001eb338440	Down	TCP
Zm00001eb344000	Down	MYB_related
Zm00001eb344240	Down	M-type_MADS
Zm00001eb349060	Down	M-type_MADS
Zm00001eb349070	Down	M-type_MADS
Zm00001eb354510	Down	MYB_related
Zm00001eb355150	Down	LBD
Zm00001eb356930	Down	bHLH
Zm00001eb359500	Down	ERF
Zm00001eb365340	Down	C2H2
Zm00001eb365420	Down	G2-like
Zm00001eb373520	Down	HD-ZIP
Zm00001eb375830	Down	M-type_MADS
Zm00001eb377500	Down	HD-ZIP
Zm00001eb384720	Down	ERF
Zm00001eb386280	Down	ERF
Zm00001eb389540	Down	CO-like
Zm00001eb391280	Down	GATA
Zm00001eb393300	Down	WRKY
Zm00001eb396390	Down	MYB_related
Zm00001eb399100	Down	C2H2
Zm00001eb402220	Down	HD-ZIP
Zm00001eb405630	Down	C3H
Zm00001eb411130	Down	M-type_MADS
Zm00001eb413920	Down	WRKY
Zm00001eb414830	Down	ERF
Zm00001eb415640	Down	G2-like
Zm00001eb417620	Down	MYB_related
Zm00001eb421100	Down	B3
Zm00001eb423100	Down	ERF
Zm00001eb423130	Down	M-type_MADS
Zm00001eb424710	Down	WRKY
Zm00001eb427630	Down	Trihelix
Zm00001eb429330	Down	bHLH
Zm00001eb429720	Down	SBP
Zm00001eb001720	Up	TALE
Zm00001eb001770	Up	TALE
Zm00001eb002660	Up	NAC
Zm00001eb005380	Up	Dof
Zm00001eb006180	Up	ERF
Zm00001eb006200	Up	ERF
Zm00001eb006890	Up	CAMTA
Zm00001eb008010	Up	C2H2
Zm00001eb009550	Up	HD-ZIP
Zm00001eb011070	Up	FAR1
Zm00001eb012700	Up	C2H2
Zm00001eb013160	Up	LBD
Zm00001eb015150	Up	bZIP
Zm00001eb015320	Up	WRKY
Zm00001eb015500	Up	WOX
Zm00001eb015630	Up	NAC
Zm00001eb020610	Up	C2H2
Zm00001eb020630	Up	C2H2
Zm00001eb020640	Up	C2H2
Zm00001eb021970	Up	TALE
Zm00001eb023680	Up	ERF
Zm00001eb024300	Up	NAC
Zm00001eb028160	Up	bZIP
Zm00001eb029390	Up	GRAS
Zm00001eb030190	Up	C2H2
Zm00001eb030990	Up	WRKY
Zm00001eb032650	Up	NAC
Zm00001eb032780	Up	TALE
Zm00001eb034940	Up	bHLH
Zm00001eb034980	Up	EIL
Zm00001eb035640	Up	ARF
Zm00001eb036630	Up	MIKC_MADS
Zm00001eb036920	Up	NAC
Zm00001eb037960	Up	bHLH
Zm00001eb038820	Up	LBD
Zm00001eb038920	Up	NAC
Zm00001eb039750	Up	C2H2
Zm00001eb040070	Up	MYB
Zm00001eb041860	Up	MYB
Zm00001eb042020	Up	WRKY
Zm00001eb045780	Up	MYB
Zm00001eb050760	Up	LSD
Zm00001eb051290	Up	NAC
Zm00001eb051370	Up	B3
Zm00001eb051480	Up	LBD
Zm00001eb052670	Up	WRKY
Zm00001eb056760	Up	bHLH
Zm00001eb058370	Up	C2H2
Zm00001eb058460	Up	G2-like
Zm00001eb059350	Up	NAC
Zm00001eb060810	Up	bZIP
Zm00001eb060860	Up	bZIP
Zm00001eb060910	Up	bZIP
Zm00001eb061930	Up	bZIP
Zm00001eb062170	Up	NAC
Zm00001eb065440	Up	MYB_related
Zm00001eb066890	Up	ERF
Zm00001eb068530	Up	ERF
Zm00001eb069140	Up	bZIP
Zm00001eb070490	Up	NAC
Zm00001eb071190	Up	ERF
Zm00001eb071590	Up	WRKY
Zm00001eb072200	Up	MYB
Zm00001eb073130	Up	GRAS
Zm00001eb074900	Up	ERF
Zm00001eb074930	Up	ERF
Zm00001eb075900	Up	ERF
Zm00001eb077580	Up	NAC
Zm00001eb077690	Up	MYB
Zm00001eb077830	Up	NAC
Zm00001eb082430	Up	NAC
Zm00001eb082700	Up	GRAS
Zm00001eb084820	Up	ERF
Zm00001eb088080	Up	B3
Zm00001eb093650	Up	NAC
Zm00001eb094230	Up	G2-like
Zm00001eb094570	Up	bZIP
Zm00001eb095110	Up	NAC
Zm00001eb100690	Up	HD-ZIP
Zm00001eb100770	Up	HSF
Zm00001eb100800	Up	ERF
Zm00001eb101700	Up	WRKY
Zm00001eb101910	Up	bZIP
Zm00001eb102160	Up	NAC
Zm00001eb102540	Up	NAC
Zm00001eb103060	Up	TCP
Zm00001eb103100	Up	ERF
Zm00001eb103110	Up	ERF
Zm00001eb104260	Up	Nin-like
Zm00001eb104640	Up	Trihelix
Zm00001eb106490	Up	GRAS
Zm00001eb107800	Up	HD-ZIP
Zm00001eb107910	Up	GRAS
Zm00001eb108630	Up	MYB_related
Zm00001eb109860	Up	MYB
Zm00001eb111710	Up	MYB
Zm00001eb112840	Up	WRKY
Zm00001eb118010	Up	G2-like
Zm00001eb118760	Up	WRKY
Zm00001eb119900	Up	bHLH
Zm00001eb120960	Up	bHLH
Zm00001eb121160	Up	Dof
Zm00001eb121290	Up	MYB
Zm00001eb121600	Up	WRKY
Zm00001eb121610	Up	WRKY
Zm00001eb123570	Up	bHLH
Zm00001eb124740	Up	RAV
Zm00001eb125420	Up	LBD
Zm00001eb128740	Up	MYB
Zm00001eb129690	Up	WRKY
Zm00001eb130020	Up	MYB
Zm00001eb130740	Up	Trihelix
Zm00001eb138040	Up	WRKY
Zm00001eb139800	Up	WRKY
Zm00001eb142060	Up	C2H2
Zm00001eb143110	Up	SBP
Zm00001eb144270	Up	B3
Zm00001eb145580	Up	NAC
Zm00001eb146230	Up	MYB
Zm00001eb147010	Up	MYB_related
Zm00001eb147260	Up	C2H2
Zm00001eb148390	Up	WOX
Zm00001eb148570	Up	C2H2
Zm00001eb148580	Up	C2H2
Zm00001eb149300	Up	WRKY
Zm00001eb149550	Up	WRKY
Zm00001eb149810	Up	NAC
Zm00001eb150360	Up	bZIP
Zm00001eb150840	Up	ERF
Zm00001eb151240	Up	C2H2
Zm00001eb153330	Up	WRKY
Zm00001eb153470	Up	ERF
Zm00001eb154070	Up	HSF
Zm00001eb154170	Up	WRKY
Zm00001eb154380	Up	MIKC_MADS
Zm00001eb154960	Up	WRKY
Zm00001eb156040	Up	RAV
Zm00001eb156520	Up	MYB
Zm00001eb157100	Up	Dof
Zm00001eb157490	Up	WRKY
Zm00001eb159340	Up	WRKY
Zm00001eb160210	Up	bHLH
Zm00001eb163680	Up	ZF-HD
Zm00001eb164350	Up	GRAS
Zm00001eb164360	Up	C2H2
Zm00001eb164490	Up	GRAS
Zm00001eb164500	Up	GRAS
Zm00001eb164530	Up	GRAS
Zm00001eb165000	Up	MYB
Zm00001eb168540	Up	ERF
Zm00001eb169460	Up	WRKY
Zm00001eb172260	Up	C3H
Zm00001eb173840	Up	NAC
Zm00001eb175500	Up	NAC
Zm00001eb178160	Up	WRKY
Zm00001eb178550	Up	WRKY
Zm00001eb183190	Up	NAC
Zm00001eb185160	Up	MYB
Zm00001eb186200	Up	Trihelix
Zm00001eb187310	Up	GRAS
Zm00001eb187450	Up	MYB_related
Zm00001eb190870	Up	C2H2
Zm00001eb191780	Up	NAC
Zm00001eb193060	Up	ERF
Zm00001eb194220	Up	ERF
Zm00001eb195020	Up	LBD
Zm00001eb195400	Up	WRKY
Zm00001eb195770	Up	NAC
Zm00001eb195920	Up	AP2
Zm00001eb197040	Up	bZIP
Zm00001eb198620	Up	HSF
Zm00001eb202570	Up	ERF
Zm00001eb202770	Up	MYB
Zm00001eb206730	Up	WRKY
Zm00001eb208000	Up	HD-ZIP
Zm00001eb211760	Up	C2H2
Zm00001eb212120	Up	NAC
Zm00001eb213710	Up	NAC
Zm00001eb213800	Up	MYB
Zm00001eb214230	Up	C2H2
Zm00001eb214440	Up	bHLH
Zm00001eb215190	Up	WRKY
Zm00001eb215440	Up	GATA
Zm00001eb215870	Up	GRAS
Zm00001eb218610	Up	NF-YA
Zm00001eb219030	Up	Dof
Zm00001eb221780	Up	MYB
Zm00001eb224800	Up	NAC
Zm00001eb226570	Up	HD-ZIP
Zm00001eb228520	Up	NAC
Zm00001eb231720	Up	Nin-like
Zm00001eb232000	Up	G2-like
Zm00001eb234120	Up	WRKY
Zm00001eb234170	Up	ARR-B
Zm00001eb236380	Up	bZIP
Zm00001eb240050	Up	bHLH
Zm00001eb240750	Up	WRKY
Zm00001eb241420	Up	ERF
Zm00001eb242090	Up	ERF
Zm00001eb244830	Up	EIL
Zm00001eb245030	Up	NAC
Zm00001eb246010	Up	NAC
Zm00001eb246280	Up	B3
Zm00001eb247570	Up	MYB
Zm00001eb247720	Up	ARF
Zm00001eb248560	Up	MYB
Zm00001eb249290	Up	ERF
Zm00001eb250940	Up	MYB_related
Zm00001eb256160	Up	GeBP
Zm00001eb256230	Up	WRKY
Zm00001eb257030	Up	ERF
Zm00001eb260850	Up	NAC
Zm00001eb264780	Up	WRKY
Zm00001eb264930	Up	bZIP
Zm00001eb265040	Up	C3H
Zm00001eb265610	Up	AP2
Zm00001eb266370	Up	MYB
Zm00001eb266420	Up	C2H2
Zm00001eb266920	Up	GRAS
Zm00001eb266930	Up	GRAS
Zm00001eb271520	Up	ERF
Zm00001eb272040	Up	NAC
Zm00001eb272280	Up	bZIP
Zm00001eb274260	Up	G2-like
Zm00001eb275080	Up	WRKY
Zm00001eb284130	Up	bHLH
Zm00001eb285050	Up	WRKY
Zm00001eb286490	Up	WRKY
Zm00001eb287060	Up	SRS
Zm00001eb288400	Up	GRAS
Zm00001eb288420	Up	NAC
Zm00001eb288890	Up	MYB_related
Zm00001eb288980	Up	C2H2
Zm00001eb289170	Up	ERF
Zm00001eb290290	Up	ERF
Zm00001eb290350	Up	WRKY
Zm00001eb291720	Up	ERF
Zm00001eb291730	Up	ERF
Zm00001eb291960	Up	bHLH
Zm00001eb293250	Up	HSF
Zm00001eb293420	Up	WRKY
Zm00001eb294180	Up	WRKY
Zm00001eb294830	Up	RAV
Zm00001eb295060	Up	MYB
Zm00001eb295700	Up	Trihelix
Zm00001eb296020	Up	WRKY
Zm00001eb296130	Up	WRKY
Zm00001eb299420	Up	TALE
Zm00001eb302780	Up	NF-YB
Zm00001eb303690	Up	ERF
Zm00001eb305780	Up	ERF
Zm00001eb307550	Up	ERF
Zm00001eb310260	Up	WRKY
Zm00001eb310270	Up	WRKY
Zm00001eb312120	Up	MYB
Zm00001eb313580	Up	MYB
Zm00001eb314500	Up	HD-ZIP
Zm00001eb314890	Up	HSF
Zm00001eb316310	Up	WRKY
Zm00001eb316720	Up	bZIP
Zm00001eb317060	Up	NAC
Zm00001eb317890	Up	NAC
Zm00001eb318060	Up	ERF
Zm00001eb318910	Up	ERF
Zm00001eb320470	Up	Trihelix
Zm00001eb324070	Up	MYB
Zm00001eb324600	Up	GRAS
Zm00001eb324750	Up	C2H2
Zm00001eb326170	Up	C2H2
Zm00001eb330710	Up	WRKY
Zm00001eb330910	Up	NAC
Zm00001eb331170	Up	bZIP
Zm00001eb332190	Up	SBP
Zm00001eb332300	Up	WRKY
Zm00001eb332860	Up	MYB
Zm00001eb334160	Up	NAC
Zm00001eb337270	Up	WRKY
Zm00001eb337410	Up	MYB_related
Zm00001eb337860	Up	bHLH
Zm00001eb338940	Up	ERF
Zm00001eb339810	Up	MYB
Zm00001eb340550	Up	Trihelix
Zm00001eb342850	Up	RAV
Zm00001eb343960	Up	WRKY
Zm00001eb344160	Up	WRKY
Zm00001eb346880	Up	WRKY
Zm00001eb347090	Up	SRS
Zm00001eb347270	Up	bHLH
Zm00001eb348340	Up	NAC
Zm00001eb349010	Up	NAC
Zm00001eb350280	Up	WRKY
Zm00001eb352570	Up	ERF
Zm00001eb352580	Up	ERF
Zm00001eb353710	Up	HSF
Zm00001eb354750	Up	MYB
Zm00001eb354920	Up	C3H
Zm00001eb356430	Up	WRKY
Zm00001eb357120	Up	bHLH
Zm00001eb357350	Up	WRKY
Zm00001eb358680	Up	WRKY
Zm00001eb358740	Up	WRKY
Zm00001eb359470	Up	WRKY
Zm00001eb359740	Up	WRKY
Zm00001eb360090	Up	Dof
Zm00001eb360120	Up	Trihelix
Zm00001eb360510	Up	MYB
Zm00001eb360850	Up	MYB
Zm00001eb362240	Up	G2-like
Zm00001eb363140	Up	GRAS
Zm00001eb364360	Up	SBP
Zm00001eb366540	Up	MYB
Zm00001eb366790	Up	MYB_related
Zm00001eb366900	Up	bZIP
Zm00001eb368050	Up	C2H2
Zm00001eb368640	Up	WRKY
Zm00001eb369060	Up	NAC
Zm00001eb369560	Up	ERF
Zm00001eb370010	Up	bHLH
Zm00001eb370870	Up	ERF
Zm00001eb370960	Up	WRKY
Zm00001eb371520	Up	NF-X1
Zm00001eb375580	Up	ERF
Zm00001eb377160	Up	WRKY
Zm00001eb379110	Up	MYB
Zm00001eb385110	Up	bHLH
Zm00001eb386370	Up	MYB
Zm00001eb386770	Up	bZIP
Zm00001eb387370	Up	MYB
Zm00001eb387600	Up	bZIP
Zm00001eb388270	Up	bZIP
Zm00001eb388620	Up	WRKY
Zm00001eb390020	Up	G2-like
Zm00001eb392440	Up	CAMTA
Zm00001eb392980	Up	GRAS
Zm00001eb393460	Up	C2H2
Zm00001eb393490	Up	C2H2
Zm00001eb395380	Up	NAC
Zm00001eb395580	Up	MYB
Zm00001eb399360	Up	HD-ZIP
Zm00001eb400660	Up	bHLH
Zm00001eb401290	Up	ERF
Zm00001eb402170	Up	bHLH
Zm00001eb403720	Up	TALE
Zm00001eb405590	Up	NAC
Zm00001eb408860	Up	NAC
Zm00001eb413100	Up	NF-YC
Zm00001eb413930	Up	ERF
Zm00001eb414320	Up	WRKY
Zm00001eb415520	Up	bHLH
Zm00001eb416400	Up	MYB
Zm00001eb417170	Up	MYB
Zm00001eb417490	Up	WRKY
Zm00001eb422620	Up	GRAS
Zm00001eb426640	Up	NAC
Zm00001eb426670	Up	MYB
Zm00001eb427790	Up	Trihelix
Zm00001eb428070	Up	MYB_related
Zm00001eb428940	Up	C2H2
Zm00001eb429870	Up	ERF
Zm00001eb429940	Up	MYB
Zm00001eb430430	Up	WRKY
Zm00001eb430640	Up	ERF
Zm00001eb432100	Up	AP2
Zm00001eb433240	Up	ERF
Zm00001eb440720	Up	NAC
Zm00001eb440730	Up	NAC
Zm00001eb441670	Up	WRKY

## Sheet: Supplementary file S9 Match
Supplementary file S9: TFs of core genes matched with other fungal treatment conditions; Up: Up-regulated, Down: Down-regulated; Treatment conditions:- F. graminearum(Fg), T. atroviride(Ta), U. maydis(Um), and F. verticillioide(Fv)
TFs of Core genes			Based on the gene enrichment analysis of DEG
Ensembl id	Regulation	TF term	Treatment Conditions	Ensembl id	Ensembl id V4	TFs term
Zm00001eb318910	Up	ERF	Fg Ta Um	Zm00001eb318910	ZM00001D021208	AP2-EREBP-transcription factor 115
Zm00001eb219030	Up	Dof	Fg Ta Um	Zm00001eb219030	ZM00001D013724	C2C2-Dof-transcription factor 26
Zm00001eb100690	Up	HD-ZIP	Fg Ta Um	Zm00001eb100690	ZM00001D005875	Homeobox-transcription factor 59
Zm00001eb120960	Up	bHLH	Fg Fv Ta Um	Zm00001eb120960	ZM00001D039459	bHLH-transcription factor 70
Zm00001eb103100	Up	ERF	Fg Fv Ta Um	Zm00001eb103100	ZM00001D006169	DRE-binding protein3
Zm00001eb111710	Up	MYB	Fg Fv Ta Um	Zm00001eb111710	ZM00001D007191	MYB-transcription factor 110
Zm00001eb316720	Up	bZIP	Fg Fv	Zm00001eb316720	ZM00001D020938	bZIP-transcription factor 7
Zm00001eb242090	Up	ERF	Fg Fv Um	Zm00001eb242090	ZM00001D016616	AP2-EREBP-transcription factor 129
Zm00001eb249290	Up	ERF	Fg Fv Um	Zm00001eb249290	ZM00001D017462	AP2-EREBP-transcription factor 195
Zm00001eb415520	Up	bHLH	Fg Fv Um	Zm00001eb415520	ZM00001D024522	bHLH-transcription factor 116
Zm00001eb255490	Down	bHLH	Fg Fv Um	Zm00001eb255490	ZM00001D018119	bHLH-transcription factor 161
Zm00001eb337860	Up	bHLH	Fg Fv Um	Zm00001eb337860	ZM00001D008853	bHLH-transcription factor 62
Zm00001eb160210	Up	bHLH	Fg Fv Um	Zm00001eb160210	ZM00001D044272	bHLH-transcription factor 94
Zm00001eb388270	Up	bZIP	Fg Fv Um	Zm00001eb388270	ZM00001D046751	bZIP-transcription factor 70
Zm00001eb274260	Up	G2-like	Fg Fv Um	Zm00001eb274260	ZM00001D036638	G2-like-transcription factor 31
Zm00001eb390020	Up	G2-like	Fg Fv Um	Zm00001eb390020	ZM00001D046981	G2-like-transcription factor 32
Zm00001eb270270	Down	HD-ZIP	Fg Fv Um	Zm00001eb270270	ZM00001D036118	Homeobox-transcription factor 60
Zm00001eb256420	Down	HD-ZIP	Fg Fv Um	Zm00001eb256420	ZM00001D018225	Homeobox-transcription factor 71
Zm00001eb040070	Up	MYB	Fg Fv Um	Zm00001eb040070	ZM00001D032024	myb transcription factor38
Zm00001eb295060	Up	MYB	Fg Fv Um	Zm00001eb295060	ZM00001D038930	MYB-transcription factor 130
Zm00001eb041860	Up	MYB	Fg Fv Um	Zm00001eb041860	ZM00001D032240	MYB-transcription factor 146
Zm00001eb360510	Up	MYB	Fg Fv Um	Zm00001eb360510	ZM00001D011614	MYB-transcription factor 24
Zm00001eb312120	Up	MYB	Fg Fv Um	Zm00001eb312120	ZM00001D020405	MYB-transcription factor 66
Zm00001eb334160	Up	NAC	Fg Fv Um	Zm00001eb334160	ZM00001D008399	NAC-transcription factor 118
Zm00001eb191780	Up	NAC	Fg Fv Um	Zm00001eb191780	ZM00001D051956	NAC-transcription factor 51
Zm00001eb059350	Up	NAC	Fg Fv Um	Zm00001eb059350	ZM00001D034277	NAC-transcription factor 7
Zm00001eb024300	Up	NAC	Fg Fv Um	Zm00001eb024300	ZM00001D030023	NAC-transcription factor43
Zm00001eb296020	Up	WRKY	Fg Fv Um	Zm00001eb296020	ZM00001D039032	WRKY-transcription factor 117
Zm00001eb388620	Up	WRKY	Fg Fv Um	Zm00001eb388620	ZM00001D046805	WRKY-transcription factor 124
Zm00001eb346880	Up	WRKY	Fg Fv Um	Zm00001eb346880	ZM00001D009939	WRKY-transcription factor 34
Zm00001eb169460	Up	WRKY	Fg Fv Um	Zm00001eb169460	ZM00001D049173	WRKY-transcription factor 36
Zm00001eb343960	Up	WRKY	Fg Fv Um	Zm00001eb343960	ZM00001D009595	WRKY-transcription factor 69
Zm00001eb012700	Up	C2H2	Fg Fv Um	Zm00001eb012700	ZM00001D028667	zinc finger protein4
Zm00001eb148580	Up	C2H2	Fg Fv Um	Zm00001eb148580	ZM00001D042934	zinc finger protein6
Zm00001eb421100	Down	B3	Fg Um	Zm00001eb421100	ZM00001D025233	ABI3-VP1-transcription factor 21
Zm00001eb030510	Down	B3	Fg Um	Zm00001eb030510	ZM00001D030907	ABI3-VP1-transcription factor 46
Zm00001eb375580	Up	ERF	Fg Um	Zm00001eb375580	ZM00001D045204	AP2-EREBP-transcription factor 122
Zm00001eb156040	Up	RAV	Fg Um	Zm00001eb156040	ZM00001D043782	AP2-EREBP-transcription factor 126
Zm00001eb305780	Up	ERF	Fg Um	Zm00001eb305780	ZM00001D019475	AP2-EREBP-transcription factor 128
Zm00001eb084820	Up	ERF	Fg Um	Zm00001eb084820	ZM00001D003884	AP2-EREBP-transcription factor 131
Zm00001eb289170	Up	ERF	Fg Um	Zm00001eb289170	ZM00001D038320	AP2-EREBP-transcription factor 133
Zm00001eb153470	Up	ERF	Fg Um	Zm00001eb153470	ZM00001D043491	AP2-EREBP-transcription factor 134
Zm00001eb150840	Up	ERF	Fg Um	Zm00001eb150840	ZM00001D043205	AP2-EREBP-transcription factor 147
Zm00001eb294830	Up	RAV	Fg Um	Zm00001eb294830	ZM00001D038907	AP2-EREBP-transcription factor 162
Zm00001eb307550	Up	ERF	Fg Um	Zm00001eb307550	ZM00001D019734	AP2-EREBP-transcription factor 177
Zm00001eb006200	Up	ERF	Fg Um	Zm00001eb006200	ZM00001D027928	AP2-EREBP-transcription factor 181
Zm00001eb291730	Up	ERF	Fg Um	Zm00001eb291730	ZM00001D038585	AP2-EREBP-transcription factor 196
Zm00001eb074930	Up	ERF	Fg Um	Zm00001eb074930	ZM00001D002762	AP2-EREBP-transcription factor 198
Zm00001eb429870	Up	ERF	Fg Um	Zm00001eb429870	ZM00001D026191	AP2-EREBP-transcription factor 2
Zm00001eb430430	Up	WRKY	Fg Um	Zm00001eb430640	ZM00001D026271	AP2-EREBP-transcription factor 205
Zm00001eb100800	Up	ERF	Fg Um	Zm00001eb100800	ZM00001D005892	AP2-EREBP-transcription factor 211
Zm00001eb432100	Up	AP2	Fg Um	Zm00001eb432100	ZM00001D026448	AP2-EREBP-transcription factor 212
Zm00001eb271520	Up	ERF	Fg Um	Zm00001eb271520	ZM00001D036298	AP2-EREBP-transcription factor 25
Zm00001eb384720	Down	ERF	Fg Um	Zm00001eb384720	ZM00001D046292	AP2-EREBP-transcription factor 39
Zm00001eb291720	Up	ERF	Fg Um	Zm00001eb291720	ZM00001D038584	AP2-EREBP-transcription factor 42
Zm00001eb068530	Up	ERF	Fg Um	Zm00001eb068530	ZM00001D002079	AP2-EREBP-transcription factor 47
Zm00001eb342850	Up	RAV	Fg Um	Zm00001eb342850	ZM00001D009468	AP2-EREBP-transcription factor 49
Zm00001eb414830	Down	ERF	Fg Um	Zm00001eb414830	ZM00001D024436	AP2-EREBP-transcription factor 51
Zm00001eb413930	Up	ERF	Fg Um	Zm00001eb413930	ZM00001D024324	AP2-EREBP-transcription factor 54
Zm00001eb193060	Up	ERF	Fg Um	Zm00001eb193060	ZM00001D052102	AP2-EREBP-transcription factor 57
Zm00001eb074900	Up	ERF	Fg Um	Zm00001eb074900	ZM00001D002760	AP2-EREBP-transcription factor 61
Zm00001eb107500	Down	ERF	Fg Um	Zm00001eb107500	ZM00001D006653	AP2-EREBP-transcription factor 62
Zm00001eb103110	Up	ERF	Fg Um	Zm00001eb103110	ZM00001D006170	AP2-EREBP-transcription factor 65
Zm00001eb401290	Up	ERF	Fg Um	Zm00001eb401290	ZM00001D048208	AP2-EREBP-transcription factor 71
Zm00001eb268180	Down	AP2	Fg Um	Zm00001eb268180	ZM00001D035835	AP2-EREBP-transcription factor 72
Zm00001eb265610	Up	AP2	Fg Um	Zm00001eb265610	ZM00001D035512	AP2-EREBP-transcription factor 81
Zm00001eb369560	Up	ERF	Fg Um	Zm00001eb369560	ZM00001D012585	AP2-EREBP-transcription factor 83
Zm00001eb352580	Up	ERF	Fg Um	Zm00001eb352580	ZM00001D000339	AP2-EREBP-transcription factor 92
Zm00001eb352570	Up	ERF	Fg Um	Zm00001eb352570	ZM00001D010676	AP2-EREBP-transcription factor 93
Zm00001eb071190	Up	ERF	Fg Um	Zm00001eb071190	ZM00001D002364	AP2-EREBP-transcription factor 97
Zm00001eb168540	Up	ERF	Fg Um	Zm00001eb168540	ZM00001D049058	AP2-EREBP-transcription factor 99
Zm00001eb188380	Down	bHLH	Fg Um	Zm00001eb188380	ZM00001D051569	bHLH-transcription factor 11
Zm00001eb170530	Down	bHLH	Fg Um	Zm00001eb170530	ZM00001D049294	bHLH-transcription factor 130
Zm00001eb037960	Up	bHLH	Fg Um	Zm00001eb037960	ZM00001D031781	bHLH-transcription factor 135
Zm00001eb006680	Down	bHLH	Fg Um	Zm00001eb006680	ZM00001D027987	bHLH-transcription factor 160
Zm00001eb347270	Up	bHLH	Fg Um	Zm00001eb347270	ZM00001D009999	bHLH-transcription factor 44
Zm00001eb357120	Up	bHLH	Fg Um	Zm00001eb357120	ZM00001D011212	bHLH-transcription factor 77
Zm00001eb102950	Down	bHLH	Fg Um	Zm00001eb102950	ZM00001D006150	bHLH-transcription factor 95
Zm00001eb402170	Up	bHLH	Fg Um	Zm00001eb402170	ZM00001D048309	bHLH-transcription factor 97
Zm00001eb120150	Down	bZIP	Fg Um	Zm00001eb120150	ZM00001D039383	bZIP-transcription factor 117
Zm00001eb336820	Down	bZIP	Fg Um	Zm00001eb336820	ZM00001D008734	bZIP-transcription factor 122
Zm00001eb069140	Up	bZIP	Fg Um	Zm00001eb069140	ZM00001D002143	bZIP-transcription factor 27
Zm00001eb061930	Up	bZIP	Fg Um	Zm00001eb061930	ZM00001D034571	bZIP-transcription factor 29
Zm00001eb103000	Down	bZIP	Fg Um	Zm00001eb103000	ZM00001D006157	bZIP-transcription factor 46
Zm00001eb150360	Up	bZIP	Fg Um	Zm00001eb150360	ZM00001D043153	bZIP-transcription factor 56
Zm00001eb122740	Down	bZIP	Fg Um	Zm00001eb122740	ZM00001D039658	bZIP-transcription factor 6
Zm00001eb231360	Down	bZIP	Fg Um	Zm00001eb231360	ZM00001D015153	bZIP-transcription factor 60
Zm00001eb101910	Up	bZIP	Fg Um	Zm00001eb101910	ZM00001D006027	bZIP-transcription factor 85
Zm00001eb012440	Down	Dof	Fg Um	Zm00001eb012440	ZM00001D028625	C2C2-Dof-transcription factor 30
Zm00001eb049160	Down	Dof	Fg Um	Zm00001eb049160	ZM00001D033093	C2C2-Dof-transcription factor 32
Zm00001eb157100	Up	Dof	Fg Um	Zm00001eb157100	ZM00001D043904	C2C2-Dof-transcription factor 4
Zm00001eb023330	Down	GATA	Fg Um	Zm00001eb023330	ZM00001D029896	C2C2-GATA-transcription factor 16
Zm00001eb391280	Down	GATA	Fg Um	Zm00001eb391280	ZM00001D047081	C2C2-GATA-transcription factor 28
Zm00001eb284250	Down	C3H	Fg Um	Zm00001eb284250	ZM00001D037769	C3H-transcription factor 339
Zm00001eb015700	Down	C3H	Fg Um	Zm00001eb015700	ZM00001D029010	C3H-transcription factor 345
Zm00001eb354920	Up	C3H	Fg Um	Zm00001eb354920	ZM00001D010956	C3H-transcription factor 37
Zm00001eb006890	Up	CAMTA	Fg Um	Zm00001eb006890	ZM00001D028007	CAMTA-transcription factor 4
Zm00001eb108760	Down	NF-YB	Fg Um	Zm00001eb108760	ZM00001D006813	CCAAT-DR1-transcription factor 6
Zm00001eb117450	Down	NF-YA	Fg Um	Zm00001eb117450	ZM00001D007882	CCAAT-HAP2-transcription factor 214
Zm00001eb011070	Up	FAR1	Fg Um	Zm00001eb011070	ZM00001D028472	FAR1-like-transcription factor 1
Zm00001eb234170	Up	ARR-B	Fg Um	Zm00001eb234170	ZM00001D015521	G2-like-transcription factor 24
Zm00001eb118010	Up	G2-like	Fg Um	Zm00001eb118010	ZM00001D007962	G2-like-transcription factor 27
Zm00001eb058460	Up	G2-like	Fg Um	Zm00001eb058460	ZM00001D034160	G2-like-transcription factor 44
Zm00001eb179690	Down	G2-like	Fg Um	Zm00001eb179690	ZM00001D050404	G2-like-transcription factor 49
Zm00001eb415640	Down	G2-like	Fg Um	Zm00001eb415640	ZM00001D024532	G2-like-transcription factor 55
Zm00001eb362240	Up	G2-like	Fg Um	Zm00001eb362240	ZM00001D011785	G2-like-transcription factor 56
Zm00001eb195850	Down	MYB	Fg Um	Zm00001eb195850	ZM00001D052397	glossy3
Zm00001eb326020	Down	GRAS	Fg Um	Zm00001eb326020	ZM00001D021973	GRAS-transcription factor 19
Zm00001eb363140	Up	GRAS	Fg Um	Zm00001eb363140	ZM00001D011881	GRAS-transcription factor 2
Zm00001eb164350	Up	GRAS	Fg Um	Zm00001eb164350	ZM00001D048588	GRAS-transcription factor 48
Zm00001eb106490	Up	GRAS	Fg Um	Zm00001eb106490	ZM00001D006551	GRAS-transcription factor 49
Zm00001eb073130	Up	GRAS	Fg Um	Zm00001eb073130	ZM00001D002573	GRAS-transcription factor 52
Zm00001eb215870	Up	GRAS	Fg Um	Zm00001eb215870	ZM00001D013385	GRAS-transcription factor 55
Zm00001eb107910	Up	GRAS	Fg Um	Zm00001eb107910	ZM00001D006701	GRAS-transcription factor 75
Zm00001eb164500	Up	GRAS	Fg Um	Zm00001eb164500	ZM00001D048603	GRAS-transcription factor 83
Zm00001eb193180	Down	GRF	Fg Um	Zm00001eb193180	ZM00001D052112	GRF-transcription factor 10
Zm00001eb278870	Down	HD-ZIP	Fg Um	Zm00001eb278870	ZM00001D037140	Homeobox-transcription factor 10
Zm00001eb021970	Up	TALE	Fg Um	Zm00001eb021970	ZM00001D029736	Homeobox-transcription factor 100
Zm00001eb107800	Up	HD-ZIP	Fg Um	Zm00001eb107800	ZM00001D006687	Homeobox-transcription factor 107
Zm00001eb015500	Up	WOX	Fg Um	Zm00001eb015500	ZM00001D028986	Homeobox-transcription factor 130
Zm00001eb403720	Up	TALE	Fg Um	Zm00001eb403720	ZM00001D048471	Homeobox-transcription factor 20
Zm00001eb402220	Down	HD-ZIP	Fg Um	Zm00001eb402220	ZM00001D048312	Homeobox-transcription factor 22
Zm00001eb001770	Up	TALE	Fg Um	Zm00001eb001770	ZM00001D027435	Homeobox-transcription factor 30
Zm00001eb098960	Down	HD-ZIP	Fg Um	Zm00001eb098960	ZM00001D005692	Homeobox-transcription factor 34
Zm00001eb009550	Up	HD-ZIP	Fg Um	Zm00001eb009550	ZM00001D028304	Homeobox-transcription factor 45
Zm00001eb048440	Down	HD-ZIP	Fg Um	Zm00001eb048440	ZM00001D033005	Homeobox-transcription factor 49
Zm00001eb399360	Up	HD-ZIP	Fg Um	Zm00001eb399360	ZM00001D047995	Homeobox-transcription factor 62
Zm00001eb193330	Down	HD-ZIP	Fg Um	Zm00001eb193330	ZM00001D052133	Homeobox-transcription factor 83
Zm00001eb032780	Up	TALE	Fg Um	Zm00001eb032780	ZM00001D031182	Homeobox-transcription factor 84
Zm00001eb223300	Down	HD-ZIP	Fg Um	Zm00001eb223300	ZM00001D014201	Homeobox-transcription factor 98
Zm00001eb100770	Up	HSF	Fg Um	Zm00001eb100770	ZM00001D005888	HSF-transcription factor 1
Zm00001eb293250	Up	HSF	Fg Um	Zm00001eb293250	ZM00001D038746	HSF-transcription factor 15
Zm00001eb314890	Up	HSF	Fg Um	Zm00001eb314890	ZM00001D020714	HSF-transcription factor 21
Zm00001eb125420	Up	LBD	Fg Um	Zm00001eb125420	ZM00001D040004	LBD-transcription factor 17
Zm00001eb286410	Down	LBD	Fg Um	Zm00001eb286410	ZM00001D038013	LBD-transcription factor 31
Zm00001eb423130	Down	M-type_MADS	Fg Um	Zm00001eb423130	ZM00001D025479	MADS-transcription factor 30
Zm00001eb154380	Up	MIKC_MADS	Fg Um	Zm00001eb154380	ZM00001D043589	MADS-transcription factor 36
Zm00001eb344240	Down	M-type_MADS	Fg Um	Zm00001eb344240	ZM00001D009628	MADS-transcription factor 59
Zm00001eb036630	Up	MIKC_MADS	Fg Um	Zm00001eb036630	ZM00001D031625	MADS-transcription factor 77
Zm00001eb151240	Up	C2H2	Fg Um	Zm00001eb151240	ZM00001D043243	MRP interacting2
Zm00001eb185160	Up	MYB	Fg Um	Zm00001eb185160	ZM00001D051149	myb transcription factor39
Zm00001eb429940	Up	MYB	Fg Um	Zm00001eb429940	ZM00001D026197	MYB transcription factor9
Zm00001eb428070	Up	MYB_related	Fg Um	Zm00001eb428070	ZM00001D026017	MYB-related-transcription factor 111
Zm00001eb288890	Up	MYB_related	Fg Um	Zm00001eb288890	ZM00001D038288	MYB-related-transcription factor 13
Zm00001eb161460	Down	MYB_related	Fg Um	Zm00001eb161460	ZM00001D044409	MYB-related-transcription factor 17
Zm00001eb108630	Up	MYB_related	Fg Um	Zm00001eb108630	ZM00001D006791	MYB-related-transcription factor 29
Zm00001eb366790	Up	MYB_related	Fg Um	Zm00001eb366790	ZM00001D012285	MYB-related-transcription factor 55
Zm00001eb344000	Down	MYB_related	Fg Um	Zm00001eb344000	ZM00001D009599	MYB-related-transcription factor 87
Zm00001eb013160	Up	LBD	Fg Um	Zm00001eb014260	ZM00001D028842	MYB-related-transcription factor 91
Zm00001eb324070	Up	MYB	Fg Um	Zm00001eb324070	ZM00001D021761	MYB-transcription factor 105
Zm00001eb387370	Up	MYB	Fg Um	Zm00001eb387370	ZM00001D046632	MYB-transcription factor 112
Zm00001eb213800	Up	MYB	Fg Um	Zm00001eb213800	ZM00001D013164	MYB-transcription factor 12
Zm00001eb045780	Up	MYB	Fg Um	Zm00001eb045780	ZM00001D032694	MYB-transcription factor 121
Zm00001eb072200	Up	MYB	Fg Um	Zm00001eb072200	ZM00001D002476	MYB-transcription factor 13
Zm00001eb121290	Up	MYB	Fg Um	Zm00001eb121290	ZM00001D039496	MYB-transcription factor 131
Zm00001eb426670	Up	MYB	Fg Um	Zm00001eb426670	ZM00001D025864	MYB-transcription factor 132
Zm00001eb313580	Up	MYB	Fg Um	Zm00001eb313580	ZM00001D020569	MYB-transcription factor 140
Zm00001eb190160	Down	MYB	Fg Um	Zm00001eb190160	ZM00001D051788	MYB-transcription factor 142
Zm00001eb130020	Up	MYB	Fg Um	Zm00001eb130020	ZM00001D040594	MYB-transcription factor 145
Zm00001eb417620	Down	MYB_related	Fg Um	Zm00001eb417620	ZM00001D024784	MYB-transcription factor 149
Zm00001eb396390	Down	MYB_related	Fg Um	Zm00001eb396390	ZM00001D047671	MYB-transcription factor 154
Zm00001eb266370	Up	MYB	Fg Um	Zm00001eb266370	ZM00001D035605	MYB-transcription factor 21
Zm00001eb328600	Down	MYB_related	Fg Um	Zm00001eb328600	ZM00001D022259	MYB-transcription factor 23
Zm00001eb248560	Up	MYB	Fg Um	Zm00001eb248560	ZM00001D017383	MYB-transcription factor 26
Zm00001eb395580	Up	MYB	Fg Um	Zm00001eb395580	ZM00001D047579	MYB-transcription factor 29
Zm00001eb147710	Down	MYB	Fg Um	Zm00001eb147710	ZM00001D042830	MYB-transcription factor 34
Zm00001eb165000	Up	MYB	Fg Um	Zm00001eb165000	ZM00001D048647	MYB-transcription factor 4
Zm00001eb247570	Up	MYB	Fg Um	Zm00001eb247570	ZM00001D017268	MYB-transcription factor 41
Zm00001eb049000	Down	MYB	Fg Um	Zm00001eb049000	ZM00001D033075	MYB-transcription factor 58
Zm00001eb332860	Up	MYB	Fg Um	Zm00001eb332860	ZM00001D008251	MYB-transcription factor 60
Zm00001eb091300	Down	MYB	Fg Um	Zm00001eb091300	ZM00001D004744	MYB-transcription factor 64
Zm00001eb201150	Down	MYB_related	Fg Um	Zm00001eb201150	ZM00001D053060	MYB-transcription factor 67
Zm00001eb386370	Up	MYB	Fg Um	Zm00001eb386370	ZM00001D046519	MYB-transcription factor 87
Zm00001eb248590	Down	MYB	Fg Um	Zm00001eb248590	ZM00001D017385	MYB-transcription factor 89
Zm00001eb248680	Down	NAC	Fg Um	Zm00001eb248680	ZM00001D017396	NAC-transcription factor 10
Zm00001eb145580	Up	NAC	Fg Um	Zm00001eb145580	ZM00001D042609	NAC-transcription factor 109
Zm00001eb260850	Up	NAC	Fg Um	Zm00001eb260850	ZM00001D035084	NAC-transcription factor 123
Zm00001eb228520	Up	NAC	Fg Um	Zm00001eb228520	ZM00001D014843	NAC-transcription factor 127
Zm00001eb075510	Down	NAC	Fg Um	Zm00001eb075510	ZM00001D002828	NAC-transcription factor 131
Zm00001eb330910	Up	NAC	Fg Um	Zm00001eb330910	ZM00001D022517	NAC-transcription factor 2
Zm00001eb070490	Up	NAC	Fg Um	Zm00001eb070490	ZM00001D002285	NAC-transcription factor 22
Zm00001eb369060	Up	NAC	Fg Um	Zm00001eb369060	ZM00001D012527	NAC-transcription factor 23
Zm00001eb405590	Up	NAC	Fg Um	Zm00001eb405590	ZM00001D023294	NAC-transcription factor 25
Zm00001eb245030	Up	NAC	Fg Um	Zm00001eb245030	ZM00001D016950	NAC-transcription factor 30
Zm00001eb077830	Up	NAC	Fg Um	Zm00001eb077830	ZM00001D003080	NAC-transcription factor 34
Zm00001eb102540	Up	NAC	Fg Um	Zm00001eb102540	ZM00001D006106	NAC-transcription factor 35
Zm00001eb183190	Up	NAC	Fg Um	Zm00001eb183190	ZM00001D050893	NAC-transcription factor 40
Zm00001eb272040	Up	NAC	Fg Um	Zm00001eb272040	ZM00001D036364	NAC-transcription factor 42
Zm00001eb015630	Up	NAC	Fg Um	Zm00001eb015630	ZM00001D028999	NAC-transcription factor 44
Zm00001eb062170	Up	NAC	Fg Um	Zm00001eb062170	ZM00001D034601	NAC-transcription factor 49
Zm00001eb095110	Up	NAC	Fg Um	Zm00001eb095110	ZM00001D005208	NAC-transcription factor 5
Zm00001eb032650	Up	NAC	Fg Um	Zm00001eb032650	ZM00001D031164	NAC-transcription factor 50
Zm00001eb002660	Up	NAC	Fg Um	Zm00001eb002660	ZM00001D027530	NAC-transcription factor 53
Zm00001eb212120	Up	NAC	Fg Um	Zm00001eb212120	ZM00001D013003	NAC-transcription factor 60
Zm00001eb260000	Down	NAC	Fg Um	Zm00001eb260000	ZM00001D034984	NAC-transcription factor 62
Zm00001eb426640	Up	NAC	Fg Um	Zm00001eb426640	ZM00001D025861	NAC-transcription factor 65
Zm00001eb408860	Up	NAC	Fg Um	Zm00001eb408860	ZM00001D023669	NAC-transcription factor 67
Zm00001eb213710	Up	NAC	Fg Um	Zm00001eb213710	ZM00001D013151	NAC-transcription factor 74
Zm00001eb175500	Up	NAC	Fg Um	Zm00001eb175500	ZM00001D049860	NAC-transcription factor 75
Zm00001eb082430	Up	NAC	Fg Um	Zm00001eb082430	ZM00001D003626	NAC-transcription factor 76
Zm00001eb395380	Up	NAC	Fg Um	Zm00001eb395380	ZM00001D047554	NAC-transcription factor 81
Zm00001eb176840	Down	NAC	Fg Um	Zm00001eb176840	ZM00001D050039	NAC-transcription factor 92
Zm00001eb231720	Up	Nin-like	Fg Um	Zm00001eb231720	ZM00001D015201	NLP-transcription factor 15
Zm00001eb024680	Down	HB-other	Fg Um	Zm00001eb024680	ZM00001D030069	outer cell layer4
Zm00001eb299420	Up	TALE	Fg Um	Zm00001eb299420	ZM00001D018742	rough sheath1
Zm00001eb029300	Down	MYB	Fg Um	Zm00001eb029300	ZM00001D030737	rough sheath2
Zm00001eb274800	Down	SBP	Fg Um	Zm00001eb274800	ZM00001D036692	SBP-domain protein3
Zm00001eb364360	Up	SBP	Fg Um	Zm00001eb364360	ZM00001D012015	SBP-transcription factor 18
Zm00001eb429720	Down	SBP	Fg Um	Zm00001eb429720	ZM00001D026175	SBP-transcription factor 21
Zm00001eb143110	Up	SBP	Fg Um	Zm00001eb143110	ZM00001D042319	SBP-transcription factor 22
Zm00001eb322280	Down	SBP	Fg Um	Zm00001eb322280	ZM00001D021573	SBP-transcription factor 29
Zm00001eb287060	Up	SRS	Fg Um	Zm00001eb287060	ZM00001D038081	SHI/STY (SRS)-transcription factor 6
Zm00001eb103060	Up	TCP	Fg Um	Zm00001eb103060	ZM00001D006165	TCP-transcription factor 19
Zm00001eb328570	Down	TCP	Fg Um	Zm00001eb328570	ZM00001D022256	TCP-transcription factor 38
Zm00001eb360120	Up	Trihelix	Fg Um	Zm00001eb360120	ZM00001D011571	Trihelix-transcription factor 14
Zm00001eb153330	Up	WRKY	Fg Um	Zm00001eb153330	ZM00001D043474	WRKY-transcription factor 103
Zm00001eb344160	Up	WRKY	Fg Um	Zm00001eb344160	ZM00001D009619	WRKY-transcription factor 106
Zm00001eb112840	Up	WRKY	Fg Um	Zm00001eb112840	ZM00001D007329	WRKY-transcription factor 108
Zm00001eb370960	Up	WRKY	Fg Um	Zm00001eb370960	ZM00001D012746	WRKY-transcription factor 111
Zm00001eb215190	Up	WRKY	Fg Um	Zm00001eb215190	ZM00001D013307	WRKY-transcription factor 113
Zm00001eb275080	Up	WRKY	Fg Um	Zm00001eb275080	ZM00001D036726	WRKY-transcription factor 114
Zm00001eb368640	Up	WRKY	Fg Um	Zm00001eb368640	ZM00001D012482	WRKY-transcription factor 115
Zm00001eb139800	Up	WRKY	Fg Um	Zm00001eb139800	ZM00001D041958	WRKY-transcription factor 120
Zm00001eb332300	Up	WRKY	Fg Um	Zm00001eb332300	ZM00001D008190	WRKY-transcription factor 18
Zm00001eb042020	Up	WRKY	Fg Um	Zm00001eb042020	ZM00001D032265	WRKY-transcription factor 25
Zm00001eb121600	Up	WRKY	Fg Um	Zm00001eb121600	ZM00001D039531	WRKY-transcription factor 27
Zm00001eb358740	Up	WRKY	Fg Um	Zm00001eb358740	ZM00001D011413	WRKY-transcription factor 28
Zm00001eb413920	Down	WRKY	Fg Um	Zm00001eb413920	ZM00001D024323	WRKY-transcription factor 33
Zm00001eb310260	Up	WRKY	Fg Um	Zm00001eb310260	ZM00001D020136	WRKY-transcription factor 37
Zm00001eb359740	Up	WRKY	Fg Um	Zm00001eb359740	ZM00001D011527	WRKY-transcription factor 42
Zm00001eb149300	Up	WRKY	Fg Um	Zm00001eb149300	ZM00001D043025	WRKY-transcription factor 43
Zm00001eb358680	Up	WRKY	Fg Um	Zm00001eb358680	ZM00001D011403	WRKY-transcription factor 47
Zm00001eb234120	Up	WRKY	Fg Um	Zm00001eb234120	ZM00001D015515	WRKY-transcription factor 48
Zm00001eb071590	Up	WRKY	Fg Um	Zm00001eb071590	ZM00001D002405	WRKY-transcription factor 50
Zm00001eb296130	Up	WRKY	Fg Um	Zm00001eb296130	ZM00001D039044	WRKY-transcription factor 51
Zm00001eb121610	Up	WRKY	Fg Um	Zm00001eb121610	ZM00001D039532	WRKY-transcription factor 56
Zm00001eb290350	Up	WRKY	Fg Um	Zm00001eb290350	ZM00001D038451	WRKY-transcription factor 57
Zm00001eb159340	Up	WRKY	Fg Um	Zm00001eb159340	ZM00001D044162	WRKY-transcription factor 64
Zm00001eb356430	Up	WRKY	Fg Um	Zm00001eb356430	ZM00001D011133	WRKY-transcription factor 68
Zm00001eb079950	Down	WRKY	Fg Um	Zm00001eb079950	ZM00001D003331	WRKY-transcription factor 72
Zm00001eb154960	Up	WRKY	Fg Um	Zm00001eb154960	ZM00001D043663	WRKY-transcription factor 73
Zm00001eb195400	Up	WRKY	Fg Um	Zm00001eb195400	ZM00001D052355	WRKY-transcription factor 77
Zm00001eb240750	Up	WRKY	Fg Um	Zm00001eb240750	ZM00001D016457	WRKY-transcription factor 78
Zm00001eb310270	Up	WRKY	Fg Um	Zm00001eb310270	ZM00001D020137	WRKY-transcription factor 79
Zm00001eb337270	Up	WRKY	Fg Um	Zm00001eb337270	ZM00001D008793	WRKY-transcription factor 80
Zm00001eb149550	Up	WRKY	Fg Um	Zm00001eb149550	ZM00001D043060	WRKY-transcription factor 81
Zm00001eb294180	Up	WRKY	Fg Um	Zm00001eb294180	ZM00001D038843	WRKY-transcription factor 82
Zm00001eb286490	Up	WRKY	Fg Um	Zm00001eb286490	ZM00001D038023	WRKY-transcription factor 83
Zm00001eb359470	Up	WRKY	Fg Um	Zm00001eb359470	ZM00001D011496	WRKY-transcription factor 86
Zm00001eb350280	Up	WRKY	Fg Um	Zm00001eb350280	ZM00001D010399	WRKY-transcription factor 92
Zm00001eb157490	Up	WRKY	Fg Um	Zm00001eb157490	ZM00001D043950	WRKY-transcription factor 95
Zm00001eb052670	Up	WRKY	Fg Um	Zm00001eb052670	ZM00001D033471	WRKY-transcription factor 96
Zm00001eb178550	Up	WRKY	Fg Um	Zm00001eb178550	ZM00001D050247	WRKY-transcription factor 97
Zm00001eb129690	Up	WRKY	Fg Um	Zm00001eb129690	ZM00001D040554	WRKY-transcription factor 99
Zm00001eb265710	Down	WOX	Fg Um	Zm00001eb265710	ZM00001D035535	WUSCHEL homeobox 3A
Zm00001eb349070	Down	M-type_MADS	Fg Um	Zm00001eb349070	ZM00001D010233	Zea mays MADS18
Zm00001eb349060	Down	M-type_MADS	Fg Um	Zm00001eb349060	ZM00001D010232	Zea mays MADS29
Zm00001eb168120	Down	ZF-HD	Fg Um	Zm00001eb168120	ZM00001D049000	ZF-HD-transcription factor 1
Zm00001eb082590	Down	ZF-HD	Fg Um	Zm00001eb082590	ZM00001D003645	ZF-HD-transcription factor 15
Zm00001eb138370	Down	ZF-HD	Fg Um	Zm00001eb138370	ZM00001D041780	ZF-HD-transcription factor 21
Zm00001eb163680	Up	ZF-HD	Fg Um	Zm00001eb163680	ZM00001D044662	ZF-HD-transcription factor 9
Zm00001eb266420	Up	C2H2	Fg Um	Zm00001eb266420	ZM00001D035609	zinc finger protein5
Zm00001eb051370	Up	B3	Fg	Zm00001eb051370	ZM00001D033324	ABI3-VP1-transcription factor 25
Zm00001eb088080	Up	B3	Fg	Zm00001eb088080	ZM00001D004358	ABI3-VP1-transcription factor 28
Zm00001eb144270	Up	B3	Fg	Zm00001eb144270	ZM00001D042460	ABI3-VP1-transcription factor 31
Zm00001eb246280	Up	B3	Fg	Zm00001eb246280	ZM00001D017112	ABI3-VP1-transcription factor 35
Zm00001eb006360	Down	B3	Fg	Zm00001eb006360	ZM00001D027939	ABI3-VP1-transcription factor 7
Zm00001eb202570	Up	ERF	Fg	Zm00001eb202570	ZM00001D053195	AP2-EREBP-transcription factor 111
Zm00001eb318060	Up	ERF	Fg	Zm00001eb318060	ZM00001D021089	AP2-EREBP-transcription factor 116
Zm00001eb075900	Up	ERF	Fg	Zm00001eb075900	ZM00001D002867	AP2-EREBP-transcription factor 154
Zm00001eb194220	Up	ERF	Fg	Zm00001eb194220	ZM00001D052229	AP2-EREBP-transcription factor 17
Zm00001eb006180	Up	ERF	Fg	Zm00001eb006180	ZM00001D027925	AP2-EREBP-transcription factor 180
Zm00001eb279090	Down	ERF	Fg	Zm00001eb279090	ZM00001D037165	AP2-EREBP-transcription factor 27
Zm00001eb296430	Down	ERF	Fg	Zm00001eb296430	ZM00001D039077	AP2-EREBP-transcription factor 34
Zm00001eb067800	Down	ERF	Fg	Zm00001eb067800	ZM00001D002011	AP2-EREBP-transcription factor 45
Zm00001eb359500	Down	ERF	Fg	Zm00001eb359500	ZM00001D011499	AP2-EREBP-transcription factor 80
Zm00001eb338940	Up	ERF	Fg	Zm00001eb338940	ZM00001D008968	AP2-EREBP-transcription factor 96
Zm00001eb035640	Up	ARF	Fg	Zm00001eb035640	ZM00001D031522	ARF-transcription factor 1
Zm00001eb221620	Down	ARF	Fg	Zm00001eb221620	ZM00001D014013	ARF-transcription factor 17
Zm00001eb365420	Down	G2-like	Fg	Zm00001eb365420	ZM00001D012128	ARR-B-transcription factor 7
Zm00001eb123570	Up	bHLH	Fg	Zm00001eb123570	ZM00001D039764	bHLH-transcription factor 104
Zm00001eb034940	Up	bHLH	Fg	Zm00001eb034940	ZM00001D031441	bHLH-transcription factor 112
Zm00001eb284130	Up	bHLH	Fg	Zm00001eb284130	ZM00001D037749	bHLH-transcription factor 124
Zm00001eb055830	Down	bHLH	Fg	Zm00001eb055830	ZM00001D033848	bHLH-transcription factor 137
Zm00001eb159960	Down	bHLH	Fg	Zm00001eb159960	ZM00001D044242	bHLH-transcription factor 25
Zm00001eb254900	Down	bHLH	Fg	Zm00001eb254900	ZM00001D018056	bHLH-transcription factor 30
Zm00001eb193920	Down	bHLH	Fg	Zm00001eb193920	ZM00001D052192	bHLH-transcription factor 36
Zm00001eb059460	Down	bHLH	Fg	Zm00001eb059460	ZM00001D034298	bHLH-transcription factor 47
Zm00001eb240050	Up	bHLH	Fg	Zm00001eb240050	ZM00001D016354	bHLH-transcription factor 72
Zm00001eb370010	Up	bHLH	Fg	Zm00001eb370010	ZM00001D012642	bHLH-transcription factor 79
Zm00001eb356930	Down	bHLH	Fg	Zm00001eb356930	ZM00001D011187	bHLH-transcription factor 92
Zm00001eb385110	Up	bHLH	Fg	Zm00001eb385110	ZM00001D046346	bHLH-transcription factor 98
Zm00001eb272280	Up	bZIP	Fg	Zm00001eb272280	ZM00001D036400	bZIP-transcription factor 106
Zm00001eb387600	Up	bZIP	Fg	Zm00001eb387600	ZM00001D046664	bZIP-transcription factor 35
Zm00001eb060810	Up	bZIP	Fg	Zm00001eb060810	ZM00001D034447	bZIP-transcription factor 41
Zm00001eb028160	Up	bZIP	Fg	Zm00001eb028160	ZM00001D030577	bZIP-transcription factor 45
Zm00001eb015150	Up	bZIP	Fg	Zm00001eb015150	ZM00001D028936	bZIP-transcription factor 52
Zm00001eb331170	Up	bZIP	Fg	Zm00001eb331170	ZM00001D022542	bZIP-transcription factor 54
Zm00001eb366900	Up	bZIP	Fg	Zm00001eb366900	ZM00001D012296	bZIP-transcription factor 75
Zm00001eb386770	Up	bZIP	Fg	Zm00001eb386770	ZM00001D046564	bZIP-transcription factor 93
Zm00001eb280600	Down	CO-like	Fg	Zm00001eb280600	ZM00001D037327	C2C2-CO-like-transcription factor 10
Zm00001eb389540	Down	CO-like	Fg	Zm00001eb389540	ZM00001D046925	C2C2-CO-like-transcription factor 13
Zm00001eb054810	Down	CO-like	Fg	Zm00001eb054810	ZM00001D033719	C2C2-CO-like-transcription factor 2
Zm00001eb029220	Down	Dof	Fg	Zm00001eb029220	ZM00001D030727	C2C2-Dof-transcription factor 11
Zm00001eb005380	Up	Dof	Fg	Zm00001eb005380	ZM00001D027846	C2C2-Dof-transcription factor 21
Zm00001eb105770	Down	Dof	Fg	Zm00001eb105770	ZM00001D006463	C2C2-Dof-transcription factor 34
Zm00001eb172260	Up	C3H	Fg	Zm00001eb172260	ZM00001D049516	C3H-transcription factor 38
Zm00001eb302780	Up	NF-YB	Fg	Zm00001eb302780	ZM00001D019101	CCAAT-DR1-transcription factor 14
Zm00001eb218610	Up	NF-YA	Fg	Zm00001eb218610	ZM00001D013676	CCAAT-HAP2-transcription factor 210
Zm00001eb413100	Up	NF-YC	Fg	Zm00001eb413100	ZM00001D024230	CCAAT-HAP5-transcription factor 55
Zm00001eb429330	Down	bHLH	Fg	Zm00001eb429330	ZM00001D026147	colored1
Zm00001eb078770	Down	DBB	Fg	Zm00001eb078770	ZM00001D003195	double B-box zinc finger protein1
Zm00001eb227830	Down	DBB	Fg	Zm00001eb227830	ZM00001D014765	double B-box zinc finger protein5
Zm00001eb246600	Down	DBB	Fg	Zm00001eb246600	ZM00001D017147	double B-box zinc finger protein6
Zm00001eb034980	Up	EIL	Fg	Zm00001eb034980	ZM00001D031445	EIL-transcription factor 3
Zm00001eb244830	Up	EIL	Fg	Zm00001eb244830	ZM00001D016924	EIL-transcription factor 8
Zm00001eb232000	Up	G2-like	Fg	Zm00001eb232000	ZM00001D015226	G2-like-transcription factor 18
Zm00001eb094230	Up	G2-like	Fg	Zm00001eb094230	ZM00001D005087	G2-like-transcription factor 35
Zm00001eb256160	Up	GeBP	Fg	Zm00001eb256160	ZM00001D018198	GeBP-transcription factor 16
Zm00001eb082700	Up	GRAS	Fg	Zm00001eb082700	ZM00001D003657	GRAS-transcription factor 25
Zm00001eb029390	Up	GRAS	Fg	Zm00001eb029390	ZM00001D030744	GRAS-transcription factor 3
Zm00001eb422620	Up	GRAS	Fg	Zm00001eb422620	ZM00001D025133	GRAS-transcription factor 30
Zm00001eb266920	Up	GRAS	Fg	Zm00001eb266920	ZM00001D035670	GRAS-transcription factor 57
Zm00001eb266930	Up	GRAS	Fg	Zm00001eb266930	ZM00001D035671	GRAS-transcription factor 60
Zm00001eb288400	Up	GRAS	Fg	Zm00001eb288400	ZM00001D038225	GRAS-transcription factor 69
Zm00001eb164490	Up	GRAS	Fg	Zm00001eb164490	ZM00001D048602	GRAS-transcription factor 72
Zm00001eb392980	Up	GRAS	Fg	Zm00001eb392980	ZM00001D047266	GRAS-transcription factor 74
Zm00001eb187310	Up	GRAS	Fg	Zm00001eb187310	ZM00001D051461	GRAS-transcription factor 76
Zm00001eb186770	Down	GRAS	Fg	Zm00001eb186770	ZM00001D051387	GRAS-transcription factor 80
Zm00001eb215560	Down	GRF	Fg	Zm00001eb215560	ZM00001D013346	GRF-transcription factor 14
Zm00001eb005440	Down	HD-ZIP	Fg	Zm00001eb005440	ZM00001D027852	Homeobox-transcription factor 102
Zm00001eb314500	Up	HD-ZIP	Fg	Zm00001eb314500	ZM00001D020670	Homeobox-transcription factor 11
Zm00001eb027860	Down	HD-ZIP	Fg	Zm00001eb027860	ZM00001D030532	Homeobox-transcription factor 127
Zm00001eb037670	Down	HB-other	Fg	Zm00001eb037670	ZM00001D031745	Homeobox-transcription factor 129
Zm00001eb208000	Up	HD-ZIP	Fg	Zm00001eb208000	ZM00001D000303	Homeobox-transcription factor 24
Zm00001eb377500	Down	HD-ZIP	Fg	Zm00001eb377500	ZM00001D045400	Homeobox-transcription factor 4
Zm00001eb226570	Up	HD-ZIP	Fg	Zm00001eb226570	ZM00001D014628	Homeobox-transcription factor 42
Zm00001eb101280	Down	HD-ZIP	Fg	Zm00001eb101280	ZM00001D005951	Homeobox-transcription factor 54
Zm00001eb198620	Up	HSF	Fg	Zm00001eb198620	ZM00001D052738	HSF-transcription factor 7
Zm00001eb365340	Down	C2H2	Fg	Zm00001eb365340	ZM00001D012119	JUMONJI-transcription factor 11
Zm00001eb001720	Up	TALE	Fg	Zm00001eb001720	ZM00001D027431	knotted related homeobox1
Zm00001eb051480	Up	LBD	Fg	Zm00001eb051480	ZM00001D033335	LBD-transcription factor 10
Zm00001eb052620	Down	LBD	Fg	Zm00001eb052620	ZM00001D033466	LBD-transcription factor 12
Zm00001eb195020	Up	LBD	Fg	Zm00001eb195020	ZM00001D052317	LBD-transcription factor 25
Zm00001eb218120	Down	LBD	Fg	Zm00001eb218120	ZM00001D013625	LBD-transcription factor 26
Zm00001eb355150	Down	LBD	Fg	Zm00001eb355150	ZM00001D010978	LBD-transcription factor 39
Zm00001eb264930	Up	bZIP	Fg	Zm00001eb264930	ZM00001D035440	low temperature-induced protein15
Zm00001eb260590	Down	M-type_MADS	Fg	Zm00001eb260590	ZM00001D035053	MADS-transcription factor 45
Zm00001eb089420	Down	MYB_related	Fg	Zm00001eb089420	ZM00001D004521	MYB-related-transcription factor 114
Zm00001eb337410	Up	MYB_related	Fg	Zm00001eb337410	ZM00001D008808	MYB-related-transcription factor 24
Zm00001eb147010	Up	MYB_related	Fg	Zm00001eb147010	ZM00001D042756	MYB-related-transcription factor 37
Zm00001eb250940	Up	MYB_related	Fg	Zm00001eb250940	ZM00001D017642	MYB-related-transcription factor 52
Zm00001eb187450	Up	MYB_related	Fg	Zm00001eb187450	ZM00001D051480	MYB-related-transcription factor 58
Zm00001eb360850	Up	MYB	Fg	Zm00001eb360850	ZM00001D011645	MYB-transcription factor 10
Zm00001eb417170	Up	MYB	Fg	Zm00001eb417170	ZM00001D024725	MYB-transcription factor 101
Zm00001eb354750	Up	MYB	Fg	Zm00001eb354750	ZM00001D010933	MYB-transcription factor 147
Zm00001eb379110	Up	MYB	Fg	Zm00001eb379110	ZM00001D045560	MYB-transcription factor 148
Zm00001eb366540	Up	MYB	Fg	Zm00001eb366540	ZM00001D012255	MYB-transcription factor 163
Zm00001eb146230	Up	MYB	Fg	Zm00001eb146230	ZM00001D042665	MYB-transcription factor 32
Zm00001eb099570	Down	MYB	Fg	Zm00001eb099570	ZM00001D005760	MYB-transcription factor 35
Zm00001eb158910	Down	MYB	Fg	Zm00001eb158910	ZM00001D044107	MYB-transcription factor 53
Zm00001eb339810	Up	MYB	Fg	Zm00001eb339810	ZM00001D009066	MYB-transcription factor 90
Zm00001eb416400	Up	MYB	Fg	Zm00001eb416400	ZM00001D024630	MYB-transcription factor 92
Zm00001eb348340	Up	NAC	Fg	Zm00001eb348340	ZM00001D010144	NAC-transcription factor 107
Zm00001eb288420	Up	NAC	Fg	Zm00001eb288420	ZM00001D038227	NAC-transcription factor 112
Zm00001eb224800	Up	NAC	Fg	Zm00001eb224800	ZM00001D014405	NAC-transcription factor 113
Zm00001eb173840	Up	NAC	Fg	Zm00001eb173840	ZM00001D049678	NAC-transcription factor 115
Zm00001eb093650	Up	NAC	Fg	Zm00001eb093650	ZM00001D005028	NAC-transcription factor 126
Zm00001eb246010	Up	NAC	Fg	Zm00001eb246010	ZM00001D017084	NAC-transcription factor 13
Zm00001eb102160	Up	NAC	Fg	Zm00001eb102160	ZM00001D006053	NAC-transcription factor 24
Zm00001eb186010	Down	NAC	Fg	Zm00001eb186010	ZM00001D051294	NAC-transcription factor 27
Zm00001eb077580	Up	NAC	Fg	Zm00001eb077580	ZM00001D003052	NAC-transcription factor 36
Zm00001eb349010	Up	NAC	Fg	Zm00001eb349010	ZM00001D010227	NAC-transcription factor 38
Zm00001eb036920	Up	NAC	Fg	Zm00001eb036920	ZM00001D031655	NAC-transcription factor 48
Zm00001eb317890	Up	NAC	Fg	Zm00001eb317890	ZM00001D021069	NAC-transcription factor 63
Zm00001eb149810	Up	NAC	Fg	Zm00001eb149810	ZM00001D043094	NAC-transcription factor 70
Zm00001eb317060	Up	NAC	Fg	Zm00001eb317060	ZM00001D020972	NAC-transcription factor 79
Zm00001eb428940	Up	C2H2	Fg	Zm00001eb428940	ZM00001D026113	naked endosperm2
Zm00001eb104260	Up	Nin-like	Fg	Zm00001eb104260	ZM00001D006293	NLP-transcription factor 17
Zm00001eb284410	Down	Nin-like	Fg	Zm00001eb284410	ZM00001D037786	NLP-transcription factor 8
Zm00001eb332190	Up	SBP	Fg	Zm00001eb332190	ZM00001D008176	SBP-transcription factor 9
Zm00001eb202660	Down	SRS	Fg	Zm00001eb202660	ZM00001D053208	SHI/STY (SRS)-transcription factor 3
Zm00001eb227800	Down	SRS	Fg	Zm00001eb227800	ZM00001D014762	SHI/STY (SRS)-transcription factor 4
Zm00001eb295700	Up	Trihelix	Fg	Zm00001eb295700	ZM00001D038994	Trihelix-transcription factor 1
Zm00001eb075250	Down	Trihelix	Fg	Zm00001eb075250	ZM00001D002801	Trihelix-transcription factor 12
Zm00001eb186200	Up	Trihelix	Fg	Zm00001eb186200	ZM00001D051316	Trihelix-transcription factor 16
Zm00001eb229400	Down	Trihelix	Fg	Zm00001eb229400	ZM00001D014938	Trihelix-transcription factor 22
Zm00001eb195920	Up	AP2	Fg	Zm00001eb195920	ZM00001D052405	WRI1 transcription factor2
Zm00001eb293420	Up	WRKY	Fg	Zm00001eb293420	ZM00001D038761	WRKY-transcription factor 100
Zm00001eb330710	Up	WRKY	Fg	Zm00001eb330710	ZM00001D022437	WRKY-transcription factor 17
Zm00001eb285050	Up	WRKY	Fg	Zm00001eb285050	ZM00001D037854	WRKY-transcription factor 21
Zm00001eb154170	Up	WRKY	Fg	Zm00001eb154170	ZM00001D043569	WRKY-transcription factor 29
Zm00001eb030990	Up	WRKY	Fg	Zm00001eb030990	ZM00001D030969	WRKY-transcription factor 3
Zm00001eb015320	Up	WRKY	Fg	Zm00001eb015320	ZM00001D028962	WRKY-transcription factor 32
Zm00001eb316310	Up	WRKY	Fg	Zm00001eb316310	ZM00001D020881	WRKY-transcription factor 52
Zm00001eb138040	Up	WRKY	Fg	Zm00001eb138040	ZM00001D041740	WRKY-transcription factor 58
Zm00001eb424710	Down	WRKY	Fg	Zm00001eb424710	ZM00001D025669	WRKY-transcription factor 59
Zm00001eb393300	Down	WRKY	Fg	Zm00001eb393300	ZM00001D047309	WRKY-transcription factor 61
Zm00001eb264780	Up	WRKY	Fg	Zm00001eb264780	ZM00001D035323	WRKY-transcription factor 62
Zm00001eb101700	Up	WRKY	Fg	Zm00001eb101700	ZM00001D006001	WRKY-transcription factor 71
Zm00001eb357350	Up	WRKY	Fg	Zm00001eb357350	ZM00001D011237	WRKY-transcription factor 84
Zm00001eb178160	Up	WRKY	Fg	Zm00001eb178160	ZM00001D050195	WRKY-transcription factor 94
Zm00001eb148390	Up	WOX	Fg	Zm00001eb148390	ZM00001D042920	WUSCHEL-related homeobox 2a`
Zm00001eb138380	Down	M-type_MADS	Fg	Zm00001eb138380	ZM00001D041781	Zea AGAMOUS homolog2
Zm00001eb411130	Down	M-type_MADS	Fg	Zm00001eb411130	ZM00001D023955	Zea mays MADS1
Zm00001eb145660	Down	M-type_MADS	Fg	Zm00001eb145660	ZM00001D042618	Zea mays MADS16
Zm00001eb375830	Down	M-type_MADS	Fg	Zm00001eb375830	ZM00001D045231	Zea mays MADS3
Zm00001eb252180	Down	ZF-HD	Fg	Zm00001eb252180	ZM00001D017784	ZF-HD-transcription factor 12
Zm00001eb215440	Up	GATA	Fg	Zm00001eb215440	ZM00001D013331	ZIM-transcription factor 2
